# Supplementary material for: De Novo Transcriptome Assembly and Analyses of Gene Expression during Photomorphogenesis in Diploid Wheat Triticum monococcum
Source: PLoS One. 2014 May 12;9(5):e96855. doi: 10.1371/journal.pone.0096855 (PMC4018402; doi:10.1371/journal.pone.0096855)
Supplement: Table S1 — Expression profiles of assembled transcripts from DV92 and G3116. It is a zip file with two tab-delimited files called Table S1a.txt with DV92 gene expression data and Table S1b.txt with G3116 gene expression data. (ZIP) [file pone.0096855.s010.zip]

Archive with 2 entries (2 files):
- Table-S1a.txt
- Table-S1b.txt
