# Supplementary material for: De Novo Transcriptome Assembly and Analyses of Gene Expression during Photomorphogenesis in Diploid Wheat Triticum monococcum
Source: PLoS One. 2014 May 12;9(5):e96855. doi: 10.1371/journal.pone.0096855 (PMC4018402; doi:10.1371/journal.pone.0096855)
Supplement: Table S1 — Expression profiles of assembled transcripts from DV92 and G3116. It is a zip file with two tab-delimited files called Table S1a.txt with DV92 gene expression data and Table S1b.txt with G3116 gene expression data. (ZIP) [file pone.0096855.s010.zip › Table-S1a.txt]

DV92_ID	Barley_ID	RPKM-Dark-1	RPKM-Dark-2	RPKM-Dark-3	RPKM-Light-1	RPKM-Light-2	RPKM-Light-3	Ave_Dark_RPKM	Ave_Light_RPKM	Fold_Light/Dark	IS_DIFF_EDGER	p-value	q-value	DV92_InterPro_IDs	DV92_InterPro_Description	Barley_InterPro_IDs	Barley_InterPro_Description
TmoDV92v1_000001	MLOC_58535	11.72	18.11	17.78	13.94	15.97	18.29	15.87	16.07	1.01	0	0.9305795	1	IPR009463|IPR019786|IPR001965|IPR000953|IPR000330|IPR017877|IPR023780|IPR009057|IPR013083|IPR016197|IPR014001|IPR001650|IPR011011|IPR019787	Domain of unknown function DUF1087|Zinc finger, PHD-type, conserved site|Zinc finger, PHD-type|Chromo domain/shadow|SNF2-related|Myb-like domain|Chromo domain|Homeodomain-like|Zinc finger, RING/FYVE/PHD-type|Chromo domain-like|Helicase, superfamily 1/2, ATP-binding domain|Helicase, C-terminal|Zinc finger, FYVE/PHD-type|Zinc finger, PHD-finger	IPR000953	Chromo domain/shadow
TmoDV92v1_000002	#N/A	21.47	16.05	23.2	26.58	21.06	21.76	20.24	23.14	1.14	0	0.720501	0.9206982	#N/A	#N/A	#N/A	#N/A
TmoDV92v1_000003	MLOC_74132	15.44	17.33	14.41	34.17	30.79	31.1	15.73	32.02	2.04	1	0.002117118	0.01036578	#N/A	#N/A	0	0
TmoDV92v1_000004	MLOC_74132	20.41	23.79	20.14	45.32	42.96	42.34	21.45	43.54	2.03	1	0.000785687	0.004348139	IPR018392|IPR001810|IPR002482	Peptidoglycan-binding lysin domain|F-box domain, cyclin-like|Peptidoglycan-binding Lysin subgroup	0	0
TmoDV92v1_000005	MLOC_74132	19.44	22.66	19.19	43.11	40.87	40.27	20.43	41.42	2.03	1	0.000962366	0.0051956	IPR018392|IPR001810|IPR002482	Peptidoglycan-binding lysin domain|F-box domain, cyclin-like|Peptidoglycan-binding Lysin subgroup	0	0
TmoDV92v1_000006	MLOC_74132	12.3	13.96	11.88	27.15	25.45	25.34	12.71	25.98	2.04	1	0.003865352	0.01738251	IPR001810	F-box domain, cyclin-like	0	0
TmoDV92v1_000007	MLOC_74132	50.2	36.13	31.43	59.13	51.89	51.06	39.25	54.03	1.38	1	0.1132273	0.2650255	#N/A	#N/A	0	0
TmoDV92v1_000008	#N/A	4.59	6.7	6.41	10.96	6.71	7.8	5.9	8.49	1.44	0	0.3969569	0.6437818	#N/A	#N/A	#N/A	#N/A
TmoDV92v1_000009	#N/A	5.39	6.77	6.24	11.09	7.12	9.11	6.13	9.11	1.48	0	0.3414606	0.5838166	#N/A	#N/A	#N/A	#N/A
TmoDV92v1_000010	#N/A	3.17	4.76	3.27	3.55	3.07	7.07	3.73	4.57	1.22	0	0.8457746	0.9866038	#N/A	#N/A	#N/A	#N/A
TmoDV92v1_000011	MLOC_74495	12.84	10.31	6.63	9.78	9.32	8.09	9.93	9.06	0.91	0	0.8107386	0.9663852	#N/A	#N/A	IPR002347	Glucose/ribitol dehydrogenase
TmoDV92v1_000012	#N/A	1.3	1.75	2.36	1.87	2.99	2.88	1.8	2.58	1.43	0	0.7959443	0.9585023	#N/A	#N/A	#N/A	#N/A
TmoDV92v1_000013	#N/A	1	4.25	1.74	1	1.9	3.78	2.33	2.23	0.96	#N/A	1	1	#N/A	#N/A	#N/A	#N/A
TmoDV92v1_000014	#N/A	1.62	5.98	2.13	1	1.69	3.13	3.24	1.94	0.6	0	0.4680653	0.7123791	#N/A	#N/A	#N/A	#N/A
TmoDV92v1_000015	#N/A	2.68	20.2	4.33	2.97	1.93	6.16	9.07	3.69	0.41	0	0.01538139	0.05519124	#N/A	#N/A	#N/A	#N/A
TmoDV92v1_000016	#N/A	3.51	4.38	4.07	2.97	1.93	3.41	3.99	2.77	0.7	0	0.5192768	0.7598852	#N/A	#N/A	#N/A	#N/A
TmoDV92v1_000017	#N/A	4.94	2	4.62	2.74	1	2.71	3.85	2.15	0.56	0	0.253753	0.4760147	#N/A	#N/A	#N/A	#N/A
TmoDV92v1_000018	#N/A	3.82	1.95	3.16	2.66	1	1	2.98	1.55	0.52	0	0.4362281	0.6812635	#N/A	#N/A	#N/A	#N/A
TmoDV92v1_000019	#N/A	1.67	1.68	5.33	1	1	3.33	2.9	1.78	0.61	0	0.4362281	0.6812635	#N/A	#N/A	#N/A	#N/A
TmoDV92v1_000020	#N/A	1.4	3.02	5.4	1	1.45	3.77	3.27	2.07	0.63	0	0.4680653	0.7123791	#N/A	#N/A	#N/A	#N/A
TmoDV92v1_000021	#N/A	1.42	3.11	5.59	1	2.4	3.41	3.37	2.27	0.67	0	0.6399618	0.8546394	#N/A	#N/A	#N/A	#N/A
TmoDV92v1_000022	#N/A	1.67	1.67	7.11	1	2.49	2.54	3.48	2.01	0.58	0	0.3477377	0.5904461	#N/A	#N/A	#N/A	#N/A
TmoDV92v1_000023	MLOC_74132	33.55	35.97	31.26	33.63	28.8	29.46	33.59	30.63	0.91	0	0.5128967	0.7579888	#N/A	#N/A	0	0
TmoDV92v1_000024	#N/A	29.7	35.69	31.29	23.46	19.77	22.06	32.23	21.77	0.68	0	0.03589674	0.1092617	#N/A	#N/A	#N/A	#N/A
TmoDV92v1_000025	#N/A	40.92	49.64	43.54	28.85	25.6	27.9	44.7	27.45	0.61	0	0.005594491	0.02378214	#N/A	#N/A	#N/A	#N/A
TmoDV92v1_000026	MLOC_23576	8.42	15.55	14.95	10.43	9.93	11.51	12.97	10.63	0.82	0	0.4002188	0.6459236	#N/A	#N/A	IPR003594	ATPase-like, ATP-binding domain
TmoDV92v1_000027	MLOC_74132	33.18	38.69	34.25	34.59	29.71	31.14	35.37	31.82	0.9	0	0.492612	0.7398664	#N/A	#N/A	0	0
TmoDV92v1_000028	MLOC_74132	40.5	47.81	42.36	40.87	36	37.33	43.56	38.06	0.87	0	0.3368875	0.5791449	#N/A	#N/A	0	0
TmoDV92v1_000029	MLOC_74132	31.43	36.6	32.34	32.47	27.95	29.75	33.46	30.05	0.9	0	0.4417605	0.6884186	#N/A	#N/A	0	0
TmoDV92v1_000030	MLOC_23576	14.62	18.52	17.4	15.31	13.08	14.04	16.85	14.15	0.84	0	0.4264052	0.6733239	#N/A	#N/A	IPR003594	ATPase-like, ATP-binding domain
TmoDV92v1_000031	MLOC_74495	40.09	39.18	36.59	25.4	22.54	26.62	38.62	24.85	0.64	0	0.01496325	0.05402757	#N/A	#N/A	IPR002347	Glucose/ribitol dehydrogenase
TmoDV92v1_000032	MLOC_74495	42.97	44.18	41.03	27.89	24.92	28.72	42.73	27.17	0.64	0	0.009990928	0.0385959	#N/A	#N/A	IPR002347	Glucose/ribitol dehydrogenase
TmoDV92v1_000033	MLOC_74495	42.65	44.51	41.67	27.44	25.82	29.13	42.95	27.46	0.64	0	0.01190161	0.04474668	#N/A	#N/A	IPR002347	Glucose/ribitol dehydrogenase
TmoDV92v1_000034	MLOC_74495	15.08	16.67	14.44	16.25	12.26	14.46	15.4	14.32	0.93	0	0.7146905	0.9151774	#N/A	#N/A	IPR002347	Glucose/ribitol dehydrogenase
TmoDV92v1_000035	MLOC_74495	39.85	39.26	36.59	25.04	22.97	26.89	38.57	24.97	0.65	0	0.01496325	0.05402757	#N/A	#N/A	IPR002347	Glucose/ribitol dehydrogenase
TmoDV92v1_000036	MLOC_52472	55.74	45.83	48.22	72.81	70.2	73.88	49.93	72.3	1.45	1	0.04599646	0.1328334	IPR004087|IPR004088	K Homology domain|K Homology domain, type 1	0	0
TmoDV92v1_000037	MLOC_74495	47.31	56.13	51.88	28.23	28.51	33.58	51.77	30.1	0.58	1	0.00125517	0.006558226	#N/A	#N/A	IPR002347	Glucose/ribitol dehydrogenase
TmoDV92v1_000038	MLOC_74495	41.64	55.5	50.63	27.93	27.14	30.89	49.26	28.65	0.58	1	0.001606883	0.0081303	#N/A	#N/A	IPR002347	Glucose/ribitol dehydrogenase
TmoDV92v1_000039	MLOC_5194	11.05	25.21	22.25	14.56	11.18	13.98	19.5	13.24	0.68	0	0.08606618	0.215274	IPR007374	ASCH domain	0	0
TmoDV92v1_000040	MLOC_74495	47.75	60.33	55.78	29.25	30.32	34.35	54.62	31.31	0.57	1	0.000872416	0.004769177	IPR007374|IPR015947	ASCH domain|PUA-like domain	IPR002347	Glucose/ribitol dehydrogenase
TmoDV92v1_000041	MLOC_5194	12.21	26.14	22.88	15.42	11.64	14.98	20.41	14.01	0.69	0	0.08071557	0.205163	#N/A	#N/A	0	0
TmoDV92v1_000042	MLOC_5194	22.23	29.28	28.35	18.08	15.35	18.2	26.62	17.21	0.65	0	0.03340494	0.1032629	#N/A	#N/A	0	0
TmoDV92v1_000043	MLOC_5194	28.41	18.27	24.77	14.71	14.61	14.65	23.82	14.66	0.62	0	0.02423236	0.07994213	#N/A	#N/A	0	0
TmoDV92v1_000044	MLOC_5194	20.75	21.64	23.85	14.38	13.56	15.32	22.08	14.42	0.65	0	0.04463318	0.1297956	#N/A	#N/A	0	0
TmoDV92v1_000045	MLOC_5194	31.46	26.97	29.62	19.26	17.39	19	29.35	18.55	0.63	0	0.01850865	0.06423546	#N/A	#N/A	0	0
TmoDV92v1_000046	MLOC_5194	22.35	22.47	22.67	15.54	13.31	14.97	22.5	14.6	0.65	0	0.04721313	0.1353515	#N/A	#N/A	0	0
TmoDV92v1_000047	MLOC_5194	47.63	28.57	35.45	23.81	21.66	21.6	37.22	22.35	0.6	0	0.007638314	0.03093161	#N/A	#N/A	0	0
TmoDV92v1_000048	MLOC_5194	31.79	16.99	19.33	15.06	13.07	12.53	22.7	13.55	0.6	0	0.02343687	0.07771432	#N/A	#N/A	0	0
TmoDV92v1_000049	MLOC_74495	51.94	54.98	51.57	29.8	27.96	31.82	52.83	29.86	0.57	1	0.000847297	0.004650176	#N/A	#N/A	IPR002347	Glucose/ribitol dehydrogenase
TmoDV92v1_000050	MLOC_74495	48.49	22.27	23.44	17.06	16.42	16.27	31.4	16.58	0.53	0	0.002339332	0.01131359	#N/A	#N/A	IPR002347	Glucose/ribitol dehydrogenase
TmoDV92v1_000051	#N/A	1.28	1.42	1.51	2.64	4.11	3.42	1.4	3.39	2.41	1	0.1911027	0.3884346	#N/A	#N/A	#N/A	#N/A
TmoDV92v1_000052	#N/A	1.79	2.59	3.16	1.93	2.09	2.59	2.51	2.2	0.88	0	0.7959443	0.9585023	#N/A	#N/A	#N/A	#N/A
TmoDV92v1_000053	#N/A	3.38	3.4	1.73	1.93	1.88	1	2.83	1.61	0.57	0	0.4362281	0.6812635	#N/A	#N/A	#N/A	#N/A
TmoDV92v1_000054	#N/A	3.09	2.17	2.06	2.64	2.03	2.34	2.44	2.34	0.96	0	1	1	#N/A	#N/A	#N/A	#N/A
TmoDV92v1_000055	#N/A	6.01	3.42	2	3.05	3.92	3.26	3.81	3.41	0.9	0	0.8384999	0.9817739	IPR025724	GAG-pre-integrase domain	#N/A	#N/A
TmoDV92v1_000056	MLOC_59507	3.42	2.99	2.23	2.8	3.3	2.97	2.88	3.02	1.05	0	1	1	IPR025724	GAG-pre-integrase domain	IPR002935	O-methyltransferase, family 3
TmoDV92v1_000057	MLOC_59507	1.59	2.65	2.36	2.57	2.82	2.71	2.2	2.7	1.23	0	1	1	#N/A	#N/A	IPR002935	O-methyltransferase, family 3
TmoDV92v1_000058	#N/A	2.87	4.48	5.3	6.89	5.53	5.33	4.22	5.92	1.4	0	0.6049389	0.8298307	#N/A	#N/A	#N/A	#N/A
TmoDV92v1_000059	#N/A	1.34	3.71	2.23	1.79	2.5	3.71	2.43	2.67	1.1	0	1	1	#N/A	#N/A	#N/A	#N/A
TmoDV92v1_000060	#N/A	1.67	3.38	2.54	2.19	3.62	3.71	2.53	3.17	1.25	0	1	1	#N/A	#N/A	#N/A	#N/A
TmoDV92v1_000061	#N/A	3.76	3.65	2.91	3.51	3.93	3.72	3.44	3.72	1.08	0	1	1	#N/A	#N/A	#N/A	#N/A
TmoDV92v1_000062	MLOC_23576	8.51	15.27	14.11	10.44	9.44	10.05	12.63	9.98	0.79	0	0.3311163	0.5706653	#N/A	#N/A	IPR003594	ATPase-like, ATP-binding domain
TmoDV92v1_000063	MLOC_57004	10.5	11.02	11.8	24.6	22.65	18.88	11.11	22.04	1.98	1	0.009591681	0.03737841	#N/A	#N/A	IPR016040	NAD(P)-binding domain
TmoDV92v1_000064	MLOC_57004	30.88	20.1	22.96	48.48	42.24	43.29	24.64	44.67	1.81	1	0.003363618	0.01547088	#N/A	#N/A	IPR016040	NAD(P)-binding domain
TmoDV92v1_000065	MLOC_57004	33.62	21.63	25.16	53.39	46.38	47.24	26.81	49.01	1.83	1	0.002722481	0.0128894	#N/A	#N/A	IPR016040	NAD(P)-binding domain
TmoDV92v1_000066	MLOC_57004	36.17	23.58	26.59	56.68	49.59	50.85	28.78	52.37	1.82	1	0.002385778	0.01148514	#N/A	#N/A	IPR016040	NAD(P)-binding domain
TmoDV92v1_000067	MLOC_78695	26.89	14.84	11.86	29.33	25.34	32.6	17.86	29.09	1.63	1	0.03372194	0.1041949	#N/A	#N/A	0	0
TmoDV92v1_000068	MLOC_57004	31.59	23.55	26.44	55.43	49.51	47.16	27.19	50.7	1.86	1	0.001712319	0.008600435	#N/A	#N/A	IPR016040	NAD(P)-binding domain
TmoDV92v1_000069	MLOC_78695	17.79	10.1	11.85	24.03	20.48	22.78	13.24	22.43	1.69	1	0.03963263	0.1183157	#N/A	#N/A	0	0
TmoDV92v1_000070	MLOC_57004	12.71	13.64	14.92	31.1	28.31	23.12	13.76	27.51	2	1	0.004326483	0.01913945	#N/A	#N/A	IPR016040	NAD(P)-binding domain
TmoDV92v1_000071	#N/A	2.68	26.93	6.02	2.49	3.34	15.07	11.88	6.97	0.59	0	0.05345995	0.1493162	#N/A	#N/A	#N/A	#N/A
TmoDV92v1_000072	#N/A	4.8	37.62	4.95	3.39	2.7	13.87	15.79	6.65	0.42	0	0.001427179	0.007333684	#N/A	#N/A	#N/A	#N/A
TmoDV92v1_000073	#N/A	14.79	43.62	12.2	12.84	10.31	22.96	23.54	15.37	0.65	0	0.03824716	0.1149659	#N/A	#N/A	#N/A	#N/A
TmoDV92v1_000074	#N/A	13.72	69.65	8.1	6.99	4.08	28.83	30.49	13.3	0.44	0	0.00010201	0.000715807	#N/A	#N/A	#N/A	#N/A
TmoDV92v1_000075	#N/A	5.92	48.24	6.27	1	3.74	13.3	20.14	6.01	0.3	0	7.07E-06	6.43E-05	#N/A	#N/A	#N/A	#N/A
TmoDV92v1_000076	#N/A	10.06	17.53	9.81	6.65	7.54	10.44	12.47	8.21	0.66	0	0.1368465	0.3050448	IPR001878	Zinc finger, CCHC-type	#N/A	#N/A
TmoDV92v1_000077	#N/A	8.68	6.69	8.3	7.63	8.19	8.76	7.89	8.19	1.04	0	1	1	#N/A	#N/A	#N/A	#N/A
TmoDV92v1_000078	#N/A	7.22	6.19	7.31	6.53	6.6	7.81	6.91	6.98	1.01	0	1	1	#N/A	#N/A	#N/A	#N/A
TmoDV92v1_000079	#N/A	15.77	10.95	13.26	10.94	11.98	12.36	13.33	11.76	0.88	0	0.5419694	0.7813289	#N/A	#N/A	#N/A	#N/A
TmoDV92v1_000080	#N/A	9.42	15.39	8.86	5.87	6.63	9.3	11.22	7.27	0.65	0	0.1404262	0.3116685	IPR001878	Zinc finger, CCHC-type	#N/A	#N/A
TmoDV92v1_000081	#N/A	3.56	17.83	5.23	2.21	3	7.21	8.87	4.14	0.47	0	0.03471981	0.1063298	IPR001878	Zinc finger, CCHC-type	#N/A	#N/A
TmoDV92v1_000082	MLOC_60549	20.6	23.09	12.43	14.47	17.62	18.44	18.7	16.85	0.9	0	0.5668544	0.800436	#N/A	#N/A	0	0
TmoDV92v1_000083	MLOC_60549	20.2	20.59	13.86	15.88	17.4	18.57	18.22	17.28	0.95	0	0.7450542	0.9384857	#N/A	#N/A	0	0
TmoDV92v1_000084	MLOC_60549	19.62	20.48	13.23	15.94	17.12	18.42	17.78	17.16	0.97	0	0.8038544	0.9654605	#N/A	#N/A	0	0
TmoDV92v1_000085	MLOC_60549	19.43	19.96	13.31	16.43	17.23	18.54	17.57	17.4	0.99	0	0.8692972	1	#N/A	#N/A	0	0
TmoDV92v1_000086	MLOC_36661	11.53	7.62	8.18	11.16	12.75	14.45	9.11	12.79	1.4	1	0.3223881	0.5615676	#N/A	#N/A	0	0
TmoDV92v1_000087	MLOC_60549	18.08	17.99	12.03	14.68	17.15	18.35	16.03	16.73	1.04	0	1	1	#N/A	#N/A	0	0
TmoDV92v1_000088	MLOC_60549	17.79	17.03	12.5	14.98	15.27	17.31	15.77	15.85	1	0	1	1	#N/A	#N/A	0	0
TmoDV92v1_000089	#N/A	13.7	21.26	11.49	14.97	14.38	14.19	15.48	14.51	0.94	0	0.7184738	0.9185061	#N/A	#N/A	#N/A	#N/A
TmoDV92v1_000090	#N/A	15.56	23.23	13.43	18.68	18.22	17.31	17.41	18.07	1.04	0	1	1	#N/A	#N/A	#N/A	#N/A
TmoDV92v1_000091	#N/A	2.62	3.57	4.6	4.81	6.41	4.73	3.6	5.32	1.48	0	0.4645414	0.7111784	#N/A	#N/A	#N/A	#N/A
TmoDV92v1_000092	MLOC_22532	8.99	50.88	7.12	5.56	4.29	20.69	22.33	10.18	0.46	0	0.000956307	0.00516635	#N/A	#N/A	0	0
TmoDV92v1_000093	MLOC_22532	9.33	4.61	4.28	9.42	12.95	7.87	6.07	10.08	1.66	0	0.143443	0.3163664	#N/A	#N/A	0	0
TmoDV92v1_000094	MLOC_22532	16.74	6.04	9.45	16.38	15.99	13.41	10.74	15.26	1.42	0	0.2743516	0.5038676	#N/A	#N/A	0	0
TmoDV92v1_000095	#N/A	17.71	5.47	9.12	17.79	14.7	12.91	10.76	15.13	1.41	0	0.2743516	0.5038676	#N/A	#N/A	#N/A	#N/A
TmoDV92v1_000096	#N/A	2.49	3.24	3.64	3.48	3.1	3.3	3.12	3.29	1.05	0	1	1	IPR000477|IPR012337	Reverse transcriptase|Ribonuclease H-like domain	#N/A	#N/A
TmoDV92v1_000097	#N/A	5.4	27.05	5.29	4.19	3.22	11.74	12.58	6.39	0.51	0	0.02279133	0.07590005	IPR000477|IPR012337	Reverse transcriptase|Ribonuclease H-like domain	#N/A	#N/A
TmoDV92v1_000098	#N/A	1	2.09	3.97	2.27	1.8	2.66	2.36	2.25	0.95	0	1	1	#N/A	#N/A	#N/A	#N/A
TmoDV92v1_000099	#N/A	3.15	3.89	6.25	8.59	7.38	5.13	4.43	7.03	1.59	0	0.3411386	0.5837284	#N/A	#N/A	#N/A	#N/A
TmoDV92v1_000100	MLOC_16149	22.79	15.48	12.71	5.4	9.68	6.39	16.99	7.16	0.42	1	0.001597172	0.008092681	#N/A	#N/A	IPR000537	UbiA prenyltransferase family
TmoDV92v1_000101	MLOC_16149	17.09	11.79	12.5	7.39	8.37	6.67	13.79	7.48	0.54	1	0.03206046	0.1000042	#N/A	#N/A	IPR000537	UbiA prenyltransferase family
TmoDV92v1_000102	#N/A	2.41	1	2.29	1	1	1.81	1.9	1.27	0.67	#N/A	0.7585025	0.9417821	#N/A	#N/A	#N/A	#N/A
TmoDV92v1_000103	MLOC_16149	11.08	33.34	8.94	6.26	5.73	14.62	17.79	8.87	0.5	0	0.005975091	0.02510213	#N/A	#N/A	IPR000537	UbiA prenyltransferase family
TmoDV92v1_000104	#N/A	5.6	7.16	5.22	3.71	3.84	3.66	6	3.74	0.62	0	0.2903993	0.5219322	IPR005135	Endonuclease/exonuclease/phosphatase	#N/A	#N/A
TmoDV92v1_000105	#N/A	1.82	3.16	1.75	2.08	1.57	1.82	2.24	1.82	0.81	0	0.779442	0.9507922	IPR005135	Endonuclease/exonuclease/phosphatase	#N/A	#N/A
TmoDV92v1_000106	MLOC_16149	6.16	5.74	4.61	2.37	3.46	2.81	5.5	2.88	0.52	1	0.1243826	0.2840697	IPR026960|IPR000477	Reverse transcriptase zinc-binding domain|Reverse transcriptase	IPR000537	UbiA prenyltransferase family
TmoDV92v1_000107	MLOC_72681	2.33	3.49	2.74	1.58	1.86	1.97	2.85	1.8	0.63	0	0.4362281	0.6812635	IPR026960|IPR000477	Reverse transcriptase zinc-binding domain|Reverse transcriptase	IPR000477	Reverse transcriptase
TmoDV92v1_000108	MLOC_78474	4.64	9.83	9.69	7.01	6.69	3.52	8.05	5.74	0.71	0	0.3161748	0.5531466	#N/A	#N/A	IPR002182	NB-ARC
TmoDV92v1_000109	MLOC_37399	14.85	21.04	19.47	18.08	19.68	23.05	18.46	20.27	1.1	0	0.8780836	1	IPR012391|IPR004843|IPR011498|IPR015915|IPR006186	Serine/threonine protein phosphatase, BSU1|Metallophosphoesterase domain|Kelch repeat type 2|Kelch-type beta propeller|Serine/threonine-specific protein phosphatase/bis(5-nucleosyl)-tetraphosphatase	IPR006186	Serine/threonine-specific protein phosphatase/bis(5-nucleosyl)-tetraphosphatase
TmoDV92v1_000110	MLOC_37399	15.21	21.41	19.88	18.39	20.08	23.58	18.83	20.68	1.1	0	0.8794196	1	IPR012391|IPR004843|IPR011498|IPR015915|IPR006186	Serine/threonine protein phosphatase, BSU1|Metallophosphoesterase domain|Kelch repeat type 2|Kelch-type beta propeller|Serine/threonine-specific protein phosphatase/bis(5-nucleosyl)-tetraphosphatase	IPR006186	Serine/threonine-specific protein phosphatase/bis(5-nucleosyl)-tetraphosphatase
TmoDV92v1_000111	MLOC_52839	7.68	4.94	6.62	10.84	8.45	5.5	6.41	8.26	1.29	0	0.6763678	0.8829469	#N/A	#N/A	0	0
TmoDV92v1_000112	MLOC_52839	7.64	4.91	6.58	10.77	8.4	5.47	6.38	8.21	1.29	0	0.5726734	0.8064302	#N/A	#N/A	0	0
TmoDV92v1_000113	MLOC_6679	8.24	37.72	7.94	6.16	5.3	16.5	17.97	9.32	0.52	0	0.008597712	0.03412751	IPR008540	BZR1, transcriptional repressor	IPR008540	BZR1, transcriptional repressor
TmoDV92v1_000114	MLOC_6679	6.19	7.12	10.93	8.9	10.65	7.49	8.08	9.02	1.12	0	1	1	IPR008540	BZR1, transcriptional repressor	IPR008540	BZR1, transcriptional repressor
TmoDV92v1_000115	MLOC_6679	6.87	8.7	11.98	9.46	11.19	7.78	9.18	9.48	1.03	0	1	1	IPR008540	BZR1, transcriptional repressor	IPR008540	BZR1, transcriptional repressor
TmoDV92v1_000116	MLOC_52839	16.32	10.67	20.09	17.41	23.27	14.93	15.69	18.54	1.18	0	0.6750745	0.8829469	IPR008540	BZR1, transcriptional repressor	0	0
TmoDV92v1_000117	MLOC_52839	17.42	11.53	21.07	18.58	23.82	15.63	16.68	19.34	1.16	0	0.6861671	0.8924367	IPR008540	BZR1, transcriptional repressor	0	0
TmoDV92v1_000118	MLOC_52839	17.66	11.69	21.36	18.84	24.16	15.84	16.9	19.61	1.16	0	0.6896776	0.8948773	IPR008540	BZR1, transcriptional repressor	0	0
TmoDV92v1_000119	#N/A	21.54	11.69	16.92	8.75	11.9	11.59	16.72	10.75	0.64	0	0.06611476	0.1755457	#N/A	#N/A	#N/A	#N/A
TmoDV92v1_000120	#N/A	11.32	7.87	11.63	6.04	7.74	7.1	10.27	6.96	0.68	0	0.1996652	0.4023358	#N/A	#N/A	#N/A	#N/A
TmoDV92v1_000121	#N/A	2.52	2.54	2.39	1	2.13	2.17	2.48	1.77	0.71	0	0.5903922	0.8170105	#N/A	#N/A	#N/A	#N/A
TmoDV92v1_000122	#N/A	11.73	39.25	9.84	6.34	5.86	17.4	20.27	9.87	0.49	0	0.003449657	0.01578853	#N/A	#N/A	#N/A	#N/A
TmoDV92v1_000123	#N/A	5.42	8.26	7.84	5.88	4.08	5.78	7.17	5.25	0.73	0	0.3562217	0.5980273	#N/A	#N/A	#N/A	#N/A
TmoDV92v1_000124	#N/A	5.02	7.33	7.15	5.21	5.24	5.13	6.5	5.19	0.8	0	0.5263242	0.7671713	#N/A	#N/A	#N/A	#N/A
TmoDV92v1_000125	#N/A	5.79	52.39	7.5	5.17	3.79	22.64	21.89	10.54	0.48	0	0.00178755	0.008933392	#N/A	#N/A	#N/A	#N/A
TmoDV92v1_000126	#N/A	1.39	4.53	1	1.46	1	4.59	2.31	2.35	1.02	#N/A	1	1	#N/A	#N/A	#N/A	#N/A
TmoDV92v1_000127	#N/A	7.62	50.39	6.95	4.54	3.27	19.2	21.66	9	0.42	0	0.000279727	0.001752212	#N/A	#N/A	#N/A	#N/A
TmoDV92v1_000128	#N/A	4.61	35.81	5.46	3.13	2.4	13.76	15.29	6.43	0.42	0	0.002548704	0.01214873	#N/A	#N/A	#N/A	#N/A
TmoDV92v1_000129	#N/A	4.83	33.74	5.47	2.03	1.78	9.44	14.68	4.41	0.3	0	0.000149398	0.001006062	#N/A	#N/A	#N/A	#N/A
TmoDV92v1_000130	#N/A	18.93	47.99	14.12	11.67	9.27	21.99	27.01	14.31	0.53	0	0.002935402	0.01374632	#N/A	#N/A	#N/A	#N/A
TmoDV92v1_000131	#N/A	41.07	35.12	29.56	26.15	21.75	23.85	35.25	23.92	0.68	0	0.0317521	0.09925487	#N/A	#N/A	#N/A	#N/A
TmoDV92v1_000132	#N/A	11.65	9.78	11.8	13.55	9.75	12	11.08	11.77	1.06	0	1	1	#N/A	#N/A	#N/A	#N/A
TmoDV92v1_000133	#N/A	1	1.8	1	1.93	1.88	1	1.27	1.61	1.27	#N/A	1	1	#N/A	#N/A	#N/A	#N/A
TmoDV92v1_000134	#N/A	8.08	29.89	7.47	6.73	5.31	14.45	15.15	8.83	0.58	0	0.037349	0.1126779	#N/A	#N/A	#N/A	#N/A
TmoDV92v1_000135	#N/A	7.72	5.6	8.9	8.92	7.95	7.3	7.41	8.06	1.09	0	1	1	#N/A	#N/A	#N/A	#N/A
TmoDV92v1_000136	#N/A	27.35	5.59	13.93	48.11	66.89	54.5	15.62	56.5	3.62	1	3.43E-10	6.35E-09	#N/A	#N/A	#N/A	#N/A
TmoDV92v1_000137	MLOC_53258	20.71	4.44	10.67	36.24	50.28	41.01	11.94	42.51	3.56	1	1.35E-08	1.98E-07	#N/A	#N/A	IPR003757	Photosystem I PsaL, reaction centre subunit XI
TmoDV92v1_000138	MLOC_14013	6.4	17.99	17.41	20.98	18.03	19.51	13.93	19.51	1.4	0	0.2689027	0.4974189	#N/A	#N/A	IPR013785	Aldolase-type TIM barrel
TmoDV92v1_000139	MLOC_14013	4.73	14.43	13.34	17.22	15.82	13.53	10.83	15.52	1.43	0	0.2818829	0.5116069	#N/A	#N/A	IPR013785	Aldolase-type TIM barrel
TmoDV92v1_000140	MLOC_14013	36.68	48.5	57.19	76.08	79.29	71	47.46	75.46	1.59	1	0.01133819	0.04292417	IPR013785|IPR000741	Aldolase-type TIM barrel|Fructose-bisphosphate aldolase, class-I	IPR013785	Aldolase-type TIM barrel
TmoDV92v1_000141	MLOC_73299	59.76	57.95	68.7	81.01	82.01	79.23	62.14	80.75	1.3	1	0.1804299	0.3749694	#N/A	#N/A	IPR000741	Fructose-bisphosphate aldolase, class-I
TmoDV92v1_000142	MLOC_73299	46.47	19.01	24.33	31.61	35.98	36.99	29.94	34.86	1.16	0	0.5856215	0.8170105	IPR013785|IPR000741	Aldolase-type TIM barrel|Fructose-bisphosphate aldolase, class-I	IPR000741	Fructose-bisphosphate aldolase, class-I
TmoDV92v1_000143	MLOC_14013	35.24	35.82	47.85	51.16	48.87	44.15	39.64	48.06	1.21	0	0.4337457	0.6812635	#N/A	#N/A	IPR013785	Aldolase-type TIM barrel
TmoDV92v1_000144	MLOC_14013	35.5	35.73	47.72	51.85	49.53	43.72	39.65	48.37	1.22	0	0.4099421	0.6550352	#N/A	#N/A	IPR013785	Aldolase-type TIM barrel
TmoDV92v1_000145	MLOC_14013	59.37	58.3	73.6	80.81	78.44	71.92	63.76	77.06	1.21	0	0.3678123	0.6130827	#N/A	#N/A	IPR013785	Aldolase-type TIM barrel
TmoDV92v1_000146	MLOC_14013	401.66	139.41	215.71	184.77	746.13	689.94	252.26	540.28	2.14	0	5.00E-08	6.70E-07	#N/A	#N/A	IPR013785	Aldolase-type TIM barrel
TmoDV92v1_000147	MLOC_14013	323.15	129.73	199.55	177.17	610.39	561.95	217.48	449.83	2.07	0	2.95E-07	3.50E-06	#N/A	#N/A	IPR013785	Aldolase-type TIM barrel
TmoDV92v1_000148	MLOC_14013	438.17	144.06	230.09	192.98	809.12	747.33	270.77	583.14	2.15	0	3.41E-08	4.69E-07	#N/A	#N/A	IPR013785	Aldolase-type TIM barrel
TmoDV92v1_000149	MLOC_53258	1	1	1	1	1.51	1.52	1	1.34	1.34	#N/A	1	1	#N/A	#N/A	IPR003757	Photosystem I PsaL, reaction centre subunit XI
TmoDV92v1_000150	MLOC_53258	48.58	14.74	32.5	114.72	165.9	112.02	31.94	130.88	4.1	1	1.26E-16	4.87E-15	#N/A	#N/A	IPR003757	Photosystem I PsaL, reaction centre subunit XI
TmoDV92v1_000151	MLOC_57103	205.47	137.42	80.34	28.9	41.25	56.54	141.07	42.23	0.3	1	6.70E-15	2.13E-13	#N/A	#N/A	IPR001765	Carbonic anhydrase
TmoDV92v1_000152	MLOC_57103	209.33	235.1	135.56	46.35	54.16	85.63	193.33	62.05	0.32	1	4.33E-15	1.40E-13	#N/A	#N/A	IPR001765	Carbonic anhydrase
TmoDV92v1_000153	MLOC_57103	185.46	398.68	221.82	59.88	72.09	108.93	268.65	80.3	0.3	1	4.56E-18	2.05E-16	IPR015892|IPR001765	Carbonic anhydrase, prokaryotic-like, conserved site|Carbonic anhydrase	IPR001765	Carbonic anhydrase
TmoDV92v1_000154	MLOC_57103	7.57	13.48	11.42	4.75	5.67	6.06	10.83	5.49	0.51	1	0.03444697	0.1057031	#N/A	#N/A	IPR001765	Carbonic anhydrase
TmoDV92v1_000155	#N/A	1.5	1.51	1.46	11.05	8.84	12.01	1.49	10.63	7.14	1	3.94E-05	0.000304348	#N/A	#N/A	#N/A	#N/A
TmoDV92v1_000156	#N/A	3.4	8.28	6.87	8.54	10.81	11.15	6.18	10.17	1.64	0	0.1892041	0.3869853	#N/A	#N/A	#N/A	#N/A
TmoDV92v1_000157	MLOC_64958	66.96	96.24	58.98	25.77	27.67	37.12	74.06	30.19	0.41	1	6.90E-08	9.03E-07	IPR000306|IPR017455|IPR013083|IPR007461|IPR011011	Zinc finger, FYVE-type|Zinc finger, FYVE-related|Zinc finger, RING/FYVE/PHD-type|Ysc84 actin-binding domain|Zinc finger, FYVE/PHD-type	0	0
TmoDV92v1_000158	MLOC_64958	20.49	33.45	24.55	24.17	20.67	22.78	26.16	22.54	0.86	0	0.3891766	0.6361203	IPR000306|IPR017455|IPR013083|IPR007461|IPR011011	Zinc finger, FYVE-type|Zinc finger, FYVE-related|Zinc finger, RING/FYVE/PHD-type|Ysc84 actin-binding domain|Zinc finger, FYVE/PHD-type	0	0
TmoDV92v1_000159	MLOC_64958	19.37	31.51	23.28	22.85	19.83	21.83	24.72	21.5	0.87	0	0.4112685	0.6566863	IPR000306|IPR017455|IPR013083|IPR007461|IPR011011	Zinc finger, FYVE-type|Zinc finger, FYVE-related|Zinc finger, RING/FYVE/PHD-type|Ysc84 actin-binding domain|Zinc finger, FYVE/PHD-type	0	0
TmoDV92v1_000160	#N/A	3.86	3.13	2.8	2.42	3.35	2.91	3.27	2.9	0.89	0	0.8206291	0.9716322	#N/A	#N/A	#N/A	#N/A
TmoDV92v1_000161	#N/A	39.77	26.98	32.18	53.35	46.92	40.47	32.98	46.91	1.42	1	0.09187844	0.2257675	#N/A	#N/A	#N/A	#N/A
TmoDV92v1_000162	#N/A	26.14	17.74	19.29	25.57	25.97	26.13	21.06	25.89	1.23	0	0.4535885	0.6999227	#N/A	#N/A	#N/A	#N/A
TmoDV92v1_000163	#N/A	9.87	14.95	13.21	7.39	11.99	10.1	12.68	9.83	0.78	0	0.3311163	0.5706653	#N/A	#N/A	#N/A	#N/A
TmoDV92v1_000164	#N/A	12.22	18.78	15.76	9.82	15.19	12.23	15.59	12.41	0.8	0	0.2965194	0.5303774	#N/A	#N/A	#N/A	#N/A
TmoDV92v1_000165	#N/A	14.64	16.64	19.29	8.72	6.56	8.87	16.86	8.05	0.48	1	0.005806976	0.02450449	#N/A	#N/A	#N/A	#N/A
TmoDV92v1_000166	#N/A	12.14	16.01	18.04	6.47	7.47	8.77	15.4	7.57	0.49	1	0.009375815	0.03669091	#N/A	#N/A	#N/A	#N/A
TmoDV92v1_000167	#N/A	20.67	22.22	20.83	10.99	12.62	11.28	21.24	11.63	0.55	1	0.009591681	0.03737841	IPR012337	Ribonuclease H-like domain	#N/A	#N/A
TmoDV92v1_000168	#N/A	29.45	28.21	24.77	13.71	16.82	13.94	27.48	14.82	0.54	1	0.003258157	0.01505856	IPR012337	Ribonuclease H-like domain	#N/A	#N/A
TmoDV92v1_000169	MLOC_77349	29.06	20.37	23.91	39.53	36.4	29.59	24.44	35.17	1.44	1	0.1063699	0.2527819	IPR025724	GAG-pre-integrase domain	IPR025724	GAG-pre-integrase domain
TmoDV92v1_000170	MLOC_77349	15.96	10.14	10.58	12.88	17.68	16.26	12.22	15.61	1.28	0	0.444735	0.6908998	IPR025724	GAG-pre-integrase domain	IPR025724	GAG-pre-integrase domain
TmoDV92v1_000171	#N/A	31.45	20.43	24.57	35.47	31.36	26.53	25.48	31.12	1.22	0	0.4381371	0.6835104	#N/A	#N/A	#N/A	#N/A
TmoDV92v1_000172	#N/A	9.47	4.67	5.6	2.43	3.12	3.99	6.58	3.18	0.48	0	0.07588105	0.19553	#N/A	#N/A	#N/A	#N/A
TmoDV92v1_000173	#N/A	4.39	3.55	3.68	3.05	2.58	2.91	3.88	2.85	0.73	0	0.5192768	0.7598852	IPR007321	Transposase (putative), gypsy type	#N/A	#N/A
TmoDV92v1_000174	MLOC_77960	1.77	1.64	1.7	6.35	1.4	1.57	1.7	3.11	1.83	0	0.4362281	0.6812635	IPR013103	Reverse transcriptase, RNA-dependent DNA polymerase	0	0
TmoDV92v1_000175	MLOC_77960	1	1	1.07	7.62	1.12	1.17	1.02	3.3	3.23	0	0.1003002	0.241977	IPR013103	Reverse transcriptase, RNA-dependent DNA polymerase	0	0
TmoDV92v1_000176	#N/A	3.9	3.36	3.49	2.65	2.15	2.51	3.58	2.44	0.68	0	0.495428	0.7402706	IPR007321	Transposase (putative), gypsy type	#N/A	#N/A
TmoDV92v1_000177	#N/A	2.54	2.56	5	1.3	1	1.3	3.37	1.2	0.36	1	0.1003002	0.241977	IPR007321	Transposase (putative), gypsy type	#N/A	#N/A
TmoDV92v1_000178	#N/A	3.73	3.18	3.31	2.61	2.7	2.64	3.41	2.65	0.78	0	0.8206291	0.9716322	IPR007321	Transposase (putative), gypsy type	#N/A	#N/A
TmoDV92v1_000179	#N/A	3.78	3.07	3.36	2.55	2.58	2.7	3.4	2.61	0.77	0	0.8206291	0.9716322	IPR007321	Transposase (putative), gypsy type	#N/A	#N/A
TmoDV92v1_000180	#N/A	10.14	7.52	8.84	11	9.73	8.45	8.84	9.73	1.1	0	0.9037091	1	IPR007321	Transposase (putative), gypsy type	#N/A	#N/A
TmoDV92v1_000181	MLOC_77960	1.83	1.66	1.79	6.16	1.44	1.57	1.76	3.05	1.74	0	0.4362281	0.6812635	IPR013103	Reverse transcriptase, RNA-dependent DNA polymerase	0	0
TmoDV92v1_000182	#N/A	2.37	2.76	4.65	1.44	1.28	1.14	3.26	1.29	0.39	1	0.1911027	0.3884346	IPR007321	Transposase (putative), gypsy type	#N/A	#N/A
TmoDV92v1_000183	#N/A	1.53	1	1.97	2.86	1	1.61	1.5	1.82	1.22	#N/A	1	1	#N/A	#N/A	#N/A	#N/A
TmoDV92v1_000184	MLOC_5871	1.74	2.12	2.61	1.44	1.93	1.32	2.16	1.56	0.72	0	0.779442	0.9507922	#N/A	#N/A	0	0
TmoDV92v1_000185	MLOC_5871	1.61	2.13	2.4	1.36	1.45	1.23	2.05	1.35	0.66	0	0.7585025	0.9417821	#N/A	#N/A	0	0
TmoDV92v1_000186	MLOC_5871	1.62	2.15	2.42	1.36	1.46	1.24	2.06	1.35	0.66	0	0.7585025	0.9417821	#N/A	#N/A	0	0
TmoDV92v1_000187	MLOC_6972	5.92	3.68	6.28	6.26	9.02	8.6	5.29	7.96	1.5	1	0.3705115	0.6151838	#N/A	#N/A	IPR011084	DNA repair metallo-beta-lactamase
TmoDV92v1_000188	MLOC_57103	51.63	69.88	43.24	17.72	21.36	28.7	54.92	22.59	0.41	1	8.51E-07	9.28E-06	IPR015892|IPR001765	Carbonic anhydrase, prokaryotic-like, conserved site|Carbonic anhydrase	IPR001765	Carbonic anhydrase
TmoDV92v1_000189	MLOC_6969	11.24	3.3	5.53	28.27	23.43	29.03	6.69	26.91	4.02	1	2.29E-07	2.76E-06	#N/A	#N/A	IPR001179	Peptidyl-prolyl cis-trans isomerase, FKBP-type, domain
TmoDV92v1_000190	MLOC_6969	60.48	37.89	56.93	168.69	177.26	171.19	51.77	172.38	3.33	1	3.75E-14	1.10E-12	IPR023566|IPR001179	Peptidyl-prolyl cis-trans isomerase, FKBP-type|Peptidyl-prolyl cis-trans isomerase, FKBP-type, domain	IPR001179	Peptidyl-prolyl cis-trans isomerase, FKBP-type, domain
TmoDV92v1_000191	MLOC_6969	36.72	28.75	40.73	130.38	135.66	122.27	35.4	129.43	3.66	1	2.08E-14	6.26E-13	IPR023566|IPR001179	Peptidyl-prolyl cis-trans isomerase, FKBP-type|Peptidyl-prolyl cis-trans isomerase, FKBP-type, domain	IPR001179	Peptidyl-prolyl cis-trans isomerase, FKBP-type, domain
TmoDV92v1_000192	MLOC_6969	24.63	19.99	27.46	94.4	96.51	84.46	24.03	91.79	3.82	1	2.93E-13	7.84E-12	IPR023566|IPR001179	Peptidyl-prolyl cis-trans isomerase, FKBP-type|Peptidyl-prolyl cis-trans isomerase, FKBP-type, domain	IPR001179	Peptidyl-prolyl cis-trans isomerase, FKBP-type, domain
TmoDV92v1_000193	MLOC_57103	65.92	140.83	79.38	21.17	25.57	39.3	95.38	28.68	0.3	1	4.22E-13	1.11E-11	IPR015892|IPR001765	Carbonic anhydrase, prokaryotic-like, conserved site|Carbonic anhydrase	IPR001765	Carbonic anhydrase
TmoDV92v1_000194	MLOC_57103	3.51	6.22	4.97	1	1.31	2.93	4.9	1.75	0.36	1	0.04919165	0.1398991	#N/A	#N/A	IPR001765	Carbonic anhydrase
TmoDV92v1_000195	MLOC_57103	126.03	283	160.27	40.85	49.59	75.14	189.77	55.19	0.29	1	2.91E-17	1.20E-15	#N/A	#N/A	IPR001765	Carbonic anhydrase
TmoDV92v1_000196	MLOC_57103	26.98	80.56	48.33	8.65	12.08	19.08	51.96	13.27	0.26	1	1.35E-11	2.98E-10	#N/A	#N/A	IPR001765	Carbonic anhydrase
TmoDV92v1_000197	MLOC_57103	3.53	6.82	3.96	4.53	4.34	5.52	4.77	4.8	1.01	0	1	1	#N/A	#N/A	IPR001765	Carbonic anhydrase
TmoDV92v1_000198	MLOC_57103	13.18	36.67	20.89	4.17	5.59	8.67	23.58	6.14	0.26	1	3.71E-07	4.31E-06	#N/A	#N/A	IPR001765	Carbonic anhydrase
TmoDV92v1_000199	MLOC_57103	209.77	183.15	112.16	38.29	45.13	57.21	168.36	46.88	0.28	1	3.45E-17	1.41E-15	#N/A	#N/A	IPR001765	Carbonic anhydrase
TmoDV92v1_000200	MLOC_57103	48.88	52.17	35.84	7.85	9.01	17.19	45.63	11.35	0.25	1	5.52E-11	1.13E-09	#N/A	#N/A	IPR001765	Carbonic anhydrase
TmoDV92v1_000201	MLOC_57103	30.19	33.1	25.45	4.44	5.48	10.27	29.58	6.73	0.23	1	6.53E-09	1.00E-07	#N/A	#N/A	IPR001765	Carbonic anhydrase
TmoDV92v1_000202	MLOC_19129	6.1	7.06	7.6	6.3	5.01	6.88	6.92	6.07	0.88	0	0.765777	0.9477835	#N/A	#N/A	IPR010456	Ribosomal L11 methyltransferase, PrmA
TmoDV92v1_000203	MLOC_19129	7.47	9.76	8.17	8.19	6.99	7.9	8.46	7.69	0.91	0	0.7936732	0.9585023	IPR025799	Protein arginine N-methyltransferase	IPR010456	Ribosomal L11 methyltransferase, PrmA
TmoDV92v1_000204	MLOC_64975	6.74	7.53	7.06	7.26	5.97	6.47	7.11	6.57	0.92	0	0.7721166	0.9507922	IPR025799	Protein arginine N-methyltransferase	IPR000007	Tubby, C-terminal
TmoDV92v1_000205	MLOC_19129	5.87	9.9	8.66	8.1	8.75	7.42	8.14	8.09	0.99	0	1	1	IPR025799	Protein arginine N-methyltransferase	IPR010456	Ribosomal L11 methyltransferase, PrmA
TmoDV92v1_000206	#N/A	3.58	6.55	5.74	5.57	6.4	4.73	5.29	5.57	1.05	0	1	1	IPR010456|IPR025799	Ribosomal L11 methyltransferase, PrmA|Protein arginine N-methyltransferase	#N/A	#N/A
TmoDV92v1_000207	MLOC_50965	13.27	9.49	9.3	9.63	8.57	9.33	10.69	9.17	0.86	0	0.5611253	0.7944708	#N/A	#N/A	0	0
TmoDV92v1_000208	MLOC_73713	10.17	141.52	118.37	102.22	90.37	113.54	90.02	102.04	1.13	0	0.6953342	0.8994806	#N/A	#N/A	0	0
TmoDV92v1_000209	MLOC_73713	11.06	155.21	129.8	112.07	99.07	124.5	98.69	111.88	1.13	0	0.6856081	0.8919662	#N/A	#N/A	0	0
TmoDV92v1_000210	MLOC_73713	14.83	205.72	167.3	138.04	128.77	150.42	129.28	139.08	1.08	0	0.9587354	1	IPR023150|IPR004176	Double Clp-N motif|Clp, N-terminal	0	0
TmoDV92v1_000211	MLOC_73713	16.43	136.2	97.43	89.31	96.9	118.05	83.35	101.42	1.22	0	0.3768451	0.6213993	#N/A	#N/A	0	0
TmoDV92v1_000212	MLOC_58341	4.51	6.18	7.18	6	6.55	7.42	5.95	6.66	1.12	0	0.8798856	1	#N/A	#N/A	IPR020472	G-protein beta WD-40 repeat
TmoDV92v1_000213	#N/A	6.19	15.99	12.57	11.92	6.79	7.42	11.58	8.71	0.75	0	0.3042093	0.5410139	#N/A	#N/A	#N/A	#N/A
TmoDV92v1_000214	#N/A	3.58	2.3	3.13	2.52	2.15	2.49	3.01	2.39	0.79	0	0.8093916	0.9654934	#N/A	#N/A	#N/A	#N/A
TmoDV92v1_000215	#N/A	7.28	5.23	5.61	1.99	2.4	3.18	6.04	2.52	0.42	1	0.05339188	0.1492846	#N/A	#N/A	#N/A	#N/A
TmoDV92v1_000216	MLOC_38256	7.97	7.21	5.37	2.55	3	2.99	6.85	2.85	0.42	1	0.03224047	0.1004387	#N/A	#N/A	IPR001810	F-box domain, cyclin-like
TmoDV92v1_000217	MLOC_38256	6.51	7	5.07	1.76	2.37	2.3	6.19	2.14	0.35	1	0.01954359	0.06725395	#N/A	#N/A	IPR001810	F-box domain, cyclin-like
TmoDV92v1_000218	MLOC_38256	7.66	6.7	5.71	2.53	3.18	3	6.69	2.91	0.43	1	0.0457841	0.1322993	#N/A	#N/A	IPR001810	F-box domain, cyclin-like
TmoDV92v1_000219	MLOC_38256	7.09	6.94	4.96	2.42	2.82	2.63	6.33	2.62	0.41	1	0.06448447	0.1722801	#N/A	#N/A	IPR001810	F-box domain, cyclin-like
TmoDV92v1_000220	MLOC_38256	5.97	6.82	4.57	1.71	2.27	2.11	5.79	2.03	0.35	1	0.02902111	0.09242648	#N/A	#N/A	IPR001810	F-box domain, cyclin-like
TmoDV92v1_000221	MLOC_38256	6.72	6.4	5.29	2.4	2.99	2.63	6.14	2.67	0.44	1	0.06448447	0.1722801	#N/A	#N/A	IPR001810	F-box domain, cyclin-like
TmoDV92v1_000222	MLOC_38256	7.09	7.08	5.03	2.42	2.82	2.63	6.4	2.62	0.41	1	0.0457841	0.1322993	#N/A	#N/A	IPR001810	F-box domain, cyclin-like
TmoDV92v1_000223	MLOC_38256	7.45	7.01	5.04	2.47	2.88	2.69	6.5	2.68	0.41	1	0.0457841	0.1322993	#N/A	#N/A	IPR001810	F-box domain, cyclin-like
TmoDV92v1_000224	MLOC_38256	6.95	6.95	4.89	2.45	2.75	2.58	6.26	2.59	0.41	1	0.06448447	0.1722801	#N/A	#N/A	IPR001810	F-box domain, cyclin-like
TmoDV92v1_000225	MLOC_38256	7.09	7.37	5.51	2.47	3.16	2.6	6.66	2.74	0.41	1	0.0457841	0.1322993	#N/A	#N/A	IPR001810	F-box domain, cyclin-like
TmoDV92v1_000226	#N/A	17.25	16.26	14.85	9.89	11.36	9.04	16.12	10.1	0.63	0	0.07491398	0.19391	#N/A	#N/A	#N/A	#N/A
TmoDV92v1_000227	#N/A	14.95	14.49	13.8	9.57	11.15	5.9	14.41	8.87	0.62	0	0.06999294	0.1840344	#N/A	#N/A	#N/A	#N/A
TmoDV92v1_000228	MLOC_38256	5.89	6.89	5.1	2.75	2.99	3.4	5.96	3.05	0.51	1	0.1410468	0.3124093	#N/A	#N/A	IPR001810	F-box domain, cyclin-like
TmoDV92v1_000229	MLOC_38256	5.87	6.75	5.08	2.81	3	3.47	5.9	3.09	0.52	1	0.1410468	0.3124093	#N/A	#N/A	IPR001810	F-box domain, cyclin-like
TmoDV92v1_000230	#N/A	5.09	7.71	5.69	4.13	4.42	5.01	6.16	4.52	0.73	0	0.4047093	0.6489894	#N/A	#N/A	#N/A	#N/A
TmoDV92v1_000231	#N/A	4.89	7.39	5.55	4.09	3.93	4.82	5.95	4.28	0.72	0	0.4978623	0.7412423	#N/A	#N/A	#N/A	#N/A
TmoDV92v1_000232	#N/A	5.04	7.39	5.66	4.3	4.47	5.19	6.03	4.65	0.77	0	0.5126246	0.7576977	#N/A	#N/A	#N/A	#N/A
TmoDV92v1_000233	#N/A	4.53	7.08	5.38	3.29	3.66	4.37	5.66	3.77	0.67	0	0.3696378	0.6146786	#N/A	#N/A	#N/A	#N/A
TmoDV92v1_000234	MLOC_38256	5.76	6.34	4.71	2.16	2.39	2.25	5.6	2.27	0.4	1	0.0761089	0.1957583	#N/A	#N/A	IPR001810	F-box domain, cyclin-like
TmoDV92v1_000235	MLOC_38256	5.67	6.28	4.4	2.26	2.36	2.23	5.45	2.28	0.42	1	0.0761089	0.1957583	#N/A	#N/A	IPR001810	F-box domain, cyclin-like
TmoDV92v1_000236	#N/A	4.17	3.25	4.79	4.37	2.77	3.2	4.07	3.44	0.85	0	0.8384999	0.9817739	#N/A	#N/A	#N/A	#N/A
TmoDV92v1_000237	#N/A	3.82	3.28	3.07	4.66	2.57	2.95	3.39	3.4	1	0	1	1	#N/A	#N/A	#N/A	#N/A
TmoDV92v1_000238	#N/A	5.96	2.25	6.69	6.12	3.77	2.43	4.97	4.1	0.83	0	0.715006	0.9151774	#N/A	#N/A	#N/A	#N/A
TmoDV92v1_000239	#N/A	5.73	3.39	6.42	5.87	4.3	3.05	5.18	4.41	0.85	0	0.7254633	0.9241681	#N/A	#N/A	#N/A	#N/A
TmoDV92v1_000240	#N/A	5.63	4.75	5.04	5.37	3.07	2.6	5.14	3.68	0.72	0	0.4645414	0.7111784	#N/A	#N/A	#N/A	#N/A
TmoDV92v1_000241	#N/A	5	5.36	3.82	5.35	2.37	2.42	4.73	3.38	0.72	0	0.5590367	0.7924567	#N/A	#N/A	#N/A	#N/A
TmoDV92v1_000242	#N/A	5.38	6.16	4.79	5.3	2.9	2.68	5.44	3.63	0.67	0	0.3696378	0.6146786	#N/A	#N/A	#N/A	#N/A
TmoDV92v1_000243	#N/A	4.44	5.35	3.96	4.8	2.2	2.49	4.59	3.16	0.69	0	0.4248063	0.671255	#N/A	#N/A	#N/A	#N/A
TmoDV92v1_000244	#N/A	5.81	9.37	6.48	6.9	4.87	6.11	7.22	5.96	0.83	0	0.6594655	0.8696423	#N/A	#N/A	#N/A	#N/A
TmoDV92v1_000245	#N/A	4.6	6.55	4.47	5.24	3.74	3.84	5.21	4.27	0.82	0	0.7254633	0.9241681	#N/A	#N/A	#N/A	#N/A
TmoDV92v1_000246	#N/A	5.42	7.38	5.25	5.71	4.52	4.16	6.02	4.8	0.8	0	0.6176305	0.8364694	#N/A	#N/A	#N/A	#N/A
TmoDV92v1_000247	MLOC_37115	5.21	3.62	2.78	4.05	4.97	3.24	3.87	4.09	1.06	0	1	1	#N/A	#N/A	0	0
TmoDV92v1_000248	#N/A	2.77	3.5	1.32	2.25	3.36	3.04	2.53	2.88	1.14	0	1	1	#N/A	#N/A	#N/A	#N/A
TmoDV92v1_000249	MLOC_37115	8.15	14.24	17.04	15.55	20.41	16.12	13.14	17.36	1.32	0	0.4200987	0.6679043	IPR019448	EEIG1/EHBP1 N-terminal domain	0	0
TmoDV92v1_000250	MLOC_37115	7.84	14.19	16.93	15.26	20.11	16.1	12.99	17.16	1.32	0	0.4136435	0.6599205	IPR019448	EEIG1/EHBP1 N-terminal domain	0	0
TmoDV92v1_000251	MLOC_37115	21.62	15.59	21.44	18.98	30.22	22.9	19.55	24.03	1.23	0	0.5193953	0.7599298	#N/A	#N/A	0	0
TmoDV92v1_000252	MLOC_37115	24.54	16.22	23.1	19.38	31.84	25.01	21.29	25.41	1.19	0	0.5840371	0.8166082	#N/A	#N/A	0	0
TmoDV92v1_000253	#N/A	74.19	41.46	42.41	101.89	89.58	81.81	52.69	91.09	1.73	1	0.001313297	0.00682448	#N/A	#N/A	#N/A	#N/A
TmoDV92v1_000254	#N/A	56.57	31.71	31.6	75.49	67.26	61.87	39.96	68.21	1.71	1	0.003452978	0.01580194	#N/A	#N/A	#N/A	#N/A
TmoDV92v1_000255	MLOC_37115	46.61	26.97	29.09	58.14	56.33	50.52	34.22	55	1.61	1	0.01339976	0.04932801	#N/A	#N/A	0	0
TmoDV92v1_000256	MLOC_37115	43.49	25.75	27.92	54.42	53.47	47.39	32.39	51.76	1.6	1	0.01852685	0.0642728	#N/A	#N/A	0	0
TmoDV92v1_000257	MLOC_37115	19.3	18.33	20.42	29.44	31.22	26.9	19.35	29.19	1.51	1	0.08264788	0.2094274	IPR019448	EEIG1/EHBP1 N-terminal domain	0	0
TmoDV92v1_000258	MLOC_37115	19.29	18.32	20.41	29.42	31.19	26.88	19.34	29.16	1.51	1	0.08264788	0.2094274	IPR019448	EEIG1/EHBP1 N-terminal domain	0	0
TmoDV92v1_000259	#N/A	79.49	43.43	44.51	106.51	94.04	86.54	55.81	95.7	1.71	1	0.001434212	0.007367323	#N/A	#N/A	#N/A	#N/A
TmoDV92v1_000260	MLOC_37115	17.93	17.68	19.4	27.69	29.27	25.29	18.34	27.42	1.5	1	0.09607759	0.2345083	IPR019448	EEIG1/EHBP1 N-terminal domain	0	0
TmoDV92v1_000261	#N/A	49.3	23.82	22.98	55.58	50.02	48.99	32.03	51.53	1.61	1	0.01383343	0.05059174	#N/A	#N/A	#N/A	#N/A
TmoDV92v1_000262	#N/A	49.96	24.13	23.28	56.32	50.46	49.41	32.45	52.06	1.6	1	0.0166846	0.05905251	#N/A	#N/A	#N/A	#N/A
TmoDV92v1_000263	#N/A	65.17	37.44	37.41	88.35	79.64	71.43	46.67	79.81	1.71	1	0.002240588	0.01089531	#N/A	#N/A	#N/A	#N/A
TmoDV92v1_000264	#N/A	45.93	28.98	28.14	63.83	56.99	51.7	34.35	57.51	1.67	1	0.007453687	0.03029922	#N/A	#N/A	#N/A	#N/A
TmoDV92v1_000265	#N/A	17.65	13.01	14.14	28.87	27.97	21.08	14.93	25.97	1.74	1	0.02935414	0.09326358	#N/A	#N/A	#N/A	#N/A
TmoDV92v1_000266	#N/A	17.62	12.99	14.11	28.81	27.92	21.04	14.91	25.93	1.74	1	0.02935414	0.09326358	#N/A	#N/A	#N/A	#N/A
TmoDV92v1_000267	#N/A	2.51	2.9	2.73	2.04	4.22	1.58	2.71	2.61	0.96	0	1	1	#N/A	#N/A	#N/A	#N/A
TmoDV92v1_000268	#N/A	22.66	22.43	30.18	22.72	20.53	18.55	25.09	20.6	0.82	0	0.3017759	0.5383144	#N/A	#N/A	#N/A	#N/A
TmoDV92v1_000269	#N/A	5.35	8.46	5.86	6.13	4.8	5.15	6.56	5.36	0.82	0	0.6401084	0.8546394	#N/A	#N/A	#N/A	#N/A
TmoDV92v1_000270	#N/A	41.4	38.16	35.32	24.52	27.87	27.8	38.3	26.73	0.7	0	0.03878671	0.1164805	#N/A	#N/A	#N/A	#N/A
TmoDV92v1_000271	#N/A	42.03	38.81	35.93	25.02	28.26	28.45	38.92	27.24	0.7	0	0.04172015	0.1230227	#N/A	#N/A	#N/A	#N/A
TmoDV92v1_000272	#N/A	49.44	31.68	29.11	19.63	18.48	17.28	36.74	18.46	0.5	1	0.000450944	0.002668694	#N/A	#N/A	#N/A	#N/A
TmoDV92v1_000273	#N/A	39.56	22.29	24.41	18.12	16.55	14.01	28.75	16.23	0.56	0	0.007422168	0.03018674	#N/A	#N/A	#N/A	#N/A
TmoDV92v1_000274	#N/A	51.23	32.37	29.76	20.18	18.48	17.67	37.78	18.78	0.5	1	0.000352359	0.002146075	#N/A	#N/A	#N/A	#N/A
TmoDV92v1_000275	#N/A	38.52	21.51	23.7	17.7	15.88	12.87	27.91	15.48	0.55	0	0.004780684	0.02081877	#N/A	#N/A	#N/A	#N/A
TmoDV92v1_000276	#N/A	43.39	40.28	35.07	24.42	28.85	29.08	39.58	27.45	0.69	0	0.03324411	0.1028657	#N/A	#N/A	#N/A	#N/A
TmoDV92v1_000277	#N/A	19.16	27.58	24.03	17.76	17.66	28.31	23.59	21.24	0.9	0	0.4851093	0.7312503	#N/A	#N/A	#N/A	#N/A
TmoDV92v1_000278	#N/A	5.13	5.77	6.77	7.72	5.6	8.71	5.89	7.34	1.25	0	0.6594655	0.8696423	#N/A	#N/A	#N/A	#N/A
TmoDV92v1_000279	#N/A	1.44	13.45	5.64	12.14	14.98	16.48	6.84	14.53	2.12	1	0.01757913	0.06141318	#N/A	#N/A	#N/A	#N/A
TmoDV92v1_000280	#N/A	3.06	16.76	8.29	11.57	13.63	16.11	9.37	13.77	1.47	0	0.2842634	0.5144064	#N/A	#N/A	#N/A	#N/A
TmoDV92v1_000281	#N/A	1.74	3.26	1	1	1	1.86	2	1.29	0.64	#N/A	0.7585025	0.9417821	#N/A	#N/A	#N/A	#N/A
TmoDV92v1_000282	#N/A	1.91	12.2	6.85	8.87	10.82	12.04	6.99	10.57	1.51	0	0.3164681	0.5531466	#N/A	#N/A	#N/A	#N/A
TmoDV92v1_000283	#N/A	1	1	3.98	2.91	1.91	1.94	1.99	2.25	1.13	0	1	1	#N/A	#N/A	#N/A	#N/A
TmoDV92v1_000284	#N/A	1	1.68	1	2.59	1.76	3.34	1.23	2.56	2.09	0	0.3985493	0.6437818	#N/A	#N/A	#N/A	#N/A
TmoDV92v1_000285	#N/A	5.18	5.75	6.27	5.92	5.66	3.71	5.73	5.1	0.89	0	0.7436375	0.9370725	#N/A	#N/A	#N/A	#N/A
TmoDV92v1_000286	#N/A	7.58	11.31	11.56	9.72	9.44	7.26	10.15	8.81	0.87	0	0.6318496	0.850724	#N/A	#N/A	#N/A	#N/A
TmoDV92v1_000287	#N/A	7.86	10.62	11.45	9.64	9.18	7.3	9.98	8.7	0.87	0	0.6318496	0.850724	#N/A	#N/A	#N/A	#N/A
TmoDV92v1_000288	#N/A	6.47	10.26	10.22	9.18	8.25	6.12	8.98	7.85	0.87	0	0.6091102	0.8336894	#N/A	#N/A	#N/A	#N/A
TmoDV92v1_000289	#N/A	8.1	11.56	11.48	10.19	9.86	6.79	10.38	8.95	0.86	0	0.5532108	0.791986	#N/A	#N/A	#N/A	#N/A
TmoDV92v1_000290	#N/A	14.78	16.14	18.47	13.5	12.84	15.19	16.47	13.84	0.84	0	0.4706259	0.7157087	#N/A	#N/A	#N/A	#N/A
TmoDV92v1_000291	#N/A	19.93	17.4	20.68	15.02	14.27	15.88	19.34	15.05	0.78	0	0.2425742	0.4618153	#N/A	#N/A	#N/A	#N/A
TmoDV92v1_000292	#N/A	19.6	16.67	20.83	15.29	14.22	16.05	19.03	15.19	0.8	0	0.3167906	0.5533584	#N/A	#N/A	#N/A	#N/A
TmoDV92v1_000293	#N/A	31.48	23.38	27.64	19.71	17.82	20.26	27.5	19.26	0.7	0	0.07688693	0.1975074	#N/A	#N/A	#N/A	#N/A
TmoDV92v1_000294	#N/A	31	23.35	27.38	19.23	17.73	20.5	27.24	19.16	0.7	0	0.07404219	0.1921801	#N/A	#N/A	#N/A	#N/A
TmoDV92v1_000295	#N/A	13.27	12.87	14.17	11.3	12.21	9.59	13.44	11.03	0.82	0	0.408175	0.6529882	#N/A	#N/A	#N/A	#N/A
TmoDV92v1_000296	#N/A	19.69	17.46	20.19	14.63	14.1	15.69	19.12	14.81	0.77	0	0.2366434	0.4529275	#N/A	#N/A	#N/A	#N/A
TmoDV92v1_000297	#N/A	21.71	14.85	16.33	13.34	13.19	12.88	17.63	13.13	0.74	0	0.2122205	0.4201439	#N/A	#N/A	#N/A	#N/A
TmoDV92v1_000298	#N/A	38.11	18.52	20.5	17.15	16.84	17.62	25.71	17.2	0.67	0	0.04972762	0.1412048	#N/A	#N/A	#N/A	#N/A
TmoDV92v1_000299	#N/A	40.62	16.31	15.97	15.07	17.08	11.76	24.3	14.64	0.6	0	0.02039303	0.0694399	#N/A	#N/A	#N/A	#N/A
TmoDV92v1_000300	#N/A	13.4	13.34	15.62	11.28	10.47	11.79	14.12	11.18	0.79	0	0.3638136	0.608382	#N/A	#N/A	#N/A	#N/A
TmoDV92v1_000301	#N/A	20.6	12.74	12.38	10.13	10.79	9.38	15.24	10.1	0.66	0	0.1291115	0.2917343	#N/A	#N/A	#N/A	#N/A
TmoDV92v1_000302	MLOC_68812	12.23	7.99	6.7	5.88	6.28	5.98	8.97	6.05	0.67	0	0.2705249	0.4997928	#N/A	#N/A	IPR006015	Universal stress protein A
TmoDV92v1_000303	#N/A	3.43	1.98	3.67	1.57	1.72	2.12	3.03	1.8	0.6	0	0.4362281	0.6812635	#N/A	#N/A	#N/A	#N/A
TmoDV92v1_000304	#N/A	2.85	1.93	2.52	1.43	1.62	1.43	2.43	1.49	0.61	0	0.5572546	0.791986	#N/A	#N/A	#N/A	#N/A
TmoDV92v1_000305	#N/A	5.22	4.37	3.62	2.52	3.73	3.59	4.4	3.28	0.75	0	0.6904582	0.8948773	#N/A	#N/A	#N/A	#N/A
TmoDV92v1_000306	#N/A	12.92	18.47	18.5	4.86	5.82	5.13	16.63	5.27	0.32	1	7.33E-05	0.00053169	#N/A	#N/A	#N/A	#N/A
TmoDV92v1_000307	#N/A	10.92	12.36	11.77	3.92	4.87	4.24	11.68	4.35	0.37	1	0.003303217	0.0152313	#N/A	#N/A	#N/A	#N/A
TmoDV92v1_000308	#N/A	9.25	8.65	12.07	4.24	4.48	5.21	9.99	4.64	0.47	1	0.02607242	0.08462931	#N/A	#N/A	#N/A	#N/A
TmoDV92v1_000309	#N/A	14.13	15.27	19.47	5.55	5.45	5.96	16.29	5.65	0.35	1	0.000195779	0.001279348	#N/A	#N/A	#N/A	#N/A
TmoDV92v1_000310	#N/A	14.67	11.01	15.61	4.69	3.8	4.33	13.76	4.27	0.31	1	0.00021627	0.001395531	#N/A	#N/A	#N/A	#N/A
TmoDV92v1_000311	#N/A	1	2.65	2	1.64	1	1	1.88	1.21	0.64	#N/A	0.7585025	0.9417821	#N/A	#N/A	#N/A	#N/A
TmoDV92v1_000312	#N/A	2.83	2.54	2.54	1.36	1.17	2.23	2.64	1.59	0.6	0	0.5903922	0.8170105	#N/A	#N/A	#N/A	#N/A
TmoDV92v1_000313	#N/A	1.93	2.17	1.85	1.27	1	1.27	1.98	1.18	0.6	0	0.5152077	0.75811	#N/A	#N/A	#N/A	#N/A
TmoDV92v1_000314	MLOC_68812	7.05	3.93	3.6	2.86	3.39	3.26	4.86	3.17	0.65	0	0.3289275	0.568137	#N/A	#N/A	IPR006015	Universal stress protein A
TmoDV92v1_000315	MLOC_66964	12.42	8.15	9.72	6.48	6.07	5.9	10.1	6.15	0.61	0	0.114461	0.2666279	#N/A	#N/A	IPR006740	Protein of unknown function DUF604
TmoDV92v1_000316	#N/A	16.97	13.31	14.18	11.21	11.05	11.22	14.82	11.16	0.75	0	0.2743516	0.5038676	#N/A	#N/A	#N/A	#N/A
TmoDV92v1_000317	MLOC_66964	12.77	11.64	13.6	10.05	9.26	10.33	12.67	9.88	0.78	0	0.3311163	0.5706653	#N/A	#N/A	IPR006740	Protein of unknown function DUF604
TmoDV92v1_000318	MLOC_66964	23.76	15.81	14.85	5.25	10.55	12.18	18.14	9.33	0.51	0	0.008597712	0.03412751	#N/A	#N/A	IPR006740	Protein of unknown function DUF604
TmoDV92v1_000319	MLOC_66964	18.83	13.35	14.38	6.92	9.35	9.87	15.52	8.71	0.56	1	0.02732713	0.08800978	#N/A	#N/A	IPR006740	Protein of unknown function DUF604
TmoDV92v1_000320	#N/A	14.02	12.93	10.71	8.19	8.26	8.51	12.55	8.32	0.66	0	0.1368465	0.3050448	#N/A	#N/A	#N/A	#N/A
TmoDV92v1_000321	#N/A	2.03	3.79	3.22	2.63	2.15	2.99	3.01	2.59	0.86	0	1	1	#N/A	#N/A	#N/A	#N/A
TmoDV92v1_000322	#N/A	3.23	2.61	4.22	4.76	3.85	4.69	3.36	4.43	1.32	0	0.6904582	0.8948773	#N/A	#N/A	#N/A	#N/A
TmoDV92v1_000323	#N/A	8.43	25.43	15.24	9.09	11.8	11.96	16.36	10.95	0.67	0	0.1005374	0.2423799	#N/A	#N/A	#N/A	#N/A
TmoDV92v1_000324	MLOC_4018	17.95	28.53	24.16	14.92	14.77	17.64	23.54	15.78	0.67	0	0.05524172	0.1529571	#N/A	#N/A	0	0
TmoDV92v1_000325	MLOC_4018	16.8	27.2	23.07	14.39	14.08	16.97	22.36	15.15	0.68	0	0.05835911	0.159835	#N/A	#N/A	0	0
TmoDV92v1_000326	MLOC_38151	32.13	16.15	15.28	11.19	8.72	8.98	21.19	9.63	0.45	0	0.001447652	0.007424058	#N/A	#N/A	0	0
TmoDV92v1_000327	MLOC_68311	48.27	47.9	46.87	25.49	27.99	28.07	47.68	27.18	0.57	1	0.001380804	0.007123844	#N/A	#N/A	IPR002290	Serine/threonine- / dual-specificity protein kinase, catalytic domain
TmoDV92v1_000328	#N/A	11.49	5.42	6.29	3.88	5.29	4.63	7.73	4.6	0.6	0	0.1584913	0.3390542	#N/A	#N/A	#N/A	#N/A
TmoDV92v1_000329	#N/A	7.1	4.44	4.44	2.64	4.11	3.72	5.32	3.49	0.66	0	0.350074	0.5924032	#N/A	#N/A	#N/A	#N/A
TmoDV92v1_000330	#N/A	10.46	5.37	7.8	6.57	8.34	7.65	7.88	7.52	0.96	0	0.892141	1	#N/A	#N/A	#N/A	#N/A
TmoDV92v1_000331	#N/A	19.06	8.79	11.99	19.41	16.16	14.58	13.28	16.72	1.26	0	0.464403	0.7111784	#N/A	#N/A	#N/A	#N/A
TmoDV92v1_000332	#N/A	17.05	8	11.2	20.65	17.5	14.93	12.08	17.69	1.46	1	0.1995987	0.4023358	#N/A	#N/A	#N/A	#N/A
TmoDV92v1_000333	#N/A	16.83	7.9	11.06	20.38	17.27	14.73	11.93	17.46	1.46	1	0.1931892	0.3922009	#N/A	#N/A	#N/A	#N/A
TmoDV92v1_000334	#N/A	15.38	7.42	10.43	18.49	15.89	13.61	11.07	16	1.44	1	0.2438749	0.4628558	#N/A	#N/A	#N/A	#N/A
TmoDV92v1_000335	#N/A	15.79	7.6	10.7	19	16.32	13.98	11.37	16.43	1.45	1	0.2510567	0.4729015	#N/A	#N/A	#N/A	#N/A
TmoDV92v1_000336	#N/A	25.66	10.63	15.85	26.06	23.42	19.08	17.38	22.85	1.31	0	0.3260956	0.5657948	#N/A	#N/A	#N/A	#N/A
TmoDV92v1_000337	#N/A	25.14	10.43	15.54	25.53	22.94	18.7	17.04	22.39	1.31	0	0.3207404	0.5593285	#N/A	#N/A	#N/A	#N/A
TmoDV92v1_000338	#N/A	25.18	10.44	15.56	25.57	22.98	18.72	17.06	22.42	1.31	0	0.3207404	0.5593285	#N/A	#N/A	#N/A	#N/A
TmoDV92v1_000339	#N/A	24.72	10.26	15.28	25.1	22.56	18.38	16.75	22.01	1.31	0	0.3153073	0.5527573	#N/A	#N/A	#N/A	#N/A
TmoDV92v1_000340	#N/A	26.56	10.98	16.39	26.98	24.24	19.74	17.98	23.65	1.32	0	0.3032051	0.5398365	#N/A	#N/A	#N/A	#N/A
TmoDV92v1_000341	#N/A	25.4	10.63	15.61	26.06	22.98	18.93	17.22	22.66	1.32	0	0.2874938	0.518955	#N/A	#N/A	#N/A	#N/A
TmoDV92v1_000342	#N/A	24.05	10.2	14.61	24.64	21.99	17.97	16.29	21.53	1.32	0	0.3458221	0.5903805	#N/A	#N/A	#N/A	#N/A
TmoDV92v1_000343	#N/A	22.87	9.72	13.91	23.42	20.91	17.1	15.5	20.48	1.32	0	0.328689	0.568137	#N/A	#N/A	#N/A	#N/A
TmoDV92v1_000344	MLOC_32712	11.08	7.05	3.31	2.86	3.11	2.82	7.15	2.93	0.41	0	0.03937926	0.1176057	#N/A	#N/A	IPR001841	Zinc finger, RING-type
TmoDV92v1_000345	MLOC_32712	9.02	6.61	5.24	3.18	3.75	3.14	6.96	3.36	0.48	0	0.08746002	0.2179758	#N/A	#N/A	IPR001841	Zinc finger, RING-type
TmoDV92v1_000346	MLOC_32712	6.51	4.4	2.69	2.8	2.71	2.41	4.53	2.64	0.58	0	0.3059905	0.5418435	IPR001841|IPR013083	Zinc finger, RING-type|Zinc finger, RING/FYVE/PHD-type	IPR001841	Zinc finger, RING-type
TmoDV92v1_000347	MLOC_32712	6.33	3.69	3.99	3.44	2.32	2.03	4.67	2.6	0.56	0	0.3059905	0.5418435	#N/A	#N/A	IPR001841	Zinc finger, RING-type
TmoDV92v1_000348	MLOC_32712	18.42	8.71	10.56	13.48	11.52	10.64	12.56	11.88	0.95	0	0.8363759	0.9817739	IPR001841|IPR013083	Zinc finger, RING-type|Zinc finger, RING/FYVE/PHD-type	IPR001841	Zinc finger, RING-type
TmoDV92v1_000349	MLOC_32712	16.19	6.56	7.25	2.54	2.17	3.12	10	2.61	0.26	1	0.001049572	0.005599645	#N/A	#N/A	IPR001841	Zinc finger, RING-type
TmoDV92v1_000350	MLOC_32712	16.65	7.86	9.05	14.11	12.15	10.58	11.19	12.28	1.1	0	0.9156449	1	IPR001841|IPR013083	Zinc finger, RING-type|Zinc finger, RING/FYVE/PHD-type	IPR001841	Zinc finger, RING-type
TmoDV92v1_000351	MLOC_7175	10.95	5.19	4.65	2.95	2.85	2.15	6.93	2.65	0.38	0	0.03224047	0.1004387	#N/A	#N/A	0	0
TmoDV92v1_000352	MLOC_32712	10.13	3.46	1.84	2.79	2.7	1.7	5.14	2.4	0.47	0	0.1074118	0.2545905	#N/A	#N/A	IPR001841	Zinc finger, RING-type
TmoDV92v1_000353	#N/A	10.34	5.1	4.07	3.49	4.14	4.05	6.5	3.9	0.6	0	0.1731461	0.3626474	#N/A	#N/A	#N/A	#N/A
TmoDV92v1_000354	#N/A	3.11	1.53	2.94	1	2.18	1	2.53	1.39	0.55	0	0.3985493	0.6437818	#N/A	#N/A	#N/A	#N/A
TmoDV92v1_000355	#N/A	3.6	1	1.6	1.77	1.72	1.75	2.07	1.75	0.85	0	1	1	#N/A	#N/A	#N/A	#N/A
TmoDV92v1_000356	#N/A	2.96	2.98	2.41	1.49	2.71	2.61	2.78	2.27	0.82	0	0.8093916	0.9654934	#N/A	#N/A	#N/A	#N/A
TmoDV92v1_000357	#N/A	16.68	28.24	19.88	6.77	10.29	10.61	21.6	9.22	0.43	1	0.000573183	0.003298152	#N/A	#N/A	#N/A	#N/A
TmoDV92v1_000358	#N/A	8.6	12.52	13.78	7.71	8.53	11.72	11.63	9.32	0.8	0	0.3659045	0.6106708	#N/A	#N/A	#N/A	#N/A
TmoDV92v1_000359	#N/A	2.37	3.31	6.03	5.85	4.06	5.22	3.9	5.04	1.29	0	0.715006	0.9151774	#N/A	#N/A	#N/A	#N/A
TmoDV92v1_000360	#N/A	9.36	19.14	18.4	9.65	13.05	12.06	15.63	11.59	0.74	0	0.210069	0.4162513	#N/A	#N/A	#N/A	#N/A
TmoDV92v1_000361	#N/A	10.92	15.04	13.02	10.35	12.95	13.83	13	12.38	0.95	0	0.7624195	0.9450694	IPR004330	FAR1 DNA binding domain	#N/A	#N/A
TmoDV92v1_000362	#N/A	2.24	7.25	4.97	7.55	9.27	9.56	4.82	8.79	1.83	0	0.145355	0.3190237	IPR004330	FAR1 DNA binding domain	#N/A	#N/A
TmoDV92v1_000363	#N/A	2.89	6.72	8.79	5.44	12.04	14.06	6.13	10.52	1.72	0	0.1531598	0.3323111	#N/A	#N/A	#N/A	#N/A
TmoDV92v1_000364	#N/A	11.75	17.7	18.73	5.96	4.13	7.65	16.06	5.91	0.37	1	0.00048982	0.002863026	#N/A	#N/A	#N/A	#N/A
TmoDV92v1_000365	#N/A	30.05	17.72	18.64	11.53	14.46	16.99	22.13	14.33	0.65	0	0.05256911	0.1474924	#N/A	#N/A	#N/A	#N/A
TmoDV92v1_000366	#N/A	24.53	25.97	26.2	10.51	9.3	13.57	25.57	11.13	0.44	1	0.000371402	0.002248366	IPR007527|IPR006564	Zinc finger, SWIM-type|Zinc finger, PMZ-type	#N/A	#N/A
TmoDV92v1_000367	#N/A	23.99	23.8	24.52	12.6	11.74	17.19	24.1	13.84	0.57	1	0.01224043	0.04565093	#N/A	#N/A	#N/A	#N/A
TmoDV92v1_000368	#N/A	20.34	20.45	20.55	11.2	9.65	14	20.45	11.62	0.57	1	0.01442409	0.05232461	IPR018289	MULE transposase domain	#N/A	#N/A
TmoDV92v1_000369	#N/A	1.29	3.08	3.97	2.39	1.66	2.36	2.78	2.13	0.77	0	0.6173955	0.8364694	#N/A	#N/A	#N/A	#N/A
TmoDV92v1_000370	#N/A	2.59	4.45	3.97	2.53	3.56	3.65	3.67	3.25	0.88	0	1	1	#N/A	#N/A	#N/A	#N/A
TmoDV92v1_000371	#N/A	4.58	3.52	4.19	3.26	3.78	2.91	4.09	3.32	0.81	0	0.6904582	0.8948773	#N/A	#N/A	#N/A	#N/A
TmoDV92v1_000372	#N/A	4.26	3.62	4.04	3.21	3.22	2.97	3.97	3.13	0.79	0	0.6758493	0.8829469	#N/A	#N/A	#N/A	#N/A
TmoDV92v1_000373	MLOC_4372	23.25	14.44	23.92	28	24.51	25.14	20.53	25.88	1.26	1	0.4112685	0.6566863	IPR002885	Pentatricopeptide repeat	0	0
TmoDV92v1_000374	MLOC_45548	3.79	4.64	4.26	3.91	5.26	4.66	4.23	4.61	1.09	0	1	1	#N/A	#N/A	0	0
TmoDV92v1_000375	#N/A	20.42	22.82	16.85	6.09	7.22	6.4	20.03	6.57	0.33	1	3.67E-05	0.000285525	#N/A	#N/A	#N/A	#N/A
TmoDV92v1_000376	#N/A	12.92	8.53	6.47	2.76	2.66	1.86	9.31	2.43	0.26	1	0.001057647	0.005631546	#N/A	#N/A	#N/A	#N/A
TmoDV92v1_000377	#N/A	21.21	21.76	16.53	6.03	6.68	5.74	19.83	6.15	0.31	1	1.94E-05	0.000159995	#N/A	#N/A	#N/A	#N/A
TmoDV92v1_000378	#N/A	3.14	4.24	5.42	1	1	2.23	4.27	1.41	0.33	0	0.05637231	0.1551885	#N/A	#N/A	#N/A	#N/A
TmoDV92v1_000379	#N/A	17.63	20.11	15.57	5.28	6.06	5.71	17.77	5.68	0.32	1	9.90E-05	0.000697754	#N/A	#N/A	#N/A	#N/A
TmoDV92v1_000380	MLOC_4372	49.18	55.92	51.63	27.98	27.12	31.24	52.24	28.78	0.55	1	0.00047356	0.002781837	IPR002885	Pentatricopeptide repeat	0	0
TmoDV92v1_000381	MLOC_64394	89.3	55.6	53.49	19.9	18.9	24.75	66.13	21.18	0.32	1	3.67E-10	6.76E-09	IPR009007	Peptidase aspartic, catalytic	IPR001461	Peptidase A1
TmoDV92v1_000382	MLOC_64394	87.99	54.81	50.84	18.99	18.03	23.96	64.55	20.33	0.31	1	2.47E-10	4.68E-09	#N/A	#N/A	IPR001461	Peptidase A1
TmoDV92v1_000383	MLOC_68227	78.32	94.3	74.69	28.04	30.24	36.88	82.44	31.72	0.38	1	6.58E-09	1.01E-07	#N/A	#N/A	IPR001461	Peptidase A1
TmoDV92v1_000384	#N/A	112.26	62.62	57.93	22.72	24.2	29.1	77.6	25.34	0.33	1	1.25E-10	2.47E-09	#N/A	#N/A	#N/A	#N/A
TmoDV92v1_000385	#N/A	85.87	49.85	42.62	18.5	19.99	22.63	59.45	20.37	0.34	1	8.90E-09	1.34E-07	IPR009007	Peptidase aspartic, catalytic	#N/A	#N/A
TmoDV92v1_000386	#N/A	1.86	3.03	2.58	1	1	2.32	2.49	1.44	0.58	0	0.3985493	0.6437818	#N/A	#N/A	#N/A	#N/A
TmoDV92v1_000387	MLOC_68227	83.55	99.88	79.69	29.71	32.41	39.1	87.71	33.74	0.38	1	4.18E-09	6.64E-08	#N/A	#N/A	IPR001461	Peptidase A1
TmoDV92v1_000388	#N/A	5.81	5.87	5.68	1.33	1.32	2.63	5.79	1.76	0.3	1	0.01417933	0.05161323	#N/A	#N/A	#N/A	#N/A
TmoDV92v1_000389	MLOC_68227	68.39	117.53	89.96	32.71	35.22	43.22	91.96	37.05	0.4	1	8.65E-09	1.31E-07	IPR021109|IPR009007|IPR001461	Peptidase aspartic|Peptidase aspartic, catalytic|Peptidase A1	IPR001461	Peptidase A1
TmoDV92v1_000390	MLOC_68227	58.18	99.98	76.51	27.82	29.94	36.98	78.22	31.58	0.4	1	2.88E-08	4.01E-07	IPR021109|IPR009007|IPR001461	Peptidase aspartic|Peptidase aspartic, catalytic|Peptidase A1	IPR001461	Peptidase A1
TmoDV92v1_000391	MLOC_68227	72.17	124.06	94.88	34.49	37.14	45.59	97.04	39.07	0.4	1	5.62E-09	8.74E-08	IPR021109|IPR009007|IPR001461	Peptidase aspartic|Peptidase aspartic, catalytic|Peptidase A1	IPR001461	Peptidase A1
TmoDV92v1_000392	MLOC_4372	55.57	60.89	53.96	30.07	28.58	33	56.81	30.55	0.54	1	0.00026136	0.001649732	IPR002885	Pentatricopeptide repeat	0	0
TmoDV92v1_000393	MLOC_4372	58.24	61.84	55.48	30.96	29.33	33.91	58.52	31.4	0.54	1	0.000206838	0.001341394	IPR002885	Pentatricopeptide repeat	0	0
TmoDV92v1_000394	MLOC_4372	27.71	14.73	26.14	29.6	25.79	26.19	22.86	27.19	1.19	0	0.558564	0.7924567	IPR002885	Pentatricopeptide repeat	0	0
TmoDV92v1_000395	MLOC_4372	28.76	16.3	28.22	29.95	27.35	27.8	24.43	28.37	1.16	0	0.6606757	0.8710482	IPR002885	Pentatricopeptide repeat	0	0
TmoDV92v1_000396	MLOC_4372	29.83	15.92	28.55	32.03	28.07	28.22	24.77	29.44	1.19	0	0.5392685	0.7796856	IPR002885	Pentatricopeptide repeat	0	0
TmoDV92v1_000397	MLOC_4372	51.75	56.77	53.12	28.83	27.85	32.11	53.88	29.6	0.55	1	0.000459529	0.002713786	IPR002885	Pentatricopeptide repeat	0	0
TmoDV92v1_000398	#N/A	8.66	3.81	5.62	4.09	4.28	3.78	6.03	4.05	0.67	0	0.3877982	0.6340559	#N/A	#N/A	#N/A	#N/A
TmoDV92v1_000399	#N/A	18.05	2.93	7.63	5.82	5.56	4.62	9.54	5.34	0.56	0	0.0970478	0.2362469	#N/A	#N/A	#N/A	#N/A
TmoDV92v1_000400	#N/A	7.33	1.64	3.03	2.49	2.06	2.46	4	2.34	0.58	0	0.3763246	0.6205748	#N/A	#N/A	#N/A	#N/A
TmoDV92v1_000401	MLOC_76215	1.26	3.73	2.27	1.47	1.44	1.99	2.42	1.63	0.67	0	0.779442	0.9507922	#N/A	#N/A	IPR001268	NADH:ubiquinone oxidoreductase, 30kDa subunit
TmoDV92v1_000402	MLOC_76215	1.48	4.07	2.98	1.98	1.98	2.52	2.84	2.16	0.76	0	0.6173955	0.8364694	#N/A	#N/A	IPR001268	NADH:ubiquinone oxidoreductase, 30kDa subunit
TmoDV92v1_000403	#N/A	9.27	11.99	11.33	5.06	6.88	8.59	10.86	6.85	0.63	0	0.1318168	0.2962913	#N/A	#N/A	#N/A	#N/A
TmoDV92v1_000404	#N/A	9.94	9.97	9.64	6.57	6.84	6.71	9.85	6.7	0.68	0	0.2432707	0.4623042	#N/A	#N/A	#N/A	#N/A
TmoDV92v1_000405	#N/A	9.11	11.96	11.65	5.93	8.21	8.46	10.91	7.54	0.69	0	0.2199457	0.4317255	#N/A	#N/A	#N/A	#N/A
TmoDV92v1_000406	#N/A	6.79	10.34	10.02	4.6	6.73	8.66	9.05	6.67	0.74	0	0.2826099	0.5118585	#N/A	#N/A	#N/A	#N/A
TmoDV92v1_000407	#N/A	8.94	13.63	12.05	4.99	6.88	8.36	11.54	6.74	0.58	1	0.0848933	0.2135064	#N/A	#N/A	#N/A	#N/A
TmoDV92v1_000408	#N/A	144.48	42.81	67.61	46.93	256.11	238.93	84.97	180.66	2.13	0	9.22E-07	9.99E-06	#N/A	#N/A	#N/A	#N/A
TmoDV92v1_000409	#N/A	10.01	10.14	9.74	6.68	6.95	6.82	9.96	6.82	0.68	0	0.2432707	0.4623042	#N/A	#N/A	#N/A	#N/A
TmoDV92v1_000410	MLOC_71726	4.04	4.36	4.25	4.15	3.34	3.51	4.22	3.67	0.87	0	0.8457746	0.9866038	#N/A	#N/A	IPR007482	Protein-tyrosine phosphatase-like, PTPLA
TmoDV92v1_000411	MLOC_71726	3.86	4.49	4.5	4.37	3.32	3.2	4.28	3.63	0.85	0	0.8457746	0.9866038	#N/A	#N/A	IPR007482	Protein-tyrosine phosphatase-like, PTPLA
TmoDV92v1_000412	MLOC_71726	5.19	4.93	6.08	6.11	4.17	3.76	5.4	4.68	0.87	0	0.7349605	0.9296843	#N/A	#N/A	IPR007482	Protein-tyrosine phosphatase-like, PTPLA
TmoDV92v1_000413	MLOC_71726	3.74	4.31	4.22	4.22	3.32	3.13	4.09	3.56	0.87	0	0.6904582	0.8948773	#N/A	#N/A	IPR007482	Protein-tyrosine phosphatase-like, PTPLA
TmoDV92v1_000414	MLOC_71726	2.75	4.31	4.71	3.96	2.34	3.4	3.92	3.23	0.82	0	0.8384999	0.9817739	#N/A	#N/A	IPR007482	Protein-tyrosine phosphatase-like, PTPLA
TmoDV92v1_000415	MLOC_71726	3.92	4.41	4.79	4.14	3.41	3.71	4.37	3.76	0.86	0	0.8457746	0.9866038	#N/A	#N/A	IPR007482	Protein-tyrosine phosphatase-like, PTPLA
TmoDV92v1_000416	MLOC_71726	3.88	4.3	4.54	3.7	3.48	3.64	4.24	3.6	0.85	0	0.8457746	0.9866038	#N/A	#N/A	IPR007482	Protein-tyrosine phosphatase-like, PTPLA
TmoDV92v1_000417	MLOC_71726	5.96	5.66	7.01	7.05	4.75	4.27	6.21	5.36	0.86	0	0.7516072	0.9417821	#N/A	#N/A	IPR007482	Protein-tyrosine phosphatase-like, PTPLA
TmoDV92v1_000418	MLOC_71726	3.93	4.35	4.75	4.16	3.42	3.72	4.35	3.77	0.87	0	0.8457746	0.9866038	#N/A	#N/A	IPR007482	Protein-tyrosine phosphatase-like, PTPLA
TmoDV92v1_000419	MLOC_71726	3.79	4.21	4.5	3.99	3.41	3.64	4.17	3.68	0.88	0	0.8457746	0.9866038	#N/A	#N/A	IPR007482	Protein-tyrosine phosphatase-like, PTPLA
TmoDV92v1_000420	MLOC_71726	3.92	4.08	4.73	4.22	3.27	3.57	4.25	3.69	0.87	0	0.8457746	0.9866038	#N/A	#N/A	IPR007482	Protein-tyrosine phosphatase-like, PTPLA
TmoDV92v1_000421	MLOC_71726	3.8	4.53	4.62	4.14	3.2	3.27	4.32	3.54	0.82	0	0.6904582	0.8948773	#N/A	#N/A	IPR007482	Protein-tyrosine phosphatase-like, PTPLA
TmoDV92v1_000422	MLOC_71726	4.2	4.56	5.71	4.78	4.93	5.07	4.82	4.93	1.02	0	1	1	#N/A	#N/A	IPR007482	Protein-tyrosine phosphatase-like, PTPLA
TmoDV92v1_000423	MLOC_71726	3.93	4.35	4.68	4.22	3.41	3.64	4.32	3.76	0.87	0	0.8457746	0.9866038	#N/A	#N/A	IPR007482	Protein-tyrosine phosphatase-like, PTPLA
TmoDV92v1_000424	MLOC_68311	52.16	60.94	59.69	32.44	34.62	34.46	57.59	33.84	0.59	1	0.001094006	0.005809028	IPR000719|IPR002290|IPR020635|IPR011009|IPR008271	Protein kinase, catalytic domain|Serine/threonine- / dual-specificity protein kinase, catalytic domain|Tyrosine-protein kinase, catalytic domain|Protein kinase-like domain|Serine/threonine-protein kinase, active site	IPR002290	Serine/threonine- / dual-specificity protein kinase, catalytic domain
TmoDV92v1_000425	#N/A	9.15	5.87	6.61	7.76	6.78	5.92	7.21	6.82	0.95	0	0.8864359	1	#N/A	#N/A	#N/A	#N/A
TmoDV92v1_000426	#N/A	5.26	2.43	2.95	5.18	4.16	2.64	3.55	3.99	1.13	0	1	1	#N/A	#N/A	#N/A	#N/A
TmoDV92v1_000427	#N/A	6.43	3.97	4.95	6.6	6.3	4.4	5.12	5.76	1.13	0	1	1	#N/A	#N/A	#N/A	#N/A
TmoDV92v1_000428	#N/A	3.34	4.05	3.15	1.79	2.87	3.71	3.51	2.79	0.79	0	0.6591953	0.8696423	#N/A	#N/A	#N/A	#N/A
TmoDV92v1_000429	#N/A	20.03	13.12	14.1	8.18	16.5	14.4	15.75	13.03	0.83	0	0.4002653	0.6459236	#N/A	#N/A	#N/A	#N/A
TmoDV92v1_000430	#N/A	37.07	23.67	20.38	21.29	15.14	20.88	27.04	19.1	0.71	0	0.08443166	0.212757	#N/A	#N/A	#N/A	#N/A
TmoDV92v1_000431	#N/A	52.54	23.2	21.77	16.05	16.75	16.52	32.5	16.44	0.51	0	0.001002902	0.00538822	#N/A	#N/A	#N/A	#N/A
TmoDV92v1_000432	#N/A	15.11	7.29	10.52	7.85	4.24	7.71	10.98	6.6	0.6	0	0.09840357	0.2388567	#N/A	#N/A	#N/A	#N/A
TmoDV92v1_000433	MLOC_19046	25.13	14.91	16.27	12.69	9.64	12.89	18.77	11.74	0.63	0	0.04600187	0.1328334	#N/A	#N/A	IPR002528	Multi antimicrobial extrusion protein
TmoDV92v1_000434	MLOC_19046	18.06	13.53	14.48	11.05	8.81	11.34	15.36	10.4	0.68	0	0.1353441	0.3023649	#N/A	#N/A	IPR002528	Multi antimicrobial extrusion protein
TmoDV92v1_000435	MLOC_19046	12.76	10.66	11.25	8.7	6.92	9.39	11.56	8.34	0.72	0	0.2393659	0.4571829	#N/A	#N/A	IPR002528	Multi antimicrobial extrusion protein
TmoDV92v1_000436	MLOC_19046	8.82	10.42	10.45	7.85	6.86	8.25	9.9	7.65	0.77	0	0.3756836	0.6205748	#N/A	#N/A	IPR002528	Multi antimicrobial extrusion protein
TmoDV92v1_000437	MLOC_19046	17.91	13.52	14.24	10.96	8.86	11.15	15.22	10.32	0.68	0	0.1291115	0.2917343	#N/A	#N/A	IPR002528	Multi antimicrobial extrusion protein
TmoDV92v1_000438	MLOC_19046	17.88	13.55	14.38	10.87	8.82	11.26	15.27	10.32	0.68	0	0.108133	0.2555333	#N/A	#N/A	IPR002528	Multi antimicrobial extrusion protein
TmoDV92v1_000439	MLOC_19046	16.05	12.29	13.02	9.89	8.01	10.31	13.79	9.4	0.68	0	0.166981	0.3536307	#N/A	#N/A	IPR002528	Multi antimicrobial extrusion protein
TmoDV92v1_000440	MLOC_19046	11.8	10.04	10.5	8.09	6.52	8.83	10.78	7.81	0.72	0	0.2750048	0.504462	#N/A	#N/A	IPR002528	Multi antimicrobial extrusion protein
TmoDV92v1_000441	MLOC_19046	7.74	9.33	9.23	6.87	6.12	7.39	8.77	6.79	0.77	0	0.4209091	0.6679073	#N/A	#N/A	IPR002528	Multi antimicrobial extrusion protein
TmoDV92v1_000442	MLOC_19046	5.09	10.21	10.23	7.24	6.38	7.73	8.51	7.12	0.84	0	0.5918993	0.8172004	#N/A	#N/A	IPR002528	Multi antimicrobial extrusion protein
TmoDV92v1_000443	MLOC_19046	15.91	12.28	12.8	9.8	8.05	10.14	13.66	9.33	0.68	0	0.1330143	0.2983129	#N/A	#N/A	IPR002528	Multi antimicrobial extrusion protein
TmoDV92v1_000444	MLOC_19046	21	12.91	13.88	10.75	8.36	11.15	15.93	10.09	0.63	0	0.09018531	0.2227709	#N/A	#N/A	IPR002528	Multi antimicrobial extrusion protein
TmoDV92v1_000445	MLOC_80506	5.29	5.56	5.04	1.8	2.64	4	5.3	2.81	0.53	1	0.1700177	0.3583546	#N/A	#N/A	IPR021827	Protein of unknown function DUF3414
TmoDV92v1_000446	MLOC_80506	5.44	5.32	6.28	1.77	2.83	4.42	5.68	3.01	0.53	0	0.1893175	0.3869853	#N/A	#N/A	IPR021827	Protein of unknown function DUF3414
TmoDV92v1_000447	MLOC_80506	5.67	5.73	5.4	1.85	2.6	3.91	5.6	2.79	0.5	1	0.1243826	0.2840697	#N/A	#N/A	IPR021827	Protein of unknown function DUF3414
TmoDV92v1_000448	MLOC_80506	5.39	5.55	5.03	1.8	2.76	3.99	5.32	2.85	0.53	1	0.1700177	0.3583546	#N/A	#N/A	IPR021827	Protein of unknown function DUF3414
TmoDV92v1_000449	MLOC_80506	5.28	5.68	5.14	1.82	2.68	4.07	5.37	2.86	0.53	1	0.1700177	0.3583546	#N/A	#N/A	IPR021827	Protein of unknown function DUF3414
TmoDV92v1_000450	MLOC_80506	5.17	5.43	4.93	1.76	2.67	3.84	5.18	2.76	0.53	1	0.1700177	0.3583546	#N/A	#N/A	IPR021827	Protein of unknown function DUF3414
TmoDV92v1_000451	MLOC_80506	5.54	5.26	6.21	1.76	2.99	4.37	5.67	3.04	0.54	0	0.1893175	0.3869853	#N/A	#N/A	IPR021827	Protein of unknown function DUF3414
TmoDV92v1_000452	MLOC_80506	5.53	5.58	5.26	1.8	2.64	3.75	5.46	2.73	0.5	1	0.1243826	0.2840697	#N/A	#N/A	IPR021827	Protein of unknown function DUF3414
TmoDV92v1_000453	MLOC_80506	5.24	5.07	5.19	1.75	2.77	3.82	5.17	2.78	0.54	1	0.1700177	0.3583546	#N/A	#N/A	IPR021827	Protein of unknown function DUF3414
TmoDV92v1_000454	MLOC_80506	5.14	4.98	5.07	1.71	2.8	3.68	5.06	2.73	0.54	1	0.2296089	0.4440893	#N/A	#N/A	IPR021827	Protein of unknown function DUF3414
TmoDV92v1_000455	#N/A	4.91	4.95	4.84	2.21	2.56	3.58	4.9	2.78	0.57	0	0.2296089	0.4440893	#N/A	#N/A	#N/A	#N/A
TmoDV92v1_000456	#N/A	4.83	4.87	4.76	2.15	2.59	3.47	4.82	2.74	0.57	1	0.2296089	0.4440893	#N/A	#N/A	#N/A	#N/A
TmoDV92v1_000457	MLOC_2071	3.94	3.07	3.47	1.6	1.57	1.44	3.49	1.54	0.44	1	0.1289291	0.2917343	IPR013103	Reverse transcriptase, RNA-dependent DNA polymerase	0	0
TmoDV92v1_000458	MLOC_4018	17.4	21.57	21.15	12.77	11.91	14.9	20.04	13.2	0.66	0	0.07320618	0.1907102	IPR013103	Reverse transcriptase, RNA-dependent DNA polymerase	0	0
TmoDV92v1_000459	MLOC_4018	15.74	22.36	19.99	12.22	11.88	14.32	19.36	12.81	0.66	0	0.08199197	0.2079397	IPR013103	Reverse transcriptase, RNA-dependent DNA polymerase	0	0
TmoDV92v1_000460	#N/A	1	2.19	1.54	1.7	1.33	1.68	1.58	1.57	0.99	0	1	1	#N/A	#N/A	#N/A	#N/A
TmoDV92v1_000461	MLOC_61831	11.99	11.91	13.9	9.68	9.34	10.45	12.6	9.82	0.78	0	0.3311163	0.5706653	#N/A	#N/A	0	0
TmoDV92v1_000462	MLOC_61831	15.31	9.86	9.64	7.35	8.25	7.31	11.6	7.64	0.66	0	0.1489709	0.3253005	#N/A	#N/A	0	0
TmoDV92v1_000463	MLOC_61831	1.84	3.53	2.53	2.97	1.31	2.93	2.63	2.4	0.91	0	1	1	#N/A	#N/A	0	0
TmoDV92v1_000464	#N/A	8.74	4.13	5.26	4.04	2.15	2.79	6.05	2.99	0.5	0	0.1410468	0.3124093	#N/A	#N/A	#N/A	#N/A
TmoDV92v1_000465	#N/A	26.93	25.22	17.9	11.19	10.43	8.7	23.35	10.11	0.43	1	0.000587782	0.00337077	#N/A	#N/A	#N/A	#N/A
TmoDV92v1_000466	#N/A	24.62	22.52	15.51	10.56	9.71	7.79	20.89	9.35	0.45	1	0.000956022	0.00516635	#N/A	#N/A	#N/A	#N/A
TmoDV92v1_000467	#N/A	23.64	21.55	15.41	10.25	8.97	7.85	20.2	9.02	0.45	1	0.001038666	0.005558141	#N/A	#N/A	#N/A	#N/A
TmoDV92v1_000468	#N/A	8.21	5.95	5.23	3.72	2.93	3	6.46	3.21	0.5	0	0.07588105	0.19553	#N/A	#N/A	#N/A	#N/A
TmoDV92v1_000469	#N/A	6.1	6.15	7.63	4.5	3.37	2.47	6.63	3.45	0.52	0	0.1178648	0.2730733	#N/A	#N/A	#N/A	#N/A
TmoDV92v1_000470	#N/A	6.42	6.48	6.43	3.9	3.2	1.57	6.44	2.89	0.45	0	0.0457841	0.1322993	#N/A	#N/A	#N/A	#N/A
TmoDV92v1_000471	#N/A	5.32	4.88	5.4	3.26	3.68	2.66	5.2	3.2	0.62	0	0.2511469	0.4729015	#N/A	#N/A	#N/A	#N/A
TmoDV92v1_000472	#N/A	12.15	8.06	7.06	6.5	7.29	6.54	9.09	6.77	0.75	0	0.3533324	0.5948106	#N/A	#N/A	#N/A	#N/A
TmoDV92v1_000473	MLOC_66964	11.21	7.48	7.54	7.43	8.15	7.3	8.74	7.63	0.87	0	0.6007341	0.826877	IPR006740	Protein of unknown function DUF604	IPR006740	Protein of unknown function DUF604
TmoDV92v1_000474	MLOC_66964	4.29	4.79	4.6	3.94	4.42	4.08	4.56	4.15	0.91	0	0.8522253	0.9907449	#N/A	#N/A	IPR006740	Protein of unknown function DUF604
TmoDV92v1_000475	MLOC_66964	10.02	8.33	7.3	6.78	7.12	6.21	8.55	6.7	0.78	0	0.497309	0.7412423	IPR006740	Protein of unknown function DUF604	IPR006740	Protein of unknown function DUF604
TmoDV92v1_000476	MLOC_66964	8.66	7.17	6.6	7.08	6.93	6.06	7.48	6.69	0.89	0	0.7780338	0.9507922	IPR006740	Protein of unknown function DUF604	IPR006740	Protein of unknown function DUF604
TmoDV92v1_000477	#N/A	16.9	14.8	14.82	9.69	9.72	10.12	15.5	9.84	0.63	0	0.08506151	0.213756	#N/A	#N/A	#N/A	#N/A
TmoDV92v1_000478	#N/A	13.11	8.55	12.76	6.11	4.15	6.24	11.47	5.5	0.48	1	0.01984307	0.06790766	#N/A	#N/A	#N/A	#N/A
TmoDV92v1_000479	#N/A	8.79	9.19	11.73	5.59	4.24	6.03	9.9	5.29	0.53	1	0.05225983	0.1468222	#N/A	#N/A	#N/A	#N/A
TmoDV92v1_000480	#N/A	12.15	7.98	12.4	5.88	4.44	5.66	10.84	5.32	0.49	1	0.03444697	0.1057031	#N/A	#N/A	#N/A	#N/A
TmoDV92v1_000481	#N/A	13.3	8.96	13.08	6.34	4.61	6.48	11.78	5.81	0.49	1	0.02286383	0.07603312	#N/A	#N/A	#N/A	#N/A
TmoDV92v1_000482	#N/A	12.83	8.57	12.45	6.01	4.09	6.23	11.28	5.44	0.48	1	0.02621086	0.08492435	#N/A	#N/A	#N/A	#N/A
TmoDV92v1_000483	MLOC_66964	13.8	13.52	15.73	7.39	7	9.42	14.35	7.94	0.55	1	0.02810617	0.09003193	#N/A	#N/A	IPR006740	Protein of unknown function DUF604
TmoDV92v1_000484	#N/A	39.68	23.63	26.05	19.19	16.71	19.93	29.79	18.61	0.62	0	0.01965153	0.06749948	#N/A	#N/A	#N/A	#N/A
TmoDV92v1_000485	#N/A	24.46	15.89	17.3	12.99	11.51	13.41	19.22	12.64	0.66	0	0.06586325	0.1751279	#N/A	#N/A	#N/A	#N/A
TmoDV92v1_000486	#N/A	29.84	18.98	20.87	15.54	12.91	16.03	23.23	14.82	0.64	0	0.04246403	0.1248327	#N/A	#N/A	#N/A	#N/A
TmoDV92v1_000487	#N/A	34.25	20.49	24.66	15.19	14.84	16.72	26.47	15.58	0.59	1	0.01269264	0.04712666	#N/A	#N/A	#N/A	#N/A
TmoDV92v1_000488	#N/A	13.85	11.48	12.71	7.57	7.22	8.48	12.68	7.76	0.61	0	0.08558816	0.2146559	#N/A	#N/A	#N/A	#N/A
TmoDV92v1_000489	#N/A	38.35	22.97	25.43	18.73	16.64	19.68	28.92	18.35	0.63	0	0.02507139	0.08227459	#N/A	#N/A	#N/A	#N/A
TmoDV92v1_000490	#N/A	27.91	14.87	15.62	14.8	11.95	14.64	19.47	13.8	0.71	0	0.1476844	0.3232587	#N/A	#N/A	#N/A	#N/A
TmoDV92v1_000491	#N/A	1.49	1.66	1.45	3.12	1.91	3.08	1.54	2.71	1.76	1	0.5903922	0.8170105	#N/A	#N/A	#N/A	#N/A
TmoDV92v1_000492	#N/A	2.72	5.22	3.14	2.59	1.96	2.7	3.69	2.42	0.65	0	0.495428	0.7402706	#N/A	#N/A	#N/A	#N/A
TmoDV92v1_000493	MLOC_52252	5.57	14.36	10.79	6.39	6.1	9.8	10.24	7.43	0.73	0	0.2647189	0.4912128	#N/A	#N/A	IPR000312	Glycosyl transferase, family 3
TmoDV92v1_000494	MLOC_52252	15.56	12.84	10.29	6.86	8.13	7.56	12.89	7.51	0.58	0	0.0638056	0.1713068	#N/A	#N/A	IPR000312	Glycosyl transferase, family 3
TmoDV92v1_000495	#N/A	2.55	2.57	1.71	1.92	2.73	1.9	2.28	2.18	0.96	0	1	1	#N/A	#N/A	#N/A	#N/A
TmoDV92v1_000496	MLOC_52252	15.39	12.68	10.3	6.86	7.94	7.56	12.79	7.45	0.58	0	0.0638056	0.1713068	#N/A	#N/A	IPR000312	Glycosyl transferase, family 3
TmoDV92v1_000497	MLOC_52252	7.93	8.46	5.99	4.34	4.49	4.7	7.46	4.51	0.6	0	0.1584913	0.3390542	#N/A	#N/A	IPR000312	Glycosyl transferase, family 3
TmoDV92v1_000498	MLOC_52252	9.74	11.47	10.5	6.53	5.33	7.54	10.57	6.47	0.61	0	0.1231563	0.2824642	#N/A	#N/A	IPR000312	Glycosyl transferase, family 3
TmoDV92v1_000499	MLOC_52252	15.52	11.82	9.33	6.34	7.68	7.49	12.22	7.17	0.59	0	0.07348132	0.191221	#N/A	#N/A	IPR000312	Glycosyl transferase, family 3
TmoDV92v1_000500	MLOC_44990	14.51	9.78	8.68	7.07	3.87	7.31	10.99	6.08	0.55	0	0.07149654	0.1869606	#N/A	#N/A	0	0
TmoDV92v1_000501	#N/A	50.47	22.4	21.25	14.92	15.17	16.18	31.37	15.42	0.49	0	0.000703254	0.003939545	#N/A	#N/A	#N/A	#N/A
TmoDV92v1_000502	#N/A	9.34	7.32	9.61	4.68	3.33	4.01	8.76	4.01	0.46	0	0.03471981	0.1063298	#N/A	#N/A	#N/A	#N/A
TmoDV92v1_000503	#N/A	26.43	10.35	11.61	7.61	9.1	6.34	16.13	7.68	0.48	0	0.005594331	0.02378214	#N/A	#N/A	#N/A	#N/A
TmoDV92v1_000504	#N/A	16.61	8.06	7.79	5.12	5.58	4.32	10.82	5.01	0.46	0	0.0227092	0.07575643	#N/A	#N/A	#N/A	#N/A
TmoDV92v1_000505	#N/A	1.97	5.92	4.13	4.44	1.54	2.69	4.01	2.89	0.72	0	0.6758493	0.8829469	#N/A	#N/A	#N/A	#N/A
TmoDV92v1_000506	#N/A	13.68	8.25	7.43	5.52	5.28	4.27	9.79	5.02	0.51	0	0.05225983	0.1468222	#N/A	#N/A	#N/A	#N/A
TmoDV92v1_000507	#N/A	1.81	2.64	1.6	2.15	1.72	2.12	2.02	2	0.99	0	1	1	#N/A	#N/A	#N/A	#N/A
TmoDV92v1_000508	#N/A	8.17	5.8	4.54	4.06	3.5	3.28	6.17	3.61	0.59	0	0.2254666	0.4383284	#N/A	#N/A	#N/A	#N/A
TmoDV92v1_000509	#N/A	56.93	28.6	25.14	20.61	16.23	24.06	36.89	20.3	0.55	0	0.002286852	0.01110375	#N/A	#N/A	#N/A	#N/A
TmoDV92v1_000510	#N/A	76.07	44.64	43.42	30.26	24.22	28.56	54.71	27.68	0.51	1	9.94E-05	0.000699915	#N/A	#N/A	#N/A	#N/A
TmoDV92v1_000511	MLOC_68311	44.29	54.41	50.52	24.8	29.41	30.26	49.74	28.16	0.57	1	0.0008059	0.004442924	IPR000719|IPR011009|IPR008271	Protein kinase, catalytic domain|Protein kinase-like domain|Serine/threonine-protein kinase, active site	IPR002290	Serine/threonine- / dual-specificity protein kinase, catalytic domain
TmoDV92v1_000512	MLOC_68311	60.14	55.9	51.82	30.68	33.15	32.55	55.95	32.13	0.57	1	0.000884285	0.004825772	IPR017441|IPR000719|IPR002290|IPR020635|IPR011009|IPR008271	Protein kinase, ATP binding site|Protein kinase, catalytic domain|Serine/threonine- / dual-specificity protein kinase, catalytic domain|Tyrosine-protein kinase, catalytic domain|Protein kinase-like domain|Serine/threonine-protein kinase, active site	IPR002290	Serine/threonine- / dual-specificity protein kinase, catalytic domain
TmoDV92v1_000513	MLOC_68311	3.32	14.32	9.53	4.2	5.32	7.26	9.06	5.59	0.62	0	0.1237241	0.2831935	#N/A	#N/A	IPR002290	Serine/threonine- / dual-specificity protein kinase, catalytic domain
TmoDV92v1_000514	MLOC_64592	20.83	28.3	28.88	15.72	18.98	19.12	26	17.94	0.69	0	0.0656712	0.1747864	#N/A	#N/A	0	0
TmoDV92v1_000515	MLOC_64592	48.6	48.61	44.21	26.37	28.36	28.88	47.14	27.87	0.59	1	0.002722481	0.0128894	IPR005491	EMSY N-terminal	0	0
TmoDV92v1_000516	#N/A	1.48	4.26	5.44	2.9	2.62	3.79	3.73	3.1	0.83	0	0.6758493	0.8829469	#N/A	#N/A	#N/A	#N/A
TmoDV92v1_000517	#N/A	7.09	3.94	6.1	7.71	6.76	7.88	5.71	7.45	1.3	0	0.5510043	0.7910248	#N/A	#N/A	#N/A	#N/A
TmoDV92v1_000518	#N/A	7.14	4.28	6.13	6.95	7.64	7.46	5.85	7.35	1.26	0	0.6594655	0.8696423	#N/A	#N/A	#N/A	#N/A
TmoDV92v1_000519	#N/A	4.56	3.01	4.37	3.59	3.92	4.02	3.98	3.85	0.97	0	1	1	#N/A	#N/A	#N/A	#N/A
TmoDV92v1_000520	#N/A	4.35	2.91	4.37	3.59	3.8	3.9	3.87	3.77	0.97	0	1	1	#N/A	#N/A	#N/A	#N/A
TmoDV92v1_000521	#N/A	2.31	2.32	3.1	3.31	2.82	2.13	2.58	2.76	1.07	0	1	1	#N/A	#N/A	#N/A	#N/A
TmoDV92v1_000522	#N/A	3.37	2.47	3.66	2.86	1.88	2.52	3.17	2.42	0.76	0	0.6399618	0.8546394	#N/A	#N/A	#N/A	#N/A
TmoDV92v1_000523	#N/A	3.38	2.47	3.66	2.87	1.88	2.52	3.17	2.42	0.76	0	0.6399618	0.8546394	#N/A	#N/A	#N/A	#N/A
TmoDV92v1_000524	#N/A	4.68	3.28	3.83	1.7	3.39	3.19	3.93	2.76	0.7	0	0.5192768	0.7598852	#N/A	#N/A	#N/A	#N/A
TmoDV92v1_000525	#N/A	4.92	3.4	3.83	1.7	3.52	3.33	4.05	2.85	0.7	0	0.5192768	0.7598852	#N/A	#N/A	#N/A	#N/A
TmoDV92v1_000526	MLOC_66181	14.01	10.71	15.37	31.43	28.22	33.04	13.36	30.89	2.31	1	0.00041408	0.002474146	IPR002885	Pentatricopeptide repeat	IPR002885	Pentatricopeptide repeat
TmoDV92v1_000527	MLOC_66181	14.56	11.32	15.91	32.7	28.92	33.88	13.93	31.83	2.29	1	0.0004433	0.002628991	IPR002885	Pentatricopeptide repeat	IPR002885	Pentatricopeptide repeat
TmoDV92v1_000528	MLOC_66181	14.32	11.15	15.64	31.97	28.21	33.18	13.7	31.12	2.27	1	0.000475859	0.002791189	IPR002885	Pentatricopeptide repeat	IPR002885	Pentatricopeptide repeat
TmoDV92v1_000529	MLOC_66181	13.61	10.51	15.42	31.25	28.16	32.8	13.18	30.74	2.33	1	0.00041408	0.002474146	IPR002885	Pentatricopeptide repeat	IPR002885	Pentatricopeptide repeat
TmoDV92v1_000530	MLOC_66181	13.46	10.5	15.07	30.66	27.54	32	13.01	30.07	2.31	1	0.000444402	0.002634025	IPR002885	Pentatricopeptide repeat	IPR002885	Pentatricopeptide repeat
TmoDV92v1_000531	MLOC_66181	14.52	11.12	15.84	32.14	28.22	33.04	13.83	31.13	2.25	1	0.000475859	0.002791189	IPR002885	Pentatricopeptide repeat	IPR002885	Pentatricopeptide repeat
TmoDV92v1_000532	MLOC_66181	14.69	11.06	15.59	32.48	29.09	33.62	13.78	31.73	2.3	1	0.000386216	0.002326747	IPR002885	Pentatricopeptide repeat	IPR002885	Pentatricopeptide repeat
TmoDV92v1_000533	#N/A	1.59	2.19	2.62	3.78	3.63	2.02	2.13	3.14	1.47	0	0.8093916	0.9654934	#N/A	#N/A	#N/A	#N/A
TmoDV92v1_000534	#N/A	3.97	3.73	3.23	4.49	6.41	3.18	3.64	4.7	1.29	0	0.7034127	0.9055904	#N/A	#N/A	#N/A	#N/A
TmoDV92v1_000535	#N/A	3.05	2.68	2.8	1.92	2.75	2.24	2.84	2.3	0.81	0	0.8093916	0.9654934	#N/A	#N/A	#N/A	#N/A
TmoDV92v1_000536	#N/A	3.95	3.71	3.21	4.47	6.38	3.16	3.62	4.67	1.29	0	0.7034127	0.9055904	#N/A	#N/A	#N/A	#N/A
TmoDV92v1_000537	MLOC_66181	14.83	11.29	15.91	32.81	29.22	34.24	14.01	32.09	2.29	1	0.000360585	0.002187809	IPR002885	Pentatricopeptide repeat	IPR002885	Pentatricopeptide repeat
TmoDV92v1_000538	#N/A	4.52	3.29	3.07	1	1.84	2.3	3.63	1.72	0.47	1	0.2238806	0.4366492	#N/A	#N/A	#N/A	#N/A
TmoDV92v1_000539	#N/A	8.99	6.77	5.19	5.7	6.09	6.27	6.98	6.02	0.86	0	0.765777	0.9477835	#N/A	#N/A	#N/A	#N/A
TmoDV92v1_000540	#N/A	26.56	26.85	23.34	11.76	13.22	24.89	25.58	16.62	0.65	0	0.04069655	0.1204563	#N/A	#N/A	#N/A	#N/A
TmoDV92v1_000541	#N/A	12.57	5.84	7.04	4.76	4.78	5.37	8.48	4.97	0.59	0	0.145355	0.3190237	#N/A	#N/A	#N/A	#N/A
TmoDV92v1_000542	MLOC_64491	2.59	2.07	2.46	7.26	3.37	3.45	2.38	4.69	1.98	0	0.2066698	0.4126332	#N/A	#N/A	IPR006694	Fatty acid hydroxylase
TmoDV92v1_000543	#N/A	33.05	17.65	21.42	15.16	17.38	17.7	24.04	16.75	0.7	0	0.08479193	0.2134424	#N/A	#N/A	#N/A	#N/A
TmoDV92v1_000544	#N/A	30.36	16.17	19.76	14.07	16.04	15.56	22.1	15.22	0.69	0	0.09611637	0.2345083	#N/A	#N/A	#N/A	#N/A
TmoDV92v1_000545	#N/A	30.92	16.69	20.32	14.32	16.58	16.1	22.64	15.66	0.69	0	0.08656199	0.2162011	#N/A	#N/A	#N/A	#N/A
TmoDV92v1_000546	#N/A	4.09	4.91	5.26	8.29	7.9	13.49	4.75	9.89	2.08	0	0.06818444	0.1800683	#N/A	#N/A	#N/A	#N/A
TmoDV92v1_000547	#N/A	21.34	16.13	18.26	28.59	26.26	24.93	18.58	26.59	1.43	1	0.1618033	0.3447425	#N/A	#N/A	#N/A	#N/A
TmoDV92v1_000548	#N/A	20.99	21.21	27.25	31.73	32.75	36.31	23.15	33.6	1.45	1	0.1064407	0.2529005	#N/A	#N/A	#N/A	#N/A
TmoDV92v1_000549	#N/A	23.81	23.26	28.99	34.28	35.03	38.35	25.35	35.89	1.42	1	0.1401021	0.3112405	#N/A	#N/A	#N/A	#N/A
TmoDV92v1_000550	#N/A	2.15	3.8	3.33	5.35	6.4	7.66	3.09	6.47	2.09	1	0.1573188	0.3375444	#N/A	#N/A	#N/A	#N/A
TmoDV92v1_000551	#N/A	25.06	24.34	30.74	33.11	34.97	37.6	26.71	35.23	1.32	1	0.239234	0.4571829	#N/A	#N/A	#N/A	#N/A
TmoDV92v1_000552	#N/A	25.1	26.09	32.2	35.65	35.89	41.24	27.8	37.6	1.35	1	0.1932359	0.3922628	#N/A	#N/A	#N/A	#N/A
TmoDV92v1_000553	#N/A	4.44	5.79	6.13	5.56	6.76	7.96	5.45	6.76	1.24	0	0.7589617	0.9417821	#N/A	#N/A	#N/A	#N/A
TmoDV92v1_000554	#N/A	4.47	6.7	6.97	6.11	7.29	9.01	6.05	7.47	1.24	0	0.7721166	0.9507922	#N/A	#N/A	#N/A	#N/A
TmoDV92v1_000555	#N/A	4.53	4.57	4.78	5.16	7.57	7.8	4.63	6.84	1.48	0	0.4205039	0.6679043	#N/A	#N/A	#N/A	#N/A
TmoDV92v1_000556	#N/A	7.42	6.77	7.88	6.47	7.77	9.65	7.36	7.96	1.08	0	1	1	#N/A	#N/A	#N/A	#N/A
TmoDV92v1_000557	MLOC_3335	1.86	3.02	1.79	2.35	1.32	1.66	2.22	1.77	0.8	0	0.779442	0.9507922	#N/A	#N/A	IPR011685	LETM1-like
TmoDV92v1_000558	#N/A	2.37	2.74	2.26	2.21	1.77	1.4	2.46	1.79	0.73	0	0.5903922	0.8170105	#N/A	#N/A	#N/A	#N/A
TmoDV92v1_000559	MLOC_3335	2.86	2.61	2.34	1.94	2.19	2.07	2.61	2.07	0.79	0	0.7959443	0.9585023	#N/A	#N/A	IPR011685	LETM1-like
TmoDV92v1_000560	#N/A	4.05	3.89	4.67	3.69	3.98	4.3	4.2	3.99	0.95	0	1	1	#N/A	#N/A	#N/A	#N/A
TmoDV92v1_000561	#N/A	2.38	2.39	3.53	5.87	8.69	5.77	2.77	6.78	2.45	1	0.07588105	0.19553	#N/A	#N/A	#N/A	#N/A
TmoDV92v1_000562	#N/A	2.53	2.55	3.82	6.42	9.56	6.31	2.97	7.43	2.5	1	0.03937926	0.1176057	#N/A	#N/A	#N/A	#N/A
TmoDV92v1_000563	#N/A	22.63	11.01	9.07	12.23	9.59	8.62	14.24	10.14	0.71	0	0.2139964	0.4228622	#N/A	#N/A	#N/A	#N/A
TmoDV92v1_000564	#N/A	3.93	1.59	4.23	3.07	1	1	3.25	1.69	0.52	0	0.3154499	0.5527573	#N/A	#N/A	#N/A	#N/A
TmoDV92v1_000565	#N/A	1.42	1.86	1.78	2.5	1.47	2.96	1.69	2.31	1.37	0	0.779442	0.9507922	#N/A	#N/A	#N/A	#N/A
TmoDV92v1_000566	#N/A	17.4	11.55	10.03	10.84	8.65	9.26	13	9.58	0.74	0	0.2344707	0.4505592	#N/A	#N/A	#N/A	#N/A
TmoDV92v1_000567	#N/A	11.07	9.32	7.38	3.51	4.96	4.44	9.26	4.3	0.46	1	0.04032359	0.1197192	#N/A	#N/A	#N/A	#N/A
TmoDV92v1_000568	#N/A	16.19	9.53	8.49	3.98	4.76	5.22	11.4	4.66	0.41	1	0.00780078	0.03141173	#N/A	#N/A	#N/A	#N/A
TmoDV92v1_000569	#N/A	17.06	11.36	9.64	10.46	9.34	8.99	12.69	9.6	0.76	0	0.2756872	0.5052461	#N/A	#N/A	#N/A	#N/A
TmoDV92v1_000570	#N/A	7.03	4.8	5.36	7.11	4.96	5.67	5.73	5.91	1.03	0	1	1	#N/A	#N/A	#N/A	#N/A
TmoDV92v1_000571	#N/A	4.88	7.28	5.28	5.58	1.87	1.9	5.81	3.11	0.54	0	0.1410468	0.3124093	#N/A	#N/A	#N/A	#N/A
TmoDV92v1_000572	#N/A	14.72	10.08	8.55	9.52	7.4	7.91	11.12	8.28	0.74	0	0.2850095	0.5153091	#N/A	#N/A	#N/A	#N/A
TmoDV92v1_000573	#N/A	18.05	11.29	10.56	22.48	16.32	22.32	13.3	20.37	1.53	1	0.1275763	0.2903	#N/A	#N/A	#N/A	#N/A
TmoDV92v1_000574	#N/A	16.35	10.31	9.45	19.81	15.16	19.67	12.04	18.21	1.51	1	0.1479919	0.3237124	#N/A	#N/A	#N/A	#N/A
TmoDV92v1_000575	#N/A	17.85	11.17	10.45	22.23	16.14	22.07	13.16	20.15	1.53	1	0.1227107	0.2819772	#N/A	#N/A	#N/A	#N/A
TmoDV92v1_000576	#N/A	17.83	11.21	10.27	21.62	16.52	21.46	13.1	19.87	1.52	1	0.1227107	0.2819772	#N/A	#N/A	#N/A	#N/A
TmoDV92v1_000577	#N/A	7.61	4.99	5.69	10.38	7.21	9.45	6.1	9.01	1.48	1	0.3414606	0.5838166	#N/A	#N/A	#N/A	#N/A
TmoDV92v1_000578	#N/A	20.49	15.6	15.11	21.31	21.87	20.63	17.07	21.27	1.25	0	0.437547	0.6829791	#N/A	#N/A	#N/A	#N/A
TmoDV92v1_000579	#N/A	16.02	9.34	9.54	18.95	14.22	19.32	11.64	17.49	1.5	1	0.1366454	0.3048552	#N/A	#N/A	#N/A	#N/A
TmoDV92v1_000580	#N/A	81.47	35.49	46.75	28.82	26.37	31.29	54.57	28.83	0.53	0	0.000295546	0.00183868	#N/A	#N/A	#N/A	#N/A
TmoDV92v1_000581	#N/A	25.61	16.65	19.58	11.29	14.72	13.37	20.61	13.13	0.64	0	0.04160295	0.1227131	#N/A	#N/A	#N/A	#N/A
TmoDV92v1_000582	MLOC_12116	8.23	10.06	16.39	6.79	6.16	5.34	11.56	6.1	0.53	0	0.0436275	0.1274597	#N/A	#N/A	IPR001806	Small GTPase superfamily
TmoDV92v1_000583	MLOC_12116	9.9	10.97	9.42	5.36	4.82	5.27	10.1	5.15	0.51	1	0.03980853	0.1186562	IPR002041|IPR005225|IPR001806|IPR003579|IPR020849|IPR003578	Ran GTPase|Small GTP-binding protein domain|Small GTPase superfamily|Small GTPase superfamily, Rab type|Small GTPase superfamily, Ras type|Small GTPase superfamily, Rho type	IPR001806	Small GTPase superfamily
TmoDV92v1_000584	MLOC_12116	10.23	11.22	9.74	5.32	4.92	5.4	10.4	5.21	0.5	1	0.03014882	0.09502931	IPR002041|IPR005225|IPR001806|IPR003579|IPR020849|IPR003578	Ran GTPase|Small GTP-binding protein domain|Small GTPase superfamily|Small GTPase superfamily, Rab type|Small GTPase superfamily, Ras type|Small GTPase superfamily, Rho type	IPR001806	Small GTPase superfamily
TmoDV92v1_000585	#N/A	6.93	6.4	7.53	1	5.63	1.68	6.95	2.77	0.4	0	0.03224047	0.1004387	#N/A	#N/A	#N/A	#N/A
TmoDV92v1_000586	#N/A	50.92	46.85	35.2	17.98	14.33	19.67	44.32	17.33	0.39	1	1.79E-06	1.83E-05	#N/A	#N/A	#N/A	#N/A
TmoDV92v1_000587	#N/A	42.34	30.64	29.97	11.63	18.61	15.75	34.32	15.33	0.45	1	9.17E-05	0.000651313	#N/A	#N/A	#N/A	#N/A
TmoDV92v1_000588	#N/A	69.89	49.75	44.49	20.48	16.98	20.72	54.71	19.39	0.35	1	3.93E-08	5.35E-07	#N/A	#N/A	#N/A	#N/A
TmoDV92v1_000589	#N/A	36.82	20.69	20.79	12.47	10.7	15.45	26.1	12.88	0.49	0	0.001860239	0.009250775	#N/A	#N/A	#N/A	#N/A
TmoDV92v1_000590	#N/A	32.45	19.42	18.26	11.74	11.82	14.23	23.38	12.6	0.54	0	0.007023892	0.02879106	#N/A	#N/A	#N/A	#N/A
TmoDV92v1_000591	#N/A	1	2.53	4.24	2.79	3.25	2.75	2.59	2.93	1.13	0	1	1	#N/A	#N/A	#N/A	#N/A
TmoDV92v1_000592	#N/A	8.79	6.67	8.48	6.33	5.44	3.93	7.98	5.23	0.66	0	0.231635	0.4463872	#N/A	#N/A	#N/A	#N/A
TmoDV92v1_000593	#N/A	8.77	6.66	8.46	6.75	5.84	4.13	7.96	5.57	0.7	0	0.3026949	0.5390234	#N/A	#N/A	#N/A	#N/A
TmoDV92v1_000594	#N/A	1.36	3.53	5.26	8.57	6.57	6.36	3.38	7.17	2.12	1	0.1316248	0.2962507	#N/A	#N/A	#N/A	#N/A
TmoDV92v1_000595	#N/A	9.15	6.94	8.13	7.03	6.07	4.28	8.07	5.79	0.72	0	0.3161748	0.5531466	#N/A	#N/A	#N/A	#N/A
TmoDV92v1_000596	#N/A	9.22	6.9	8.68	8.58	9.17	5.66	8.27	7.8	0.94	0	0.8947312	1	#N/A	#N/A	#N/A	#N/A
TmoDV92v1_000597	#N/A	10.62	7.33	9.42	7.06	5.74	4.1	9.13	5.64	0.62	0	0.1676615	0.3545564	#N/A	#N/A	#N/A	#N/A
TmoDV92v1_000598	#N/A	1.59	3.4	3.72	3.1	1.66	1.68	2.9	2.15	0.74	0	0.6173955	0.8364694	#N/A	#N/A	#N/A	#N/A
TmoDV92v1_000599	#N/A	2.14	4.07	4.83	2.79	2.69	4.5	3.68	3.33	0.9	0	1	1	#N/A	#N/A	#N/A	#N/A
TmoDV92v1_000600	#N/A	3.59	3.09	5.28	1.61	2.16	1.6	3.99	1.79	0.45	0	0.1563222	0.3367675	#N/A	#N/A	#N/A	#N/A
TmoDV92v1_000601	MLOC_4239	28.61	20.09	17.78	16.69	14.68	17.24	22.16	16.2	0.73	0	0.1415408	0.3132217	IPR001763|IPR000594|IPR009036|IPR016040|IPR007901	Rhodanese-like domain|UBA/THIF-type NAD/FAD binding fold|Molybdenum cofactor biosynthesis, MoeB|NAD(P)-binding domain|MoeZ/MoeB	IPR016040	NAD(P)-binding domain
TmoDV92v1_000602	MLOC_4239	15.7	15.06	12.46	13	11.08	14.19	14.41	12.75	0.89	0	0.5608102	0.7944708	IPR001763|IPR000594|IPR009036|IPR016040|IPR007901	Rhodanese-like domain|UBA/THIF-type NAD/FAD binding fold|Molybdenum cofactor biosynthesis, MoeB|NAD(P)-binding domain|MoeZ/MoeB	IPR016040	NAD(P)-binding domain
TmoDV92v1_000603	#N/A	44.31	21.47	23.8	16.62	16.25	15.94	29.86	16.27	0.54	0	0.0036565	0.01661072	#N/A	#N/A	#N/A	#N/A
TmoDV92v1_000604	#N/A	62	28.45	32.06	23.72	23.83	20.76	40.84	22.77	0.56	0	0.001863952	0.009266955	#N/A	#N/A	#N/A	#N/A
TmoDV92v1_000605	#N/A	22.9	17.8	19.37	13.01	13.64	11.9	20.02	12.85	0.64	0	0.05875165	0.1603331	#N/A	#N/A	#N/A	#N/A
TmoDV92v1_000606	MLOC_37894	30.52	20.94	19.69	72.56	65.9	73.32	23.72	70.6	2.98	1	9.17E-09	1.38E-07	IPR009943	Protein of unknown function DUF1475	IPR009943	Protein of unknown function DUF1475
TmoDV92v1_000607	MLOC_37894	20.43	23.1	18.04	133.45	120.02	136.21	20.52	129.89	6.33	1	2.36E-24	2.10E-22	IPR009943	Protein of unknown function DUF1475	IPR009943	Protein of unknown function DUF1475
TmoDV92v1_000608	MLOC_37894	20.79	23.51	18.36	136.28	122.9	138.74	20.89	132.64	6.35	1	2.30E-24	2.04E-22	IPR009943	Protein of unknown function DUF1475	IPR009943	Protein of unknown function DUF1475
TmoDV92v1_000609	MLOC_37894	21.39	24.19	18.89	140.91	127.44	143.61	21.49	137.32	6.39	1	5.21E-25	4.97E-23	IPR009943	Protein of unknown function DUF1475	IPR009943	Protein of unknown function DUF1475
TmoDV92v1_000610	MLOC_37894	19.98	22.15	16.74	126.55	112.67	128.5	19.62	122.58	6.25	1	2.71E-23	2.12E-21	IPR009943	Protein of unknown function DUF1475	IPR009943	Protein of unknown function DUF1475
TmoDV92v1_000611	MLOC_37894	18.62	20.76	16.24	121.46	105.46	121.1	18.54	116.01	6.26	1	5.31E-23	4.04E-21	IPR009943	Protein of unknown function DUF1475	IPR009943	Protein of unknown function DUF1475
TmoDV92v1_000612	MLOC_37894	18.18	21.24	15.74	123.02	106.73	123.68	18.39	117.81	6.41	1	2.15E-23	1.70E-21	IPR009943	Protein of unknown function DUF1475	IPR009943	Protein of unknown function DUF1475
TmoDV92v1_000613	MLOC_37894	14.02	12.26	8.96	67.11	62.78	70.78	11.75	66.89	5.7	1	1.84E-16	7.00E-15	#N/A	#N/A	IPR009943	Protein of unknown function DUF1475
TmoDV92v1_000614	MLOC_37894	20.44	22.67	17.13	129.62	115.4	131.62	20.08	125.55	6.25	1	1.11E-23	9.19E-22	IPR009943	Protein of unknown function DUF1475	IPR009943	Protein of unknown function DUF1475
TmoDV92v1_000615	MLOC_37894	18.74	21.83	16.41	124.74	108.32	125.12	18.99	119.39	6.29	1	3.45E-23	2.68E-21	IPR009943	Protein of unknown function DUF1475	IPR009943	Protein of unknown function DUF1475
TmoDV92v1_000616	#N/A	14.16	13.63	7.64	67.65	53.09	64.78	11.81	61.84	5.24	1	7.46E-15	2.36E-13	#N/A	#N/A	#N/A	#N/A
TmoDV92v1_000617	#N/A	26	19.93	23.09	15.65	16.36	19.37	23.01	17.13	0.74	0	0.1505692	0.3276782	#N/A	#N/A	#N/A	#N/A
TmoDV92v1_000618	MLOC_59071	33.73	18.15	18.35	38.42	25.22	33.42	23.41	32.36	1.38	0	0.1623932	0.3459142	IPR026992	Non-haem dioxygenase N-terminal domain	0	0
TmoDV92v1_000619	MLOC_59071	18.5	10.28	10.22	20.16	13.29	17.9	13	17.12	1.32	0	0.4136435	0.6599205	#N/A	#N/A	0	0
TmoDV92v1_000620	MLOC_59071	32.1	17.28	17.15	36	24.09	31.13	22.18	30.41	1.37	0	0.164891	0.350346	IPR026992	Non-haem dioxygenase N-terminal domain	0	0
TmoDV92v1_000621	MLOC_59071	24.77	16.98	15.26	39.01	22.56	32.06	19	31.21	1.64	1	0.03099579	0.0972679	IPR026992	Non-haem dioxygenase N-terminal domain	0	0
TmoDV92v1_000622	MLOC_59071	13	9.01	8.05	18.69	10.96	15.81	10.02	15.15	1.51	1	0.1888851	0.3869853	#N/A	#N/A	0	0
TmoDV92v1_000623	MLOC_59071	23.62	16.05	14.11	36.07	21.45	29.45	17.93	28.99	1.62	1	0.04094416	0.1209647	IPR026992	Non-haem dioxygenase N-terminal domain	0	0
TmoDV92v1_000624	#N/A	42.65	15.74	29.03	21.45	20.36	16.22	29.14	19.34	0.66	0	0.04493857	0.1305299	#N/A	#N/A	#N/A	#N/A
TmoDV92v1_000625	#N/A	43.7	22.51	27.85	29.38	22.43	23.17	31.35	24.99	0.8	0	0.2305226	0.4451574	#N/A	#N/A	#N/A	#N/A
TmoDV92v1_000626	#N/A	6.07	6.86	6.99	5.27	6.66	6.02	6.64	5.98	0.9	0	0.8798856	1	#N/A	#N/A	#N/A	#N/A
TmoDV92v1_000627	#N/A	33.66	16.23	22.72	14.37	16.93	17.93	24.2	16.41	0.68	0	0.0608106	0.1652991	#N/A	#N/A	#N/A	#N/A
TmoDV92v1_000628	#N/A	67.1	29.5	41.29	44.2	48.3	36.7	45.96	43.07	0.94	0	0.6039674	0.8298307	#N/A	#N/A	#N/A	#N/A
TmoDV92v1_000629	#N/A	90.27	41.61	53.14	65.54	69.35	49.25	61.67	61.38	1	0	0.8401934	0.9833282	#N/A	#N/A	#N/A	#N/A
TmoDV92v1_000630	#N/A	66.84	32.8	37.56	50.41	47.78	30.04	45.73	42.74	0.93	0	0.6039674	0.8298307	#N/A	#N/A	#N/A	#N/A
TmoDV92v1_000631	#N/A	65.04	28.61	40.03	42.86	46.83	35.59	44.56	41.76	0.94	0	0.6276017	0.8473919	#N/A	#N/A	#N/A	#N/A
TmoDV92v1_000632	#N/A	67.92	33.14	37.85	50.28	47.66	29.97	46.3	42.64	0.92	0	0.5178565	0.7598852	#N/A	#N/A	#N/A	#N/A
TmoDV92v1_000633	#N/A	41.03	18.45	23.96	18.39	20.54	23.82	27.81	20.91	0.75	0	0.1424207	0.3147265	#N/A	#N/A	#N/A	#N/A
TmoDV92v1_000634	#N/A	173.1	112.52	103.65	43.3	44.13	53.01	129.76	46.81	0.36	1	2.76E-11	5.90E-10	#N/A	#N/A	#N/A	#N/A
TmoDV92v1_000635	#N/A	143.63	91.11	87.09	36.17	37.82	45.46	107.27	39.81	0.37	1	3.98E-10	7.30E-09	#N/A	#N/A	#N/A	#N/A
TmoDV92v1_000636	MLOC_63893	16.94	15.07	24.21	20.04	19.2	16.29	18.74	18.51	0.99	0	0.873865	1	#N/A	#N/A	IPR006694	Fatty acid hydroxylase
TmoDV92v1_000637	MLOC_63893	15.14	16.05	23.66	21.45	21.03	17.41	18.29	19.97	1.09	0	0.8767134	1	#N/A	#N/A	IPR006694	Fatty acid hydroxylase
TmoDV92v1_000638	MLOC_70751	17.24	14.31	23.04	19.6	19.36	15.34	18.2	18.1	0.99	0	0.8723835	1	#N/A	#N/A	IPR006694	Fatty acid hydroxylase
TmoDV92v1_000639	MLOC_64491	15.75	14.75	20.88	27.03	23.63	18.69	17.13	23.12	1.35	1	0.292798	0.5251193	IPR016040|IPR006694|IPR021940	NAD(P)-binding domain|Fatty acid hydroxylase|Uncharacterised domain Wax2, C-terminal	IPR006694	Fatty acid hydroxylase
TmoDV92v1_000640	MLOC_70751	16.48	13.73	22.04	21.8	19.8	14.36	17.42	18.65	1.07	0	0.9356063	1	#N/A	#N/A	IPR006694	Fatty acid hydroxylase
TmoDV92v1_000641	MLOC_63893	18.06	14.39	24.83	18.54	19.03	15.17	19.09	17.58	0.92	0	0.6896776	0.8948773	#N/A	#N/A	IPR006694	Fatty acid hydroxylase
TmoDV92v1_000642	MLOC_70751	15.61	13.2	20.32	21.06	18.68	13.58	16.38	17.77	1.09	0	0.933202	1	#N/A	#N/A	IPR006694	Fatty acid hydroxylase
TmoDV92v1_000643	MLOC_64491	13.55	14.41	20.03	24.55	22.25	16.62	16	21.14	1.32	1	0.3402039	0.5831357	#N/A	#N/A	IPR006694	Fatty acid hydroxylase
TmoDV92v1_000644	MLOC_70751	16.54	12.64	20.83	19.82	18.54	12.65	16.67	17	1.02	0	1	1	#N/A	#N/A	IPR006694	Fatty acid hydroxylase
TmoDV92v1_000645	MLOC_70751	15.86	12.58	19.35	20.69	18.82	12.79	15.93	17.43	1.09	0	0.9323537	1	#N/A	#N/A	IPR006694	Fatty acid hydroxylase
TmoDV92v1_000646	MLOC_63893	19.36	15.74	24.86	21.14	19.68	17.02	19.98	19.28	0.96	0	0.8190013	0.9716322	#N/A	#N/A	IPR006694	Fatty acid hydroxylase
TmoDV92v1_000647	MLOC_70751	17.96	13.9	22.07	23.54	20.75	15.98	17.98	20.09	1.12	0	0.8149504	0.9700381	#N/A	#N/A	IPR006694	Fatty acid hydroxylase
TmoDV92v1_000648	MLOC_63893	17.52	15.09	26.57	16.84	17.4	13.93	19.73	16.06	0.81	0	0.328689	0.568137	IPR016040|IPR006694|IPR021940	NAD(P)-binding domain|Fatty acid hydroxylase|Uncharacterised domain Wax2, C-terminal	IPR006694	Fatty acid hydroxylase
TmoDV92v1_000649	MLOC_70751	15.63	13.24	22.62	17.67	16.85	11.31	17.16	15.28	0.89	0	0.5470281	0.7870547	IPR016040|IPR006694|IPR021940	NAD(P)-binding domain|Fatty acid hydroxylase|Uncharacterised domain Wax2, C-terminal	IPR006694	Fatty acid hydroxylase
TmoDV92v1_000650	MLOC_70751	22.72	15.45	24.69	17.1	18.72	14.62	20.95	16.82	0.8	0	0.2711716	0.5001074	IPR016040|IPR006694|IPR021940	NAD(P)-binding domain|Fatty acid hydroxylase|Uncharacterised domain Wax2, C-terminal	IPR006694	Fatty acid hydroxylase
TmoDV92v1_000651	MLOC_70751	20.1	13.57	21.04	17.89	17.99	11.92	18.23	15.93	0.87	0	0.5048941	0.7501322	IPR016040|IPR006694|IPR021940	NAD(P)-binding domain|Fatty acid hydroxylase|Uncharacterised domain Wax2, C-terminal	IPR006694	Fatty acid hydroxylase
TmoDV92v1_000652	MLOC_63893	17.69	15.37	24.07	19.43	18.86	17.07	19.04	18.45	0.97	0	0.8128466	0.968516	#N/A	#N/A	IPR006694	Fatty acid hydroxylase
TmoDV92v1_000653	MLOC_70751	16.23	13.46	20.2	20.55	18.4	14.22	16.63	17.72	1.07	0	1	1	#N/A	#N/A	IPR006694	Fatty acid hydroxylase
TmoDV92v1_000654	MLOC_70751	12.89	11.11	17.32	14.82	14.08	12.48	13.77	13.79	1	0	1	1	#N/A	#N/A	IPR006694	Fatty acid hydroxylase
TmoDV92v1_000655	MLOC_70751	12.61	10.41	15.67	16.57	14.64	11.04	12.9	14.08	1.09	0	1	1	#N/A	#N/A	IPR006694	Fatty acid hydroxylase
TmoDV92v1_000656	MLOC_63893	4.56	7.24	11.36	4.2	6.83	5.95	7.72	5.66	0.73	0	0.3840709	0.6306566	IPR006694	Fatty acid hydroxylase	IPR006694	Fatty acid hydroxylase
TmoDV92v1_000657	#N/A	29.28	16.49	17.79	11.11	9.69	11.71	21.19	10.84	0.51	1	0.006271876	0.02612709	#N/A	#N/A	#N/A	#N/A
TmoDV92v1_000658	#N/A	28.96	15.91	17.76	11.51	10.38	12.58	20.88	11.49	0.55	0	0.01442409	0.05232461	#N/A	#N/A	#N/A	#N/A
TmoDV92v1_000659	#N/A	26.9	14.88	16.55	10.01	9.34	12.04	19.44	10.46	0.54	0	0.01332884	0.04909983	#N/A	#N/A	#N/A	#N/A
TmoDV92v1_000660	#N/A	30.24	16.39	18.26	12.28	10.73	12.94	21.63	11.98	0.55	0	0.01057595	0.04057975	#N/A	#N/A	#N/A	#N/A
TmoDV92v1_000661	#N/A	4	4.04	3.3	2.18	1.56	3.31	3.78	2.35	0.62	0	0.3763246	0.6205748	#N/A	#N/A	#N/A	#N/A
TmoDV92v1_000662	#N/A	28.3	15.91	17.85	11.08	9.93	11.87	20.69	10.96	0.53	1	0.007787828	0.03141173	#N/A	#N/A	#N/A	#N/A
TmoDV92v1_000663	#N/A	10.18	5.89	8.76	5.2	5.47	6.07	8.28	5.58	0.67	0	0.2450536	0.4643713	#N/A	#N/A	#N/A	#N/A
TmoDV92v1_000664	#N/A	4.37	2.56	4.8	2.4	2.41	3.35	3.91	2.72	0.7	0	0.5192768	0.7598852	#N/A	#N/A	#N/A	#N/A
TmoDV92v1_000665	#N/A	29.2	15.57	19.02	13.55	15.45	14.98	21.26	14.66	0.69	0	0.0883614	0.2195057	#N/A	#N/A	#N/A	#N/A
TmoDV92v1_000666	#N/A	4.04	2.57	4.84	2.43	2.58	3.11	3.82	2.71	0.71	0	0.5192768	0.7598852	#N/A	#N/A	#N/A	#N/A
TmoDV92v1_000667	#N/A	29.09	15.51	18.95	13.5	15.39	14.93	21.18	14.61	0.69	0	0.102645	0.2467231	#N/A	#N/A	#N/A	#N/A
TmoDV92v1_000668	#N/A	4.04	2.57	4.85	2.43	2.58	3.11	3.82	2.71	0.71	0	0.5192768	0.7598852	#N/A	#N/A	#N/A	#N/A
TmoDV92v1_000669	#N/A	3.59	2.7	4.41	2.32	2.41	2.86	3.57	2.53	0.71	0	0.495428	0.7402706	#N/A	#N/A	#N/A	#N/A
TmoDV92v1_000670	#N/A	3.56	2.82	4.42	2.3	2.54	2.83	3.6	2.56	0.71	0	0.495428	0.7402706	#N/A	#N/A	#N/A	#N/A
TmoDV92v1_000671	#N/A	3.75	2.83	4.59	2.36	2.45	2.84	3.72	2.55	0.69	0	0.495428	0.7402706	#N/A	#N/A	#N/A	#N/A
TmoDV92v1_000672	#N/A	3.81	2.8	4.9	2.45	2.68	3.06	3.84	2.73	0.71	0	0.5192768	0.7598852	#N/A	#N/A	#N/A	#N/A
TmoDV92v1_000673	#N/A	3.58	2.69	4.33	2.31	2.4	2.85	3.53	2.52	0.71	0	0.495428	0.7402706	#N/A	#N/A	#N/A	#N/A
TmoDV92v1_000674	#N/A	4.81	3.47	5.49	2.92	2.52	3.2	4.59	2.88	0.63	0	0.3059905	0.5418435	#N/A	#N/A	#N/A	#N/A
TmoDV92v1_000675	#N/A	27.07	26.27	18.51	11.45	14.19	14.34	23.95	13.33	0.56	0	0.008510741	0.03384673	#N/A	#N/A	#N/A	#N/A
TmoDV92v1_000676	#N/A	16.21	9.74	10.85	7.32	11.64	8.57	12.27	9.18	0.75	0	0.313422	0.551602	#N/A	#N/A	#N/A	#N/A
TmoDV92v1_000677	#N/A	31.55	21.99	19.78	15.68	18.53	17.09	24.44	17.1	0.7	0	0.0882054	0.2194355	#N/A	#N/A	#N/A	#N/A
TmoDV92v1_000678	#N/A	26.76	8.44	12.26	11.12	8.52	8.79	15.82	9.48	0.6	0	0.05394518	0.1502722	#N/A	#N/A	#N/A	#N/A
TmoDV92v1_000679	#N/A	23.88	10.72	12.87	9.59	10.25	12.86	15.82	10.9	0.69	0	0.1415587	0.3132217	#N/A	#N/A	#N/A	#N/A
TmoDV92v1_000680	#N/A	15.63	7.69	7.62	5.25	5.25	5.86	10.31	5.45	0.53	0	0.05852421	0.1600159	#N/A	#N/A	#N/A	#N/A
TmoDV92v1_000681	#N/A	9.46	4.21	5.12	4.12	4.54	3.44	6.26	4.03	0.64	0	0.3083075	0.5444713	#N/A	#N/A	#N/A	#N/A
TmoDV92v1_000682	#N/A	42.98	11.72	16.96	17.65	18.5	16.01	23.89	17.39	0.73	0	0.136472	0.3045752	#N/A	#N/A	#N/A	#N/A
TmoDV92v1_000683	#N/A	4.6	4.64	3.69	2.33	3.01	5.16	4.31	3.5	0.81	0	0.6904582	0.8948773	#N/A	#N/A	#N/A	#N/A
TmoDV92v1_000684	#N/A	6.84	4.63	5.12	3.65	1.5	3.59	5.53	2.91	0.53	0	0.1893175	0.3869853	#N/A	#N/A	#N/A	#N/A
TmoDV92v1_000685	#N/A	4.21	5.25	4.4	3.04	1.28	3.28	4.62	2.53	0.55	0	0.2066698	0.4126332	#N/A	#N/A	#N/A	#N/A
TmoDV92v1_000686	#N/A	50.89	24.26	28.52	19.88	18.01	18.01	34.56	18.64	0.54	0	0.002048242	0.01007834	#N/A	#N/A	#N/A	#N/A
TmoDV92v1_000687	#N/A	40.98	23.1	23.02	11.68	15.87	18.23	29.03	15.26	0.53	0	0.002730777	0.01291586	#N/A	#N/A	#N/A	#N/A
TmoDV92v1_000688	#N/A	1.55	2.12	3.04	2.96	2.86	1	2.24	2.27	1.02	0	1	1	#N/A	#N/A	#N/A	#N/A
TmoDV92v1_000689	#N/A	1.65	1	1.59	1.76	3.17	1.75	1.41	2.23	1.57	0	0.5572546	0.791986	#N/A	#N/A	#N/A	#N/A
TmoDV92v1_000690	#N/A	2.21	2.83	4.88	2.42	3.7	3.79	3.31	3.3	1	0	1	1	#N/A	#N/A	#N/A	#N/A
TmoDV92v1_000691	#N/A	1.91	2.84	1.42	2.61	4.04	4.67	2.05	3.77	1.84	0	0.3477377	0.5904461	#N/A	#N/A	#N/A	#N/A
TmoDV92v1_000692	#N/A	2.1	5.45	3.02	3.59	4.27	3.96	3.52	3.94	1.12	0	1	1	#N/A	#N/A	#N/A	#N/A
TmoDV92v1_000693	#N/A	1.68	3.07	1.63	1.8	3.28	3.36	2.13	2.82	1.32	0	1	1	#N/A	#N/A	#N/A	#N/A
TmoDV92v1_000694	#N/A	1.99	2.99	1.45	2.74	3.75	3.84	2.14	3.45	1.61	0	0.6399618	0.8546394	#N/A	#N/A	#N/A	#N/A
TmoDV92v1_000695	#N/A	1.7	3.84	6.47	1.83	2.96	6.26	4	3.68	0.92	0	1	1	#N/A	#N/A	#N/A	#N/A
TmoDV92v1_000696	#N/A	1.35	4.59	6.53	2.25	2.98	5.5	4.16	3.58	0.86	0	0.6904582	0.8948773	#N/A	#N/A	#N/A	#N/A
TmoDV92v1_000697	#N/A	4.57	5.92	5.37	3.1	2.99	3.98	5.29	3.36	0.64	0	0.350074	0.5924032	#N/A	#N/A	#N/A	#N/A
TmoDV92v1_000698	#N/A	4.43	6.42	6.12	2.26	2.68	3.73	5.66	2.89	0.51	0	0.1243826	0.2840697	IPR005162	Retrotransposon gag protein	#N/A	#N/A
TmoDV92v1_000699	#N/A	3.97	3.5	3.27	1	3.21	3.28	3.58	2.5	0.7	0	0.495428	0.7402706	#N/A	#N/A	#N/A	#N/A
TmoDV92v1_000700	#N/A	3.81	6.21	4.44	1.55	3.61	3.16	4.82	2.78	0.58	0	0.2296089	0.4440893	IPR005162	Retrotransposon gag protein	#N/A	#N/A
TmoDV92v1_000701	#N/A	3.58	4.04	2.58	3.02	2.44	3.48	3.4	2.98	0.88	0	1	1	#N/A	#N/A	#N/A	#N/A
TmoDV92v1_000702	#N/A	3.88	4.4	2.76	2.7	2.61	3.77	3.68	3.02	0.82	0	0.8302068	0.9770024	#N/A	#N/A	#N/A	#N/A
TmoDV92v1_000703	#N/A	27.34	15.6	22.83	13.51	14.27	8.36	21.92	12.05	0.55	0	0.008629421	0.03423763	#N/A	#N/A	#N/A	#N/A
TmoDV92v1_000704	#N/A	30.51	18.84	18.8	11.3	13.55	11.71	22.71	12.19	0.54	1	0.007778291	0.03140485	#N/A	#N/A	#N/A	#N/A
TmoDV92v1_000705	#N/A	25.92	15.31	16.35	10.66	10.95	10.84	19.19	10.82	0.56	0	0.02212991	0.07433259	#N/A	#N/A	#N/A	#N/A
TmoDV92v1_000706	#N/A	13.28	15.15	13.45	6.67	7.7	7.53	13.96	7.3	0.52	1	0.01757913	0.06141318	IPR001584|IPR000477|IPR012337	Integrase, catalytic core|Reverse transcriptase|Ribonuclease H-like domain	#N/A	#N/A
TmoDV92v1_000707	#N/A	13.85	16.67	14.03	6.69	7.37	7.68	14.85	7.24	0.49	1	0.01055435	0.04050971	IPR001584|IPR000477|IPR012337	Integrase, catalytic core|Reverse transcriptase|Ribonuclease H-like domain	#N/A	#N/A
TmoDV92v1_000708	#N/A	11.36	13.8	12.07	6.2	6.97	6.99	12.41	6.72	0.54	1	0.04209647	0.1239113	IPR001584|IPR000477|IPR012337	Integrase, catalytic core|Reverse transcriptase|Ribonuclease H-like domain	#N/A	#N/A
TmoDV92v1_000709	#N/A	13.4	15.39	13.61	6.71	7.7	7.49	14.13	7.3	0.52	1	0.01757913	0.06141318	IPR001584|IPR000477|IPR012337	Integrase, catalytic core|Reverse transcriptase|Ribonuclease H-like domain	#N/A	#N/A
TmoDV92v1_000710	#N/A	12.23	14.87	13.13	6.58	7.29	7.13	13.41	7	0.52	1	0.01998694	0.06829558	IPR001584|IPR000477|IPR012337	Integrase, catalytic core|Reverse transcriptase|Ribonuclease H-like domain	#N/A	#N/A
TmoDV92v1_000711	#N/A	13.59	16.49	13.71	6.66	7.27	7.49	14.6	7.14	0.49	1	0.01055435	0.04050971	IPR001584|IPR000477|IPR012337	Integrase, catalytic core|Reverse transcriptase|Ribonuclease H-like domain	#N/A	#N/A
TmoDV92v1_000712	#N/A	11.1	13.71	11.88	6.2	6.81	6.93	12.23	6.65	0.54	1	0.03787343	0.1139728	IPR001584|IPR000477|IPR012337	Integrase, catalytic core|Reverse transcriptase|Ribonuclease H-like domain	#N/A	#N/A
TmoDV92v1_000713	#N/A	11.98	14.8	12.95	6.59	7.14	7.07	13.25	6.93	0.52	1	0.01998694	0.06829558	IPR001584|IPR000477|IPR012337	Integrase, catalytic core|Reverse transcriptase|Ribonuclease H-like domain	#N/A	#N/A
TmoDV92v1_000714	#N/A	13.18	15.33	13.45	6.72	7.55	7.44	13.99	7.24	0.52	1	0.01757913	0.06141318	IPR001584|IPR000477|IPR012337	Integrase, catalytic core|Reverse transcriptase|Ribonuclease H-like domain	#N/A	#N/A
TmoDV92v1_000715	#N/A	13.06	15.09	13.28	6.68	7.55	7.48	13.81	7.24	0.52	1	0.02255709	0.07535504	IPR001584|IPR000477|IPR012337	Integrase, catalytic core|Reverse transcriptase|Ribonuclease H-like domain	#N/A	#N/A
TmoDV92v1_000716	#N/A	13.17	15.14	13.35	6.75	7.61	7.57	13.88	7.31	0.53	1	0.02255709	0.07535504	IPR001584|IPR000477|IPR012337	Integrase, catalytic core|Reverse transcriptase|Ribonuclease H-like domain	#N/A	#N/A
TmoDV92v1_000717	MLOC_201	25.44	20.83	20.14	11.64	12.11	12.86	22.14	12.2	0.55	1	0.009515723	0.03714585	IPR003245|IPR008972|IPR000923	Plastocyanin-like|Cupredoxin|Blue (type 1) copper domain	IPR008972	Cupredoxin
TmoDV92v1_000718	MLOC_201	2.03	3.08	5.15	4.39	4.21	6.45	3.42	5.02	1.47	0	0.575859	0.8079261	IPR003245|IPR008972|IPR000923	Plastocyanin-like|Cupredoxin|Blue (type 1) copper domain	IPR008972	Cupredoxin
TmoDV92v1_000719	MLOC_201	3.01	3.23	4.5	3.37	3.46	5.41	3.58	4.08	1.14	0	1	1	IPR003245|IPR008972|IPR000923	Plastocyanin-like|Cupredoxin|Blue (type 1) copper domain	IPR008972	Cupredoxin
TmoDV92v1_000720	#N/A	25.46	16.17	15.89	9.71	11.79	10.06	19.18	10.52	0.55	1	0.01645811	0.05831063	#N/A	#N/A	#N/A	#N/A
TmoDV92v1_000721	#N/A	3.53	4.84	2.55	2.49	2.88	3.43	3.64	2.93	0.81	0	0.8302068	0.9770024	#N/A	#N/A	#N/A	#N/A
TmoDV92v1_000722	#N/A	1	2.91	1.87	1	2.58	1	1.92	1.53	0.79	#N/A	0.7585025	0.9417821	#N/A	#N/A	#N/A	#N/A
TmoDV92v1_000723	#N/A	4.86	9.29	7.64	1.57	2.62	2.67	7.27	2.29	0.31	1	0.01191533	0.04474668	#N/A	#N/A	#N/A	#N/A
TmoDV92v1_000724	#N/A	4.98	9.55	7.39	1.59	2.66	2.72	7.31	2.32	0.32	1	0.01191533	0.04474668	#N/A	#N/A	#N/A	#N/A
TmoDV92v1_000725	#N/A	5.21	4.04	2.66	1.71	3.69	3.78	3.97	3.06	0.77	0	0.6758493	0.8829469	#N/A	#N/A	#N/A	#N/A
TmoDV92v1_000726	#N/A	3.12	4.21	2.46	1.62	4.54	3.45	3.26	3.2	0.98	0	1	1	#N/A	#N/A	#N/A	#N/A
TmoDV92v1_000727	#N/A	3.36	4.91	5.92	2.77	2.44	3.97	4.73	3.06	0.65	0	0.3289275	0.568137	IPR005162	Retrotransposon gag protein	#N/A	#N/A
TmoDV92v1_000728	#N/A	2.14	4.46	3.62	3.69	1.64	4.95	3.41	3.42	1.01	0	1	1	#N/A	#N/A	#N/A	#N/A
TmoDV92v1_000729	#N/A	13.46	10.69	11.15	5.37	6	6.41	11.77	5.93	0.5	1	0.02286383	0.07603312	IPR005162	Retrotransposon gag protein	#N/A	#N/A
TmoDV92v1_000730	#N/A	4.16	8.59	8.61	4.26	3.64	6.47	7.12	4.79	0.67	0	0.2738827	0.5032894	#N/A	#N/A	#N/A	#N/A
TmoDV92v1_000731	#N/A	13.79	11.38	11.61	5.74	6.45	7.14	12.26	6.44	0.53	1	0.03787343	0.1139728	#N/A	#N/A	#N/A	#N/A
TmoDV92v1_000732	#N/A	4.04	6	6.23	8.17	4.39	7.58	5.42	6.72	1.24	0	0.7589617	0.9417821	#N/A	#N/A	#N/A	#N/A
TmoDV92v1_000733	#N/A	3.2	5.09	3.02	2.3	5.51	5.24	3.77	4.35	1.15	0	1	1	#N/A	#N/A	#N/A	#N/A
TmoDV92v1_000734	#N/A	4.19	6.48	4.8	4.75	5.62	5.78	5.15	5.39	1.04	0	1	1	#N/A	#N/A	#N/A	#N/A
TmoDV92v1_000735	#N/A	1.63	4.21	7.99	1.75	3.83	3.2	4.61	2.93	0.63	0	0.4248063	0.671255	#N/A	#N/A	#N/A	#N/A
TmoDV92v1_000736	#N/A	5.48	9.55	7.85	3.93	5.99	9.61	7.62	6.51	0.85	0	0.6681899	0.8781495	#N/A	#N/A	#N/A	#N/A
TmoDV92v1_000737	#N/A	8.23	9.41	6.97	4.84	5.44	8.52	8.21	6.26	0.76	0	0.3969569	0.6437818	#N/A	#N/A	#N/A	#N/A
TmoDV92v1_000738	#N/A	12.82	9.78	10.59	5.08	5.66	6.43	11.07	5.72	0.52	1	0.03894644	0.1166733	IPR005162	Retrotransposon gag protein	#N/A	#N/A
TmoDV92v1_000739	#N/A	12.76	11.01	10.83	5.67	6.2	7.59	11.54	6.48	0.56	1	0.06171567	0.1671131	#N/A	#N/A	#N/A	#N/A
TmoDV92v1_000740	#N/A	11.91	9.52	9.99	4.92	5.44	6.13	10.47	5.5	0.53	1	0.04502807	0.1305421	#N/A	#N/A	#N/A	#N/A
TmoDV92v1_000741	#N/A	10.08	8.27	9.03	4.46	4.94	5.37	9.13	4.92	0.54	1	0.06090252	0.1653557	IPR005162	Retrotransposon gag protein	#N/A	#N/A
TmoDV92v1_000742	#N/A	10.83	9.15	9.7	4.96	5.84	5.29	9.89	5.37	0.54	1	0.07560602	0.1951707	IPR005162	Retrotransposon gag protein	#N/A	#N/A
TmoDV92v1_000743	#N/A	23.67	12.87	13.63	6.25	8.98	9.41	16.72	8.21	0.49	0	0.007451481	0.03029373	#N/A	#N/A	#N/A	#N/A
TmoDV92v1_000744	#N/A	17.86	12.82	12.2	6.19	7.71	9.51	14.29	7.8	0.55	1	0.02810617	0.09003193	#N/A	#N/A	#N/A	#N/A
TmoDV92v1_000745	#N/A	2.61	5.45	6.32	3.53	3.27	4.47	4.79	3.76	0.78	0	0.575859	0.8079261	IPR005162	Retrotransposon gag protein	#N/A	#N/A
TmoDV92v1_000746	#N/A	13.17	9.86	10.06	5.39	5.74	6.36	11.03	5.83	0.53	1	0.03894644	0.1166733	IPR005162	Retrotransposon gag protein	#N/A	#N/A
TmoDV92v1_000747	#N/A	12.76	9.85	10.41	4.54	5.81	6.43	11.01	5.59	0.51	1	0.02621086	0.08492435	IPR005162	Retrotransposon gag protein	#N/A	#N/A
TmoDV92v1_000748	#N/A	15.39	11.98	10.96	10.17	10.49	10.3	12.78	10.32	0.81	0	0.3920249	0.6400579	#N/A	#N/A	#N/A	#N/A
TmoDV92v1_000749	#N/A	2.9	2.92	3.32	2.49	4.53	4.65	3.05	3.89	1.28	0	0.8302068	0.9770024	#N/A	#N/A	#N/A	#N/A
TmoDV92v1_000750	#N/A	1.91	3.75	3.91	2.07	1.51	2.57	3.19	2.05	0.64	0	0.4680653	0.7123791	#N/A	#N/A	#N/A	#N/A
TmoDV92v1_000751	#N/A	1	2.73	5.7	3.01	1.95	1.99	3.14	2.32	0.74	0	0.6399618	0.8546394	#N/A	#N/A	#N/A	#N/A
TmoDV92v1_000752	#N/A	1	2.32	4.19	2.03	1.97	2	2.5	2	0.8	0	0.7959443	0.9585023	#N/A	#N/A	#N/A	#N/A
TmoDV92v1_000753	#N/A	1.91	4.07	2.67	1.36	2.01	2.05	2.88	1.81	0.63	0	0.4362281	0.6812635	#N/A	#N/A	#N/A	#N/A
TmoDV92v1_000754	#N/A	1.67	2.36	2.24	3.38	1.75	3.33	2.09	2.82	1.35	0	0.7959443	0.9585023	#N/A	#N/A	#N/A	#N/A
TmoDV92v1_000755	#N/A	1.85	3.57	2.94	3.5	1.47	3.93	2.79	2.97	1.06	0	1	1	#N/A	#N/A	#N/A	#N/A
TmoDV92v1_000756	#N/A	7.7	7.02	7.15	4.07	5.99	4.44	7.29	4.83	0.66	0	0.2738827	0.5032894	#N/A	#N/A	#N/A	#N/A
TmoDV92v1_000757	#N/A	6.49	6.33	5.84	3.74	4.53	3.68	6.22	3.98	0.64	0	0.3083075	0.5444713	#N/A	#N/A	#N/A	#N/A
TmoDV92v1_000758	#N/A	17.13	10.46	12.7	5.69	7.22	7.9	13.43	6.94	0.52	1	0.01998694	0.06829558	#N/A	#N/A	#N/A	#N/A
TmoDV92v1_000759	#N/A	1.49	3.48	5.96	3.32	3.19	3.84	3.65	3.45	0.95	0	1	1	#N/A	#N/A	#N/A	#N/A
TmoDV92v1_000760	#N/A	1.49	4.49	4.62	2.16	2.65	3.28	3.53	2.7	0.76	0	0.6591953	0.8696423	#N/A	#N/A	#N/A	#N/A
TmoDV92v1_000761	#N/A	2.07	3.45	2.23	3.53	2.2	2.24	2.58	2.66	1.03	0	1	1	#N/A	#N/A	#N/A	#N/A
TmoDV92v1_000762	#N/A	1.32	2.29	2.17	4.01	1.71	1.74	1.93	2.49	1.29	0	1	1	#N/A	#N/A	#N/A	#N/A
TmoDV92v1_000763	#N/A	10.6	6.03	5.57	8.54	6.15	7.56	7.4	7.42	1	0	1	1	#N/A	#N/A	#N/A	#N/A
TmoDV92v1_000764	MLOC_52013	21.29	14.54	16.64	10.08	9.15	8.96	17.49	9.4	0.54	0	0.01888205	0.06531764	#N/A	#N/A	0	0
TmoDV92v1_000765	MLOC_52013	5.47	5.52	6.02	4.12	4.14	3.87	5.67	4.04	0.71	0	0.4818925	0.7273716	#N/A	#N/A	0	0
TmoDV92v1_000766	#N/A	30.73	14.9	14.16	8.48	11.23	8.73	19.93	9.48	0.48	0	0.003813811	0.01717429	#N/A	#N/A	#N/A	#N/A
TmoDV92v1_000767	#N/A	16.35	10.4	9.98	5.14	6.3	6.11	12.24	5.85	0.48	1	0.01739163	0.0610758	#N/A	#N/A	#N/A	#N/A
TmoDV92v1_000768	#N/A	11.14	9.08	8.48	4.79	5.43	4.84	9.57	5.02	0.52	1	0.06818444	0.1800683	#N/A	#N/A	#N/A	#N/A
TmoDV92v1_000769	#N/A	22.37	12.46	11.77	6.72	8.13	7.26	15.53	7.37	0.47	0	0.009375815	0.03669091	#N/A	#N/A	#N/A	#N/A
TmoDV92v1_000770	#N/A	6.56	7.61	8.2	3.7	5.01	4.4	7.46	4.37	0.59	0	0.1584913	0.3390542	#N/A	#N/A	#N/A	#N/A
TmoDV92v1_000771	#N/A	9.02	8.03	10.33	4.78	7.56	4.7	9.13	5.68	0.62	0	0.1676615	0.3545564	#N/A	#N/A	#N/A	#N/A
TmoDV92v1_000772	#N/A	1.5	1.5	1.46	4.53	3.23	3.88	1.49	3.88	2.61	1	0.2238806	0.4366492	#N/A	#N/A	#N/A	#N/A
TmoDV92v1_000773	#N/A	6.34	5.38	6.82	4.93	6.21	5.24	6.18	5.46	0.88	0	0.7516072	0.9417821	#N/A	#N/A	#N/A	#N/A
TmoDV92v1_000774	#N/A	6.87	15.24	10.69	5.15	7.55	9.13	10.93	7.27	0.67	0	0.1404262	0.3116685	#N/A	#N/A	#N/A	#N/A
TmoDV92v1_000775	#N/A	4.46	5.18	5.33	5.08	5.72	6.22	4.99	5.67	1.14	0	0.8679345	1	#N/A	#N/A	#N/A	#N/A
TmoDV92v1_000776	#N/A	9.45	7.57	12.33	4.06	6.07	5.5	9.78	5.21	0.53	0	0.05225983	0.1468222	#N/A	#N/A	#N/A	#N/A
TmoDV92v1_000777	#N/A	4.33	4.96	5.4	4.92	5.37	6.31	4.89	5.53	1.13	0	1	1	#N/A	#N/A	#N/A	#N/A
TmoDV92v1_000778	#N/A	2.73	7.99	6.29	2.36	2.29	2.33	5.67	2.33	0.41	0	0.0761089	0.1957583	#N/A	#N/A	#N/A	#N/A
TmoDV92v1_000779	#N/A	5.57	5.16	4.77	4.23	4.57	4.16	5.17	4.32	0.84	0	0.7254633	0.9241681	#N/A	#N/A	#N/A	#N/A
TmoDV92v1_000780	#N/A	1.38	2.9	3.77	1.44	2.26	2.74	2.68	2.15	0.8	0	0.7959443	0.9585023	#N/A	#N/A	#N/A	#N/A
TmoDV92v1_000781	#N/A	2.35	7.13	2.86	3.38	4.76	4.11	4.11	4.08	0.99	0	1	1	#N/A	#N/A	#N/A	#N/A
TmoDV92v1_000782	#N/A	4.21	8.11	8.19	3.13	4.36	3.09	6.84	3.53	0.52	0	0.08746002	0.2179758	#N/A	#N/A	#N/A	#N/A
TmoDV92v1_000783	#N/A	15.57	10.59	10.28	5.21	6.72	5.91	12.14	5.95	0.49	1	0.01739163	0.0610758	#N/A	#N/A	#N/A	#N/A
TmoDV92v1_000784	#N/A	10.57	9.33	8.84	4.88	5.88	4.68	9.58	5.15	0.54	1	0.06818444	0.1800683	#N/A	#N/A	#N/A	#N/A
TmoDV92v1_000785	#N/A	14.3	10.33	9.66	5.01	6.35	5.64	11.43	5.67	0.5	1	0.02991564	0.09460203	#N/A	#N/A	#N/A	#N/A
TmoDV92v1_000786	#N/A	12.97	9.46	8.85	4.45	5.7	5.3	10.43	5.15	0.49	1	0.03014882	0.09502931	#N/A	#N/A	#N/A	#N/A
TmoDV92v1_000787	#N/A	16.15	10.61	10.59	5.43	6.65	6.07	12.45	6.05	0.49	1	0.02000782	0.06829558	#N/A	#N/A	#N/A	#N/A
TmoDV92v1_000788	#N/A	11.5	9.41	9.3	4.73	5.7	4.96	10.07	5.13	0.51	1	0.03980853	0.1186562	#N/A	#N/A	#N/A	#N/A
TmoDV92v1_000789	#N/A	3.84	3.87	2.95	5.18	3.37	3.46	3.55	4	1.13	0	1	1	#N/A	#N/A	#N/A	#N/A
TmoDV92v1_000790	#N/A	2.05	3.65	3.89	1.62	2.76	2.82	3.2	2.4	0.75	0	0.6399618	0.8546394	#N/A	#N/A	#N/A	#N/A
TmoDV92v1_000791	#N/A	4.27	2.42	3.57	4.3	3.61	3.16	3.42	3.69	1.08	0	1	1	#N/A	#N/A	#N/A	#N/A
TmoDV92v1_000792	#N/A	2.78	4.24	3.61	4.78	2.59	3.47	3.55	3.61	1.02	0	1	1	#N/A	#N/A	#N/A	#N/A
TmoDV92v1_000793	#N/A	1	3.66	7.04	5.65	2.47	4.04	3.9	4.05	1.04	0	1	1	#N/A	#N/A	#N/A	#N/A
TmoDV92v1_000794	#N/A	1	2.93	6.26	4	1.71	3.21	3.4	2.97	0.87	0	0.8302068	0.9770024	#N/A	#N/A	#N/A	#N/A
TmoDV92v1_000795	#N/A	3.2	8.22	5.54	1.65	2.84	6.71	5.65	3.73	0.66	0	0.3696378	0.6146786	#N/A	#N/A	#N/A	#N/A
TmoDV92v1_000796	#N/A	5.2	6.83	13.03	4.71	6.27	2.82	8.35	4.6	0.55	0	0.07128817	0.1866951	#N/A	#N/A	#N/A	#N/A
TmoDV92v1_000797	#N/A	17.28	24.18	24.48	12.35	8.04	13.66	21.98	11.35	0.52	1	0.00455519	0.02000612	#N/A	#N/A	#N/A	#N/A
TmoDV92v1_000798	#N/A	5.63	10.94	8.96	5.09	3.58	9.01	8.51	5.89	0.69	0	0.2580117	0.4818134	#N/A	#N/A	#N/A	#N/A
TmoDV92v1_000799	MLOC_22682	20.16	16.48	17.44	28	30	28.79	18.03	28.93	1.6	1	0.04716034	0.1352419	IPR000594|IPR009036|IPR016040|IPR000011	UBA/THIF-type NAD/FAD binding fold|Molybdenum cofactor biosynthesis, MoeB|NAD(P)-binding domain|Ubiquitin/SUMO-activating enzyme E1	IPR016040	NAD(P)-binding domain
TmoDV92v1_000800	MLOC_22682	22.25	17.49	19.32	30.59	33.08	31.72	19.69	31.8	1.62	1	0.03916242	0.1171578	IPR000594|IPR009036|IPR016040|IPR000011	UBA/THIF-type NAD/FAD binding fold|Molybdenum cofactor biosynthesis, MoeB|NAD(P)-binding domain|Ubiquitin/SUMO-activating enzyme E1	IPR016040	NAD(P)-binding domain
TmoDV92v1_000801	MLOC_22682	23.75	19.92	18.09	30.48	34.95	33.29	20.59	32.91	1.6	1	0.03917283	0.1171716	IPR000594|IPR009036|IPR016040|IPR000011	UBA/THIF-type NAD/FAD binding fold|Molybdenum cofactor biosynthesis, MoeB|NAD(P)-binding domain|Ubiquitin/SUMO-activating enzyme E1	IPR016040	NAD(P)-binding domain
TmoDV92v1_000802	MLOC_22682	26.32	21.36	20.09	33.42	38.69	36.83	22.59	36.32	1.61	1	0.03039829	0.09571831	IPR000594|IPR009036|IPR016040|IPR000011	UBA/THIF-type NAD/FAD binding fold|Molybdenum cofactor biosynthesis, MoeB|NAD(P)-binding domain|Ubiquitin/SUMO-activating enzyme E1	IPR016040	NAD(P)-binding domain
TmoDV92v1_000803	MLOC_22682	20.9	19.03	15.92	30.6	32.65	33.63	18.61	32.29	1.73	1	0.01638433	0.05808328	IPR000594|IPR009036|IPR016040|IPR000011	UBA/THIF-type NAD/FAD binding fold|Molybdenum cofactor biosynthesis, MoeB|NAD(P)-binding domain|Ubiquitin/SUMO-activating enzyme E1	IPR016040	NAD(P)-binding domain
TmoDV92v1_000804	MLOC_22682	19.22	17.71	14.7	28.55	30.44	30.38	17.21	29.79	1.73	1	0.02031807	0.0692178	IPR000594|IPR009036|IPR016040|IPR000011	UBA/THIF-type NAD/FAD binding fold|Molybdenum cofactor biosynthesis, MoeB|NAD(P)-binding domain|Ubiquitin/SUMO-activating enzyme E1	IPR016040	NAD(P)-binding domain
TmoDV92v1_000805	MLOC_22682	19.14	16.52	16.96	30.71	30.57	32.1	17.54	31.13	1.78	1	0.01357229	0.04981864	IPR000594|IPR009036|IPR016040|IPR000011	UBA/THIF-type NAD/FAD binding fold|Molybdenum cofactor biosynthesis, MoeB|NAD(P)-binding domain|Ubiquitin/SUMO-activating enzyme E1	IPR016040	NAD(P)-binding domain
TmoDV92v1_000806	MLOC_22682	17.4	15.22	15.59	28.49	28.28	28.64	16.07	28.47	1.77	1	0.01572747	0.0561067	IPR000594|IPR009036|IPR016040|IPR000011	UBA/THIF-type NAD/FAD binding fold|Molybdenum cofactor biosynthesis, MoeB|NAD(P)-binding domain|Ubiquitin/SUMO-activating enzyme E1	IPR016040	NAD(P)-binding domain
TmoDV92v1_000807	MLOC_22682	35.33	22.12	18.34	34.17	41.93	36.86	25.26	37.65	1.49	1	0.06577765	0.1750235	IPR009036|IPR016040	Molybdenum cofactor biosynthesis, MoeB|NAD(P)-binding domain	IPR016040	NAD(P)-binding domain
TmoDV92v1_000808	MLOC_22682	28.36	15.8	17.15	29.54	32.69	28.56	20.44	30.26	1.48	1	0.09144432	0.2251987	IPR009036|IPR016040	Molybdenum cofactor biosynthesis, MoeB|NAD(P)-binding domain	IPR016040	NAD(P)-binding domain
TmoDV92v1_000809	MLOC_22682	16.44	13.71	12.98	21.29	24.1	23.09	14.38	22.83	1.59	1	0.07939041	0.2029424	IPR000594|IPR009036|IPR016040|IPR000011	UBA/THIF-type NAD/FAD binding fold|Molybdenum cofactor biosynthesis, MoeB|NAD(P)-binding domain|Ubiquitin/SUMO-activating enzyme E1	IPR016040	NAD(P)-binding domain
TmoDV92v1_000810	MLOC_22682	14.99	11.7	13.5	20.81	22.18	21.41	13.4	21.47	1.6	1	0.08071557	0.205163	IPR000594|IPR009036|IPR016040|IPR000011	UBA/THIF-type NAD/FAD binding fold|Molybdenum cofactor biosynthesis, MoeB|NAD(P)-binding domain|Ubiquitin/SUMO-activating enzyme E1	IPR016040	NAD(P)-binding domain
TmoDV92v1_000811	MLOC_22682	24.44	22.31	19.53	32.8	37.48	34.43	22.1	34.9	1.58	1	0.04251066	0.1249045	IPR000594|IPR009036|IPR016040|IPR000011	UBA/THIF-type NAD/FAD binding fold|Molybdenum cofactor biosynthesis, MoeB|NAD(P)-binding domain|Ubiquitin/SUMO-activating enzyme E1	IPR016040	NAD(P)-binding domain
TmoDV92v1_000812	MLOC_22682	23	20.1	20.89	33.12	35.84	32.96	21.33	33.97	1.59	1	0.03750714	0.1130309	IPR000594|IPR009036|IPR016040|IPR000011	UBA/THIF-type NAD/FAD binding fold|Molybdenum cofactor biosynthesis, MoeB|NAD(P)-binding domain|Ubiquitin/SUMO-activating enzyme E1	IPR016040	NAD(P)-binding domain
TmoDV92v1_000813	MLOC_22682	26.98	22.33	20.06	34.76	39.52	37.02	23.12	37.1	1.6	1	0.0331323	0.1025643	IPR000594|IPR009036|IPR016040|IPR000011	UBA/THIF-type NAD/FAD binding fold|Molybdenum cofactor biosynthesis, MoeB|NAD(P)-binding domain|Ubiquitin/SUMO-activating enzyme E1	IPR016040	NAD(P)-binding domain
TmoDV92v1_000814	MLOC_22682	22.87	18.4	19.28	31.86	33.84	31.86	20.18	32.52	1.61	1	0.0374732	0.1129868	IPR000594|IPR009036|IPR016040|IPR000011	UBA/THIF-type NAD/FAD binding fold|Molybdenum cofactor biosynthesis, MoeB|NAD(P)-binding domain|Ubiquitin/SUMO-activating enzyme E1	IPR016040	NAD(P)-binding domain
TmoDV92v1_000815	#N/A	2.73	5.47	6.47	5.53	3.57	4.33	4.89	4.48	0.92	0	0.8579982	0.9945969	#N/A	#N/A	#N/A	#N/A
TmoDV92v1_000816	#N/A	3.97	5.88	5.77	4.06	4.11	4.65	5.21	4.27	0.82	0	0.7254633	0.9241681	#N/A	#N/A	#N/A	#N/A
TmoDV92v1_000817	#N/A	1.86	6.82	5.22	2.69	3.57	3.32	4.63	3.2	0.69	0	0.4248063	0.671255	IPR005162	Retrotransposon gag protein	#N/A	#N/A
TmoDV92v1_000818	#N/A	4.1	7.27	7.46	5.32	4.77	6.2	6.28	5.43	0.87	0	0.7516072	0.9417821	#N/A	#N/A	#N/A	#N/A
TmoDV92v1_000819	#N/A	7.61	5.78	6.78	4.34	4.86	4.27	6.72	4.49	0.67	0	0.2584749	0.48183	#N/A	#N/A	#N/A	#N/A
TmoDV92v1_000820	#N/A	11.35	9.97	12.25	9.22	9.01	8.56	11.19	8.93	0.8	0	0.4155339	0.6622983	#N/A	#N/A	#N/A	#N/A
TmoDV92v1_000821	#N/A	13.82	10.65	15.27	10	10.74	10.13	13.25	10.29	0.78	0	0.2926468	0.525074	#N/A	#N/A	#N/A	#N/A
TmoDV92v1_000822	#N/A	18.49	13.99	20.33	7.73	10.16	9.24	17.6	9.04	0.51	0	0.00759548	0.03077774	#N/A	#N/A	#N/A	#N/A
TmoDV92v1_000823	#N/A	16.99	13.2	18.07	7.15	10.1	8.16	16.09	8.47	0.53	0	0.01730209	0.06086209	#N/A	#N/A	#N/A	#N/A
TmoDV92v1_000824	#N/A	4.17	2.6	1	6.6	10.72	5.57	2.59	7.63	2.95	1	0.02253388	0.07535504	#N/A	#N/A	#N/A	#N/A
TmoDV92v1_000825	#N/A	10.05	10.15	12.14	6.2	10.36	8.39	10.78	8.32	0.77	0	0.3372124	0.5791449	#N/A	#N/A	#N/A	#N/A
TmoDV92v1_000826	#N/A	2.46	7.63	4.34	4.43	10.75	10.25	4.81	8.48	1.76	0	0.1842618	0.3797064	#N/A	#N/A	#N/A	#N/A
TmoDV92v1_000827	#N/A	10.28	10.83	12.36	6.21	11.85	8.65	11.16	8.9	0.8	0	0.4155339	0.6622983	#N/A	#N/A	#N/A	#N/A
TmoDV92v1_000828	#N/A	10.14	12.64	14.25	7.58	7.15	8.01	12.34	7.58	0.61	0	0.07950008	0.2029695	IPR005162	Retrotransposon gag protein	#N/A	#N/A
TmoDV92v1_000829	#N/A	9.27	6.98	7.51	3.79	5.61	6.46	7.92	5.29	0.67	0	0.231635	0.4463872	#N/A	#N/A	#N/A	#N/A
TmoDV92v1_000830	#N/A	2.05	5.23	3.24	2.23	3.33	3.82	3.5	3.13	0.89	0	0.8302068	0.9770024	#N/A	#N/A	#N/A	#N/A
TmoDV92v1_000831	#N/A	20.72	13.69	14.71	7.34	12	8.59	16.37	9.31	0.57	0	0.02651729	0.08574648	#N/A	#N/A	#N/A	#N/A
TmoDV92v1_000832	#N/A	3.35	4.39	5	3.77	5.49	4.49	4.25	4.58	1.08	0	1	1	#N/A	#N/A	#N/A	#N/A
TmoDV92v1_000833	#N/A	23.15	13.62	14.18	6.54	8.34	8.9	16.99	7.93	0.47	1	0.003874835	0.01741269	#N/A	#N/A	#N/A	#N/A
TmoDV92v1_000834	#N/A	2.2	2.21	3.56	3.35	3.22	4.68	2.66	3.75	1.41	0	0.6591953	0.8696423	#N/A	#N/A	#N/A	#N/A
TmoDV92v1_000835	#N/A	9.84	9.81	10.3	8.39	7.72	7.85	9.98	7.99	0.8	0	0.3862169	0.6330108	IPR005162	Retrotransposon gag protein	#N/A	#N/A
TmoDV92v1_000836	#N/A	7.15	8.73	9.36	6.42	6.33	6.16	8.41	6.3	0.75	0	0.3290854	0.568137	IPR005162	Retrotransposon gag protein	#N/A	#N/A
TmoDV92v1_000837	#N/A	13.74	7.83	8.35	10.21	9.61	9.47	9.97	9.76	0.98	0	1	1	#N/A	#N/A	#N/A	#N/A
TmoDV92v1_000838	#N/A	23.24	13.89	14.44	7.71	9.02	9.45	17.19	8.73	0.51	1	0.01216807	0.04542026	#N/A	#N/A	#N/A	#N/A
TmoDV92v1_000839	#N/A	23.85	15.45	15.71	16.74	16.95	18.12	18.34	17.27	0.94	0	0.7450542	0.9384857	#N/A	#N/A	#N/A	#N/A
TmoDV92v1_000840	#N/A	22.24	14.91	14	15.95	16.95	16.58	17.05	16.49	0.97	0	0.7989743	0.9610026	#N/A	#N/A	#N/A	#N/A
TmoDV92v1_000841	#N/A	22.24	14.64	13.63	15.8	16.5	17.96	16.84	16.75	0.99	0	0.9323537	1	#N/A	#N/A	#N/A	#N/A
TmoDV92v1_000842	#N/A	3.87	4.35	3.64	3.86	3.71	4.06	3.95	3.88	0.98	0	1	1	#N/A	#N/A	#N/A	#N/A
TmoDV92v1_000843	#N/A	3.69	5.08	2.65	2.85	3.25	2.81	3.8	2.97	0.78	0	0.6758493	0.8829469	#N/A	#N/A	#N/A	#N/A
TmoDV92v1_000844	#N/A	7.67	5.49	5.28	3.88	4.47	3.31	6.15	3.89	0.63	0	0.2254666	0.4383284	#N/A	#N/A	#N/A	#N/A
TmoDV92v1_000845	#N/A	6.32	6.98	8.44	6.47	6.75	7.53	7.25	6.92	0.95	0	0.8864359	1	#N/A	#N/A	#N/A	#N/A
TmoDV92v1_000846	#N/A	6.28	6.91	8.23	6.26	6.34	7.37	7.14	6.66	0.93	0	0.8864359	1	#N/A	#N/A	#N/A	#N/A
TmoDV92v1_000847	#N/A	4.88	5.9	6.78	5.85	6.81	7.15	5.85	6.6	1.13	0	1	1	#N/A	#N/A	#N/A	#N/A
TmoDV92v1_000848	#N/A	12.75	10.01	10.48	10.27	10.71	11.71	11.08	10.9	0.98	0	0.9126142	1	#N/A	#N/A	#N/A	#N/A
TmoDV92v1_000849	#N/A	12.69	10.12	10.62	10.27	10.88	11.17	11.14	10.77	0.97	0	0.9126142	1	#N/A	#N/A	#N/A	#N/A
TmoDV92v1_000850	#N/A	13.37	10.33	11.3	10.64	10.88	11.77	11.67	11.1	0.95	0	0.8307766	0.9770548	#N/A	#N/A	#N/A	#N/A
TmoDV92v1_000851	#N/A	3.84	4.34	4.87	3.27	2.54	3.44	4.35	3.08	0.71	0	0.5403072	0.7796856	#N/A	#N/A	#N/A	#N/A
TmoDV92v1_000852	#N/A	3.94	4.25	4.96	3.38	2.33	3.44	4.38	3.05	0.7	0	0.5403072	0.7796856	#N/A	#N/A	#N/A	#N/A
TmoDV92v1_000853	#N/A	3.33	7.49	8.14	6.27	5.12	4.59	6.32	5.33	0.84	0	0.7516072	0.9417821	#N/A	#N/A	#N/A	#N/A
TmoDV92v1_000854	#N/A	6.15	10.11	9.08	6.06	5.79	5.96	8.45	5.93	0.7	0	0.2580117	0.4818134	#N/A	#N/A	#N/A	#N/A
TmoDV92v1_000855	#N/A	6.11	6.54	6.53	4.77	3.85	4.9	6.4	4.51	0.7	0	0.3251927	0.5644875	#N/A	#N/A	#N/A	#N/A
TmoDV92v1_000856	#N/A	4.3	5.64	5.72	3.16	2.74	3.75	5.22	3.22	0.62	0	0.2511469	0.4729015	#N/A	#N/A	#N/A	#N/A
TmoDV92v1_000857	#N/A	16.32	11.06	11.83	6.55	7.81	7.58	13.07	7.31	0.56	1	0.03668009	0.1111738	#N/A	#N/A	#N/A	#N/A
TmoDV92v1_000858	#N/A	14.32	10.6	11.37	6.03	7.52	7.1	12.1	6.88	0.57	1	0.05345995	0.1493162	#N/A	#N/A	#N/A	#N/A
TmoDV92v1_000859	#N/A	11.29	9.29	10.32	6.58	7.5	7.49	10.3	7.19	0.7	0	0.2541434	0.4762373	#N/A	#N/A	#N/A	#N/A
TmoDV92v1_000860	#N/A	9.48	7.36	7.59	7.42	7.7	7.54	8.14	7.55	0.93	0	0.7887761	0.9585023	#N/A	#N/A	#N/A	#N/A
TmoDV92v1_000861	#N/A	4.06	8.22	8.02	4.21	5.36	6.3	6.77	5.29	0.78	0	0.4352969	0.6812635	#N/A	#N/A	#N/A	#N/A
TmoDV92v1_000862	#N/A	14.32	10.37	11.16	6.3	7.71	6.97	11.95	6.99	0.58	1	0.06754748	0.1788197	#N/A	#N/A	#N/A	#N/A
TmoDV92v1_000863	#N/A	2.5	6.67	5.12	3.2	4.76	5.75	4.76	4.57	0.96	0	0.8579982	0.9945969	#N/A	#N/A	#N/A	#N/A
TmoDV92v1_000864	#N/A	2.04	3.63	6.72	2.22	1.58	4	4.13	2.6	0.63	0	0.4018473	0.6462685	#N/A	#N/A	#N/A	#N/A
TmoDV92v1_000865	#N/A	3.48	4.77	8.22	3.44	1.92	4.82	5.49	3.4	0.62	0	0.2713777	0.5001074	#N/A	#N/A	#N/A	#N/A
TmoDV92v1_000866	#N/A	4.93	4.67	4.61	2.78	1.68	3.1	4.74	2.52	0.53	0	0.2066698	0.4126332	#N/A	#N/A	#N/A	#N/A
TmoDV92v1_000867	#N/A	26.58	15.62	16.53	10.73	11.3	11	19.58	11.01	0.56	0	0.0146902	0.05316871	#N/A	#N/A	#N/A	#N/A
TmoDV92v1_000868	#N/A	25.57	14.95	16.36	10.72	10.47	10.33	18.96	10.51	0.55	0	0.01645811	0.05831063	#N/A	#N/A	#N/A	#N/A
TmoDV92v1_000869	#N/A	26.31	15.35	16.34	10.65	11.13	10.93	19.33	10.9	0.56	0	0.01805559	0.06285253	#N/A	#N/A	#N/A	#N/A
TmoDV92v1_000870	#N/A	1.98	2.49	4.15	2.15	4.55	3.26	2.87	3.32	1.16	0	1	1	#N/A	#N/A	#N/A	#N/A
TmoDV92v1_000871	#N/A	1.89	2.35	4.47	2.05	3.97	3.31	2.9	3.11	1.07	0	1	1	#N/A	#N/A	#N/A	#N/A
TmoDV92v1_000872	#N/A	15.47	11.47	12.32	16.43	14.08	16.3	13.09	15.6	1.19	0	0.6405592	0.8548259	#N/A	#N/A	#N/A	#N/A
TmoDV92v1_000873	#N/A	1.94	1.95	2.29	1.55	3.09	2.62	2.06	2.42	1.18	0	1	1	#N/A	#N/A	#N/A	#N/A
TmoDV92v1_000874	#N/A	16.88	9.76	12.26	11.21	7.44	8.5	12.97	9.05	0.7	0	0.2260374	0.4391422	#N/A	#N/A	#N/A	#N/A
TmoDV92v1_000875	#N/A	36.65	17.51	22.03	24.47	18.21	22.1	25.4	21.59	0.85	0	0.4157768	0.6624603	#N/A	#N/A	#N/A	#N/A
TmoDV92v1_000876	#N/A	1.77	1	3.46	1.45	3.14	3.65	2.08	2.75	1.32	0	0.7959443	0.9585023	#N/A	#N/A	#N/A	#N/A
TmoDV92v1_000877	#N/A	33.25	16.28	19.57	22.62	16.35	20	23.03	19.66	0.85	0	0.4261155	0.6730246	#N/A	#N/A	#N/A	#N/A
TmoDV92v1_000878	#N/A	14.48	10.75	11.54	15.37	13.18	15.41	12.26	14.66	1.2	0	0.6253063	0.8448305	#N/A	#N/A	#N/A	#N/A
TmoDV92v1_000879	#N/A	10.22	8.46	7.77	9.86	8.28	11.48	8.82	9.87	1.12	0	0.9037091	1	#N/A	#N/A	#N/A	#N/A
TmoDV92v1_000880	#N/A	13.36	10.48	10.78	15.57	13.52	15.11	11.54	14.73	1.28	0	0.4872302	0.7331931	#N/A	#N/A	#N/A	#N/A
TmoDV92v1_000881	#N/A	14.67	10.89	11.69	15.58	13.36	15.61	12.42	14.85	1.2	0	0.6305552	0.8496341	#N/A	#N/A	#N/A	#N/A
TmoDV92v1_000882	#N/A	27.94	21.12	23.95	17.59	17.52	20.62	24.34	18.57	0.76	0	0.1684829	0.3559759	#N/A	#N/A	#N/A	#N/A
TmoDV92v1_000883	#N/A	28.39	25.61	23.34	27.53	22.73	28.4	25.78	26.22	1.02	0	0.9495693	1	#N/A	#N/A	#N/A	#N/A
TmoDV92v1_000884	#N/A	27.81	21.17	23.95	17.85	17.49	21.54	24.31	18.96	0.78	0	0.2229267	0.4362594	#N/A	#N/A	#N/A	#N/A
TmoDV92v1_000885	#N/A	2.64	6.32	6.43	3.71	2.47	5.18	5.13	3.79	0.74	0	0.4645414	0.7111784	#N/A	#N/A	#N/A	#N/A
TmoDV92v1_000886	MLOC_49761	47.8	47.91	50.45	26.36	27.25	29.25	48.72	27.62	0.57	1	0.001129327	0.005973129	IPR006702	Uncharacterised protein family UPF0497, trans-membrane plant	IPR006702	Uncharacterised protein family UPF0497, trans-membrane plant
TmoDV92v1_000887	MLOC_49761	47.23	47.33	49.64	26.04	26.93	28.91	48.07	27.29	0.57	1	0.001202536	0.006320634	IPR006702	Uncharacterised protein family UPF0497, trans-membrane plant	IPR006702	Uncharacterised protein family UPF0497, trans-membrane plant
TmoDV92v1_000888	MLOC_49761	31.54	33.01	33.7	17.36	18.42	19.72	32.75	18.5	0.56	1	0.003693316	0.01672269	IPR006702	Uncharacterised protein family UPF0497, trans-membrane plant	IPR006702	Uncharacterised protein family UPF0497, trans-membrane plant
TmoDV92v1_000889	MLOC_49761	36.66	37.71	39.56	20.55	21.19	22.39	37.98	21.38	0.56	1	0.00250112	0.01197201	#N/A	#N/A	IPR006702	Uncharacterised protein family UPF0497, trans-membrane plant
TmoDV92v1_000890	MLOC_49761	54.91	40.25	38.94	23.71	24.99	27.12	44.7	25.27	0.57	1	0.001543215	0.007861787	#N/A	#N/A	IPR006702	Uncharacterised protein family UPF0497, trans-membrane plant
TmoDV92v1_000891	MLOC_49761	39.72	30.34	32.54	19.18	19.91	19.95	34.2	19.68	0.58	1	0.00509229	0.02198664	IPR006702	Uncharacterised protein family UPF0497, trans-membrane plant	IPR006702	Uncharacterised protein family UPF0497, trans-membrane plant
TmoDV92v1_000892	MLOC_49761	40.68	31.67	33.66	19.74	20.55	20.43	35.34	20.24	0.57	1	0.003411504	0.01564056	IPR006702	Uncharacterised protein family UPF0497, trans-membrane plant	IPR006702	Uncharacterised protein family UPF0497, trans-membrane plant
TmoDV92v1_000893	#N/A	1.66	3.13	2.81	1.31	2.18	2.37	2.53	1.95	0.77	0	0.7959443	0.9585023	#N/A	#N/A	#N/A	#N/A
TmoDV92v1_000894	MLOC_65902	4.41	5.35	4.28	3.2	3.17	3.63	4.68	3.33	0.71	0	0.5590367	0.7924567	#N/A	#N/A	IPR019165	Peptidase M76, ATP23
TmoDV92v1_000895	MLOC_65902	3.68	2.25	2.14	1.97	2.15	3.86	2.69	2.66	0.99	0	1	1	#N/A	#N/A	IPR019165	Peptidase M76, ATP23
TmoDV92v1_000896	MLOC_65902	7.03	5.45	5.31	4.62	5.85	6.49	5.93	5.65	0.95	0	1	1	#N/A	#N/A	IPR019165	Peptidase M76, ATP23
TmoDV92v1_000897	MLOC_65902	5.45	5.25	4.56	4.11	5.09	5.43	5.09	4.88	0.96	0	0.8632054	0.9980782	#N/A	#N/A	IPR019165	Peptidase M76, ATP23
TmoDV92v1_000898	MLOC_65902	6.42	5.01	4.84	4.22	5.86	6.09	5.42	5.39	0.99	0	1	1	#N/A	#N/A	IPR019165	Peptidase M76, ATP23
TmoDV92v1_000899	MLOC_65902	7.07	5.6	5.34	4.44	5.88	6.46	6.01	5.59	0.93	0	0.8722551	1	#N/A	#N/A	IPR019165	Peptidase M76, ATP23
TmoDV92v1_000900	MLOC_65902	6.6	5.13	4.91	4.58	5.69	5.92	5.55	5.4	0.97	0	1	1	#N/A	#N/A	IPR019165	Peptidase M76, ATP23
TmoDV92v1_000901	MLOC_71566	4.5	3.21	5.01	5.12	5.88	4.53	4.24	5.18	1.22	0	0.8579982	0.9945969	#N/A	#N/A	0	0
TmoDV92v1_000902	MLOC_71566	2.29	4.38	3.27	3.41	3.88	3.24	3.31	3.51	1.06	0	1	1	#N/A	#N/A	0	0
TmoDV92v1_000903	MLOC_71566	4.7	4.27	5.24	3.72	6.15	4.2	4.74	4.69	0.99	0	1	1	#N/A	#N/A	0	0
TmoDV92v1_000904	MLOC_71566	7.85	6.33	6.25	5.44	6.8	7.09	6.81	6.44	0.95	0	0.8832792	1	#N/A	#N/A	0	0
TmoDV92v1_000905	MLOC_49761	41.66	41.06	43	22.98	23.49	24.67	41.91	23.71	0.57	1	0.001618364	0.008182574	IPR006702	Uncharacterised protein family UPF0497, trans-membrane plant	IPR006702	Uncharacterised protein family UPF0497, trans-membrane plant
TmoDV92v1_000906	MLOC_18223	4.46	6.52	6.07	5.7	4.21	4.59	5.68	4.84	0.85	0	0.7349605	0.9296843	IPR011676	Domain of unknown function DUF1618	0	0
TmoDV92v1_000907	MLOC_18223	6.55	6.44	6.96	6.73	5.24	6.27	6.65	6.08	0.91	0	0.8798856	1	IPR011676	Domain of unknown function DUF1618	0	0
TmoDV92v1_000908	MLOC_18223	6.3	6.4	6.74	6.56	5.11	6.16	6.48	5.94	0.92	0	0.7589617	0.9417821	IPR011676	Domain of unknown function DUF1618	0	0
TmoDV92v1_000909	MLOC_14772	7.57	6.81	7.32	7.1	5.74	6.8	7.23	6.54	0.9	0	0.7721166	0.9507922	IPR011676	Domain of unknown function DUF1618	0	0
TmoDV92v1_000910	MLOC_14772	7.43	6.87	7.43	7.17	5.8	6.63	7.25	6.54	0.9	0	0.7721166	0.9507922	IPR011676	Domain of unknown function DUF1618	0	0
TmoDV92v1_000911	MLOC_49761	51.12	45.99	46.68	21.16	23.44	25.73	47.93	23.45	0.49	1	9.54E-05	0.000674773	IPR006702	Uncharacterised protein family UPF0497, trans-membrane plant	IPR006702	Uncharacterised protein family UPF0497, trans-membrane plant
TmoDV92v1_000912	#N/A	53.86	43.46	42.81	19.1	21.78	23.38	46.71	21.42	0.46	1	3.24E-05	0.000255267	#N/A	#N/A	#N/A	#N/A
TmoDV92v1_000913	#N/A	65.42	46.2	41.69	21.76	24.46	22.87	51.1	23.03	0.45	1	9.83E-06	8.65E-05	#N/A	#N/A	#N/A	#N/A
TmoDV92v1_000914	MLOC_73965	52.05	41.18	40.57	18.11	20.84	22.38	44.6	20.44	0.46	1	3.68E-05	0.000286454	#N/A	#N/A	IPR000644	Cystathionine beta-synthase, core
TmoDV92v1_000915	#N/A	37.53	31.88	31.13	14.08	15.93	17.49	33.51	15.83	0.47	1	0.000241341	0.001535508	#N/A	#N/A	#N/A	#N/A
TmoDV92v1_000916	MLOC_49761	54.73	46.93	47.17	22.22	24.62	26.29	49.61	24.38	0.49	1	7.37E-05	0.000534078	IPR006702	Uncharacterised protein family UPF0497, trans-membrane plant	IPR006702	Uncharacterised protein family UPF0497, trans-membrane plant
TmoDV92v1_000917	MLOC_49761	51.02	44.82	45.29	21.94	23.95	25.16	47.04	23.68	0.5	1	0.000132104	0.000903439	#N/A	#N/A	IPR006702	Uncharacterised protein family UPF0497, trans-membrane plant
TmoDV92v1_000918	MLOC_49761	52.62	46.71	45.59	22.52	23.66	26.08	48.31	24.09	0.5	1	0.000119191	0.00082323	IPR000730|IPR022649|IPR022648	Proliferating cell nuclear antigen, PCNA|Proliferating cell nuclear antigen, PCNA, C-terminal|Proliferating cell nuclear antigen, PCNA, N-terminal	IPR006702	Uncharacterised protein family UPF0497, trans-membrane plant
TmoDV92v1_000919	MLOC_49761	46.84	40.8	40.6	19.05	21.29	22.71	42.74	21.02	0.49	1	0.000121644	0.000838257	#N/A	#N/A	IPR006702	Uncharacterised protein family UPF0497, trans-membrane plant
TmoDV92v1_000920	MLOC_49761	41.69	36.89	37.19	18.2	19.6	21.12	38.59	19.64	0.51	1	0.000370656	0.002245195	IPR006702	Uncharacterised protein family UPF0497, trans-membrane plant	IPR006702	Uncharacterised protein family UPF0497, trans-membrane plant
TmoDV92v1_000921	MLOC_49761	48.82	41.59	41.66	19.91	21.9	23.24	44.02	21.68	0.49	1	0.000129958	0.000890525	#N/A	#N/A	IPR006702	Uncharacterised protein family UPF0497, trans-membrane plant
TmoDV92v1_000922	#N/A	44.03	36.01	35.1	15.79	17.97	19.26	38.38	17.68	0.46	1	9.44E-05	0.000668316	#N/A	#N/A	#N/A	#N/A
TmoDV92v1_000923	#N/A	14.9	21.12	20.94	10.23	9.89	12.97	18.99	11.03	0.58	1	0.02212991	0.07433259	#N/A	#N/A	#N/A	#N/A
TmoDV92v1_000924	#N/A	1.58	1.98	2.25	1.91	1.87	1	1.94	1.59	0.82	0	1	1	#N/A	#N/A	#N/A	#N/A
TmoDV92v1_000925	#N/A	9.74	14.01	14.59	7.58	6.42	9.13	12.78	7.71	0.6	0	0.08558816	0.2146559	#N/A	#N/A	#N/A	#N/A
TmoDV92v1_000926	#N/A	10.75	10.86	12.33	6.36	5.35	8.13	11.31	6.61	0.58	0	0.06171567	0.1671131	#N/A	#N/A	#N/A	#N/A
TmoDV92v1_000927	#N/A	9.38	14.92	14.63	6.94	5.64	8.79	12.98	7.12	0.55	1	0.03668009	0.1111738	#N/A	#N/A	#N/A	#N/A
TmoDV92v1_000928	#N/A	4.28	9.72	10.25	5.86	4.49	7.08	8.08	5.81	0.72	0	0.3161748	0.5531466	#N/A	#N/A	#N/A	#N/A
TmoDV92v1_000929	#N/A	9.75	12.5	11.29	6.01	4.83	4.59	11.18	5.14	0.46	1	0.01701816	0.06003533	#N/A	#N/A	#N/A	#N/A
TmoDV92v1_000930	#N/A	7.58	12.08	10.29	5.08	4.28	4.19	9.98	4.52	0.45	1	0.01637584	0.05806678	#N/A	#N/A	#N/A	#N/A
TmoDV92v1_000931	#N/A	8.98	12.01	10.23	5.9	3.88	4.36	10.41	4.71	0.45	1	0.01942591	0.06694261	#N/A	#N/A	#N/A	#N/A
TmoDV92v1_000932	#N/A	9.39	11.4	10.13	5.3	4.62	4.36	10.3	4.76	0.46	1	0.01942591	0.06694261	#N/A	#N/A	#N/A	#N/A
TmoDV92v1_000933	#N/A	7.79	11.67	10.46	5.14	4.56	4.02	9.97	4.58	0.46	1	0.01637584	0.05806678	#N/A	#N/A	#N/A	#N/A
TmoDV92v1_000934	#N/A	8.65	9.72	9.29	4.61	4.24	3.89	9.22	4.25	0.46	1	0.02553449	0.08341394	#N/A	#N/A	#N/A	#N/A
TmoDV92v1_000935	#N/A	7.84	9.25	8.44	4.31	3.96	3.89	8.51	4.05	0.48	1	0.04690926	0.1347252	#N/A	#N/A	#N/A	#N/A
TmoDV92v1_000936	#N/A	7.22	9.2	8.35	4.07	4.02	3.41	8.26	3.83	0.46	1	0.04028554	0.1197192	#N/A	#N/A	#N/A	#N/A
TmoDV92v1_000937	#N/A	8.17	9.47	9.17	4.45	4.15	3.96	8.94	4.19	0.47	1	0.03471981	0.1063298	#N/A	#N/A	#N/A	#N/A
TmoDV92v1_000938	#N/A	5.49	2.51	2.37	2.76	2.67	4.46	3.46	3.3	0.95	0	1	1	#N/A	#N/A	#N/A	#N/A
TmoDV92v1_000939	#N/A	9.57	12.25	11.07	5.91	4.75	4.51	10.96	5.06	0.46	1	0.01701816	0.06003533	#N/A	#N/A	#N/A	#N/A
TmoDV92v1_000940	#N/A	8.63	6.69	8.74	9.52	8.62	13.06	8.02	10.4	1.3	0	0.5449451	0.7845618	#N/A	#N/A	#N/A	#N/A
TmoDV92v1_000941	#N/A	13.28	8.02	11.78	17.36	13.81	19.18	11.03	16.78	1.52	1	0.1801822	0.3744909	#N/A	#N/A	#N/A	#N/A
TmoDV92v1_000942	#N/A	3.89	2.46	2.33	4.84	5.44	6.43	2.89	5.57	1.92	0	0.2511469	0.4729015	#N/A	#N/A	#N/A	#N/A
TmoDV92v1_000943	#N/A	12.11	12.29	12.76	6.79	6.17	6.9	12.38	6.62	0.53	1	0.02944828	0.09338843	#N/A	#N/A	#N/A	#N/A
TmoDV92v1_000944	#N/A	11.81	11.87	12.21	6.46	5.99	6.66	11.96	6.37	0.53	1	0.03787343	0.1139728	#N/A	#N/A	#N/A	#N/A
TmoDV92v1_000945	#N/A	10.14	5.82	5.92	14.11	6.32	8.11	7.29	9.51	1.3	0	0.5177603	0.7598852	#N/A	#N/A	#N/A	#N/A
TmoDV92v1_000946	#N/A	12.48	14.4	15.26	7.92	7.26	10.25	14.05	8.47	0.6	1	0.06510071	0.1734666	#N/A	#N/A	#N/A	#N/A
TmoDV92v1_000947	#N/A	10.65	12.08	13.88	8.69	7.69	9.96	12.2	8.78	0.72	0	0.2579379	0.4818134	#N/A	#N/A	#N/A	#N/A
TmoDV92v1_000948	#N/A	18.18	16.31	17.57	9.43	8.25	10.85	17.35	9.51	0.55	1	0.01888205	0.06531764	#N/A	#N/A	#N/A	#N/A
TmoDV92v1_000949	#N/A	10.54	5.72	6.72	14.53	6.43	7.97	7.66	9.64	1.26	0	0.5272509	0.767911	#N/A	#N/A	#N/A	#N/A
TmoDV92v1_000950	#N/A	8.59	4.54	5.82	16.37	5.99	8.42	6.32	10.26	1.62	0	0.1892041	0.3869853	#N/A	#N/A	#N/A	#N/A
TmoDV92v1_000951	#N/A	9.14	5.01	5.59	16.24	5.89	9.43	6.58	10.52	1.6	0	0.1996652	0.4023358	#N/A	#N/A	#N/A	#N/A
TmoDV92v1_000952	#N/A	13.61	15.8	16.68	8.74	7.54	10.6	15.36	8.96	0.58	1	0.037349	0.1126779	#N/A	#N/A	#N/A	#N/A
TmoDV92v1_000953	#N/A	13.56	15.1	16.17	8.59	7.42	10.5	14.94	8.84	0.59	1	0.04623439	0.1332343	#N/A	#N/A	#N/A	#N/A
TmoDV92v1_000954	#N/A	12.23	14.32	15.38	8.3	7.24	10.52	13.98	8.69	0.62	1	0.06510071	0.1734666	#N/A	#N/A	#N/A	#N/A
TmoDV92v1_000955	#N/A	13	13.68	14.6	7.98	7.33	9.55	13.76	8.29	0.6	1	0.06029032	0.1640693	#N/A	#N/A	#N/A	#N/A
TmoDV92v1_000956	#N/A	9.57	4.92	6.43	16.64	6.01	9.25	6.98	10.63	1.52	0	0.2541434	0.4762373	#N/A	#N/A	#N/A	#N/A
TmoDV92v1_000957	#N/A	12.25	14.55	15.54	8.55	7.54	10.46	14.11	8.85	0.63	0	0.08556686	0.2146559	#N/A	#N/A	#N/A	#N/A
TmoDV92v1_000958	#N/A	5.94	6.62	8.37	9.01	7.89	10.27	6.98	9.06	1.3	0	0.5077933	0.7527745	#N/A	#N/A	#N/A	#N/A
TmoDV92v1_000959	#N/A	1.77	2.56	4.55	6.47	6.17	7.25	2.96	6.63	2.24	0	0.07588105	0.19553	#N/A	#N/A	#N/A	#N/A
TmoDV92v1_000960	#N/A	58.84	27.95	33.04	22.67	20.33	23.46	39.94	22.15	0.55	0	0.00184599	0.009191259	#N/A	#N/A	#N/A	#N/A
TmoDV92v1_000961	#N/A	80.46	33.52	41.9	23.54	25.86	26.48	51.96	25.29	0.49	0	6.41E-05	0.000473188	#N/A	#N/A	#N/A	#N/A
TmoDV92v1_000962	#N/A	5.7	5.75	8.76	5.43	5.54	3.53	6.73	4.83	0.72	0	0.3411386	0.5837284	#N/A	#N/A	#N/A	#N/A
TmoDV92v1_000963	#N/A	24.61	13.91	8.81	9.44	10.07	8.82	15.78	9.44	0.6	0	0.05394518	0.1502722	#N/A	#N/A	#N/A	#N/A
TmoDV92v1_000964	MLOC_12116	25.95	16.45	17.2	10.92	11.03	11.5	19.87	11.15	0.56	1	0.01972714	0.06771213	#N/A	#N/A	IPR001806	Small GTPase superfamily
TmoDV92v1_000965	#N/A	1.18	1.19	1.68	2.52	1.21	2.28	1.35	2	1.48	0	0.7585025	0.9417821	#N/A	#N/A	#N/A	#N/A
TmoDV92v1_000966	#N/A	49.68	17.62	28.27	24.09	35.56	22.9	31.86	27.52	0.86	0	0.3862428	0.6330108	#N/A	#N/A	#N/A	#N/A
TmoDV92v1_000967	#N/A	39.68	19.38	18.54	19.67	26.99	17.68	25.87	21.45	0.83	0	0.3422624	0.5848979	#N/A	#N/A	#N/A	#N/A
TmoDV92v1_000968	#N/A	35.05	18.21	14.61	16.53	15.09	12.41	22.63	14.68	0.65	0	0.04721313	0.1353515	#N/A	#N/A	#N/A	#N/A
TmoDV92v1_000969	#N/A	25.85	13.12	15.22	13.74	20.57	13.82	18.06	16.04	0.89	0	0.5571869	0.791986	#N/A	#N/A	#N/A	#N/A
TmoDV92v1_000970	#N/A	17.73	9.76	12.52	10.86	17.66	12.38	13.34	13.63	1.02	0	1	1	#N/A	#N/A	#N/A	#N/A
TmoDV92v1_000971	#N/A	14.66	9.01	10.27	9.4	11.6	11.06	11.31	10.68	0.94	0	0.8246903	0.9747726	#N/A	#N/A	#N/A	#N/A
TmoDV92v1_000972	#N/A	15.25	8.91	11.68	10.93	14.43	13.97	11.95	13.11	1.1	0	0.9184331	1	#N/A	#N/A	#N/A	#N/A
TmoDV92v1_000973	#N/A	1.81	2.63	2.85	3.38	6.86	5.66	2.43	5.3	2.18	1	0.1700177	0.3583546	#N/A	#N/A	#N/A	#N/A
TmoDV92v1_000974	#N/A	10.56	6.8	8.6	4.75	4.55	4.68	8.65	4.66	0.54	0	0.1037718	0.2485913	#N/A	#N/A	#N/A	#N/A
TmoDV92v1_000975	#N/A	8.65	3.58	6.85	7.76	10.24	9.09	6.36	9.03	1.42	0	0.3414606	0.5838166	#N/A	#N/A	#N/A	#N/A
TmoDV92v1_000976	#N/A	17.6	8.27	12.47	8.87	9.78	10.09	12.78	9.58	0.75	0	0.2756872	0.5052461	#N/A	#N/A	#N/A	#N/A
TmoDV92v1_000977	#N/A	16.21	9.75	12.27	10.86	11.58	8.73	12.74	10.39	0.82	0	0.3920249	0.6400579	#N/A	#N/A	#N/A	#N/A
TmoDV92v1_000978	#N/A	17.33	10.59	13.55	10.54	10.96	8.57	13.82	10.02	0.73	0	0.20624	0.4126332	#N/A	#N/A	#N/A	#N/A
TmoDV92v1_000979	#N/A	16.97	10.4	13.36	9.83	10.91	9.01	13.58	9.92	0.73	0	0.2427499	0.461888	#N/A	#N/A	#N/A	#N/A
TmoDV92v1_000980	#N/A	25.98	15.86	17.86	7.93	6.74	6.09	19.9	6.92	0.35	1	6.69E-05	0.000491443	#N/A	#N/A	#N/A	#N/A
TmoDV92v1_000981	#N/A	24.63	17.87	17.59	12.47	8.75	9.56	20.03	10.26	0.51	0	0.006202292	0.02590684	#N/A	#N/A	#N/A	#N/A
TmoDV92v1_000982	MLOC_12116	27.24	16.44	18.49	11.91	11.26	12.2	20.72	11.79	0.57	1	0.01918931	0.06626109	#N/A	#N/A	IPR001806	Small GTPase superfamily
TmoDV92v1_000983	MLOC_12116	26.99	17	18.73	11.57	11.26	12.21	20.91	11.68	0.56	1	0.01177675	0.04436806	#N/A	#N/A	IPR001806	Small GTPase superfamily
TmoDV92v1_000984	MLOC_12116	31.06	17.17	20.33	14.19	13.39	14.42	22.85	14	0.61	0	0.02993369	0.09461018	#N/A	#N/A	IPR001806	Small GTPase superfamily
TmoDV92v1_000985	MLOC_12116	29.9	18.4	19.92	12.57	11.98	12.92	22.74	12.49	0.55	1	0.01045253	0.04015076	#N/A	#N/A	IPR001806	Small GTPase superfamily
TmoDV92v1_000986	#N/A	18.81	14.15	14.59	5.01	6.36	6.31	15.85	5.89	0.37	1	0.000670182	0.003784966	#N/A	#N/A	#N/A	#N/A
TmoDV92v1_000987	#N/A	13.15	9.71	9.6	4.09	3.93	3.97	10.82	3.99	0.37	1	0.005065468	0.02188334	#N/A	#N/A	#N/A	#N/A
TmoDV92v1_000988	#N/A	125.95	35.58	56.73	39.08	212.14	196.3	72.75	149.17	2.05	0	5.06E-06	4.74E-05	#N/A	#N/A	#N/A	#N/A
TmoDV92v1_000989	#N/A	13.01	9.57	9.44	4.37	4.19	3.89	10.67	4.15	0.39	1	0.005065468	0.02188334	#N/A	#N/A	#N/A	#N/A
TmoDV92v1_000990	#N/A	13.12	9.69	9.58	4.08	3.92	3.96	10.8	3.99	0.37	1	0.005065468	0.02188334	#N/A	#N/A	#N/A	#N/A
TmoDV92v1_000991	#N/A	13.95	9.98	9.8	4.19	4.02	4.06	11.24	4.09	0.36	1	0.003615374	0.01646348	#N/A	#N/A	#N/A	#N/A
TmoDV92v1_000992	#N/A	12.94	9.56	9.45	4.04	3.88	3.91	10.65	3.94	0.37	1	0.007067835	0.02892955	#N/A	#N/A	#N/A	#N/A
TmoDV92v1_000993	#N/A	12.14	9.35	9.24	3.96	3.92	3.78	10.25	3.89	0.38	1	0.005588082	0.02377402	#N/A	#N/A	#N/A	#N/A
TmoDV92v1_000994	#N/A	3.28	6.89	4.57	2.18	2.57	2.62	4.91	2.46	0.5	0	0.1499152	0.326484	#N/A	#N/A	#N/A	#N/A
TmoDV92v1_000995	#N/A	6.22	8.59	6.08	2.73	3.65	3.48	6.96	3.29	0.47	1	0.08746002	0.2179758	#N/A	#N/A	#N/A	#N/A
TmoDV92v1_000996	#N/A	6.58	8.48	5.57	2.74	3.4	3.17	6.88	3.11	0.45	1	0.05488919	0.1521936	#N/A	#N/A	#N/A	#N/A
TmoDV92v1_000997	#N/A	5.9	8.12	5.82	3.77	4.59	3.95	6.62	4.1	0.62	0	0.2423484	0.4615452	#N/A	#N/A	#N/A	#N/A
TmoDV92v1_000998	MLOC_12401	28.58	27.86	29.6	19.49	24.76	25.85	28.68	23.37	0.81	0	0.2286048	0.443609	IPR013083|IPR011016	Zinc finger, RING/FYVE/PHD-type|Zinc finger, RING-CH-type	0	0
TmoDV92v1_000999	#N/A	3.73	2.1	1.5	2.93	4.04	2.89	2.44	3.29	1.34	0	0.6399618	0.8546394	#N/A	#N/A	#N/A	#N/A
TmoDV92v1_001000	MLOC_12401	29.04	23.13	24.83	26.08	27.97	26.33	25.67	26.79	1.04	0	1	1	IPR013083|IPR011016	Zinc finger, RING/FYVE/PHD-type|Zinc finger, RING-CH-type	0	0
TmoDV92v1_001001	#N/A	26.19	17.31	18.77	25.65	27.36	22.51	20.76	25.17	1.21	0	0.4894124	0.7359278	#N/A	#N/A	#N/A	#N/A
TmoDV92v1_001002	#N/A	2.35	6.24	4.1	2.06	2.51	2.04	4.23	2.2	0.52	0	0.1822529	0.376635	#N/A	#N/A	#N/A	#N/A
TmoDV92v1_001003	#N/A	14.33	7.02	7.51	10.69	10.81	8.86	9.62	10.12	1.05	0	1	1	#N/A	#N/A	#N/A	#N/A
TmoDV92v1_001004	#N/A	13.76	10.74	10.44	13.12	14.07	13.92	11.65	13.7	1.18	0	0.7624195	0.9450694	#N/A	#N/A	#N/A	#N/A
TmoDV92v1_001005	#N/A	14.28	11.4	11.16	13.27	14.51	14.07	12.28	13.95	1.14	0	0.8439939	0.9866038	#N/A	#N/A	#N/A	#N/A
TmoDV92v1_001006	#N/A	13.33	11.32	10.1	13.02	13.81	14.09	11.58	13.64	1.18	0	0.6844451	0.8905874	#N/A	#N/A	#N/A	#N/A
TmoDV92v1_001007	#N/A	10.96	10.43	9.91	11.99	12.54	12.94	10.43	12.49	1.2	0	0.6689979	0.8786956	#N/A	#N/A	#N/A	#N/A
TmoDV92v1_001008	#N/A	8.03	4.74	6.09	4.27	4.3	3.56	6.29	4.04	0.64	0	0.3083075	0.5444713	#N/A	#N/A	#N/A	#N/A
TmoDV92v1_001009	#N/A	12.83	4.78	9.57	5.4	8.64	3.16	9.06	5.73	0.63	0	0.1676615	0.3545564	#N/A	#N/A	#N/A	#N/A
TmoDV92v1_001010	#N/A	9.17	9.95	10.69	12.23	12.4	6.9	9.94	10.51	1.06	0	1	1	#N/A	#N/A	#N/A	#N/A
TmoDV92v1_001011	#N/A	7.37	11.74	8.8	14.01	12.85	12.28	9.3	13.05	1.4	0	0.3835824	0.6306566	#N/A	#N/A	#N/A	#N/A
TmoDV92v1_001012	#N/A	2.23	2.87	2.13	1.73	1	1	2.41	1.24	0.52	0	0.5572546	0.791986	#N/A	#N/A	#N/A	#N/A
TmoDV92v1_001013	#N/A	5.91	4.31	4.38	2.93	2.14	3.13	4.87	2.73	0.56	0	0.2296089	0.4440893	#N/A	#N/A	#N/A	#N/A
TmoDV92v1_001014	#N/A	17.4	14.62	16.32	21.36	20.27	20.27	16.11	20.63	1.28	0	0.3792654	0.6247597	#N/A	#N/A	#N/A	#N/A
TmoDV92v1_001015	#N/A	10.01	4.84	7.09	4.91	5.76	3.19	7.31	4.62	0.63	0	0.2738827	0.5032894	#N/A	#N/A	#N/A	#N/A
TmoDV92v1_001016	#N/A	9.82	4.96	7.29	3.89	5.92	3.26	7.36	4.36	0.59	0	0.2033657	0.4080036	#N/A	#N/A	#N/A	#N/A
TmoDV92v1_001017	#N/A	8.64	4.51	7.05	5.09	4.48	4.61	6.73	4.73	0.7	0	0.3411386	0.5837284	#N/A	#N/A	#N/A	#N/A
TmoDV92v1_001018	#N/A	7.89	4.48	7.33	4.61	5.7	4.98	6.57	5.1	0.78	0	0.5263242	0.7671713	#N/A	#N/A	#N/A	#N/A
TmoDV92v1_001019	#N/A	9.04	5.26	8.03	4.16	6.55	4.98	7.44	5.23	0.7	0	0.28861	0.5202965	#N/A	#N/A	#N/A	#N/A
TmoDV92v1_001020	#N/A	34.62	24.92	27.28	39.15	37.81	35.5	28.94	37.48	1.3	0	0.2603795	0.4846016	#N/A	#N/A	#N/A	#N/A
TmoDV92v1_001021	#N/A	1.49	1	2.34	4.43	4.25	4.36	1.61	4.35	2.71	1	0.1076068	0.2545905	#N/A	#N/A	#N/A	#N/A
TmoDV92v1_001022	#N/A	6.33	9.37	10.2	12	12.97	15.26	8.63	13.41	1.55	1	0.2260374	0.4391422	IPR021109|IPR005162	Peptidase aspartic|Retrotransposon gag protein	#N/A	#N/A
TmoDV92v1_001023	#N/A	2.89	6.56	6.32	6.66	7.5	10.01	5.26	8.06	1.53	1	0.3026949	0.5390234	IPR021109|IPR005162	Peptidase aspartic|Retrotransposon gag protein	#N/A	#N/A
TmoDV92v1_001024	#N/A	19.39	13.59	4.81	4.49	6.29	10.59	12.6	7.12	0.57	0	0.05857663	0.1600361	#N/A	#N/A	#N/A	#N/A
TmoDV92v1_001025	#N/A	6.92	9.59	10.17	11.68	12.4	14.84	8.89	12.97	1.46	1	0.2669134	0.4943329	IPR021109|IPR005162	Peptidase aspartic|Retrotransposon gag protein	#N/A	#N/A
TmoDV92v1_001026	MLOC_18326	3.02	7.37	7.42	4.19	4.09	5.94	5.93	4.74	0.8	0	0.6176305	0.8364694	#N/A	#N/A	IPR025110	Domain of unknown function DUF4009
TmoDV92v1_001027	MLOC_12704	3.41	3.22	4.22	2.03	1.49	3.53	3.62	2.35	0.65	0	0.495428	0.7402706	#N/A	#N/A	IPR000408	Regulator of chromosome condensation, RCC1
TmoDV92v1_001028	#N/A	47.18	23.12	22.78	12.72	15.58	16.42	31.03	14.91	0.48	0	0.00062001	0.003535635	#N/A	#N/A	#N/A	#N/A
TmoDV92v1_001029	MLOC_12704	8.01	4.87	6.26	3.25	2.78	3.57	6.38	3.2	0.5	0	0.103963	0.2486308	#N/A	#N/A	IPR000408	Regulator of chromosome condensation, RCC1
TmoDV92v1_001030	#N/A	6.55	5.75	4.53	3.35	3.54	4.29	5.61	3.72	0.66	0	0.3696378	0.6146786	#N/A	#N/A	#N/A	#N/A
TmoDV92v1_001031	#N/A	5.21	5.07	4.35	3.21	2.88	3.38	4.88	3.15	0.65	0	0.3289275	0.568137	#N/A	#N/A	#N/A	#N/A
TmoDV92v1_001032	MLOC_44238	65.66	44.91	43.7	23.03	27.18	25.83	51.42	25.35	0.49	1	6.41E-05	0.000473188	#N/A	#N/A	IPR005151	Interphotoreceptor retinol-binding
TmoDV92v1_001033	MLOC_44238	54.72	37.3	36.62	19.86	22.55	21.89	42.88	21.44	0.5	1	0.000216565	0.001395627	#N/A	#N/A	IPR005151	Interphotoreceptor retinol-binding
TmoDV92v1_001034	MLOC_44238	74.35	48.22	48.25	24.92	29.9	29.19	56.94	28	0.49	1	4.53E-05	0.000345734	#N/A	#N/A	IPR005151	Interphotoreceptor retinol-binding
TmoDV92v1_001035	MLOC_12704	71.95	43.7	44.22	22.52	27.38	26.23	53.29	25.38	0.48	1	2.90E-05	0.000230547	#N/A	#N/A	IPR000408	Regulator of chromosome condensation, RCC1
TmoDV92v1_001036	MLOC_44238	67.8	46.49	44.9	23.51	27.92	26.25	53.06	25.9	0.49	1	5.01E-05	0.00037943	#N/A	#N/A	IPR005151	Interphotoreceptor retinol-binding
TmoDV92v1_001037	MLOC_44238	66.94	43.58	42.88	22.28	27.03	25.63	51.13	24.98	0.49	1	5.72E-05	0.000426888	#N/A	#N/A	IPR005151	Interphotoreceptor retinol-binding
TmoDV92v1_001038	MLOC_44238	56.6	39.89	39.62	21.02	23.42	22.62	45.37	22.35	0.49	1	0.000116935	0.000809824	#N/A	#N/A	IPR005151	Interphotoreceptor retinol-binding
TmoDV92v1_001039	MLOC_44238	66.06	42.77	42.87	22.76	26.65	25.58	50.57	25	0.49	1	7.86E-05	0.000566262	#N/A	#N/A	IPR005151	Interphotoreceptor retinol-binding
TmoDV92v1_001040	MLOC_44238	66.42	45.6	43.46	23.06	27.01	25.84	51.83	25.3	0.49	1	5.47E-05	0.000409959	#N/A	#N/A	IPR005151	Interphotoreceptor retinol-binding
TmoDV92v1_001041	MLOC_44238	45.05	36.2	34.22	17.79	20.7	19.21	38.49	19.23	0.5	1	0.000330579	0.002026289	#N/A	#N/A	IPR005151	Interphotoreceptor retinol-binding
TmoDV92v1_001042	MLOC_44238	55.16	37.74	36.3	19.84	22.32	21.84	43.07	21.33	0.5	1	0.000162935	0.001086993	#N/A	#N/A	IPR005151	Interphotoreceptor retinol-binding
TmoDV92v1_001043	#N/A	1.71	1.72	1.65	1.84	2.59	1	1.7	1.81	1.07	0	1	1	#N/A	#N/A	#N/A	#N/A
TmoDV92v1_001044	#N/A	5.72	6.73	5.99	2.95	3.11	4.36	6.15	3.47	0.56	1	0.1573188	0.3375444	#N/A	#N/A	#N/A	#N/A
TmoDV92v1_001045	#N/A	2.95	2.52	3.48	1.89	1.84	3.26	2.99	2.33	0.78	0	0.8093916	0.9654934	#N/A	#N/A	#N/A	#N/A
TmoDV92v1_001046	#N/A	2.83	2.68	3.13	1.78	1.93	3.11	2.88	2.27	0.79	0	0.8093916	0.9654934	#N/A	#N/A	#N/A	#N/A
TmoDV92v1_001047	MLOC_36614	22.93	18.62	20.57	9.42	11.11	12.33	20.71	10.95	0.53	1	0.007787828	0.03141173	#N/A	#N/A	0	0
TmoDV92v1_001048	MLOC_66355	7.63	10.41	11.77	12.23	12.88	14.44	9.94	13.18	1.33	1	0.4579602	0.7053087	#N/A	#N/A	IPR013525	ABC-2 type transporter
TmoDV92v1_001049	MLOC_36614	13.35	13.76	16.08	7.16	8.3	9.33	14.39	8.27	0.57	1	0.03891727	0.1166733	#N/A	#N/A	0	0
TmoDV92v1_001050	#N/A	9.61	8.68	5.18	6.37	6.09	7.43	7.83	6.63	0.85	0	0.5726734	0.8064302	#N/A	#N/A	#N/A	#N/A
TmoDV92v1_001051	#N/A	11.94	10.37	9.64	6.55	5.91	7.14	10.65	6.53	0.61	0	0.09840357	0.2388567	#N/A	#N/A	#N/A	#N/A
TmoDV92v1_001052	#N/A	31.52	28.66	26.43	12.99	13.52	14.77	28.87	13.76	0.48	1	0.000550064	0.003177678	#N/A	#N/A	#N/A	#N/A
TmoDV92v1_001053	MLOC_53120	34.29	27.14	22.89	12.13	10.26	14.21	28.11	12.2	0.43	1	0.000191177	0.001253273	#N/A	#N/A	0	0
TmoDV92v1_001054	MLOC_53120	43.95	23.96	21.09	13.16	6.99	16.73	29.67	12.29	0.41	0	7.54E-05	0.000545091	#N/A	#N/A	0	0
TmoDV92v1_001055	MLOC_53120	52.85	35.77	27.92	16.2	10.59	17.93	38.85	14.91	0.38	1	3.76E-06	3.61E-05	#N/A	#N/A	0	0
TmoDV92v1_001056	MLOC_53120	32.39	24.84	21.49	11.88	9.8	13.01	26.24	11.56	0.44	1	0.000346511	0.002113557	#N/A	#N/A	0	0
TmoDV92v1_001057	MLOC_53120	32.94	25.29	21.65	12.12	10.25	14.21	26.63	12.19	0.46	1	0.000595785	0.003409388	#N/A	#N/A	0	0
TmoDV92v1_001058	MLOC_51942	7.63	10.31	11.76	11.4	11.8	13.98	9.9	12.39	1.25	1	0.5829907	0.8154505	#N/A	#N/A	0	0
TmoDV92v1_001059	MLOC_51942	7.65	10.43	11.84	11.47	12.12	14.16	9.97	12.58	1.26	1	0.5897193	0.8170105	#N/A	#N/A	0	0
TmoDV92v1_001060	#N/A	4.07	5.73	6.64	2.9	2.96	3.2	5.48	3.02	0.55	0	0.1893175	0.3869853	#N/A	#N/A	#N/A	#N/A
TmoDV92v1_001061	#N/A	5.93	5.98	8.05	3.32	3.86	3.96	6.65	3.71	0.56	0	0.1731461	0.3626474	#N/A	#N/A	#N/A	#N/A
TmoDV92v1_001062	MLOC_12704	41.28	23.27	23.6	11.23	13.83	15.04	29.39	13.37	0.45	1	0.00030897	0.001912648	#N/A	#N/A	IPR000408	Regulator of chromosome condensation, RCC1
TmoDV92v1_001063	#N/A	4.8	8.28	8.9	3.12	3.9	4	7.33	3.68	0.5	0	0.07400319	0.1921283	#N/A	#N/A	#N/A	#N/A
TmoDV92v1_001064	#N/A	5.71	3.38	5.33	3.78	2.05	1	4.81	2.28	0.47	0	0.1499152	0.326484	#N/A	#N/A	#N/A	#N/A
TmoDV92v1_001065	#N/A	3.39	3.62	5.2	3.58	1.67	2.61	4.07	2.62	0.64	0	0.5192768	0.7598852	#N/A	#N/A	#N/A	#N/A
TmoDV92v1_001066	#N/A	1	3.41	2.46	2.88	1	1	2.29	1.63	0.71	#N/A	0.779442	0.9507922	#N/A	#N/A	#N/A	#N/A
TmoDV92v1_001067	MLOC_10889	41.31	41.08	43.36	31.03	33.01	36.31	41.92	33.45	0.8	0	0.1575059	0.337663	#N/A	#N/A	IPR006638	Elongator protein 3/MiaB/NifB
TmoDV92v1_001068	MLOC_10889	25.63	27.1	28.33	21.03	22.73	23.92	27.02	22.56	0.83	0	0.2956781	0.5292641	#N/A	#N/A	IPR006638	Elongator protein 3/MiaB/NifB
TmoDV92v1_001069	MLOC_10889	35.87	36.66	37.65	27.04	29.06	31.61	36.73	29.23	0.8	0	0.1646632	0.3500773	#N/A	#N/A	IPR006638	Elongator protein 3/MiaB/NifB
TmoDV92v1_001070	MLOC_10889	39.18	39.24	41.63	29.51	31.49	34.63	40.02	31.88	0.8	0	0.1597772	0.3411351	#N/A	#N/A	IPR006638	Elongator protein 3/MiaB/NifB
TmoDV92v1_001071	MLOC_10889	46.76	44.21	46.11	33.57	36.05	38.25	45.69	35.95	0.79	0	0.1182341	0.2738344	#N/A	#N/A	IPR006638	Elongator protein 3/MiaB/NifB
TmoDV92v1_001072	MLOC_10889	40.52	39.33	39.99	29.2	31.64	33.26	39.94	31.37	0.79	0	0.1412489	0.3127595	#N/A	#N/A	IPR006638	Elongator protein 3/MiaB/NifB
TmoDV92v1_001073	#N/A	2.19	7.31	5.36	2.4	5.31	6.14	4.95	4.62	0.93	0	0.8579982	0.9945969	#N/A	#N/A	#N/A	#N/A
TmoDV92v1_001074	#N/A	2.29	7.3	5.93	2.01	4.6	5.96	5.17	4.19	0.81	0	0.5910794	0.8170105	#N/A	#N/A	#N/A	#N/A
TmoDV92v1_001075	MLOC_7612	8.58	10.96	8.54	5.8	6.14	7.86	9.36	6.6	0.71	0	0.2320939	0.4466662	#N/A	#N/A	IPR007705	Vesicle transport v-SNARE, N-terminal
TmoDV92v1_001076	MLOC_54736	8.68	14.67	11.52	210.75	204.69	186	11.62	200.48	17.25	1	3.28E-49	4.78E-46	IPR013112|IPR013130	FAD-binding 8|Ferric reductase transmembrane component-like domain	IPR013130	Ferric reductase transmembrane component-like domain
TmoDV92v1_001077	MLOC_54736	7.92	13.31	10.41	188.41	182.61	167.37	10.55	179.47	17.01	1	1.36E-46	1.33E-43	#N/A	#N/A	IPR013130	Ferric reductase transmembrane component-like domain
TmoDV92v1_001078	MLOC_54736	7.94	13.89	11.06	200.68	195.49	177.09	10.96	191.09	17.43	1	1.82E-48	2.31E-45	IPR013112|IPR013130	FAD-binding 8|Ferric reductase transmembrane component-like domain	IPR013130	Ferric reductase transmembrane component-like domain
TmoDV92v1_001079	MLOC_54736	8.26	14.22	11.07	203.05	197.18	179.65	11.18	193.29	17.29	1	2.39E-48	2.92E-45	IPR013112|IPR013130	FAD-binding 8|Ferric reductase transmembrane component-like domain	IPR013130	Ferric reductase transmembrane component-like domain
TmoDV92v1_001080	MLOC_54736	8.37	14.42	11.62	208.21	203.44	184.38	11.47	198.68	17.32	1	6.91E-49	9.39E-46	IPR013112|IPR013130	FAD-binding 8|Ferric reductase transmembrane component-like domain	IPR013130	Ferric reductase transmembrane component-like domain
TmoDV92v1_001081	MLOC_54736	8.25	13.67	10.85	197.82	192.87	174.71	10.92	188.47	17.26	1	6.29E-48	7.11E-45	IPR013130	Ferric reductase transmembrane component-like domain	IPR013130	Ferric reductase transmembrane component-like domain
TmoDV92v1_001082	MLOC_54736	8.31	13.9	10.89	199.09	192.96	175.41	11.03	189.15	17.15	1	1.52E-47	1.65E-44	IPR013112|IPR013130	FAD-binding 8|Ferric reductase transmembrane component-like domain	IPR013130	Ferric reductase transmembrane component-like domain
TmoDV92v1_001083	MLOC_54736	8.37	14.43	11.63	208.02	202.93	184.58	11.48	198.51	17.3	1	8.03E-49	1.08E-45	IPR013112|IPR013130	FAD-binding 8|Ferric reductase transmembrane component-like domain	IPR013130	Ferric reductase transmembrane component-like domain
TmoDV92v1_001084	MLOC_54736	8.26	13.94	10.99	204	195.71	179.76	11.06	193.15	17.46	1	2.39E-48	2.92E-45	IPR013112|IPR013130	FAD-binding 8|Ferric reductase transmembrane component-like domain	IPR013130	Ferric reductase transmembrane component-like domain
TmoDV92v1_001085	MLOC_54736	8.13	12.31	9.52	70.44	69.67	66	9.99	68.7	6.88	1	8.11E-19	4.01E-17	IPR013112|IPR013130	FAD-binding 8|Ferric reductase transmembrane component-like domain	IPR013130	Ferric reductase transmembrane component-like domain
TmoDV92v1_001086	MLOC_54736	4.82	11.61	9.38	107.51	106.25	98.8	8.6	104.19	12.11	1	1.50E-31	2.71E-29	IPR013112|IPR013130	FAD-binding 8|Ferric reductase transmembrane component-like domain	IPR013130	Ferric reductase transmembrane component-like domain
TmoDV92v1_001087	MLOC_54736	10.03	14.07	11.23	77.44	77.06	72.24	11.78	75.58	6.42	1	7.84E-19	3.89E-17	IPR013112|IPR013130	FAD-binding 8|Ferric reductase transmembrane component-like domain	IPR013130	Ferric reductase transmembrane component-like domain
TmoDV92v1_001088	MLOC_54736	8.66	14.65	11.5	210.38	204.33	185.67	11.6	200.13	17.25	1	3.80E-49	5.48E-46	IPR013112|IPR013130	FAD-binding 8|Ferric reductase transmembrane component-like domain	IPR013130	Ferric reductase transmembrane component-like domain
TmoDV92v1_001089	MLOC_54736	7.91	13.29	10.4	188.11	182.32	167.11	10.53	179.18	17.01	1	1.36E-46	1.33E-43	#N/A	#N/A	IPR013130	Ferric reductase transmembrane component-like domain
TmoDV92v1_001090	MLOC_54736	7.93	13.87	11.04	200.34	195.16	176.8	10.95	190.77	17.43	1	2.12E-48	2.67E-45	IPR013112|IPR013130	FAD-binding 8|Ferric reductase transmembrane component-like domain	IPR013130	Ferric reductase transmembrane component-like domain
TmoDV92v1_001091	MLOC_54736	7.45	11.97	9.77	172.99	168.94	152.46	9.73	164.8	16.94	1	1.51E-44	1.11E-41	#N/A	#N/A	IPR013130	Ferric reductase transmembrane component-like domain
TmoDV92v1_001092	MLOC_54736	7.44	11.95	9.76	172.73	168.7	152.24	9.72	164.56	16.94	1	1.51E-44	1.11E-41	#N/A	#N/A	IPR013130	Ferric reductase transmembrane component-like domain
TmoDV92v1_001093	MLOC_7612	8.4	10.47	8.2	5.58	5.96	7.9	9.02	6.48	0.72	0	0.2826099	0.5118585	#N/A	#N/A	IPR007705	Vesicle transport v-SNARE, N-terminal
TmoDV92v1_001094	MLOC_7612	8.67	10.86	8.52	5.77	6.2	8.08	9.35	6.68	0.71	0	0.2942839	0.527276	#N/A	#N/A	IPR007705	Vesicle transport v-SNARE, N-terminal
TmoDV92v1_001095	MLOC_7612	8.48	10.41	7.77	5.39	6.03	7.94	8.89	6.45	0.73	0	0.3414606	0.5838166	#N/A	#N/A	IPR007705	Vesicle transport v-SNARE, N-terminal
TmoDV92v1_001096	MLOC_7612	8.69	10.56	8.27	5.61	6.13	7.92	9.17	6.55	0.71	0	0.2826099	0.5118585	#N/A	#N/A	IPR007705	Vesicle transport v-SNARE, N-terminal
TmoDV92v1_001097	#N/A	2.73	7.23	6.54	3.27	4.01	5.08	5.5	4.12	0.75	0	0.4818925	0.7273716	#N/A	#N/A	#N/A	#N/A
TmoDV92v1_001098	MLOC_7612	8.83	10.49	8.27	5.76	6.09	7.98	9.2	6.61	0.72	0	0.2826099	0.5118585	#N/A	#N/A	IPR007705	Vesicle transport v-SNARE, N-terminal
TmoDV92v1_001099	#N/A	5.59	3.53	3.68	3.46	2.4	3.41	4.27	3.09	0.72	0	0.5403072	0.7796856	#N/A	#N/A	#N/A	#N/A
TmoDV92v1_001100	#N/A	2.45	6.86	3.99	2.28	3.83	3.09	4.44	3.07	0.69	0	0.4248063	0.671255	#N/A	#N/A	#N/A	#N/A
TmoDV92v1_001101	MLOC_12704	32.64	20.1	20.41	10.9	12.12	13.38	24.38	12.13	0.5	1	0.001958205	0.009677846	#N/A	#N/A	IPR000408	Regulator of chromosome condensation, RCC1
TmoDV92v1_001102	#N/A	3.58	6.06	5.17	1	1.34	1.18	4.94	1.17	0.24	1	0.00963397	0.0374611	#N/A	#N/A	#N/A	#N/A
TmoDV92v1_001103	#N/A	15.95	12.68	12.54	1.8	4.03	2.57	13.72	2.8	0.2	1	7.31E-06	6.62E-05	#N/A	#N/A	#N/A	#N/A
TmoDV92v1_001104	#N/A	23.24	16.35	15.91	3.08	4.54	2.63	18.5	3.42	0.18	1	1.72E-07	2.12E-06	#N/A	#N/A	#N/A	#N/A
TmoDV92v1_001105	#N/A	13.05	13.04	15.01	15.55	17.32	17.78	13.7	16.88	1.23	0	0.5307773	0.7718569	#N/A	#N/A	#N/A	#N/A
TmoDV92v1_001106	#N/A	4.44	6.09	6.19	7.37	7.03	9.08	5.57	7.83	1.4	1	0.4622633	0.7101547	#N/A	#N/A	#N/A	#N/A
TmoDV92v1_001107	#N/A	12.33	12.14	15.35	19.58	21.27	22.44	13.27	21.09	1.59	1	0.09430675	0.2306656	#N/A	#N/A	#N/A	#N/A
TmoDV92v1_001108	#N/A	16.49	8.92	10.53	6.82	8.03	7.09	11.98	7.31	0.61	0	0.09169752	0.2254886	#N/A	#N/A	#N/A	#N/A
TmoDV92v1_001109	#N/A	4.51	2.77	2.61	1.69	1.65	5.05	3.3	2.8	0.85	0	0.8206291	0.9716322	#N/A	#N/A	#N/A	#N/A
TmoDV92v1_001110	#N/A	1.79	5.48	5.07	2.12	3.12	5.39	4.11	3.54	0.86	0	0.6904582	0.8948773	IPR021109	Peptidase aspartic	#N/A	#N/A
TmoDV92v1_001111	#N/A	14.36	5.57	7.85	6.09	5.17	5.76	9.26	5.67	0.61	0	0.1676615	0.3545564	#N/A	#N/A	#N/A	#N/A
TmoDV92v1_001112	#N/A	13.97	7.36	8.03	5.17	4.51	5.76	9.79	5.15	0.53	0	0.05225983	0.1468222	#N/A	#N/A	#N/A	#N/A
TmoDV92v1_001113	#N/A	14.36	5.97	10.02	6.33	5.17	6.67	10.12	6.05	0.6	0	0.114461	0.2666279	#N/A	#N/A	#N/A	#N/A
TmoDV92v1_001114	#N/A	2.45	3.44	2.77	1.57	2.08	5.46	2.89	3.03	1.05	0	1	1	#N/A	#N/A	#N/A	#N/A
TmoDV92v1_001115	#N/A	4.07	4.41	4.94	1.72	2.37	4.89	4.47	2.99	0.67	0	0.4248063	0.671255	#N/A	#N/A	#N/A	#N/A
TmoDV92v1_001116	#N/A	13.19	5.97	7.49	5.17	4.73	6.44	8.88	5.45	0.61	0	0.156597	0.3369452	#N/A	#N/A	#N/A	#N/A
TmoDV92v1_001117	#N/A	1.9	2.03	3.18	3.06	3.2	4.45	2.37	3.57	1.51	1	0.6399618	0.8546394	#N/A	#N/A	#N/A	#N/A
TmoDV92v1_001118	#N/A	1.74	1.94	2.7	3.03	2.79	4.13	2.12	3.32	1.56	1	0.6399618	0.8546394	#N/A	#N/A	#N/A	#N/A
TmoDV92v1_001119	#N/A	1.84	1.97	2.71	3.19	2.81	4.19	2.17	3.4	1.56	1	0.6399618	0.8546394	#N/A	#N/A	#N/A	#N/A
TmoDV92v1_001120	#N/A	1.78	1.91	2.66	3.13	2.81	4.2	2.12	3.38	1.6	1	0.6399618	0.8546394	#N/A	#N/A	#N/A	#N/A
TmoDV92v1_001121	MLOC_13717	1	1.68	1.62	1	4.76	2.56	1.43	2.77	1.93	#N/A	0.3985493	0.6437818	#N/A	#N/A	0	0
TmoDV92v1_001122	MLOC_13717	44.68	52.85	59.83	43.16	48.83	38.88	52.45	43.62	0.83	0	0.1945188	0.3944829	#N/A	#N/A	0	0
TmoDV92v1_001123	MLOC_13717	45.47	56.16	61.88	44.23	49.98	40.49	54.5	44.9	0.82	0	0.1792155	0.3728083	#N/A	#N/A	0	0
TmoDV92v1_001124	MLOC_13717	42.53	55.93	61.38	43.26	48.37	39.01	53.28	43.55	0.82	0	0.1590517	0.3400906	#N/A	#N/A	0	0
TmoDV92v1_001125	MLOC_13717	39.84	52.54	58.35	41.09	46.08	37	50.24	41.39	0.82	0	0.1657875	0.3518678	#N/A	#N/A	0	0
TmoDV92v1_001126	MLOC_13717	43.83	58.45	64.2	44.62	49.94	40.83	55.49	45.13	0.81	0	0.1371188	0.3054942	#N/A	#N/A	0	0
TmoDV92v1_001127	MLOC_13717	42.42	56.39	62.29	43.71	48.35	39.66	53.7	43.91	0.82	0	0.1612428	0.343718	#N/A	#N/A	0	0
TmoDV92v1_001128	MLOC_13717	48.69	63.27	69.1	47.38	55.01	45.32	60.36	49.24	0.82	0	0.1332363	0.2987655	#N/A	#N/A	0	0
TmoDV92v1_001129	MLOC_13717	47.75	63.51	70.07	49.01	54.65	44.57	60.44	49.41	0.82	0	0.1439601	0.3173691	#N/A	#N/A	0	0
TmoDV92v1_001130	MLOC_13717	39.64	53.19	58.29	41.31	45.7	37.99	50.38	41.66	0.83	0	0.1802424	0.3745904	#N/A	#N/A	0	0
TmoDV92v1_001131	MLOC_13717	30.73	50.76	57.36	39.11	41.1	36.54	46.28	38.92	0.84	0	0.2148931	0.4245053	#N/A	#N/A	0	0
TmoDV92v1_001132	#N/A	9.34	3.11	2.91	6.53	7.39	7.02	5.12	6.98	1.36	0	0.5390831	0.7796856	#N/A	#N/A	#N/A	#N/A
TmoDV92v1_001133	#N/A	2.15	2.16	4.16	3.03	3.88	5.63	2.82	4.18	1.48	0	0.6758493	0.8829469	IPR025476	Helitron helicase-like domain	#N/A	#N/A
TmoDV92v1_001134	#N/A	1	1.51	1	2.77	1	3.9	1.17	2.56	2.19	#N/A	0.3985493	0.6437818	IPR025476	Helitron helicase-like domain	#N/A	#N/A
TmoDV92v1_001135	#N/A	6.2	18.59	15.71	15.85	15.67	15.55	13.5	15.69	1.16	0	0.7824771	0.9537211	#N/A	#N/A	#N/A	#N/A
TmoDV92v1_001136	#N/A	5.08	14.16	12.48	12.43	10.97	11.31	10.58	11.57	1.09	0	1	1	#N/A	#N/A	#N/A	#N/A
TmoDV92v1_001137	MLOC_9317	5.86	12.71	13.33	14.27	15.27	18.3	10.63	15.95	1.5	1	0.203092	0.4080036	IPR021109|IPR005162	Peptidase aspartic|Retrotransposon gag protein	0	0
TmoDV92v1_001138	MLOC_9317	5.83	12.65	13.29	14.1	15.09	18.17	10.59	15.79	1.49	1	0.2365781	0.4529275	IPR021109|IPR005162	Peptidase aspartic|Retrotransposon gag protein	0	0
TmoDV92v1_001139	MLOC_13717	10.61	17.42	19.27	17.38	17.58	19.2	15.76	18.05	1.15	0	0.8014488	0.963538	IPR025476|IPR010285	Helitron helicase-like domain|DNA helicase PIF1, ATP-dependent	0	0
TmoDV92v1_001140	MLOC_53473	10.5	14.01	15.51	15.92	16.12	18.43	13.34	16.82	1.26	1	0.5250668	0.766836	IPR025476|IPR010285	Helitron helicase-like domain|DNA helicase PIF1, ATP-dependent	IPR006140	D-isomer specific 2-hydroxyacid dehydrogenase, NAD-binding
TmoDV92v1_001141	MLOC_53473	10.14	14.26	15.73	15.58	16.05	18.52	13.37	16.72	1.25	1	0.5250668	0.766836	IPR025476|IPR010285	Helitron helicase-like domain|DNA helicase PIF1, ATP-dependent	IPR006140	D-isomer specific 2-hydroxyacid dehydrogenase, NAD-binding
TmoDV92v1_001142	MLOC_53473	10.79	14.28	16.09	16.26	16.41	19.19	13.72	17.29	1.26	1	0.4766931	0.7221832	IPR025476|IPR010285	Helitron helicase-like domain|DNA helicase PIF1, ATP-dependent	IPR006140	D-isomer specific 2-hydroxyacid dehydrogenase, NAD-binding
TmoDV92v1_001143	MLOC_53473	10.45	14.19	16.03	15.89	16.38	18.96	13.56	17.08	1.26	1	0.5307773	0.7718569	IPR025476|IPR010285	Helitron helicase-like domain|DNA helicase PIF1, ATP-dependent	IPR006140	D-isomer specific 2-hydroxyacid dehydrogenase, NAD-binding
TmoDV92v1_001144	MLOC_53473	10.53	14.04	15.55	15.97	16.16	18.48	13.37	16.87	1.26	1	0.4706259	0.7157087	IPR025476|IPR010285	Helitron helicase-like domain|DNA helicase PIF1, ATP-dependent	IPR006140	D-isomer specific 2-hydroxyacid dehydrogenase, NAD-binding
TmoDV92v1_001145	MLOC_53473	10.91	14.57	16.1	16.45	16.71	19.12	13.86	17.43	1.26	1	0.5363368	0.7777807	IPR025476|IPR010285	Helitron helicase-like domain|DNA helicase PIF1, ATP-dependent	IPR006140	D-isomer specific 2-hydroxyacid dehydrogenase, NAD-binding
TmoDV92v1_001146	MLOC_53473	49.95	20.21	29.23	53.56	65.85	48.96	33.13	56.12	1.69	1	0.006191059	0.02587831	#N/A	#N/A	IPR006140	D-isomer specific 2-hydroxyacid dehydrogenase, NAD-binding
TmoDV92v1_001147	MLOC_53473	50.5	20.36	29.45	53.97	66.36	49.34	33.44	56.56	1.69	1	0.006492763	0.0269165	#N/A	#N/A	IPR006140	D-isomer specific 2-hydroxyacid dehydrogenase, NAD-binding
TmoDV92v1_001148	MLOC_53473	49.9	26.69	40.72	71.6	77.75	62.64	39.1	70.66	1.81	1	0.001055456	0.005624088	IPR006139|IPR016040	D-isomer specific 2-hydroxyacid dehydrogenase, catalytic domain|NAD(P)-binding domain	IPR006140	D-isomer specific 2-hydroxyacid dehydrogenase, NAD-binding
TmoDV92v1_001149	MLOC_53473	31.75	17.11	26.01	43.66	49.41	40.29	24.96	44.45	1.78	1	0.004719273	0.02060492	IPR006139|IPR006140|IPR016040	D-isomer specific 2-hydroxyacid dehydrogenase, catalytic domain|D-isomer specific 2-hydroxyacid dehydrogenase, NAD-binding|NAD(P)-binding domain	IPR006140	D-isomer specific 2-hydroxyacid dehydrogenase, NAD-binding
TmoDV92v1_001150	MLOC_53473	50.15	26.76	40.83	71.8	77.96	62.81	39.25	70.86	1.81	1	0.00124071	0.00648996	IPR006139|IPR016040	D-isomer specific 2-hydroxyacid dehydrogenase, catalytic domain|NAD(P)-binding domain	IPR006140	D-isomer specific 2-hydroxyacid dehydrogenase, NAD-binding
TmoDV92v1_001151	MLOC_53473	31.93	17.17	26.1	43.8	49.58	40.43	25.06	44.6	1.78	1	0.00573686	0.02427084	IPR006139|IPR006140|IPR016040	D-isomer specific 2-hydroxyacid dehydrogenase, catalytic domain|D-isomer specific 2-hydroxyacid dehydrogenase, NAD-binding|NAD(P)-binding domain	IPR006140	D-isomer specific 2-hydroxyacid dehydrogenase, NAD-binding
TmoDV92v1_001152	MLOC_53473	11.76	14.12	15.69	22.14	24.4	26.49	13.86	24.34	1.76	1	0.02873032	0.09179537	IPR016040	NAD(P)-binding domain	IPR006140	D-isomer specific 2-hydroxyacid dehydrogenase, NAD-binding
TmoDV92v1_001153	MLOC_53473	10.09	13.71	15.97	20.53	22.78	24.15	13.26	22.49	1.7	1	0.04974653	0.1412048	IPR016040	NAD(P)-binding domain	IPR006140	D-isomer specific 2-hydroxyacid dehydrogenase, NAD-binding
TmoDV92v1_001154	MLOC_53473	11.54	13.26	15.99	22.11	24.22	25.34	13.6	23.89	1.76	1	0.03193203	0.09975284	IPR016040	NAD(P)-binding domain	IPR006140	D-isomer specific 2-hydroxyacid dehydrogenase, NAD-binding
TmoDV92v1_001155	MLOC_53473	98.79	62	66.82	80.64	79.81	73.42	75.87	77.96	1.03	0	0.9776504	1	#N/A	#N/A	IPR006140	D-isomer specific 2-hydroxyacid dehydrogenase, NAD-binding
TmoDV92v1_001156	MLOC_7337	119.26	114.62	111.24	84.3	81.73	86.81	115.04	84.28	0.73	0	0.02009506	0.06858562	#N/A	#N/A	0	0
TmoDV92v1_001157	MLOC_53473	97.42	61.15	65.89	79.29	78.7	72.25	74.82	76.74	1.03	0	0.977409	1	#N/A	#N/A	IPR006140	D-isomer specific 2-hydroxyacid dehydrogenase, NAD-binding
TmoDV92v1_001158	MLOC_53473	90.02	76.09	80.89	81.78	83.29	78.26	82.33	81.11	0.99	0	0.729501	0.9270418	IPR006139|IPR016040	D-isomer specific 2-hydroxyacid dehydrogenase, catalytic domain|NAD(P)-binding domain	IPR006140	D-isomer specific 2-hydroxyacid dehydrogenase, NAD-binding
TmoDV92v1_001159	MLOC_53473	88.75	75.02	79.76	80.5	82.12	77.04	81.18	79.88	0.98	0	0.7466962	0.939986	IPR006139|IPR016040	D-isomer specific 2-hydroxyacid dehydrogenase, catalytic domain|NAD(P)-binding domain	IPR006140	D-isomer specific 2-hydroxyacid dehydrogenase, NAD-binding
TmoDV92v1_001160	MLOC_53473	86.52	73.3	77.85	78.4	80.11	75.15	79.23	77.89	0.98	0	0.7415818	0.9363859	IPR006139|IPR016040	D-isomer specific 2-hydroxyacid dehydrogenase, catalytic domain|NAD(P)-binding domain	IPR006140	D-isomer specific 2-hydroxyacid dehydrogenase, NAD-binding
TmoDV92v1_001161	MLOC_56707	4.44	14.84	13.83	11.01	11.45	16.72	11.04	13.06	1.18	0	0.7547087	0.9417821	IPR006544|IPR023306|IPR023299|IPR023300|IPR008250|IPR001757|IPR018303	ATPase, P-type, unknown pump specificity (type V)|ATPase, cation-transporting, domain N|ATPase, P-type, cytoplasmic domain N|ATPase, P-type, cytoplasmic transduction domain A|ATPase, P-type, ATPase-associated domain|ATPase, P-type, K/Mg/Cd/Cu/Zn/Na/Ca/Na/H-transporter|ATPase, P-type phosphorylation site	0	0
TmoDV92v1_001162	MLOC_56707	4.39	15.24	14.2	11.29	11.75	17.17	11.28	13.41	1.19	0	0.7586376	0.9417821	IPR006544|IPR023306|IPR023299|IPR023300|IPR008250|IPR001757|IPR018303	ATPase, P-type, unknown pump specificity (type V)|ATPase, cation-transporting, domain N|ATPase, P-type, cytoplasmic domain N|ATPase, P-type, cytoplasmic transduction domain A|ATPase, P-type, ATPase-associated domain|ATPase, P-type, K/Mg/Cd/Cu/Zn/Na/Ca/Na/H-transporter|ATPase, P-type phosphorylation site	0	0
TmoDV92v1_001163	MLOC_56707	20.72	25.86	23.64	23.76	25.22	31.59	23.4	26.86	1.15	0	0.6979262	0.9019035	IPR023306|IPR023299|IPR008250|IPR023214|IPR006544|IPR001757|IPR023300|IPR018303	ATPase, cation-transporting, domain N|ATPase, P-type, cytoplasmic domain N|ATPase, P-type, ATPase-associated domain|HAD-like domain|ATPase, P-type, unknown pump specificity (type V)|ATPase, P-type, K/Mg/Cd/Cu/Zn/Na/Ca/Na/H-transporter|ATPase, P-type, cytoplasmic transduction domain A|ATPase, P-type phosphorylation site	0	0
TmoDV92v1_001164	MLOC_56707	20.31	25.34	23.13	23.29	24.63	30.92	22.93	26.28	1.15	0	0.692629	0.8968352	IPR023306|IPR023299|IPR008250|IPR023214|IPR006544|IPR001757|IPR023300|IPR018303	ATPase, cation-transporting, domain N|ATPase, P-type, cytoplasmic domain N|ATPase, P-type, ATPase-associated domain|HAD-like domain|ATPase, P-type, unknown pump specificity (type V)|ATPase, P-type, K/Mg/Cd/Cu/Zn/Na/Ca/Na/H-transporter|ATPase, P-type, cytoplasmic transduction domain A|ATPase, P-type phosphorylation site	0	0
TmoDV92v1_001165	#N/A	24.24	6.13	11.86	8.47	8.07	9.29	14.08	8.61	0.61	0	0.06510071	0.1734666	#N/A	#N/A	#N/A	#N/A
TmoDV92v1_001166	#N/A	9.61	4.06	4.8	3.82	4.38	4.68	6.16	4.29	0.7	0	0.4047093	0.6489894	#N/A	#N/A	#N/A	#N/A
TmoDV92v1_001167	#N/A	24.24	6.55	10.7	8.47	7.6	9.78	13.83	8.62	0.62	0	0.08002491	0.2035487	#N/A	#N/A	#N/A	#N/A
TmoDV92v1_001168	#N/A	3.53	3.99	3.71	1.75	2.41	3.44	3.74	2.53	0.68	0	0.495428	0.7402706	#N/A	#N/A	#N/A	#N/A
TmoDV92v1_001169	#N/A	4.12	5.41	4.81	1.98	2.16	3.64	4.78	2.59	0.54	0	0.2296089	0.4440893	#N/A	#N/A	#N/A	#N/A
TmoDV92v1_001170	#N/A	3.91	5.21	4.44	1.98	2.39	3.16	4.52	2.51	0.56	0	0.2066698	0.4126332	#N/A	#N/A	#N/A	#N/A
TmoDV92v1_001171	#N/A	5.16	5.62	4.81	2.22	2.16	3.88	5.2	2.75	0.53	0	0.1700177	0.3583546	#N/A	#N/A	#N/A	#N/A
TmoDV92v1_001172	#N/A	4.96	4.43	5.41	2.67	2.58	4.59	4.93	3.28	0.66	0	0.4455984	0.6908998	#N/A	#N/A	#N/A	#N/A
TmoDV92v1_001173	#N/A	2.57	2.9	2.29	1.55	2.22	2.81	2.59	2.2	0.85	0	0.7959443	0.9585023	#N/A	#N/A	#N/A	#N/A
TmoDV92v1_001174	#N/A	1.34	1.69	1.31	1.4	2.89	1.78	1.45	2.02	1.4	0	0.7585025	0.9417821	#N/A	#N/A	#N/A	#N/A
TmoDV92v1_001175	#N/A	16.21	4.42	6.69	5.98	6.66	6.53	9.11	6.39	0.7	0	0.2826099	0.5118585	#N/A	#N/A	#N/A	#N/A
TmoDV92v1_001176	#N/A	1.41	1	1.75	2.92	1.45	1.94	1.38	2.1	1.52	0	0.7585025	0.9417821	#N/A	#N/A	#N/A	#N/A
TmoDV92v1_001177	#N/A	1.52	1	1.95	4.05	1	3.39	1.49	2.81	1.89	#N/A	0.5903922	0.8170105	#N/A	#N/A	#N/A	#N/A
TmoDV92v1_001178	#N/A	18.58	4.29	7.87	8.29	5.72	7.77	10.25	7.26	0.71	0	0.2541434	0.4762373	#N/A	#N/A	#N/A	#N/A
TmoDV92v1_001179	#N/A	3.85	5.64	5.7	4.17	2.89	3	5.06	3.35	0.66	0	0.350074	0.5924032	#N/A	#N/A	#N/A	#N/A
TmoDV92v1_001180	#N/A	11.87	3.58	5.21	5.8	6.12	5.32	6.89	5.75	0.83	0	0.6501302	0.8642693	#N/A	#N/A	#N/A	#N/A
TmoDV92v1_001181	#N/A	1.49	1.98	2.79	1	1	1	2.09	1	0.48	0	0.5152077	0.75811	#N/A	#N/A	#N/A	#N/A
TmoDV92v1_001182	#N/A	1.4	1.82	2.48	1	1	1	1.9	1	0.53	0	0.5152077	0.75811	#N/A	#N/A	#N/A	#N/A
TmoDV92v1_001183	#N/A	33.07	23.26	23.56	23.7	27.67	21.7	26.63	24.36	0.91	0	0.5621151	0.7947485	#N/A	#N/A	#N/A	#N/A
TmoDV92v1_001184	#N/A	33.2	23.24	22.65	24.66	27.08	22.84	26.36	24.86	0.94	0	0.7005012	0.9043167	#N/A	#N/A	#N/A	#N/A
TmoDV92v1_001185	#N/A	1.75	1.87	1.89	1.76	1.96	2.86	1.84	2.19	1.19	0	1	1	#N/A	#N/A	#N/A	#N/A
TmoDV92v1_001186	#N/A	1.86	1.87	1.89	1.76	1.96	2.86	1.87	2.19	1.17	0	1	1	#N/A	#N/A	#N/A	#N/A
TmoDV92v1_001187	#N/A	1.76	1.88	1.9	1.77	1.97	2.88	1.84	2.2	1.2	0	1	1	#N/A	#N/A	#N/A	#N/A
TmoDV92v1_001188	#N/A	6.5	2.83	3.38	3.78	3.98	4.18	4.24	3.98	0.94	0	1	1	#N/A	#N/A	#N/A	#N/A
TmoDV92v1_001189	#N/A	1	1.36	1.32	3.08	3.37	1	1.23	2.48	2.02	#N/A	0.5572546	0.791986	#N/A	#N/A	#N/A	#N/A
TmoDV92v1_001190	#N/A	42.46	20.19	24.11	12.18	14.61	16.65	28.92	14.48	0.5	0	0.001083131	0.005754316	#N/A	#N/A	#N/A	#N/A
TmoDV92v1_001191	#N/A	32.45	9.48	19.47	10.39	9.42	7.29	20.47	9.03	0.44	0	0.001038666	0.005558141	#N/A	#N/A	#N/A	#N/A
TmoDV92v1_001192	#N/A	77.61	27.68	38.34	19.14	21.45	22.16	47.88	20.91	0.44	0	9.93E-06	8.73E-05	#N/A	#N/A	#N/A	#N/A
TmoDV92v1_001193	#N/A	4.87	8.82	3.37	3.28	3.88	2.49	5.69	3.21	0.57	0	0.1893175	0.3869853	#N/A	#N/A	#N/A	#N/A
TmoDV92v1_001194	#N/A	3.9	6.86	2.77	2.71	3.15	2.11	4.51	2.66	0.59	0	0.3059905	0.5418435	#N/A	#N/A	#N/A	#N/A
TmoDV92v1_001195	#N/A	10.62	4.74	5.41	1.44	6.78	1.43	6.92	3.21	0.46	0	0.05488919	0.1521936	#N/A	#N/A	#N/A	#N/A
TmoDV92v1_001196	#N/A	1.49	2.49	2.35	1	2.09	1	2.11	1.36	0.65	0	0.7585025	0.9417821	#N/A	#N/A	#N/A	#N/A
TmoDV92v1_001197	#N/A	3.28	1.58	2.57	1	1	1	2.48	1	0.4	0	0.2363007	0.4526369	#N/A	#N/A	#N/A	#N/A
TmoDV92v1_001198	#N/A	3.4	1.61	2.65	1	1	1	2.55	1	0.39	0	0.2363007	0.4526369	#N/A	#N/A	#N/A	#N/A
TmoDV92v1_001199	#N/A	3.27	1.57	2.56	1	1	1	2.47	1	0.41	0	0.2363007	0.4526369	#N/A	#N/A	#N/A	#N/A
TmoDV92v1_001200	#N/A	1.99	5.01	2.82	2.17	1.55	2.14	3.27	1.96	0.6	0	0.4680653	0.7123791	#N/A	#N/A	#N/A	#N/A
TmoDV92v1_001201	MLOC_36718	21.04	38.21	39.18	24.9	29.17	30.31	32.81	28.13	0.86	0	0.3077231	0.5444713	#N/A	#N/A	0	0
TmoDV92v1_001202	#N/A	1.4	5.07	4.33	1.47	2.35	1	3.6	1.61	0.45	0	0.2238806	0.4366492	#N/A	#N/A	#N/A	#N/A
TmoDV92v1_001203	#N/A	9.61	8.3	5.08	13.11	11.54	8.06	7.67	10.9	1.42	0	0.327012	0.5668318	#N/A	#N/A	#N/A	#N/A
TmoDV92v1_001204	#N/A	3.55	4.47	3.23	4.39	3.84	3.3	3.75	3.84	1.02	0	1	1	#N/A	#N/A	#N/A	#N/A
TmoDV92v1_001205	#N/A	3.42	2.63	2.48	3.85	1	1.93	2.85	2.26	0.79	0	0.8093916	0.9654934	#N/A	#N/A	#N/A	#N/A
TmoDV92v1_001206	#N/A	3.34	3.18	4.3	2.06	1.4	2.45	3.6	1.97	0.55	0	0.3477377	0.5904461	#N/A	#N/A	#N/A	#N/A
TmoDV92v1_001207	#N/A	3.42	3.25	4.41	2.09	1.41	2.5	3.69	2	0.54	0	0.3477377	0.5904461	#N/A	#N/A	#N/A	#N/A
TmoDV92v1_001208	#N/A	3.4	3.24	4.38	2.09	1.41	2.49	3.67	2	0.54	0	0.3477377	0.5904461	#N/A	#N/A	#N/A	#N/A
TmoDV92v1_001209	#N/A	3.28	3.12	4.21	2.03	1.39	2.41	3.54	1.95	0.55	0	0.3477377	0.5904461	#N/A	#N/A	#N/A	#N/A
TmoDV92v1_001210	#N/A	7.35	13.34	6.38	1.58	1	3.26	9.02	1.94	0.22	1	0.000436042	0.002591159	#N/A	#N/A	#N/A	#N/A
TmoDV92v1_001211	#N/A	7.72	12.78	7.58	2.06	1	3.59	9.36	2.21	0.24	1	0.000280641	0.00175571	#N/A	#N/A	#N/A	#N/A
TmoDV92v1_001212	#N/A	4.63	7.37	5.38	1	1.43	2.76	5.79	1.73	0.3	1	0.01417933	0.05161323	#N/A	#N/A	#N/A	#N/A
TmoDV92v1_001213	#N/A	4.41	6.08	3.96	3.9	3.43	3.41	4.81	3.58	0.74	0	0.575859	0.8079261	#N/A	#N/A	#N/A	#N/A
TmoDV92v1_001214	#N/A	1	1	1.74	1	2.8	1.93	1.25	1.91	1.53	#N/A	0.7585025	0.9417821	#N/A	#N/A	#N/A	#N/A
TmoDV92v1_001215	#N/A	3.66	4.74	3.26	3.91	3.64	3.3	3.89	3.62	0.93	0	1	1	#N/A	#N/A	#N/A	#N/A
TmoDV92v1_001216	#N/A	1.59	8.72	7.63	2.19	3.15	3.91	5.98	3.08	0.52	0	0.1410468	0.3124093	#N/A	#N/A	#N/A	#N/A
TmoDV92v1_001217	#N/A	3.51	11.5	9.21	5.22	5.79	6.23	8.07	5.75	0.71	0	0.3161748	0.5531466	#N/A	#N/A	#N/A	#N/A
TmoDV92v1_001218	#N/A	3.4	10.83	9.12	4.99	5.88	5.92	7.79	5.59	0.72	0	0.3026949	0.5390234	#N/A	#N/A	#N/A	#N/A
TmoDV92v1_001219	#N/A	2.09	14.79	14.02	2.93	2.22	2.89	10.3	2.68	0.26	0	0.00046851	0.002758207	#N/A	#N/A	#N/A	#N/A
TmoDV92v1_001220	#N/A	5.68	5.14	2.61	1.69	1	1.67	4.47	1.45	0.33	0	0.03666673	0.1111738	#N/A	#N/A	#N/A	#N/A
TmoDV92v1_001221	MLOC_36718	28.21	37.87	39.41	24.84	28.25	28.91	35.17	27.33	0.78	0	0.1327526	0.2979184	#N/A	#N/A	0	0
TmoDV92v1_001222	#N/A	5.03	8.61	6.43	4.48	3.7	4.72	6.69	4.3	0.64	0	0.2584749	0.48183	#N/A	#N/A	#N/A	#N/A
TmoDV92v1_001223	#N/A	4.18	4.22	4.16	2.25	2.48	2.22	4.19	2.32	0.55	0	0.2810232	0.5103609	#N/A	#N/A	#N/A	#N/A
TmoDV92v1_001224	MLOC_4530	12.89	20.13	21.24	18.39	20.08	18.84	18.09	19.1	1.06	0	1	1	IPR004853	Domain of unknown function DUF250	IPR004853	Domain of unknown function DUF250
TmoDV92v1_001225	MLOC_4530	3.91	7.6	9.02	8.38	8.87	7.21	6.84	8.16	1.19	0	0.7835741	0.9543751	IPR013657	UAA transporter	IPR004853	Domain of unknown function DUF250
TmoDV92v1_001226	MLOC_4530	43.64	44.63	49.78	54.25	56.19	55.88	46.02	55.44	1.2	0	0.4133035	0.6596478	IPR004853	Domain of unknown function DUF250	IPR004853	Domain of unknown function DUF250
TmoDV92v1_001227	MLOC_4530	43.84	44.83	50.12	54.5	56.46	56.14	46.26	55.7	1.2	0	0.4156619	0.6624603	IPR004853	Domain of unknown function DUF250	IPR004853	Domain of unknown function DUF250
TmoDV92v1_001228	MLOC_4530	43.28	38.79	44.1	47.99	50.71	51.82	42.06	50.17	1.19	0	0.4759602	0.7216153	IPR004853	Domain of unknown function DUF250	IPR004853	Domain of unknown function DUF250
TmoDV92v1_001229	MLOC_4530	37.21	27.49	30.71	33.65	35.94	35.54	31.8	35.04	1.1	0	0.7904924	0.9585023	#N/A	#N/A	IPR004853	Domain of unknown function DUF250
TmoDV92v1_001230	MLOC_4530	25.76	26.71	30.68	32.05	33.74	33.33	27.72	33.04	1.19	0	0.5318033	0.7731909	IPR004853	Domain of unknown function DUF250	IPR004853	Domain of unknown function DUF250
TmoDV92v1_001231	#N/A	4.5	5.67	4.21	3.64	4.59	5.04	4.79	4.42	0.92	0	0.8579982	0.9945969	#N/A	#N/A	#N/A	#N/A
TmoDV92v1_001232	#N/A	3	5.29	7.18	3.94	2.95	4.17	5.15	3.68	0.71	0	0.4645414	0.7111784	#N/A	#N/A	#N/A	#N/A
TmoDV92v1_001233	#N/A	5.6	5.65	4.73	3.71	4.95	4.06	5.33	4.24	0.8	0	0.5910794	0.8170105	#N/A	#N/A	#N/A	#N/A
TmoDV92v1_001234	#N/A	14.59	7.87	10.36	9.01	7.32	6.88	10.94	7.74	0.71	0	0.2750048	0.504462	#N/A	#N/A	#N/A	#N/A
TmoDV92v1_001235	MLOC_10304	5.17	4.79	4.37	3.08	3.13	3.53	4.78	3.25	0.68	0	0.4455984	0.6908998	#N/A	#N/A	0	0
TmoDV92v1_001236	MLOC_10304	4.95	4.58	4.13	3.01	3.28	3.59	4.55	3.29	0.72	0	0.5590367	0.7924567	#N/A	#N/A	0	0
TmoDV92v1_001237	MLOC_10304	5.87	4.82	5.01	3.58	3.44	3.52	5.23	3.51	0.67	0	0.350074	0.5924032	#N/A	#N/A	0	0
TmoDV92v1_001238	#N/A	8.62	7.65	9.34	4.16	4.96	4.9	8.54	4.67	0.55	1	0.1037718	0.2485913	#N/A	#N/A	#N/A	#N/A
TmoDV92v1_001239	#N/A	8.79	7.64	9.35	4.09	5.1	4.74	8.59	4.64	0.54	1	0.1037718	0.2485913	#N/A	#N/A	#N/A	#N/A
TmoDV92v1_001240	#N/A	8.59	7.8	9.23	4.15	5.04	4.98	8.54	4.72	0.55	1	0.1037718	0.2485913	#N/A	#N/A	#N/A	#N/A
TmoDV92v1_001241	#N/A	7.22	8.56	9.25	4.26	5.7	4.77	8.34	4.91	0.59	1	0.1037718	0.2485913	#N/A	#N/A	#N/A	#N/A
TmoDV92v1_001242	#N/A	6.85	7.99	8.67	4.02	5.17	4.47	7.84	4.55	0.58	1	0.1224253	0.2814766	#N/A	#N/A	#N/A	#N/A
TmoDV92v1_001243	#N/A	6.71	7.75	8.51	4.05	5.02	4.36	7.66	4.48	0.58	1	0.1584913	0.3390542	#N/A	#N/A	#N/A	#N/A
TmoDV92v1_001244	#N/A	3.52	1.64	2.16	1.74	3.11	3.18	2.44	2.68	1.1	0	1	1	#N/A	#N/A	#N/A	#N/A
TmoDV92v1_001245	#N/A	6.72	8.04	8.39	3.95	5.19	4.46	7.72	4.53	0.59	1	0.1224253	0.2814766	#N/A	#N/A	#N/A	#N/A
TmoDV92v1_001246	#N/A	6.82	7.79	8.27	4.31	5.31	4.53	7.63	4.72	0.62	0	0.2177425	0.4283465	#N/A	#N/A	#N/A	#N/A
TmoDV92v1_001247	#N/A	5.83	6.95	7.29	3.87	4.52	4.1	6.69	4.16	0.62	0	0.2423484	0.4615452	#N/A	#N/A	#N/A	#N/A
TmoDV92v1_001248	MLOC_10304	7.45	8.98	8.9	8.5	8.37	10.43	8.44	9.1	1.08	0	1	1	IPR013178|IPR000197|IPR013083|IPR001965|IPR000433|IPR011011|IPR019787	Histone H3-K56 acetyltransferase, RTT109|Zinc finger, TAZ-type|Zinc finger, RING/FYVE/PHD-type|Zinc finger, PHD-type|Zinc finger, ZZ-type|Zinc finger, FYVE/PHD-type|Zinc finger, PHD-finger	0	0
TmoDV92v1_001249	MLOC_10304	5.86	8.4	8.03	7.65	7.68	9.88	7.43	8.41	1.13	0	0.8947312	1	IPR000197	Zinc finger, TAZ-type	0	0
TmoDV92v1_001250	MLOC_10304	3.49	5.26	4.51	3.54	3.78	4.92	4.42	4.08	0.92	0	0.8522253	0.9907449	IPR000197	Zinc finger, TAZ-type	0	0
TmoDV92v1_001251	MLOC_10304	3.38	5.11	4.34	3.47	3.86	4.93	4.28	4.09	0.96	0	1	1	IPR000197	Zinc finger, TAZ-type	0	0
TmoDV92v1_001252	MLOC_11125	7.57	10.42	5.67	3	4.31	4.67	7.89	3.99	0.51	0	0.08384376	0.2114209	#N/A	#N/A	IPR000433	Zinc finger, ZZ-type
TmoDV92v1_001253	MLOC_11125	7.52	11.02	6.1	2.42	4.23	5.46	8.21	4.04	0.49	0	0.0629454	0.1693244	#N/A	#N/A	IPR000433	Zinc finger, ZZ-type
TmoDV92v1_001254	MLOC_10304	5.78	8.97	7.24	3.9	4.52	4.87	7.33	4.43	0.6	1	0.2033657	0.4080036	#N/A	#N/A	0	0
TmoDV92v1_001255	MLOC_11125	6.23	9.42	9.55	4.33	4.94	6.54	8.4	5.27	0.63	0	0.145355	0.3190237	#N/A	#N/A	IPR000433	Zinc finger, ZZ-type
TmoDV92v1_001256	MLOC_4530	11.52	18.23	18.1	14.41	15.75	15.7	15.95	15.29	0.96	0	0.7911029	0.9585023	IPR004853	Domain of unknown function DUF250	IPR004853	Domain of unknown function DUF250
TmoDV92v1_001257	MLOC_4530	10.43	16.03	16.11	13.13	14.52	14.4	14.19	14.02	0.99	0	0.8508189	0.9907449	IPR004853	Domain of unknown function DUF250	IPR004853	Domain of unknown function DUF250
TmoDV92v1_001258	MLOC_4530	11.32	17.67	17.54	14.06	15.29	15.31	15.51	14.89	0.96	0	0.7883172	0.9585023	IPR004853	Domain of unknown function DUF250	IPR004853	Domain of unknown function DUF250
TmoDV92v1_001259	MLOC_4530	9.76	17.3	17.67	14.64	16.13	15.77	14.91	15.51	1.04	0	1	1	IPR004853	Domain of unknown function DUF250	IPR004853	Domain of unknown function DUF250
TmoDV92v1_001260	MLOC_4530	10.04	13.75	13.45	9.18	10.95	11.74	12.42	10.62	0.86	0	0.5211541	0.76195	#N/A	#N/A	IPR004853	Domain of unknown function DUF250
TmoDV92v1_001261	MLOC_11125	10.1	13.55	10.22	4.9	4.69	6.73	11.29	5.44	0.48	1	0.01984307	0.06790766	#N/A	#N/A	IPR000433	Zinc finger, ZZ-type
TmoDV92v1_001262	MLOC_10304	4.51	7.8	6.98	3.88	4.47	5	6.43	4.45	0.69	0	0.3251927	0.5644875	#N/A	#N/A	0	0
TmoDV92v1_001263	#N/A	6.66	7.81	6.94	5.13	3.71	5.36	7.14	4.73	0.66	0	0.2738827	0.5032894	#N/A	#N/A	#N/A	#N/A
TmoDV92v1_001264	#N/A	1	4.05	2.19	1.51	1.96	3.49	2.41	2.32	0.96	0	1	1	#N/A	#N/A	#N/A	#N/A
TmoDV92v1_001265	#N/A	1.62	4.13	4.12	2.09	2.38	4.22	3.29	2.9	0.88	0	0.8206291	0.9716322	#N/A	#N/A	#N/A	#N/A
TmoDV92v1_001266	#N/A	3.49	3.2	4.71	2.83	2.39	4.95	3.8	3.39	0.89	0	0.8384999	0.9817739	#N/A	#N/A	#N/A	#N/A
TmoDV92v1_001267	#N/A	5.48	6	6.62	4.61	3.1	4.54	6.04	4.08	0.68	0	0.3877982	0.6340559	#N/A	#N/A	#N/A	#N/A
TmoDV92v1_001268	#N/A	4.26	7.15	6.99	5.54	3.98	6.48	6.13	5.33	0.87	0	0.7516072	0.9417821	#N/A	#N/A	#N/A	#N/A
TmoDV92v1_001269	#N/A	4.71	7.3	7.03	5.77	4.2	7.03	6.35	5.66	0.89	0	0.7589617	0.9417821	#N/A	#N/A	#N/A	#N/A
TmoDV92v1_001270	#N/A	2.46	4.88	4.44	3.16	2.73	3.85	3.93	3.25	0.83	0	0.8384999	0.9817739	#N/A	#N/A	#N/A	#N/A
TmoDV92v1_001271	#N/A	2.54	4.7	4.54	3.27	2.83	4	3.93	3.37	0.86	0	0.8384999	0.9817739	#N/A	#N/A	#N/A	#N/A
TmoDV92v1_001272	#N/A	2.59	5.02	4.41	2.88	2.48	2.84	4.01	2.73	0.68	0	0.5192768	0.7598852	#N/A	#N/A	#N/A	#N/A
TmoDV92v1_001273	#N/A	3.61	6.89	4.99	2.95	3.33	3.81	5.16	3.36	0.65	0	0.350074	0.5924032	#N/A	#N/A	#N/A	#N/A
TmoDV92v1_001274	#N/A	4.99	11.09	8.78	3.35	2.67	5.61	8.29	3.88	0.47	0	0.04028554	0.1197192	#N/A	#N/A	#N/A	#N/A
TmoDV92v1_001275	#N/A	4.27	6.36	5.06	3.5	3.37	3.86	5.23	3.57	0.68	0	0.350074	0.5924032	#N/A	#N/A	#N/A	#N/A
TmoDV92v1_001276	#N/A	4.23	7.23	3.42	2.04	2.31	2.35	4.96	2.23	0.45	0	0.1499152	0.326484	#N/A	#N/A	#N/A	#N/A
TmoDV92v1_001277	#N/A	3.33	6.21	4.03	3.06	2.3	3.69	4.52	3.02	0.67	0	0.4248063	0.671255	#N/A	#N/A	#N/A	#N/A
TmoDV92v1_001278	#N/A	4.15	6.17	4.85	3.32	2.46	4.03	5.06	3.27	0.65	0	0.350074	0.5924032	#N/A	#N/A	#N/A	#N/A
TmoDV92v1_001279	#N/A	1.7	3.53	2.15	2.48	1.93	3.25	2.46	2.55	1.04	0	1	1	#N/A	#N/A	#N/A	#N/A
TmoDV92v1_001280	MLOC_15952	8	7.61	8.71	4.57	4.12	5.98	8.11	4.89	0.6	0	0.1339555	0.2995782	#N/A	#N/A	IPR019141	Protein of unknown function DUF2045
TmoDV92v1_001281	MLOC_15952	7.22	7.12	8.46	4.16	3.99	5.69	7.6	4.61	0.61	0	0.2177425	0.4283465	#N/A	#N/A	IPR019141	Protein of unknown function DUF2045
TmoDV92v1_001282	MLOC_15952	6.99	6.88	8.25	4.17	3.91	5.71	7.37	4.6	0.62	0	0.1584913	0.3390542	#N/A	#N/A	IPR019141	Protein of unknown function DUF2045
TmoDV92v1_001283	MLOC_15952	6.83	7.36	8.39	4.6	4.2	5.6	7.53	4.8	0.64	0	0.2177425	0.4283465	#N/A	#N/A	IPR019141	Protein of unknown function DUF2045
TmoDV92v1_001284	MLOC_15952	7.06	6.48	8.12	4.01	3.37	4.93	7.22	4.1	0.57	0	0.1451814	0.3190237	#N/A	#N/A	IPR019141	Protein of unknown function DUF2045
TmoDV92v1_001285	MLOC_15952	6.8	6.53	8.33	3.45	3.56	4.66	7.22	3.89	0.54	1	0.09912493	0.2397826	#N/A	#N/A	IPR019141	Protein of unknown function DUF2045
TmoDV92v1_001286	MLOC_15952	7.04	6.57	8.3	3.87	3.36	4.92	7.3	4.05	0.55	1	0.1451814	0.3190237	#N/A	#N/A	IPR019141	Protein of unknown function DUF2045
TmoDV92v1_001287	MLOC_15952	4.9	5.79	6.57	3.33	3.2	4.25	5.75	3.59	0.62	0	0.2903993	0.5219322	#N/A	#N/A	IPR019141	Protein of unknown function DUF2045
TmoDV92v1_001288	MLOC_15952	7.54	6.33	7.58	3.98	3.82	5.26	7.15	4.35	0.61	0	0.2033657	0.4080036	#N/A	#N/A	IPR019141	Protein of unknown function DUF2045
TmoDV92v1_001289	MLOC_15952	4.59	5.87	6.46	3.54	3.29	4.14	5.64	3.65	0.65	0	0.3696378	0.6146786	#N/A	#N/A	IPR019141	Protein of unknown function DUF2045
TmoDV92v1_001290	MLOC_15952	4.54	5.3	6.17	3.15	2.79	3.68	5.34	3.2	0.6	1	0.2511469	0.4729015	#N/A	#N/A	IPR019141	Protein of unknown function DUF2045
TmoDV92v1_001291	MLOC_15952	4.36	5.31	6.25	2.85	2.88	3.52	5.31	3.08	0.58	1	0.2511469	0.4729015	#N/A	#N/A	IPR019141	Protein of unknown function DUF2045
TmoDV92v1_001292	MLOC_15952	4.53	5.35	6.26	3.08	2.78	3.67	5.38	3.18	0.59	1	0.2511469	0.4729015	#N/A	#N/A	IPR019141	Protein of unknown function DUF2045
TmoDV92v1_001293	#N/A	2.83	2.23	2.4	1.72	2.36	2.23	2.49	2.1	0.85	0	0.7959443	0.9585023	#N/A	#N/A	#N/A	#N/A
TmoDV92v1_001294	#N/A	4.8	1.93	2.44	2.08	1.44	1.61	3.06	1.71	0.56	0	0.4362281	0.6812635	#N/A	#N/A	#N/A	#N/A
TmoDV92v1_001295	MLOC_71726	61.84	53.58	71.23	34.87	37.78	26.71	62.22	33.12	0.53	1	0.000143148	0.00096996	IPR007482	Protein-tyrosine phosphatase-like, PTPLA	IPR007482	Protein-tyrosine phosphatase-like, PTPLA
TmoDV92v1_001296	MLOC_71726	56.15	47.17	63.49	31.65	33.63	23.69	55.6	29.65	0.53	1	0.000231835	0.001480398	#N/A	#N/A	IPR007482	Protein-tyrosine phosphatase-like, PTPLA
TmoDV92v1_001297	MLOC_71726	40.46	34.43	46.4	22.51	25.21	17.9	40.43	21.87	0.54	1	0.000898624	0.00489783	#N/A	#N/A	IPR007482	Protein-tyrosine phosphatase-like, PTPLA
TmoDV92v1_001298	MLOC_71726	33.86	29.32	38.44	19.16	21.41	15.08	33.87	18.55	0.55	1	0.00186551	0.00927333	IPR007482	Protein-tyrosine phosphatase-like, PTPLA	IPR007482	Protein-tyrosine phosphatase-like, PTPLA
TmoDV92v1_001299	MLOC_70809	4.41	2.64	2.41	2	2.52	2.28	3.15	2.27	0.72	0	0.6399618	0.8546394	#N/A	#N/A	IPR000679	Zinc finger, GATA-type
TmoDV92v1_001300	MLOC_71726	26.19	22.28	29.59	14.64	16.89	11.94	26.02	14.49	0.56	1	0.005239228	0.02248138	#N/A	#N/A	IPR007482	Protein-tyrosine phosphatase-like, PTPLA
TmoDV92v1_001301	MLOC_71726	31.83	26.75	35.49	18.01	19.78	13.88	31.36	17.23	0.55	1	0.002577143	0.01226453	#N/A	#N/A	IPR007482	Protein-tyrosine phosphatase-like, PTPLA
TmoDV92v1_001302	MLOC_70809	40.37	29.65	39.14	20	21.84	16.15	36.39	19.33	0.53	1	0.001250577	0.006535353	IPR007482	Protein-tyrosine phosphatase-like, PTPLA	IPR000679	Zinc finger, GATA-type
TmoDV92v1_001303	MLOC_10304	5.87	8.4	7.05	3.89	3.93	4.66	7.11	4.16	0.59	1	0.1451814	0.3190237	#N/A	#N/A	0	0
TmoDV92v1_001304	#N/A	1.78	4.95	3.15	1.92	1	1	3.29	1.31	0.4	0	0.1911027	0.3884346	#N/A	#N/A	#N/A	#N/A
TmoDV92v1_001305	MLOC_10304	5.67	8.46	7.08	3.85	3.82	4.54	7.07	4.07	0.58	1	0.1451814	0.3190237	#N/A	#N/A	0	0
TmoDV92v1_001306	MLOC_10304	5.51	7.02	6.06	3.27	3.43	3.98	6.2	3.56	0.57	1	0.1573188	0.3375444	#N/A	#N/A	0	0
TmoDV92v1_001307	MLOC_73857	23.43	29.02	24.01	15.77	15.31	16.23	25.49	15.77	0.62	0	0.02111782	0.07159336	IPR004082|IPR001965	Protein of unknown function DUF1423, plant|Zinc finger, PHD-type	0	0
TmoDV92v1_001308	MLOC_73857	21.58	27.08	22.46	14.7	14.19	15.12	23.71	14.67	0.62	0	0.02423236	0.07994213	IPR004082|IPR001965	Protein of unknown function DUF1423, plant|Zinc finger, PHD-type	0	0
TmoDV92v1_001309	MLOC_73857	21.51	29.37	23.78	15.53	15.27	16.22	24.89	15.68	0.63	0	0.02935414	0.09326358	IPR004082|IPR001965	Protein of unknown function DUF1423, plant|Zinc finger, PHD-type	0	0
TmoDV92v1_001310	#N/A	1.44	3.24	3.44	2.04	1.49	2.54	2.71	2.02	0.75	0	0.7959443	0.9585023	#N/A	#N/A	#N/A	#N/A
TmoDV92v1_001311	#N/A	1.73	3.75	3.11	1.74	1.93	2.21	2.87	1.96	0.68	0	0.6173955	0.8364694	#N/A	#N/A	#N/A	#N/A
TmoDV92v1_001312	MLOC_73857	12.79	16.92	13.77	8.83	8.66	9.31	14.5	8.93	0.62	1	0.06999294	0.1840344	IPR004082|IPR001965	Protein of unknown function DUF1423, plant|Zinc finger, PHD-type	0	0
TmoDV92v1_001313	MLOC_73857	11.56	16.79	13.4	8.53	8.47	9.13	13.92	8.71	0.63	0	0.08556686	0.2146559	IPR004082|IPR001965	Protein of unknown function DUF1423, plant|Zinc finger, PHD-type	0	0
TmoDV92v1_001314	#N/A	1.77	3.81	2.98	1.73	1.78	2.16	2.86	1.89	0.66	0	0.6173955	0.8364694	#N/A	#N/A	#N/A	#N/A
TmoDV92v1_001315	#N/A	5.77	6	6.39	4.68	3.87	3.93	6.05	4.16	0.69	0	0.3083075	0.5444713	#N/A	#N/A	#N/A	#N/A
TmoDV92v1_001316	#N/A	5.23	5.87	6.27	4.65	3.76	3.76	5.79	4.06	0.7	0	0.3877982	0.6340559	#N/A	#N/A	#N/A	#N/A
TmoDV92v1_001317	#N/A	5.5	5.8	6.09	4.86	3.86	3.77	5.8	4.16	0.72	0	0.3877982	0.6340559	#N/A	#N/A	#N/A	#N/A
TmoDV92v1_001318	#N/A	5.68	5.65	6.15	4.44	3.71	3.96	5.83	4.04	0.69	0	0.3877982	0.6340559	#N/A	#N/A	#N/A	#N/A
TmoDV92v1_001319	#N/A	5.65	6	6.35	4.85	3.9	3.85	6	4.2	0.7	0	0.3877982	0.6340559	#N/A	#N/A	#N/A	#N/A
TmoDV92v1_001320	#N/A	6.82	7.47	7.37	5.28	4.51	4.45	7.22	4.75	0.66	0	0.2738827	0.5032894	#N/A	#N/A	#N/A	#N/A
TmoDV92v1_001321	#N/A	5.4	5.96	6.13	4.87	3.86	3.81	5.83	4.18	0.72	0	0.3877982	0.6340559	#N/A	#N/A	#N/A	#N/A
TmoDV92v1_001322	#N/A	5.89	5.07	6.17	4.39	3.89	3.85	5.71	4.04	0.71	0	0.4818925	0.7273716	#N/A	#N/A	#N/A	#N/A
TmoDV92v1_001323	#N/A	6.27	7.33	7.38	5.24	4.11	4.51	6.99	4.62	0.66	0	0.3411386	0.5837284	#N/A	#N/A	#N/A	#N/A
TmoDV92v1_001324	MLOC_73857	12.29	15.28	13.11	8.72	8.55	9.07	13.56	8.78	0.65	0	0.1041332	0.2488557	IPR004082|IPR001965	Protein of unknown function DUF1423, plant|Zinc finger, PHD-type	0	0
TmoDV92v1_001325	#N/A	5.55	5.82	6.22	4.61	3.93	3.98	5.87	4.17	0.71	0	0.3877982	0.6340559	#N/A	#N/A	#N/A	#N/A
TmoDV92v1_001326	MLOC_73857	11.97	15.18	13.05	8.57	8.44	8.99	13.4	8.67	0.65	0	0.09791695	0.2380799	IPR004082|IPR001965	Protein of unknown function DUF1423, plant|Zinc finger, PHD-type	0	0
TmoDV92v1_001327	MLOC_73857	12.42	15.34	13.26	8.69	8.59	9.15	13.67	8.81	0.64	0	0.1041332	0.2488557	IPR004082|IPR001965	Protein of unknown function DUF1423, plant|Zinc finger, PHD-type	0	0
TmoDV92v1_001328	MLOC_73857	12.19	15.16	12.93	8.74	8.53	9.01	13.43	8.76	0.65	0	0.1261313	0.2875314	IPR004082|IPR001965	Protein of unknown function DUF1423, plant|Zinc finger, PHD-type	0	0
TmoDV92v1_001329	#N/A	5.44	5.53	6	4.26	3.7	3.94	5.66	3.97	0.7	0	0.4818925	0.7273716	#N/A	#N/A	#N/A	#N/A
TmoDV92v1_001330	MLOC_73857	12.29	15.28	13.19	8.79	8.58	9.07	13.59	8.81	0.65	0	0.1041332	0.2488557	IPR004082|IPR001965	Protein of unknown function DUF1423, plant|Zinc finger, PHD-type	0	0
TmoDV92v1_001331	#N/A	8.53	7.63	10.8	5.86	7.36	6.32	8.98	6.52	0.73	0	0.2826099	0.5118585	#N/A	#N/A	#N/A	#N/A
TmoDV92v1_001332	#N/A	1.86	4.99	4.96	6.09	6.32	9.02	3.94	7.14	1.81	1	0.1884995	0.3868633	#N/A	#N/A	#N/A	#N/A
TmoDV92v1_001333	#N/A	3.72	5.12	5.67	7.07	7.44	9.47	4.84	7.99	1.65	1	0.231635	0.4463872	#N/A	#N/A	#N/A	#N/A
TmoDV92v1_001334	#N/A	3.81	6.09	6.57	6.35	6.96	8.36	5.49	7.22	1.32	1	0.6501302	0.8642693	#N/A	#N/A	#N/A	#N/A
TmoDV92v1_001335	#N/A	3.78	6.01	6.39	6.28	6.87	8.39	5.39	7.18	1.33	1	0.6501302	0.8642693	#N/A	#N/A	#N/A	#N/A
TmoDV92v1_001336	#N/A	3.53	3.56	5.65	2.79	2.7	2.17	4.25	2.55	0.6	0	0.2810232	0.5103609	#N/A	#N/A	#N/A	#N/A
TmoDV92v1_001337	#N/A	3.49	3.52	5.58	2.76	2.67	2.15	4.2	2.53	0.6	0	0.2810232	0.5103609	#N/A	#N/A	#N/A	#N/A
TmoDV92v1_001338	#N/A	4.17	4.2	5.84	2.87	2.77	2.22	4.74	2.62	0.55	0	0.2296089	0.4440893	#N/A	#N/A	#N/A	#N/A
TmoDV92v1_001339	#N/A	2.52	4.75	4.56	2.79	3.26	3.53	3.94	3.19	0.81	0	0.6758493	0.8829469	#N/A	#N/A	#N/A	#N/A
TmoDV92v1_001340	#N/A	2.74	6.29	5.8	3.57	4.41	4.52	4.95	4.17	0.84	0	0.715006	0.9151774	#N/A	#N/A	#N/A	#N/A
TmoDV92v1_001341	#N/A	2.15	2.17	1.53	1.68	1.64	1	1.95	1.44	0.74	0	0.7585025	0.9417821	#N/A	#N/A	#N/A	#N/A
TmoDV92v1_001342	#N/A	2.94	3.09	3.01	1.46	2.87	2.49	3.01	2.27	0.75	0	0.8093916	0.9654934	#N/A	#N/A	#N/A	#N/A
TmoDV92v1_001343	#N/A	2.94	3.09	2.89	1.46	2.87	2.49	2.97	2.27	0.76	0	0.8093916	0.9654934	#N/A	#N/A	#N/A	#N/A
TmoDV92v1_001344	#N/A	3.05	3.63	3.39	1.48	3.44	3.37	3.36	2.77	0.82	0	0.8206291	0.9716322	#N/A	#N/A	#N/A	#N/A
TmoDV92v1_001345	#N/A	1.95	2.59	3.03	1.28	2.41	2.37	2.52	2.02	0.8	0	0.7959443	0.9585023	#N/A	#N/A	#N/A	#N/A
TmoDV92v1_001346	#N/A	2.01	2.45	2.63	1.2	1.94	1.88	2.36	1.67	0.71	0	0.779442	0.9507922	#N/A	#N/A	#N/A	#N/A
TmoDV92v1_001347	#N/A	2.63	2.37	2.24	1.64	1	1.63	2.41	1.42	0.59	0	0.5572546	0.791986	#N/A	#N/A	#N/A	#N/A
TmoDV92v1_001348	#N/A	7.92	2.98	3.76	1.53	1.67	1.69	4.88	1.63	0.33	1	0.04919165	0.1398991	#N/A	#N/A	#N/A	#N/A
TmoDV92v1_001349	#N/A	11.87	3.2	4.74	1.32	2.21	1.94	6.61	1.82	0.28	0	0.005975797	0.02510213	#N/A	#N/A	#N/A	#N/A
TmoDV92v1_001350	#N/A	5.8	3.84	4.19	1.7	1.74	2.11	4.61	1.85	0.4	1	0.07315481	0.1906651	#N/A	#N/A	#N/A	#N/A
TmoDV92v1_001351	#N/A	1.58	3.62	4.17	1	1	1.33	3.12	1.11	0.36	1	0.1003002	0.241977	#N/A	#N/A	#N/A	#N/A
TmoDV92v1_001352	#N/A	2.4	4.42	4.05	2.31	3.08	3.02	3.63	2.8	0.77	0	0.6591953	0.8696423	#N/A	#N/A	#N/A	#N/A
TmoDV92v1_001353	#N/A	1.57	4.19	3.37	1.68	2.6	1.66	3.05	1.98	0.65	0	0.6173955	0.8364694	#N/A	#N/A	#N/A	#N/A
TmoDV92v1_001354	#N/A	1.3	4.96	4.87	3.13	3.01	1.69	3.71	2.61	0.7	0	0.6591953	0.8696423	#N/A	#N/A	#N/A	#N/A
TmoDV92v1_001355	MLOC_45548	3.01	4.04	4.68	1.59	2.12	3.32	3.91	2.34	0.6	0	0.3763246	0.6205748	#N/A	#N/A	0	0
TmoDV92v1_001356	#N/A	2.14	2.15	2.05	1.67	3.54	4.29	2.11	3.17	1.5	0	0.6173955	0.8364694	#N/A	#N/A	#N/A	#N/A
TmoDV92v1_001357	#N/A	2.74	3.26	2.6	1.29	2.66	3.58	2.86	2.51	0.88	0	0.8093916	0.9654934	#N/A	#N/A	#N/A	#N/A
TmoDV92v1_001358	#N/A	1.93	3.12	3.25	2.1	2.17	2.08	2.77	2.11	0.76	0	0.6173955	0.8364694	#N/A	#N/A	#N/A	#N/A
TmoDV92v1_001359	MLOC_72168	16.56	24.05	17.68	10.8	6.5	11.14	19.43	9.48	0.49	1	0.003813811	0.01717429	IPR000719|IPR008271|IPR011009	Protein kinase, catalytic domain|Serine/threonine-protein kinase, active site|Protein kinase-like domain	IPR002290	Serine/threonine- / dual-specificity protein kinase, catalytic domain
TmoDV92v1_001360	MLOC_72168	157.11	234.89	188.31	57.86	64.46	79.43	193.44	67.25	0.35	1	1.39E-13	3.85E-12	#N/A	#N/A	IPR002290	Serine/threonine- / dual-specificity protein kinase, catalytic domain
TmoDV92v1_001361	MLOC_63473	8.93	10.73	11.4	12.79	12.79	12.55	10.35	12.71	1.23	0	0.6689979	0.8786956	#N/A	#N/A	IPR021827	Protein of unknown function DUF3414
TmoDV92v1_001362	MLOC_63473	42.32	36.94	37.59	43.47	43.66	45.97	38.95	44.37	1.14	0	0.6506705	0.864883	IPR021827	Protein of unknown function DUF3414	IPR021827	Protein of unknown function DUF3414
TmoDV92v1_001363	MLOC_65637	14.26	20.19	21.14	13.59	13.66	14.43	18.53	13.9	0.75	0	0.1959597	0.3969456	#N/A	#N/A	IPR000672	Tetrahydrofolate dehydrogenase/cyclohydrolase
TmoDV92v1_001364	MLOC_65637	12.58	13.82	12.92	5.06	5.37	8.05	13.11	6.16	0.47	1	0.01163193	0.04389603	#N/A	#N/A	IPR000672	Tetrahydrofolate dehydrogenase/cyclohydrolase
TmoDV92v1_001365	MLOC_65637	19.14	16.9	15.96	6.34	6.38	9.83	17.33	7.52	0.43	1	0.001922698	0.009518316	#N/A	#N/A	IPR000672	Tetrahydrofolate dehydrogenase/cyclohydrolase
TmoDV92v1_001366	#N/A	14.99	7.53	10.87	8.61	8.68	7.71	11.13	8.33	0.75	0	0.2850095	0.5153091	#N/A	#N/A	#N/A	#N/A
TmoDV92v1_001367	#N/A	3.16	4.15	2.98	1.57	2.07	4.32	3.43	2.65	0.77	0	0.6591953	0.8696423	#N/A	#N/A	#N/A	#N/A
TmoDV92v1_001368	#N/A	1	1.75	1.68	1.44	1.83	4.44	1.48	2.57	1.74	0	0.5903922	0.8170105	#N/A	#N/A	#N/A	#N/A
TmoDV92v1_001369	#N/A	1.53	2.07	1.48	2.24	2.18	2.83	1.69	2.42	1.43	0	0.779442	0.9507922	#N/A	#N/A	#N/A	#N/A
TmoDV92v1_001370	#N/A	8.79	4.15	4.93	7.42	5.78	7.29	5.96	6.83	1.15	0	0.8798856	1	#N/A	#N/A	#N/A	#N/A
TmoDV92v1_001371	MLOC_63339	1.9	5.53	5.11	2.85	4.25	3.07	4.18	3.39	0.81	0	0.6904582	0.8948773	#N/A	#N/A	IPR003100	Argonaute/Dicer protein, PAZ
TmoDV92v1_001372	MLOC_63339	2.66	5.34	5.45	3.45	4.86	4.52	4.49	4.28	0.95	0	1	1	#N/A	#N/A	IPR003100	Argonaute/Dicer protein, PAZ
TmoDV92v1_001373	#N/A	1.79	1.8	3.18	1	3.65	3.74	2.26	2.8	1.24	0	1	1	#N/A	#N/A	#N/A	#N/A
TmoDV92v1_001374	MLOC_63369	10.61	6.13	8.84	9.81	6.96	4.7	8.53	7.15	0.84	0	0.5918993	0.8172004	#N/A	#N/A	IPR008892	Cold acclimation WCOR413
TmoDV92v1_001375	MLOC_63369	64.75	31.13	36.28	37.57	42.9	32.76	44.05	37.74	0.86	0	0.3128687	0.5511738	IPR008892	Cold acclimation WCOR413	IPR008892	Cold acclimation WCOR413
TmoDV92v1_001376	MLOC_63369	8.06	4.66	6.78	7.07	6.32	4.74	6.5	6.04	0.93	0	0.8798856	1	#N/A	#N/A	IPR008892	Cold acclimation WCOR413
TmoDV92v1_001377	MLOC_63369	11	7.49	10.09	11.16	12.77	6.51	9.53	10.15	1.06	0	1	1	#N/A	#N/A	IPR008892	Cold acclimation WCOR413
TmoDV92v1_001378	MLOC_63369	46.77	23.61	28.12	29.45	34.1	24.03	32.83	29.19	0.89	0	0.4667378	0.7123791	#N/A	#N/A	IPR008892	Cold acclimation WCOR413
TmoDV92v1_001379	MLOC_63369	28.33	19.35	26.65	30.49	31.48	16.65	24.78	26.21	1.06	0	1	1	#N/A	#N/A	IPR008892	Cold acclimation WCOR413
TmoDV92v1_001380	MLOC_63369	31.63	20.07	25.61	29.35	30.2	19.35	25.77	26.3	1.02	0	0.9495693	1	IPR008892	Cold acclimation WCOR413	IPR008892	Cold acclimation WCOR413
TmoDV92v1_001381	MLOC_63369	68.21	35.1	42.15	43.99	49.66	34.69	48.49	42.78	0.88	0	0.397686	0.6437818	IPR008892	Cold acclimation WCOR413	IPR008892	Cold acclimation WCOR413
TmoDV92v1_001382	MLOC_63369	68.13	34.93	42.04	44.07	49.54	34.7	48.37	42.77	0.88	0	0.397686	0.6437818	IPR008892	Cold acclimation WCOR413	IPR008892	Cold acclimation WCOR413
TmoDV92v1_001383	MLOC_63369	16.16	12.73	15.48	17.79	18.14	11.69	14.79	15.87	1.07	0	0.9286929	1	#N/A	#N/A	IPR008892	Cold acclimation WCOR413
TmoDV92v1_001384	MLOC_63369	374.18	97.04	169.27	133.52	671.08	610.56	213.49	471.72	2.21	0	1.56E-08	2.26E-07	IPR008892	Cold acclimation WCOR413	IPR008892	Cold acclimation WCOR413
TmoDV92v1_001385	MLOC_63369	25.35	17.53	23.97	26.28	27.02	13.97	22.28	22.42	1.01	0	0.9441038	1	#N/A	#N/A	IPR008892	Cold acclimation WCOR413
TmoDV92v1_001386	MLOC_63369	28.64	19.56	26.95	30.84	31.84	16.83	25.05	26.5	1.06	0	1	1	#N/A	#N/A	IPR008892	Cold acclimation WCOR413
TmoDV92v1_001387	#N/A	5.37	5.7	6.49	6.82	5.13	4.4	5.85	5.45	0.93	0	0.8722551	1	#N/A	#N/A	#N/A	#N/A
TmoDV92v1_001388	MLOC_57254	14.97	8.5	9.11	8.39	9.27	9.23	10.86	8.96	0.83	0	0.48105	0.7273716	IPR008985	Concanavalin A-like lectin/glucanases superfamily	0	0
TmoDV92v1_001389	MLOC_59070	2.5	5.03	9.7	12.17	8.79	16.55	5.74	12.5	2.18	1	0.02606937	0.08462931	IPR013189|IPR008985	Glycosyl hydrolase family 32, C-terminal|Concanavalin A-like lectin/glucanases superfamily	0	0
TmoDV92v1_001390	MLOC_59070	19.4	15.47	25.01	12.8	12.86	13.27	19.96	12.98	0.65	0	0.05875165	0.1603331	IPR013189|IPR008985	Glycosyl hydrolase family 32, C-terminal|Concanavalin A-like lectin/glucanases superfamily	0	0
TmoDV92v1_001391	MLOC_59070	27.78	22.08	34.96	18.58	18.33	15.16	28.27	17.36	0.61	0	0.01794632	0.06251095	IPR013189|IPR008985	Glycosyl hydrolase family 32, C-terminal|Concanavalin A-like lectin/glucanases superfamily	0	0
TmoDV92v1_001392	MLOC_59070	21.77	16.21	30	21.57	20.14	14.55	22.66	18.75	0.83	0	0.3365771	0.5788557	IPR013189|IPR008985	Glycosyl hydrolase family 32, C-terminal|Concanavalin A-like lectin/glucanases superfamily	0	0
TmoDV92v1_001393	MLOC_57254	10.54	13.69	8.37	8.1	9.4	10.85	10.86	9.45	0.87	0	0.6453153	0.8597987	IPR013148|IPR023296	Glycosyl hydrolase family 32, N-terminal|Glycosyl hydrolase family 43, five-bladed beta-propellor domain	0	0
TmoDV92v1_001394	MLOC_57254	5.81	10.19	4.44	3.52	5.77	9.03	6.81	6.11	0.9	0	0.765777	0.9477835	IPR013148|IPR023296	Glycosyl hydrolase family 32, N-terminal|Glycosyl hydrolase family 43, five-bladed beta-propellor domain	0	0
TmoDV92v1_001395	MLOC_57254	1.61	4.72	2.13	2.45	1	2.42	2.82	1.95	0.69	0	0.6173955	0.8364694	IPR018053|IPR013148|IPR023296	Glycoside hydrolase, family 32, active site|Glycosyl hydrolase family 32, N-terminal|Glycosyl hydrolase family 43, five-bladed beta-propellor domain	0	0
TmoDV92v1_001396	MLOC_57254	11.45	10.42	8.11	6.49	7.54	7.94	9.99	7.32	0.73	0	0.2541434	0.4762373	IPR001362|IPR018053|IPR013148|IPR023296|IPR008985	Glycoside hydrolase, family 32|Glycoside hydrolase, family 32, active site|Glycosyl hydrolase family 32, N-terminal|Glycosyl hydrolase family 43, five-bladed beta-propellor domain|Concanavalin A-like lectin/glucanases superfamily	0	0
TmoDV92v1_001397	MLOC_57254	4.22	4.69	4.15	3.02	4.35	2.98	4.35	3.45	0.79	0	0.6904582	0.8948773	IPR001362|IPR013148|IPR023296	Glycoside hydrolase, family 32|Glycosyl hydrolase family 32, N-terminal|Glycosyl hydrolase family 43, five-bladed beta-propellor domain	0	0
TmoDV92v1_001398	MLOC_57254	10.93	9.46	7.77	6.1	7.49	7.39	9.39	6.99	0.74	0	0.2942839	0.527276	IPR001362|IPR013148|IPR023296|IPR008985	Glycoside hydrolase, family 32|Glycosyl hydrolase family 32, N-terminal|Glycosyl hydrolase family 43, five-bladed beta-propellor domain|Concanavalin A-like lectin/glucanases superfamily	0	0
TmoDV92v1_001399	MLOC_57254	25.88	20.73	21.7	10.74	10.3	11.63	22.77	10.89	0.48	1	0.002055434	0.01011126	#N/A	#N/A	0	0
TmoDV92v1_001400	MLOC_26140	31.56	26.6	33.66	18.65	17.57	20.6	30.61	18.94	0.62	1	0.01541491	0.05526348	#N/A	#N/A	0	0
TmoDV92v1_001401	#N/A	82.41	34.67	46	26.8	24.05	26.99	54.36	25.94	0.48	0	3.14E-05	0.000248035	#N/A	#N/A	#N/A	#N/A
TmoDV92v1_001402	MLOC_26140	28.72	25.28	32.06	17.42	17.18	19.97	28.68	18.19	0.63	0	0.02031807	0.0692178	#N/A	#N/A	0	0
TmoDV92v1_001403	MLOC_11260	29.56	24.62	30.22	17.4	16.57	19.06	28.13	17.68	0.63	0	0.02233204	0.07483146	#N/A	#N/A	IPR007282	NOT2/NOT3/NOT5
TmoDV92v1_001404	MLOC_57254	21.39	12.62	13.25	7.99	8.44	8.7	15.75	8.38	0.53	0	0.02178312	0.07334394	#N/A	#N/A	0	0
TmoDV92v1_001405	MLOC_59070	1.51	1.69	3.8	1.4	1.38	1.39	2.33	1.39	0.6	0	0.5572546	0.791986	#N/A	#N/A	0	0
TmoDV92v1_001406	#N/A	1	3.07	1.94	1	1	4.55	2.01	2.18	1.09	#N/A	1	1	#N/A	#N/A	#N/A	#N/A
TmoDV92v1_001407	MLOC_59070	14.94	21.63	31.3	14.17	15.81	13.6	22.62	14.53	0.64	0	0.04010554	0.1193943	IPR001362|IPR013148|IPR023296|IPR013189|IPR008985	Glycoside hydrolase, family 32|Glycosyl hydrolase family 32, N-terminal|Glycosyl hydrolase family 43, five-bladed beta-propellor domain|Glycosyl hydrolase family 32, C-terminal|Concanavalin A-like lectin/glucanases superfamily	0	0
TmoDV92v1_001408	MLOC_59070	1.57	2.74	4.16	5.06	2.92	4.98	2.83	4.32	1.53	0	0.5403072	0.7796856	IPR013148|IPR023296	Glycosyl hydrolase family 32, N-terminal|Glycosyl hydrolase family 43, five-bladed beta-propellor domain	0	0
TmoDV92v1_001409	MLOC_57254	18.69	28.49	30.17	19.16	16.06	20.64	25.78	18.62	0.72	0	0.1055757	0.2517058	IPR001362|IPR013148|IPR023296	Glycoside hydrolase, family 32|Glycosyl hydrolase family 32, N-terminal|Glycosyl hydrolase family 43, five-bladed beta-propellor domain	0	0
TmoDV92v1_001410	MLOC_35957	29.58	48.18	44.93	33.22	28.43	33.86	40.9	31.84	0.78	0	0.1231513	0.2824642	IPR001362|IPR013148|IPR023296|IPR013189|IPR008985	Glycoside hydrolase, family 32|Glycosyl hydrolase family 32, N-terminal|Glycosyl hydrolase family 43, five-bladed beta-propellor domain|Glycosyl hydrolase family 32, C-terminal|Concanavalin A-like lectin/glucanases superfamily	IPR001362	Glycoside hydrolase, family 32
TmoDV92v1_001411	MLOC_57254	16.85	24.9	25.77	16.67	14.18	16.26	22.51	15.7	0.7	0	0.08656199	0.2162011	IPR001362|IPR013148|IPR023296	Glycoside hydrolase, family 32|Glycosyl hydrolase family 32, N-terminal|Glycosyl hydrolase family 43, five-bladed beta-propellor domain	0	0
TmoDV92v1_001412	MLOC_71313	31.86	32.92	37.23	24.61	21.33	23.72	34	23.22	0.68	0	0.03750709	0.1130309	IPR001362|IPR013148|IPR023296|IPR013189|IPR008985	Glycoside hydrolase, family 32|Glycosyl hydrolase family 32, N-terminal|Glycosyl hydrolase family 43, five-bladed beta-propellor domain|Glycosyl hydrolase family 32, C-terminal|Concanavalin A-like lectin/glucanases superfamily	IPR001362	Glycoside hydrolase, family 32
TmoDV92v1_001413	MLOC_57254	34.1	37.2	42.76	31.64	26.42	30.39	38.02	29.48	0.78	0	0.1277043	0.2905694	IPR001362|IPR013148|IPR023296	Glycoside hydrolase, family 32|Glycosyl hydrolase family 32, N-terminal|Glycosyl hydrolase family 43, five-bladed beta-propellor domain	0	0
TmoDV92v1_001414	MLOC_71313	69.7	81.72	83.42	68.94	58.7	64.38	78.28	64.01	0.82	0	0.1288056	0.2917343	IPR001362|IPR013148|IPR023296|IPR013189|IPR008985	Glycoside hydrolase, family 32|Glycosyl hydrolase family 32, N-terminal|Glycosyl hydrolase family 43, five-bladed beta-propellor domain|Glycosyl hydrolase family 32, C-terminal|Concanavalin A-like lectin/glucanases superfamily	IPR001362	Glycoside hydrolase, family 32
TmoDV92v1_001415	MLOC_71313	46.49	57.28	58.03	46.12	39.57	43.9	53.93	43.2	0.8	0	0.1271194	0.2894892	IPR001362|IPR013148|IPR023296|IPR013189|IPR008985	Glycoside hydrolase, family 32|Glycosyl hydrolase family 32, N-terminal|Glycosyl hydrolase family 43, five-bladed beta-propellor domain|Glycosyl hydrolase family 32, C-terminal|Concanavalin A-like lectin/glucanases superfamily	IPR001362	Glycoside hydrolase, family 32
TmoDV92v1_001416	MLOC_59070	41.73	33.77	45.35	23.14	26.13	21.79	40.29	23.69	0.59	1	0.003394592	0.01559317	IPR001362|IPR013148|IPR023296|IPR013189|IPR008985	Glycoside hydrolase, family 32|Glycosyl hydrolase family 32, N-terminal|Glycosyl hydrolase family 43, five-bladed beta-propellor domain|Glycosyl hydrolase family 32, C-terminal|Concanavalin A-like lectin/glucanases superfamily	0	0
TmoDV92v1_001417	MLOC_59070	17.45	30.36	42.47	19.77	22.57	18.87	30.09	20.4	0.68	0	0.03916242	0.1171578	IPR001362|IPR013148|IPR023296|IPR013189|IPR008985	Glycoside hydrolase, family 32|Glycosyl hydrolase family 32, N-terminal|Glycosyl hydrolase family 43, five-bladed beta-propellor domain|Glycosyl hydrolase family 32, C-terminal|Concanavalin A-like lectin/glucanases superfamily	0	0
TmoDV92v1_001418	MLOC_59070	19.85	30.79	42.78	18.98	21.73	18.62	31.14	19.78	0.64	0	0.01738553	0.0610758	IPR001362|IPR013148|IPR023296|IPR013189|IPR008985	Glycoside hydrolase, family 32|Glycosyl hydrolase family 32, N-terminal|Glycosyl hydrolase family 43, five-bladed beta-propellor domain|Glycosyl hydrolase family 32, C-terminal|Concanavalin A-like lectin/glucanases superfamily	0	0
TmoDV92v1_001419	MLOC_59070	20.18	32.98	44.15	20.48	22.78	20.03	32.43	21.1	0.65	0	0.02170216	0.0731498	IPR001362|IPR013148|IPR023296|IPR013189|IPR008985	Glycoside hydrolase, family 32|Glycosyl hydrolase family 32, N-terminal|Glycosyl hydrolase family 43, five-bladed beta-propellor domain|Glycosyl hydrolase family 32, C-terminal|Concanavalin A-like lectin/glucanases superfamily	0	0
TmoDV92v1_001420	MLOC_59070	22.5	31.46	42.23	20	22.02	19.16	32.07	20.39	0.64	0	0.01686412	0.05958845	IPR001362|IPR013148|IPR023296|IPR013189|IPR008985	Glycoside hydrolase, family 32|Glycosyl hydrolase family 32, N-terminal|Glycosyl hydrolase family 43, five-bladed beta-propellor domain|Glycosyl hydrolase family 32, C-terminal|Concanavalin A-like lectin/glucanases superfamily	0	0
TmoDV92v1_001421	MLOC_59070	13.21	22.54	29.63	14.29	15.81	15.79	21.79	15.29	0.7	0	0.09611637	0.2345083	IPR001362|IPR013148|IPR023296|IPR013189|IPR008985	Glycoside hydrolase, family 32|Glycosyl hydrolase family 32, N-terminal|Glycosyl hydrolase family 43, five-bladed beta-propellor domain|Glycosyl hydrolase family 32, C-terminal|Concanavalin A-like lectin/glucanases superfamily	0	0
TmoDV92v1_001422	MLOC_59070	26.52	37.99	50.45	25.21	26.66	22.81	38.32	24.89	0.65	0	0.01496325	0.05402757	IPR001362|IPR013148|IPR023296|IPR013189|IPR008985	Glycoside hydrolase, family 32|Glycosyl hydrolase family 32, N-terminal|Glycosyl hydrolase family 43, five-bladed beta-propellor domain|Glycosyl hydrolase family 32, C-terminal|Concanavalin A-like lectin/glucanases superfamily	0	0
TmoDV92v1_001423	MLOC_59070	19.43	28.14	38.59	18.42	19.41	16.76	28.72	18.2	0.63	0	0.02031807	0.0692178	IPR001362|IPR013148|IPR023296|IPR013189|IPR008985	Glycoside hydrolase, family 32|Glycosyl hydrolase family 32, N-terminal|Glycosyl hydrolase family 43, five-bladed beta-propellor domain|Glycosyl hydrolase family 32, C-terminal|Concanavalin A-like lectin/glucanases superfamily	0	0
TmoDV92v1_001424	MLOC_65565	18.48	21.4	23.83	14.3	14.1	15.91	21.24	14.77	0.7	0	0.0883614	0.2195057	IPR017849|IPR000917|IPR017850	Alkaline phosphatase-like, alpha/beta/alpha|Sulfatase|Alkaline-phosphatase-like, core domain	IPR017849	Alkaline phosphatase-like, alpha/beta/alpha
TmoDV92v1_001425	MLOC_65565	18.77	21.69	24.4	14.26	14.45	15.87	21.62	14.86	0.69	0	0.09222684	0.2264533	IPR017849|IPR000917|IPR017850	Alkaline phosphatase-like, alpha/beta/alpha|Sulfatase|Alkaline-phosphatase-like, core domain	IPR017849	Alkaline phosphatase-like, alpha/beta/alpha
TmoDV92v1_001426	MLOC_65565	12.17	12.14	13.54	9.07	9.64	9.16	12.62	9.29	0.74	0	0.2260374	0.4391422	IPR017849|IPR000917|IPR017850	Alkaline phosphatase-like, alpha/beta/alpha|Sulfatase|Alkaline-phosphatase-like, core domain	IPR017849	Alkaline phosphatase-like, alpha/beta/alpha
TmoDV92v1_001427	MLOC_65565	11.78	11.83	12.94	8.56	9.21	8.78	12.18	8.85	0.73	0	0.2579379	0.4818134	IPR017849|IPR000917|IPR017850	Alkaline phosphatase-like, alpha/beta/alpha|Sulfatase|Alkaline-phosphatase-like, core domain	IPR017849	Alkaline phosphatase-like, alpha/beta/alpha
TmoDV92v1_001428	MLOC_65565	12.28	12.18	13.45	9.04	9.65	9.13	12.64	9.27	0.73	0	0.2260374	0.4391422	#N/A	#N/A	IPR017849	Alkaline phosphatase-like, alpha/beta/alpha
TmoDV92v1_001429	MLOC_65565	12.8	12.45	14	9.53	9.99	9.58	13.08	9.7	0.74	0	0.2344707	0.4505592	IPR017849|IPR002591|IPR017850	Alkaline phosphatase-like, alpha/beta/alpha|Type I phosphodiesterase/nucleotide pyrophosphatase/phosphate transferase|Alkaline-phosphatase-like, core domain	IPR017849	Alkaline phosphatase-like, alpha/beta/alpha
TmoDV92v1_001430	MLOC_65565	12.18	12.19	13.56	9.11	9.67	9.24	12.64	9.34	0.74	0	0.2260374	0.4391422	IPR017849|IPR000917|IPR017850	Alkaline phosphatase-like, alpha/beta/alpha|Sulfatase|Alkaline-phosphatase-like, core domain	IPR017849	Alkaline phosphatase-like, alpha/beta/alpha
TmoDV92v1_001431	MLOC_59070	1.52	9.99	16.35	3.46	8	9.45	9.29	6.97	0.75	0	0.2942839	0.527276	#N/A	#N/A	0	0
TmoDV92v1_001432	MLOC_59070	18.99	29.23	41.85	18.51	21.44	18.46	30.02	19.47	0.65	0	0.02550417	0.08341394	IPR001362|IPR013148|IPR023296|IPR013189|IPR008985	Glycoside hydrolase, family 32|Glycosyl hydrolase family 32, N-terminal|Glycosyl hydrolase family 43, five-bladed beta-propellor domain|Glycosyl hydrolase family 32, C-terminal|Concanavalin A-like lectin/glucanases superfamily	0	0
TmoDV92v1_001433	#N/A	1.96	6.82	12.45	3.26	4.75	3.22	7.08	3.74	0.53	0	0.09912493	0.2397826	#N/A	#N/A	#N/A	#N/A
TmoDV92v1_001434	MLOC_63473	36.84	31.05	30.88	36.69	36.9	39.28	32.92	37.62	1.14	0	0.6465015	0.8611498	IPR021827	Protein of unknown function DUF3414	IPR021827	Protein of unknown function DUF3414
TmoDV92v1_001435	#N/A	2.43	3.54	3.96	5.65	3.4	3.9	3.31	4.31	1.3	0	0.6904582	0.8948773	#N/A	#N/A	#N/A	#N/A
TmoDV92v1_001436	MLOC_15880	14.23	22.91	19.21	17.45	19.44	18.81	18.78	18.57	0.99	0	0.8128466	0.968516	IPR019404	Mediator complex, subunit Med11	0	0
TmoDV92v1_001437	MLOC_15880	13.26	19.21	16	11.88	14	13.05	16.15	12.98	0.8	0	0.3106058	0.5476661	IPR019404	Mediator complex, subunit Med11	0	0
TmoDV92v1_001438	MLOC_15880	12.68	17.73	12.97	10.4	10.34	11.56	14.46	10.77	0.74	0	0.2666749	0.4941673	#N/A	#N/A	0	0
TmoDV92v1_001439	#N/A	2.28	2.14	2.33	1.38	2.07	1.74	2.25	1.73	0.77	0	0.779442	0.9507922	#N/A	#N/A	#N/A	#N/A
TmoDV92v1_001440	MLOC_15880	23.99	26.09	21.93	17.98	20.13	18.9	24	19.01	0.79	0	0.2229267	0.4362594	IPR019404	Mediator complex, subunit Med11	0	0
TmoDV92v1_001441	MLOC_72168	31.36	27.87	24.09	15.47	10.49	13.14	27.77	13.03	0.47	1	0.00051346	0.002986481	IPR000719|IPR002290|IPR008271|IPR011009	Protein kinase, catalytic domain|Serine/threonine- / dual-specificity protein kinase, catalytic domain|Serine/threonine-protein kinase, active site|Protein kinase-like domain	IPR002290	Serine/threonine- / dual-specificity protein kinase, catalytic domain
TmoDV92v1_001442	#N/A	38.83	24.83	23.2	15.98	12.76	9.95	28.95	12.9	0.45	1	0.000264797	0.001668501	#N/A	#N/A	#N/A	#N/A
TmoDV92v1_001443	#N/A	2.48	1	3.03	1	1.82	1	2.17	1.27	0.59	#N/A	0.5572546	0.791986	#N/A	#N/A	#N/A	#N/A
TmoDV92v1_001444	MLOC_65637	7.69	6.71	6.84	2.46	3.37	3.5	7.08	3.11	0.44	1	0.03937926	0.1176057	#N/A	#N/A	IPR000672	Tetrahydrofolate dehydrogenase/cyclohydrolase
TmoDV92v1_001445	MLOC_65637	8.17	6.4	7.34	2.79	3.45	3.72	7.31	3.32	0.45	1	0.0643261	0.1721385	#N/A	#N/A	IPR000672	Tetrahydrofolate dehydrogenase/cyclohydrolase
TmoDV92v1_001446	MLOC_65637	7.61	6.59	6.8	2.47	3.32	3.54	7	3.11	0.44	1	0.05488919	0.1521936	#N/A	#N/A	IPR000672	Tetrahydrofolate dehydrogenase/cyclohydrolase
TmoDV92v1_001447	MLOC_65637	8.55	6.65	7.27	2.69	3.4	3.87	7.49	3.32	0.44	1	0.04692669	0.1347252	#N/A	#N/A	IPR000672	Tetrahydrofolate dehydrogenase/cyclohydrolase
TmoDV92v1_001448	MLOC_65637	8.67	6.75	7.17	2.59	3.37	3.76	7.53	3.24	0.43	1	0.02803979	0.08990029	#N/A	#N/A	IPR000672	Tetrahydrofolate dehydrogenase/cyclohydrolase
TmoDV92v1_001449	MLOC_65637	8.06	6.07	7.27	2.93	3.41	4.03	7.13	3.46	0.48	1	0.0643261	0.1721385	#N/A	#N/A	IPR000672	Tetrahydrofolate dehydrogenase/cyclohydrolase
TmoDV92v1_001450	MLOC_65637	7.75	6.73	6.86	2.47	3.38	3.5	7.11	3.12	0.44	1	0.03937926	0.1176057	#N/A	#N/A	IPR000672	Tetrahydrofolate dehydrogenase/cyclohydrolase
TmoDV92v1_001451	MLOC_65637	6.88	2.43	3.23	1.48	2.13	2.4	4.18	2	0.48	0	0.1822529	0.376635	#N/A	#N/A	IPR000672	Tetrahydrofolate dehydrogenase/cyclohydrolase
TmoDV92v1_001452	MLOC_65637	8.23	7.17	7.28	2.59	3.48	3.82	7.56	3.3	0.44	1	0.04692669	0.1347252	#N/A	#N/A	IPR000672	Tetrahydrofolate dehydrogenase/cyclohydrolase
TmoDV92v1_001453	MLOC_6462	1.59	2.2	1.68	1.7	1.5	1.17	1.83	1.46	0.8	0	0.7585025	0.9417821	#N/A	#N/A	IPR001305	Heat shock protein DnaJ, cysteine-rich domain
TmoDV92v1_001454	MLOC_6462	110.18	112.77	108.2	111.34	130.99	114.73	110.38	119.02	1.08	0	0.8415406	0.9845253	IPR008971|IPR001623|IPR003095|IPR018253|IPR001305	HSP40/DnaJ peptide-binding|Heat shock protein DnaJ, N-terminal|Heat shock protein DnaJ|Heat shock protein DnaJ, conserved site|Heat shock protein DnaJ, cysteine-rich domain	IPR001305	Heat shock protein DnaJ, cysteine-rich domain
TmoDV92v1_001455	MLOC_6462	105.74	97.65	97.53	114.06	134.19	117.93	100.31	122.06	1.22	0	0.3034511	0.5402266	IPR008971|IPR001623|IPR003095|IPR018253|IPR001305	HSP40/DnaJ peptide-binding|Heat shock protein DnaJ, N-terminal|Heat shock protein DnaJ|Heat shock protein DnaJ, conserved site|Heat shock protein DnaJ, cysteine-rich domain	IPR001305	Heat shock protein DnaJ, cysteine-rich domain
TmoDV92v1_001456	MLOC_6462	98.62	94.12	94.08	109.3	128.06	112.96	95.6	116.77	1.22	0	0.2947316	0.527689	IPR008971|IPR001623|IPR003095|IPR018253|IPR001305	HSP40/DnaJ peptide-binding|Heat shock protein DnaJ, N-terminal|Heat shock protein DnaJ|Heat shock protein DnaJ, conserved site|Heat shock protein DnaJ, cysteine-rich domain	IPR001305	Heat shock protein DnaJ, cysteine-rich domain
TmoDV92v1_001457	MLOC_6462	102.95	109.18	104.68	106.51	124.77	109.68	105.6	113.65	1.08	0	0.8518716	0.9907449	IPR008971|IPR001623|IPR003095|IPR018253|IPR001305	HSP40/DnaJ peptide-binding|Heat shock protein DnaJ, N-terminal|Heat shock protein DnaJ|Heat shock protein DnaJ, conserved site|Heat shock protein DnaJ, cysteine-rich domain	IPR001305	Heat shock protein DnaJ, cysteine-rich domain
TmoDV92v1_001458	MLOC_56805	38.84	38.36	40.21	37.22	39.3	35.93	39.14	37.48	0.96	0	0.6656238	0.8761389	IPR009719|IPR009060	Protein of unknown function DUF1296|UBA-like	IPR009719	Protein of unknown function DUF1296
TmoDV92v1_001459	MLOC_56805	38.1	38.37	40.02	37.05	38.71	35.67	38.83	37.14	0.96	0	0.6636055	0.8736915	IPR009719|IPR009060	Protein of unknown function DUF1296|UBA-like	IPR009719	Protein of unknown function DUF1296
TmoDV92v1_001460	MLOC_56805	32.14	37.96	40.55	34.99	35.06	34	36.88	34.68	0.94	0	0.6139462	0.8364694	IPR009719|IPR009060	Protein of unknown function DUF1296|UBA-like	IPR009719	Protein of unknown function DUF1296
TmoDV92v1_001461	MLOC_56805	31.47	37.98	40.32	34.85	34.49	33.76	36.59	34.37	0.94	0	0.6115369	0.8364694	IPR009719|IPR009060	Protein of unknown function DUF1296|UBA-like	IPR009719	Protein of unknown function DUF1296
TmoDV92v1_001462	MLOC_37449	42.02	146.52	109.44	34.47	38.78	41.61	99.32	38.29	0.39	0	9.72E-10	1.69E-08	#N/A	#N/A	IPR001305	Heat shock protein DnaJ, cysteine-rich domain
TmoDV92v1_001463	MLOC_37449	139.2	173.87	145.49	59.94	58.68	69.34	152.86	62.65	0.41	1	7.39E-10	1.30E-08	#N/A	#N/A	IPR001305	Heat shock protein DnaJ, cysteine-rich domain
TmoDV92v1_001464	MLOC_6462	120.89	182.98	155.37	96.51	110.45	104.46	153.08	103.81	0.68	0	0.002563328	0.01221513	#N/A	#N/A	IPR001305	Heat shock protein DnaJ, cysteine-rich domain
TmoDV92v1_001465	MLOC_37449	70.86	159.58	125.21	38.59	40.26	46.93	118.55	41.93	0.35	1	1.46E-11	3.23E-10	IPR008971	HSP40/DnaJ peptide-binding	IPR001305	Heat shock protein DnaJ, cysteine-rich domain
TmoDV92v1_001466	MLOC_37449	61.84	67.64	57.08	24.32	24.83	28.97	62.19	26.04	0.42	1	5.51E-07	6.23E-06	#N/A	#N/A	IPR001305	Heat shock protein DnaJ, cysteine-rich domain
TmoDV92v1_001467	MLOC_72168	35.43	37.95	33.03	19.28	15.42	17.28	35.47	17.33	0.49	1	0.000314923	0.001943629	IPR000719|IPR002290|IPR020635|IPR008271|IPR011009	Protein kinase, catalytic domain|Serine/threonine- / dual-specificity protein kinase, catalytic domain|Tyrosine-protein kinase, catalytic domain|Serine/threonine-protein kinase, active site|Protein kinase-like domain	IPR002290	Serine/threonine- / dual-specificity protein kinase, catalytic domain
TmoDV92v1_001468	MLOC_72168	35.3	37.83	33.57	19.12	15.12	17.11	35.57	17.12	0.48	1	0.000228886	0.00146412	IPR000719|IPR002290|IPR020635|IPR008271|IPR011009	Protein kinase, catalytic domain|Serine/threonine- / dual-specificity protein kinase, catalytic domain|Tyrosine-protein kinase, catalytic domain|Serine/threonine-protein kinase, active site|Protein kinase-like domain	IPR002290	Serine/threonine- / dual-specificity protein kinase, catalytic domain
TmoDV92v1_001469	MLOC_37449	98.29	135.24	115.99	54.17	54.51	63.01	116.5	57.23	0.49	1	1.21E-06	1.28E-05	#N/A	#N/A	IPR001305	Heat shock protein DnaJ, cysteine-rich domain
TmoDV92v1_001470	MLOC_37449	79.42	98.2	82.67	38.78	37.81	42.58	86.76	39.72	0.46	1	6.43E-07	7.17E-06	IPR000719|IPR002290|IPR020635|IPR008271|IPR011009	Protein kinase, catalytic domain|Serine/threonine- / dual-specificity protein kinase, catalytic domain|Tyrosine-protein kinase, catalytic domain|Serine/threonine-protein kinase, active site|Protein kinase-like domain	IPR001305	Heat shock protein DnaJ, cysteine-rich domain
TmoDV92v1_001471	MLOC_37449	66.99	83.44	69.79	33.22	31.47	36.28	73.41	33.65	0.46	1	2.08E-06	2.10E-05	IPR000719|IPR002290|IPR020635|IPR008271|IPR011009	Protein kinase, catalytic domain|Serine/threonine- / dual-specificity protein kinase, catalytic domain|Tyrosine-protein kinase, catalytic domain|Serine/threonine-protein kinase, active site|Protein kinase-like domain	IPR001305	Heat shock protein DnaJ, cysteine-rich domain
TmoDV92v1_001472	MLOC_37449	46.06	58.29	49.76	21.51	22.54	25.73	51.37	23.26	0.45	1	1.13E-05	9.81E-05	IPR001623	Heat shock protein DnaJ, N-terminal	IPR001305	Heat shock protein DnaJ, cysteine-rich domain
TmoDV92v1_001473	MLOC_70427	14.21	12.97	14.19	6.27	6.8	6.33	13.79	6.47	0.47	1	0.01029955	0.0396286	IPR005829|IPR020846|IPR005828|IPR003663|IPR016196	Sugar transporter, conserved site|Major facilitator superfamily domain|General substrate transporter|Sugar/inositol transporter|Major facilitator superfamily domain, general substrate transporter	IPR003663	Sugar/inositol transporter
TmoDV92v1_001474	MLOC_70427	13.75	12.35	13.53	5.9	6.57	6.12	13.21	6.19	0.47	1	0.01163193	0.04389603	IPR005829|IPR020846|IPR003663|IPR005828|IPR016196	Sugar transporter, conserved site|Major facilitator superfamily domain|Sugar/inositol transporter|General substrate transporter|Major facilitator superfamily domain, general substrate transporter	IPR003663	Sugar/inositol transporter
TmoDV92v1_001475	MLOC_70427	8.14	7.08	8.94	5.08	5.53	4.91	8.05	5.17	0.64	0	0.1842618	0.3797064	IPR005829|IPR020846|IPR005828|IPR003663|IPR016196	Sugar transporter, conserved site|Major facilitator superfamily domain|General substrate transporter|Sugar/inositol transporter|Major facilitator superfamily domain, general substrate transporter	IPR003663	Sugar/inositol transporter
TmoDV92v1_001476	MLOC_70427	7.92	6.68	8.47	4.74	5.34	4.74	7.69	4.94	0.64	0	0.1715246	0.3605439	IPR005829|IPR020846|IPR003663|IPR005828|IPR016196	Sugar transporter, conserved site|Major facilitator superfamily domain|Sugar/inositol transporter|General substrate transporter|Major facilitator superfamily domain, general substrate transporter	IPR003663	Sugar/inositol transporter
TmoDV92v1_001477	MLOC_37449	123.52	169.59	144.7	82.72	92.16	90.33	145.94	88.4	0.61	1	0.000189607	0.001244329	#N/A	#N/A	IPR001305	Heat shock protein DnaJ, cysteine-rich domain
TmoDV92v1_001478	MLOC_37449	127.33	192.23	164.36	87.7	95.8	95.52	161.31	93	0.58	1	4.04E-05	0.00031147	#N/A	#N/A	IPR001305	Heat shock protein DnaJ, cysteine-rich domain
TmoDV92v1_001479	MLOC_37449	120.56	183.77	156.76	82.56	90	90	153.7	87.52	0.57	1	3.35E-05	0.000263535	#N/A	#N/A	IPR001305	Heat shock protein DnaJ, cysteine-rich domain
TmoDV92v1_001480	MLOC_37449	120.51	183.45	157.17	80.97	88.53	90.38	153.71	86.63	0.56	1	2.40E-05	0.000194793	#N/A	#N/A	IPR001305	Heat shock protein DnaJ, cysteine-rich domain
TmoDV92v1_001481	MLOC_37449	107.46	147.34	125.94	72.06	80.32	78.54	126.91	76.97	0.61	1	0.000288796	0.001802343	#N/A	#N/A	IPR001305	Heat shock protein DnaJ, cysteine-rich domain
TmoDV92v1_001482	MLOC_37449	124.08	180.93	156.4	89.83	98.38	97.94	153.8	95.38	0.62	0	0.000330274	0.00202463	#N/A	#N/A	IPR001305	Heat shock protein DnaJ, cysteine-rich domain
TmoDV92v1_001483	MLOC_37449	121.32	70.96	72.36	25.09	23.28	24.61	88.21	24.33	0.28	1	1.03E-13	2.90E-12	#N/A	#N/A	IPR001305	Heat shock protein DnaJ, cysteine-rich domain
TmoDV92v1_001484	MLOC_63473	39.66	38.81	36.17	35.45	39.24	37.44	38.21	37.38	0.98	0	0.7711579	0.9507922	#N/A	#N/A	IPR021827	Protein of unknown function DUF3414
TmoDV92v1_001485	MLOC_63473	8.2	13.73	12.13	10.82	12.43	13.82	11.35	12.36	1.09	0	1	1	IPR021827	Protein of unknown function DUF3414	IPR021827	Protein of unknown function DUF3414
TmoDV92v1_001486	MLOC_63473	51.27	52.3	50.85	48.7	53.88	50.76	51.47	51.11	0.99	0	0.7873198	0.9581845	#N/A	#N/A	IPR021827	Protein of unknown function DUF3414
TmoDV92v1_001487	MLOC_63473	48.82	45.52	40.68	39.85	44.36	41.33	45.01	41.85	0.93	0	0.5404202	0.7798022	IPR019404	Mediator complex, subunit Med11	IPR021827	Protein of unknown function DUF3414
TmoDV92v1_001488	MLOC_63473	36.6	36.23	33.99	33.1	35.82	33.85	35.6	34.26	0.96	0	0.7194977	0.9196099	#N/A	#N/A	IPR021827	Protein of unknown function DUF3414
TmoDV92v1_001489	MLOC_63473	27.31	27.87	26.09	24.13	27.05	25.99	27.09	25.73	0.95	0	0.6606757	0.8710482	#N/A	#N/A	IPR021827	Protein of unknown function DUF3414
TmoDV92v1_001490	MLOC_63473	37.21	36.96	35.36	34.47	38.73	37.81	36.51	37	1.01	0	0.9212482	1	#N/A	#N/A	IPR021827	Protein of unknown function DUF3414
TmoDV92v1_001491	MLOC_63473	43.29	41.16	37.18	35.08	39.08	37.7	40.54	37.29	0.92	0	0.5053622	0.750763	#N/A	#N/A	IPR021827	Protein of unknown function DUF3414
TmoDV92v1_001492	#N/A	4.47	3.81	3.12	2.64	4.87	5.27	3.8	4.26	1.12	0	1	1	#N/A	#N/A	#N/A	#N/A
TmoDV92v1_001493	#N/A	4.76	3.79	3.3	2.18	3.8	5.64	3.95	3.87	0.98	0	1	1	#N/A	#N/A	#N/A	#N/A
TmoDV92v1_001494	MLOC_71399	78.52	36.65	38.18	41.28	42.89	43.26	51.12	42.48	0.83	0	0.2285733	0.4435905	#N/A	#N/A	0	0
TmoDV92v1_001495	MLOC_63473	73.86	56.42	56.94	56.64	60.67	58.58	62.41	58.63	0.94	0	0.563436	0.7964368	#N/A	#N/A	IPR021827	Protein of unknown function DUF3414
TmoDV92v1_001496	MLOC_63473	25.48	20	19.5	19.04	20.76	22.17	21.66	20.66	0.95	0	0.7712889	0.9507922	IPR021827	Protein of unknown function DUF3414	IPR021827	Protein of unknown function DUF3414
TmoDV92v1_001497	MLOC_63473	66.6	51.72	52.22	51.71	54.68	52.47	56.85	52.95	0.93	0	0.5096066	0.7552126	#N/A	#N/A	IPR021827	Protein of unknown function DUF3414
TmoDV92v1_001498	MLOC_63473	46.36	36.29	36.63	35.31	38.2	37.05	39.76	36.85	0.93	0	0.5631563	0.796088	#N/A	#N/A	IPR021827	Protein of unknown function DUF3414
TmoDV92v1_001499	MLOC_63473	44.43	33.61	33.56	32.01	34.92	34.01	37.2	33.64	0.9	0	0.4769351	0.722423	#N/A	#N/A	IPR021827	Protein of unknown function DUF3414
TmoDV92v1_001500	MLOC_63473	70.65	54.21	55.64	55.16	59.64	58.4	60.17	57.73	0.96	0	0.6529964	0.8672215	#N/A	#N/A	IPR021827	Protein of unknown function DUF3414
TmoDV92v1_001501	MLOC_63473	70.82	50.81	49.96	50.25	54.82	53.38	57.2	52.82	0.92	0	0.5096066	0.7552126	#N/A	#N/A	IPR021827	Protein of unknown function DUF3414
TmoDV92v1_001502	MLOC_71399	77.61	35.05	36.27	39.02	41.15	38.99	49.64	39.72	0.8	0	0.168231	0.3556613	#N/A	#N/A	0	0
TmoDV92v1_001503	MLOC_63473	73.52	55.22	55.62	55.22	59.44	56.19	61.45	56.95	0.93	0	0.4899661	0.7363225	#N/A	#N/A	IPR021827	Protein of unknown function DUF3414
TmoDV92v1_001504	MLOC_71399	64.27	29.32	30.94	33.62	36.78	33.84	41.51	34.75	0.84	0	0.2657666	0.4928165	#N/A	#N/A	0	0
TmoDV92v1_001505	MLOC_51369	8.57	6.68	5.21	5.73	6.12	6.03	6.82	5.96	0.87	0	0.6501302	0.8642693	#N/A	#N/A	0	0
TmoDV92v1_001506	MLOC_51369	2.75	1.88	2.4	2.8	2.46	3.02	2.34	2.76	1.18	0	1	1	#N/A	#N/A	0	0
TmoDV92v1_001507	MLOC_54045	17.74	27.46	22.53	10.69	10.27	13.17	22.58	11.37	0.5	1	0.002935691	0.01374632	IPR001487	Bromodomain	IPR001487	Bromodomain
TmoDV92v1_001508	MLOC_54045	17.17	26.44	21.57	10.3	9.9	12.89	21.73	11.03	0.51	1	0.00323175	0.01494165	IPR001487	Bromodomain	IPR001487	Bromodomain
TmoDV92v1_001509	MLOC_54045	18.7	30.63	24.38	11.77	11.19	13.91	24.57	12.29	0.5	1	0.002222311	0.01081948	IPR001487	Bromodomain	IPR001487	Bromodomain
TmoDV92v1_001510	MLOC_54045	17.98	29.32	23.17	11.27	10.73	13.55	23.49	11.85	0.5	1	0.003021164	0.01408653	IPR001487	Bromodomain	IPR001487	Bromodomain
TmoDV92v1_001511	MLOC_65637	14.03	12.93	11.66	5.94	5.39	8.22	12.87	6.52	0.51	1	0.02279133	0.07590005	IPR026960	Reverse transcriptase zinc-binding domain	IPR000672	Tetrahydrofolate dehydrogenase/cyclohydrolase
TmoDV92v1_001512	MLOC_65637	24.31	19.94	17.68	8.95	9.4	9.95	20.65	9.43	0.46	1	0.001850295	0.009207384	#N/A	#N/A	IPR000672	Tetrahydrofolate dehydrogenase/cyclohydrolase
TmoDV92v1_001513	#N/A	47.3	62.09	44.11	28.61	30.01	27.79	51.17	28.8	0.56	1	0.000715623	0.004003824	IPR000504|IPR012677	RNA recognition motif domain|Nucleotide-binding, alpha-beta plait	#N/A	#N/A
TmoDV92v1_001514	#N/A	31.25	41.85	29.88	19.71	20.07	18.25	34.33	19.34	0.56	1	0.003407348	0.01563919	IPR000504|IPR012677	RNA recognition motif domain|Nucleotide-binding, alpha-beta plait	#N/A	#N/A
TmoDV92v1_001515	#N/A	45.23	58.54	41.41	27.36	28.95	26	48.4	27.44	0.57	1	0.001046551	0.005587226	IPR000504|IPR012677	RNA recognition motif domain|Nucleotide-binding, alpha-beta plait	#N/A	#N/A
TmoDV92v1_001516	#N/A	30.74	40.59	28.85	19.36	19.89	17.58	33.39	18.94	0.57	1	0.004356034	0.0192454	IPR000504|IPR012677	RNA recognition motif domain|Nucleotide-binding, alpha-beta plait	#N/A	#N/A
TmoDV92v1_001517	MLOC_57254	28.82	23.26	22.14	11.92	12.19	11.51	24.74	11.87	0.48	1	0.001572296	0.007985044	#N/A	#N/A	0	0
TmoDV92v1_001518	MLOC_57254	24.54	20.11	19	10.45	10.58	10.38	21.22	10.47	0.49	1	0.003563797	0.0162574	#N/A	#N/A	0	0
TmoDV92v1_001519	MLOC_10967	17.37	13.84	12.73	8.84	8.98	7.8	14.65	8.54	0.58	1	0.04252255	0.1249045	#N/A	#N/A	IPR014001	Helicase, superfamily 1/2, ATP-binding domain
TmoDV92v1_001520	#N/A	2.6	5.33	3.7	2.58	3.09	2.7	3.88	2.79	0.72	0	0.5192768	0.7598852	#N/A	#N/A	#N/A	#N/A
TmoDV92v1_001521	#N/A	1.6	2.81	2.1	1.94	2.33	2.15	2.17	2.14	0.99	0	1	1	#N/A	#N/A	#N/A	#N/A
TmoDV92v1_001522	#N/A	2.74	3.81	4.82	2.64	1.77	1.8	3.79	2.07	0.55	0	0.253753	0.4760147	#N/A	#N/A	#N/A	#N/A
TmoDV92v1_001523	#N/A	4.02	4.05	4.7	2.78	1.56	1.58	4.26	1.97	0.46	0	0.1822529	0.376635	#N/A	#N/A	#N/A	#N/A
TmoDV92v1_001524	#N/A	1.79	3.92	3.65	2.24	1.29	2.21	3.12	1.91	0.61	0	0.4680653	0.7123791	#N/A	#N/A	#N/A	#N/A
TmoDV92v1_001525	#N/A	2.84	3.79	2.69	2.08	4.08	5.24	3.1	3.8	1.22	0	1	1	#N/A	#N/A	#N/A	#N/A
TmoDV92v1_001526	#N/A	5.02	4.04	3.76	2.18	4.36	5.06	4.27	3.87	0.9	0	0.8457746	0.9866038	#N/A	#N/A	#N/A	#N/A
TmoDV92v1_001527	#N/A	5.25	4.01	4.12	6.01	4.79	6.39	4.46	5.73	1.29	0	0.7349605	0.9296843	#N/A	#N/A	#N/A	#N/A
TmoDV92v1_001528	#N/A	5.62	4.27	4.39	6.44	5.12	6.87	4.76	6.15	1.29	0	0.7436375	0.9370725	#N/A	#N/A	#N/A	#N/A
TmoDV92v1_001529	#N/A	7.04	4.66	5.44	8.12	6.39	7.97	5.71	7.49	1.31	0	0.5510043	0.7910248	#N/A	#N/A	#N/A	#N/A
TmoDV92v1_001530	#N/A	1	3.76	3.51	1.8	2.52	3.36	2.76	2.56	0.93	0	0.8093916	0.9654934	#N/A	#N/A	#N/A	#N/A
TmoDV92v1_001531	#N/A	2.44	2.82	3.32	3.55	1	2.25	2.86	2.27	0.79	0	0.8093916	0.9654934	#N/A	#N/A	#N/A	#N/A
TmoDV92v1_001532	#N/A	5.71	7.34	7.12	6.54	8	7.34	6.72	7.29	1.08	0	1	1	#N/A	#N/A	#N/A	#N/A
TmoDV92v1_001533	#N/A	3.41	7.26	7.95	5.46	4.45	5.77	6.21	5.23	0.84	0	0.6293108	0.8485813	#N/A	#N/A	#N/A	#N/A
TmoDV92v1_001534	#N/A	8.26	11.73	12.79	10.87	11.59	13.25	10.93	11.91	1.09	0	1	1	#N/A	#N/A	#N/A	#N/A
TmoDV92v1_001535	#N/A	5.61	9.06	6.77	4.95	5.21	5.36	7.15	5.17	0.72	0	0.3562217	0.5980273	#N/A	#N/A	#N/A	#N/A
TmoDV92v1_001536	#N/A	5.65	11.49	10.19	6.06	6.59	8.43	9.11	7.03	0.77	0	0.4320638	0.6805172	#N/A	#N/A	#N/A	#N/A
TmoDV92v1_001537	#N/A	7.7	8.91	9.2	10.21	9.72	11.96	8.6	10.63	1.24	0	0.6318496	0.850724	#N/A	#N/A	#N/A	#N/A
TmoDV92v1_001538	#N/A	10.06	7.23	8.65	12.53	11.51	10.62	8.65	11.56	1.34	0	0.4155339	0.6622983	#N/A	#N/A	#N/A	#N/A
TmoDV92v1_001539	#N/A	12.25	8.96	9.26	14.7	13.55	11.82	10.16	13.36	1.31	0	0.4579602	0.7053087	#N/A	#N/A	#N/A	#N/A
TmoDV92v1_001540	#N/A	3.01	7.29	6.87	3.59	4.67	7.33	5.72	5.2	0.91	0	0.7436375	0.9370725	#N/A	#N/A	#N/A	#N/A
TmoDV92v1_001541	#N/A	4.38	6.02	5.17	3.11	3.18	4.47	5.19	3.59	0.69	0	0.4645414	0.7111784	#N/A	#N/A	#N/A	#N/A
TmoDV92v1_001542	#N/A	4.29	6.16	5.24	3.19	3.25	4.43	5.23	3.63	0.69	0	0.4645414	0.7111784	#N/A	#N/A	#N/A	#N/A
TmoDV92v1_001543	#N/A	4.41	5.32	4.25	2.93	2.39	3.05	4.66	2.79	0.6	0	0.3059905	0.5418435	#N/A	#N/A	#N/A	#N/A
TmoDV92v1_001544	#N/A	4.52	5.15	4.17	2.84	2.31	3.11	4.61	2.75	0.6	1	0.3059905	0.5418435	#N/A	#N/A	#N/A	#N/A
TmoDV92v1_001545	#N/A	11.36	11.32	12.1	4.91	5.27	7.42	11.59	5.87	0.51	1	0.02991564	0.09460203	#N/A	#N/A	#N/A	#N/A
TmoDV92v1_001546	#N/A	11.48	11.12	12.14	4.75	5.13	7.26	11.58	5.71	0.49	1	0.02991564	0.09460203	#N/A	#N/A	#N/A	#N/A
TmoDV92v1_001547	#N/A	11.2	10.99	12.04	4.7	5.08	7.16	11.41	5.65	0.49	1	0.01984307	0.06790766	#N/A	#N/A	#N/A	#N/A
TmoDV92v1_001548	#N/A	13.19	11.92	12.94	5.17	4.94	6.83	12.68	5.65	0.45	1	0.006230574	0.02600611	#N/A	#N/A	#N/A	#N/A
TmoDV92v1_001549	#N/A	9.84	10.4	10.7	4.44	4.81	6.84	10.32	5.36	0.52	1	0.04502807	0.1305421	#N/A	#N/A	#N/A	#N/A
TmoDV92v1_001550	#N/A	8.26	6.08	6.64	6.27	9.1	4.87	6.99	6.75	0.96	0	1	1	#N/A	#N/A	#N/A	#N/A
TmoDV92v1_001551	#N/A	10.76	6.23	9.96	8.44	10.61	8.29	8.98	9.12	1.01	0	1	1	#N/A	#N/A	#N/A	#N/A
TmoDV92v1_001552	#N/A	10.82	6.52	9.51	9.36	10.13	8.56	8.95	9.35	1.04	0	1	1	#N/A	#N/A	#N/A	#N/A
TmoDV92v1_001553	#N/A	3.41	2.46	2.32	3.83	4.76	6	2.73	4.86	1.78	0	0.3059905	0.5418435	#N/A	#N/A	#N/A	#N/A
TmoDV92v1_001554	#N/A	4.43	2.39	3.52	5.85	7.88	8.91	3.44	7.55	2.19	0	0.09912493	0.2397826	#N/A	#N/A	#N/A	#N/A
TmoDV92v1_001555	#N/A	1.49	1	1.45	1	1	1.57	1.31	1.19	0.91	#N/A	1	1	#N/A	#N/A	#N/A	#N/A
TmoDV92v1_001556	#N/A	4.08	2.17	2.77	2.81	3.57	5	3	3.8	1.26	0	0.8302068	0.9770024	#N/A	#N/A	#N/A	#N/A
TmoDV92v1_001557	#N/A	6.32	6.38	5.88	2.48	2.4	3.17	6.2	2.68	0.43	0	0.06448447	0.1722801	#N/A	#N/A	#N/A	#N/A
TmoDV92v1_001558	#N/A	3.91	4.37	3.93	2.8	2.86	2.44	4.07	2.7	0.66	0	0.5192768	0.7598852	#N/A	#N/A	#N/A	#N/A
TmoDV92v1_001559	#N/A	13.03	10.73	12.48	2.7	3.15	2.67	12.08	2.84	0.23	1	5.97E-05	0.000444177	#N/A	#N/A	#N/A	#N/A
TmoDV92v1_001560	#N/A	1	2.1	1	1.64	1	1.63	1.37	1.42	1.04	#N/A	1	1	#N/A	#N/A	#N/A	#N/A
TmoDV92v1_001561	MLOC_66355	3.11	4.66	3.91	2.24	5.04	5	3.89	4.09	1.05	0	1	1	#N/A	#N/A	IPR013525	ABC-2 type transporter
TmoDV92v1_001562	MLOC_4508	2.17	2.18	1.8	1.69	1.98	2.01	2.05	1.89	0.92	0	1	1	#N/A	#N/A	IPR019185	Integral membrane protein SYS1-related
TmoDV92v1_001563	#N/A	1.56	1.56	2.03	1.99	1.62	1.97	1.72	1.86	1.08	0	1	1	#N/A	#N/A	#N/A	#N/A
TmoDV92v1_001564	MLOC_61117	8.59	16.35	15.97	4.31	3.82	4.57	13.64	4.24	0.31	1	0.00021627	0.001395531	#N/A	#N/A	0	0
TmoDV92v1_001565	MLOC_78253	6.97	13.99	12.16	3.97	2.79	4.97	11.04	3.91	0.35	1	0.001951381	0.009651224	#N/A	#N/A	0	0
TmoDV92v1_001566	MLOC_61117	8.41	15.99	15.62	4.24	3.76	4.49	13.34	4.16	0.31	1	0.000310455	0.001919878	#N/A	#N/A	0	0
TmoDV92v1_001567	MLOC_78253	6.85	13.74	11.94	3.92	2.76	4.9	10.84	3.86	0.36	1	0.002781805	0.01312435	#N/A	#N/A	0	0
TmoDV92v1_001568	MLOC_78253	4.97	4.84	5.91	4.05	3.12	4.59	5.24	3.92	0.75	0	0.5910794	0.8170105	#N/A	#N/A	0	0
TmoDV92v1_001569	MLOC_34512	2.28	1.86	3.16	4.53	3.5	4.08	2.44	4.04	1.66	1	0.3763246	0.6205748	IPR017441|IPR000719|IPR002290|IPR020635|IPR001245|IPR008271|IPR011009	Protein kinase, ATP binding site|Protein kinase, catalytic domain|Serine/threonine- / dual-specificity protein kinase, catalytic domain|Tyrosine-protein kinase, catalytic domain|Serine-threonine/tyrosine-protein kinase catalytic domain|Serine/threonine-protein kinase, active site|Protein kinase-like domain	0	0
TmoDV92v1_001570	MLOC_61117	14.9	13.55	13.38	6.22	5.37	7.66	13.94	6.41	0.46	1	0.00784248	0.03153868	#N/A	#N/A	0	0
TmoDV92v1_001571	#N/A	21.33	17.41	15.98	7.92	6.72	9.61	18.24	8.09	0.44	1	0.002083818	0.0102334	#N/A	#N/A	#N/A	#N/A
TmoDV92v1_001572	MLOC_61117	16.8	15.63	15.68	7.07	5.87	8.71	16.04	7.22	0.45	1	0.003651614	0.01659539	#N/A	#N/A	0	0
TmoDV92v1_001573	MLOC_61117	17.51	14.75	15.34	7.04	5.66	8.16	15.87	6.95	0.44	1	0.003068121	0.01428894	#N/A	#N/A	0	0
TmoDV92v1_001574	MLOC_61117	17.7	15.71	15.87	7.11	6.15	8.74	16.43	7.34	0.45	1	0.002779373	0.01311711	#N/A	#N/A	0	0
TmoDV92v1_001575	MLOC_61117	17.87	15.77	15.36	7.22	6.03	8.58	16.33	7.28	0.45	1	0.002779373	0.01311711	#N/A	#N/A	0	0
TmoDV92v1_001576	MLOC_61117	20.08	15.32	16.08	7.79	6.27	8.09	17.16	7.38	0.43	1	0.002521353	0.01204549	#N/A	#N/A	0	0
TmoDV92v1_001577	#N/A	29.12	17.69	15.82	9.98	7.48	8.96	20.88	8.81	0.42	1	0.000801895	0.004423866	#N/A	#N/A	#N/A	#N/A
TmoDV92v1_001578	MLOC_61117	19.26	15.38	15.81	7.78	5.84	7.87	16.82	7.16	0.43	1	0.002109678	0.01033228	#N/A	#N/A	0	0
TmoDV92v1_001579	MLOC_61117	17.59	13.83	15.22	6.89	5.13	6.77	15.55	6.26	0.4	1	0.001553475	0.007906059	#N/A	#N/A	0	0
TmoDV92v1_001580	#N/A	27.31	15.58	14.77	9.73	7.09	7.97	19.22	8.26	0.43	1	0.001229956	0.006439284	#N/A	#N/A	#N/A	#N/A
TmoDV92v1_001581	MLOC_61117	18.13	16.8	16.79	7.52	6.42	8.94	17.24	7.63	0.44	1	0.001922698	0.009518316	#N/A	#N/A	0	0
TmoDV92v1_001582	MLOC_61117	17.82	16.4	16.7	7.52	6.45	8.8	16.97	7.59	0.45	1	0.002521353	0.01204549	#N/A	#N/A	0	0
TmoDV92v1_001583	MLOC_4508	2.31	2.11	2.81	3.06	1.73	1.76	2.41	2.18	0.91	0	1	1	#N/A	#N/A	IPR019185	Integral membrane protein SYS1-related
TmoDV92v1_001584	MLOC_4508	7.27	7.5	8.48	4.32	2.92	4.26	7.75	3.83	0.49	1	0.05480495	0.1521936	#N/A	#N/A	IPR019185	Integral membrane protein SYS1-related
TmoDV92v1_001585	MLOC_13204	13.13	13.85	16.76	7.3	8.64	9.64	14.58	8.53	0.58	1	0.04252255	0.1249045	#N/A	#N/A	0	0
TmoDV92v1_001586	MLOC_13204	12.64	9.68	10.95	6.72	6.54	8.04	11.09	7.1	0.64	0	0.1404262	0.3116685	#N/A	#N/A	0	0
TmoDV92v1_001587	MLOC_13204	10.26	7.97	9.6	5.39	5.28	7.26	9.28	5.98	0.64	0	0.2206072	0.4325184	#N/A	#N/A	0	0
TmoDV92v1_001588	MLOC_13204	11.74	9.03	11.06	6.54	6.62	7.85	10.61	7	0.66	0	0.209913	0.4161605	#N/A	#N/A	0	0
TmoDV92v1_001589	MLOC_13204	9.99	7.64	9.37	5.3	5.61	7.03	9	5.98	0.66	0	0.2705249	0.4997928	#N/A	#N/A	0	0
TmoDV92v1_001590	MLOC_13204	13.87	13.3	15.66	7.23	8.4	9.53	14.27	8.39	0.59	1	0.05272584	0.1477881	#N/A	#N/A	0	0
TmoDV92v1_001591	MLOC_13204	12.82	12.73	15.09	6.96	8	9.18	13.55	8.04	0.59	1	0.07454283	0.1932086	#N/A	#N/A	0	0
TmoDV92v1_001592	MLOC_13204	17.78	11.97	13.42	7.99	8.36	10.04	14.39	8.8	0.61	0	0.06999294	0.1840344	#N/A	#N/A	0	0
TmoDV92v1_001593	MLOC_13204	14.41	10.13	11.42	6.66	6.59	7.76	11.98	7.01	0.58	1	0.07348132	0.191221	#N/A	#N/A	0	0
TmoDV92v1_001594	MLOC_13204	15.31	10.86	12.32	7.14	7.48	8.47	12.83	7.69	0.6	1	0.08558816	0.2146559	#N/A	#N/A	0	0
TmoDV92v1_001595	MLOC_13204	13.62	13.43	15.85	7.23	8.43	9.41	14.3	8.36	0.58	1	0.03891727	0.1166733	#N/A	#N/A	0	0
TmoDV92v1_001596	MLOC_13204	15.15	10.45	11.8	6.85	7.24	8.31	12.47	7.47	0.6	1	0.07950008	0.2029695	#N/A	#N/A	0	0
TmoDV92v1_001597	MLOC_13204	14.84	10.3	11.71	7.03	7.05	8.04	12.28	7.37	0.6	1	0.09854829	0.2388567	#N/A	#N/A	0	0
TmoDV92v1_001598	MLOC_13204	11.38	9.28	10.73	6.03	6.4	7.12	10.46	6.52	0.62	0	0.1231563	0.2824642	#N/A	#N/A	0	0
TmoDV92v1_001599	#N/A	3.7	3.27	3.89	2.59	3.51	2.04	3.62	2.71	0.75	0	0.6591953	0.8696423	#N/A	#N/A	#N/A	#N/A
TmoDV92v1_001600	#N/A	3.8	5.24	5.62	1.66	1.62	1.97	4.89	1.75	0.36	1	0.04919165	0.1398991	#N/A	#N/A	#N/A	#N/A
TmoDV92v1_001601	#N/A	3.24	2.94	2.47	1.38	1.36	1.74	2.88	1.49	0.52	0	0.2786475	0.5077919	#N/A	#N/A	#N/A	#N/A
TmoDV92v1_001602	#N/A	9.29	11.14	11.67	4.08	5.05	5.2	10.7	4.78	0.45	1	0.01439954	0.05227595	#N/A	#N/A	#N/A	#N/A
TmoDV92v1_001603	#N/A	6.59	8.02	8.53	3.97	3.41	3.81	7.71	3.73	0.48	1	0.05480495	0.1521936	#N/A	#N/A	#N/A	#N/A
TmoDV92v1_001604	#N/A	8.54	9.23	9.79	4.24	4.47	4.45	9.18	4.39	0.48	1	0.04032359	0.1197192	#N/A	#N/A	#N/A	#N/A
TmoDV92v1_001605	#N/A	9.76	12.23	11.76	5.05	5.54	6.06	11.25	5.55	0.49	1	0.02621086	0.08492435	#N/A	#N/A	#N/A	#N/A
TmoDV92v1_001606	#N/A	10.14	11	12.41	4.71	5.51	4.8	11.18	5.01	0.45	1	0.01701816	0.06003533	#N/A	#N/A	#N/A	#N/A
TmoDV92v1_001607	#N/A	8.87	10.99	9.45	3.96	5.3	4.67	9.77	4.64	0.48	1	0.03480155	0.1064857	#N/A	#N/A	#N/A	#N/A
TmoDV92v1_001608	#N/A	6.66	6.73	6.2	5	2.9	4.92	6.53	4.27	0.65	0	0.3251927	0.5644875	#N/A	#N/A	#N/A	#N/A
TmoDV92v1_001609	#N/A	6.41	2.56	4.55	3.73	2.72	2.78	4.51	3.08	0.68	0	0.4248063	0.671255	#N/A	#N/A	#N/A	#N/A
TmoDV92v1_001610	#N/A	2.04	3.1	4.34	2.22	1.29	1.3	3.16	1.6	0.51	0	0.3154499	0.5527573	#N/A	#N/A	#N/A	#N/A
TmoDV92v1_001611	#N/A	1.48	1.97	2.77	2.13	1	1	2.07	1.38	0.66	0	0.7585025	0.9417821	#N/A	#N/A	#N/A	#N/A
TmoDV92v1_001612	#N/A	1.87	5.22	5.15	2.23	3.33	5.61	4.08	3.72	0.91	0	0.8457746	0.9866038	IPR021109	Peptidase aspartic	#N/A	#N/A
TmoDV92v1_001613	#N/A	2.69	6.11	5.47	2.77	2.67	3.81	4.76	3.08	0.65	0	0.3289275	0.568137	#N/A	#N/A	#N/A	#N/A
TmoDV92v1_001614	#N/A	9.93	8.78	8.63	10.79	8.55	12.37	9.11	10.57	1.16	0	0.8144787	0.9696961	#N/A	#N/A	#N/A	#N/A
TmoDV92v1_001615	#N/A	9.57	7.5	4.28	10.25	6.57	9.65	7.11	8.83	1.24	0	0.6912973	0.8952355	#N/A	#N/A	#N/A	#N/A
TmoDV92v1_001616	MLOC_53473	5.08	18.86	18.75	17.38	17.77	22.85	14.23	19.33	1.36	0	0.3106931	0.5476923	IPR010285	DNA helicase PIF1, ATP-dependent	IPR006140	D-isomer specific 2-hydroxyacid dehydrogenase, NAD-binding
TmoDV92v1_001617	MLOC_53473	4.83	18.76	18.78	17.14	17.53	22.48	14.12	19.05	1.35	0	0.3497927	0.5924032	IPR010285	DNA helicase PIF1, ATP-dependent	IPR006140	D-isomer specific 2-hydroxyacid dehydrogenase, NAD-binding
TmoDV92v1_001618	MLOC_12358	4.01	5.21	5.25	3.18	3.32	4.47	4.82	3.66	0.76	0	0.575859	0.8079261	#N/A	#N/A	0	0
TmoDV92v1_001619	MLOC_12358	3.76	3.51	3.79	2.3	1.92	2.91	3.69	2.38	0.65	0	0.495428	0.7402706	#N/A	#N/A	0	0
TmoDV92v1_001620	#N/A	10.54	3.83	5.83	4.1	4.3	5.18	6.73	4.53	0.67	0	0.3251927	0.5644875	#N/A	#N/A	#N/A	#N/A
TmoDV92v1_001621	#N/A	3.15	1.72	1	1	1.8	1	1.96	1.27	0.65	#N/A	0.7585025	0.9417821	#N/A	#N/A	#N/A	#N/A
TmoDV92v1_001622	#N/A	3.32	1.78	1	1	1.86	1	2.03	1.29	0.63	#N/A	0.7585025	0.9417821	#N/A	#N/A	#N/A	#N/A
TmoDV92v1_001623	#N/A	12.51	4.28	6.06	5.01	5.88	5.87	7.62	5.59	0.73	0	0.3705115	0.6151838	#N/A	#N/A	#N/A	#N/A
TmoDV92v1_001624	#N/A	13.18	4.47	6.35	5.24	6.17	6.15	8	5.85	0.73	0	0.3840709	0.6306566	#N/A	#N/A	#N/A	#N/A
TmoDV92v1_001625	#N/A	22.94	6.92	11.07	8.47	10.79	10.01	13.64	9.76	0.72	0	0.2427499	0.461888	#N/A	#N/A	#N/A	#N/A
TmoDV92v1_001626	#N/A	16.16	6.83	11.43	7.02	10.37	8.99	11.47	8.79	0.77	0	0.3566441	0.5981799	#N/A	#N/A	#N/A	#N/A
TmoDV92v1_001627	#N/A	19.39	12.23	22.66	11.22	19.58	15.02	18.09	15.28	0.84	0	0.4444823	0.6908998	#N/A	#N/A	#N/A	#N/A
TmoDV92v1_001628	#N/A	26.21	6.02	9.41	9.55	10.38	9.82	13.88	9.92	0.71	0	0.20624	0.4126332	#N/A	#N/A	#N/A	#N/A
TmoDV92v1_001629	#N/A	4.65	2.23	2.12	1	2.36	1	3	1.45	0.48	0	0.2786475	0.5077919	#N/A	#N/A	#N/A	#N/A
TmoDV92v1_001630	#N/A	8.41	5.58	3.65	2.46	5.59	3.38	5.88	3.81	0.65	0	0.2903993	0.5219322	#N/A	#N/A	#N/A	#N/A
TmoDV92v1_001631	#N/A	10.31	4.68	4.34	11.49	11.38	8.01	6.45	10.3	1.6	0	0.2432707	0.4623042	#N/A	#N/A	#N/A	#N/A
TmoDV92v1_001632	#N/A	11.98	5.36	5.32	13.01	12.81	8.24	7.55	11.35	1.5	0	0.2750048	0.504462	#N/A	#N/A	#N/A	#N/A
TmoDV92v1_001633	#N/A	1.65	3.62	1.59	2.53	1.72	1	2.29	1.75	0.77	0	0.779442	0.9507922	#N/A	#N/A	#N/A	#N/A
TmoDV92v1_001634	#N/A	4.02	4.49	4.35	4.6	3.77	4.1	4.29	4.15	0.97	0	1	1	#N/A	#N/A	#N/A	#N/A
TmoDV92v1_001635	#N/A	2.01	1.68	1	2.98	1	2.55	1.56	2.18	1.39	#N/A	1	1	#N/A	#N/A	#N/A	#N/A
TmoDV92v1_001636	#N/A	6.52	5.34	7.19	3.17	2.37	1.71	6.35	2.41	0.38	0	0.03711927	0.1122172	#N/A	#N/A	#N/A	#N/A
TmoDV92v1_001637	#N/A	5.76	7.52	8.46	3.64	2.25	4.56	7.25	3.48	0.48	0	0.0643261	0.1721385	#N/A	#N/A	#N/A	#N/A
TmoDV92v1_001638	#N/A	1.95	3.25	3.92	2.12	1.35	3.57	3.04	2.35	0.77	0	0.8093916	0.9654934	#N/A	#N/A	#N/A	#N/A
TmoDV92v1_001639	#N/A	1.89	3.7	3.8	1.9	2.42	2.47	3.13	2.26	0.72	0	0.6399618	0.8546394	#N/A	#N/A	#N/A	#N/A
TmoDV92v1_001640	#N/A	1.49	3.97	4	1.96	2.82	3.07	3.15	2.62	0.83	0	0.8206291	0.9716322	#N/A	#N/A	#N/A	#N/A
TmoDV92v1_001641	#N/A	1.78	3.37	3.63	1.92	2.16	2.2	2.93	2.1	0.72	0	0.6173955	0.8364694	#N/A	#N/A	#N/A	#N/A
TmoDV92v1_001642	#N/A	2.02	4.34	3.8	1.75	2.56	2.47	3.39	2.26	0.67	0	0.6399618	0.8546394	#N/A	#N/A	#N/A	#N/A
TmoDV92v1_001643	MLOC_54336	2.48	2.49	2.35	1	3.06	2.28	2.44	2.11	0.87	0	1	1	#N/A	#N/A	0	0
TmoDV92v1_001644	MLOC_54336	2.53	2.54	2.4	1	3.13	2.32	2.49	2.15	0.86	0	0.7959443	0.9585023	#N/A	#N/A	0	0
TmoDV92v1_001645	MLOC_61166	2.53	2.55	2.41	1	3.14	2.33	2.5	2.15	0.86	0	0.7959443	0.9585023	#N/A	#N/A	0	0
TmoDV92v1_001646	#N/A	3.6	6.91	6.76	4.57	4.86	4.75	5.75	4.73	0.82	0	0.6176305	0.8364694	#N/A	#N/A	#N/A	#N/A
TmoDV92v1_001647	#N/A	1.68	8.56	8.49	1.8	1	1.78	6.24	1.53	0.24	0	0.003809696	0.01716764	#N/A	#N/A	#N/A	#N/A
TmoDV92v1_001648	#N/A	1.56	6.69	6.16	1.66	1	1.65	4.8	1.44	0.3	0	0.02363527	0.07823275	#N/A	#N/A	#N/A	#N/A
TmoDV92v1_001649	#N/A	2.64	5.72	6.18	4.2	4.72	4.85	4.85	4.59	0.95	0	0.8579982	0.9945969	#N/A	#N/A	#N/A	#N/A
TmoDV92v1_001650	#N/A	2.97	6.06	6.22	6.62	6.95	8.33	5.09	7.3	1.44	1	0.5390831	0.7796856	#N/A	#N/A	#N/A	#N/A
TmoDV92v1_001651	#N/A	3	5.41	5.73	6.95	7.33	8.95	4.71	7.75	1.64	1	0.28861	0.5202965	#N/A	#N/A	#N/A	#N/A
TmoDV92v1_001652	#N/A	2.02	6.02	5.95	6.42	6.57	8.58	4.66	7.19	1.54	1	0.3411386	0.5837284	#N/A	#N/A	#N/A	#N/A
TmoDV92v1_001653	#N/A	1.86	5.67	5.77	6.15	6.28	8.24	4.43	6.89	1.55	1	0.4205039	0.6679043	#N/A	#N/A	#N/A	#N/A
TmoDV92v1_001654	#N/A	1.82	5.66	5.72	6.14	6.26	8.22	4.4	6.87	1.56	1	0.4205039	0.6679043	#N/A	#N/A	#N/A	#N/A
TmoDV92v1_001655	#N/A	3.97	5.51	8.74	10.35	10.96	7.3	6.07	9.53	1.57	0	0.2826099	0.5118585	#N/A	#N/A	#N/A	#N/A
TmoDV92v1_001656	#N/A	1	3.96	2.07	1	2.3	1.67	2.34	1.66	0.71	#N/A	0.779442	0.9507922	#N/A	#N/A	#N/A	#N/A
TmoDV92v1_001657	#N/A	1	5.87	4.44	1	1.6	2.23	3.77	1.61	0.43	#N/A	0.1563222	0.3367675	#N/A	#N/A	#N/A	#N/A
TmoDV92v1_001658	#N/A	1	1	1.58	1	1.71	1	1.19	1.24	1.04	#N/A	1	1	#N/A	#N/A	#N/A	#N/A
TmoDV92v1_001659	MLOC_37948	135.11	69.29	76.68	42.14	37.94	37.34	93.69	39.14	0.42	1	5.11E-08	6.83E-07	#N/A	#N/A	IPR004820	Cytidylyltransferase
TmoDV92v1_001660	MLOC_37948	132.4	70.44	76.19	40.26	37.36	38.12	93.01	38.58	0.41	1	3.91E-08	5.33E-07	#N/A	#N/A	IPR004820	Cytidylyltransferase
TmoDV92v1_001661	MLOC_37948	119.95	62.02	65.62	36.21	33.2	32.8	82.53	34.07	0.41	1	8.36E-08	1.08E-06	#N/A	#N/A	IPR004820	Cytidylyltransferase
TmoDV92v1_001662	MLOC_37948	120.96	66.23	71.49	37.2	36.09	35.11	86.23	36.13	0.42	1	8.46E-08	1.09E-06	#N/A	#N/A	IPR004820	Cytidylyltransferase
TmoDV92v1_001663	MLOC_37948	74.42	42.23	44.73	24.08	22.47	23.51	53.79	23.35	0.43	1	4.02E-06	3.85E-05	#N/A	#N/A	IPR004820	Cytidylyltransferase
TmoDV92v1_001664	MLOC_37948	35.76	23.76	24.92	13.56	11.13	18.33	28.15	14.34	0.51	1	0.001621047	0.008192369	#N/A	#N/A	IPR004820	Cytidylyltransferase
TmoDV92v1_001665	MLOC_37948	50.29	33.33	34.93	20.01	14.42	20.64	39.52	18.36	0.46	1	0.000102652	0.000719979	#N/A	#N/A	IPR004820	Cytidylyltransferase
TmoDV92v1_001666	MLOC_37948	33.52	25.2	29.89	13.57	11.74	18.12	29.54	14.47	0.49	1	0.000719767	0.004024034	#N/A	#N/A	IPR004820	Cytidylyltransferase
TmoDV92v1_001667	MLOC_37948	28.54	22.74	26.03	11.2	10.36	16.14	25.77	12.57	0.49	1	0.001324687	0.006878053	#N/A	#N/A	IPR004820	Cytidylyltransferase
TmoDV92v1_001668	MLOC_37948	38.24	25.89	35.18	15.14	13.7	19.48	33.1	16.11	0.49	1	0.00041077	0.002459837	#N/A	#N/A	IPR004820	Cytidylyltransferase
TmoDV92v1_001669	MLOC_37948	77.88	47.97	51.41	26.86	27.97	25.31	59.09	26.71	0.45	1	5.16E-06	4.83E-05	#N/A	#N/A	IPR004820	Cytidylyltransferase
TmoDV92v1_001670	MLOC_37947	71	42.81	44.69	24.56	24.82	23.49	52.83	24.29	0.46	1	1.43E-05	0.00012147	#N/A	#N/A	0	0
TmoDV92v1_001671	MLOC_37948	59.52	38.23	40.25	20.88	20.38	21.32	46	20.86	0.45	1	2.46E-05	0.000198874	#N/A	#N/A	IPR004820	Cytidylyltransferase
TmoDV92v1_001672	MLOC_37948	84.69	51.72	55.28	28.27	27.51	28.26	63.9	28.02	0.44	1	1.84E-06	1.88E-05	#N/A	#N/A	IPR004820	Cytidylyltransferase
TmoDV92v1_001673	MLOC_37948	58.19	37.99	40.06	20.97	20.08	21.68	45.41	20.91	0.46	1	3.52E-05	0.000275592	#N/A	#N/A	IPR004820	Cytidylyltransferase
TmoDV92v1_001674	MLOC_37948	32.24	28.38	30.71	14.06	15.19	17.58	30.44	15.61	0.51	1	0.001419195	0.007300153	#N/A	#N/A	IPR004820	Cytidylyltransferase
TmoDV92v1_001675	MLOC_37948	54.68	34.97	36.16	19.31	18.77	19.26	41.94	19.11	0.46	1	4.39E-05	0.000335714	#N/A	#N/A	IPR004820	Cytidylyltransferase
TmoDV92v1_001676	MLOC_37947	56.57	35.88	37.13	19.89	19	20.51	43.19	19.8	0.46	1	4.82E-05	0.000365875	#N/A	#N/A	0	0
TmoDV92v1_001677	MLOC_37948	54.67	36.3	38.13	19.59	19.73	20.06	43.03	19.79	0.46	1	4.82E-05	0.000365875	#N/A	#N/A	IPR004820	Cytidylyltransferase
TmoDV92v1_001678	MLOC_37948	65.15	40.46	42.58	22.2	21.8	22.22	49.4	22.07	0.45	1	1.49E-05	0.000125703	#N/A	#N/A	IPR004820	Cytidylyltransferase
TmoDV92v1_001679	MLOC_37948	74.29	47.06	48.67	25.89	24.9	26.17	56.67	25.65	0.45	1	7.72E-06	6.94E-05	#N/A	#N/A	IPR004820	Cytidylyltransferase
TmoDV92v1_001680	MLOC_37948	75.25	45.8	48.92	26.97	27.29	24.54	56.66	26.27	0.46	1	1.37E-05	0.000117418	#N/A	#N/A	IPR004820	Cytidylyltransferase
TmoDV92v1_001681	MLOC_37948	57.72	36.9	38.72	20.76	19.84	20.83	44.44	20.48	0.46	1	4.40E-05	0.000336866	#N/A	#N/A	IPR004820	Cytidylyltransferase
TmoDV92v1_001682	MLOC_45548	1.85	4.02	4.14	2.51	1.48	1.99	3.34	1.99	0.6	0	0.4680653	0.7123791	#N/A	#N/A	0	0
TmoDV92v1_001683	#N/A	5.92	4.82	5.51	11.24	10.3	9.72	5.41	10.42	1.92	1	0.08313482	0.2102691	#N/A	#N/A	#N/A	#N/A
TmoDV92v1_001684	#N/A	6.7	4.04	4.43	11.75	10.72	9.5	5.06	10.66	2.11	1	0.03980853	0.1186562	#N/A	#N/A	#N/A	#N/A
TmoDV92v1_001685	#N/A	5.56	2.63	3.83	9.85	7.28	6.27	4.01	7.8	1.95	1	0.1107998	0.2605086	#N/A	#N/A	#N/A	#N/A
TmoDV92v1_001686	#N/A	5.76	2.93	4.2	8.48	7.37	4.66	4.3	6.84	1.59	0	0.3251927	0.5644875	#N/A	#N/A	#N/A	#N/A
TmoDV92v1_001687	#N/A	3.01	6.18	6.43	6.54	6.98	8.63	5.21	7.38	1.42	1	0.4491879	0.6949713	#N/A	#N/A	#N/A	#N/A
TmoDV92v1_001688	#N/A	1.47	16.21	13.51	2.66	4.15	6.97	10.4	4.59	0.44	0	0.01199674	0.0449821	#N/A	#N/A	#N/A	#N/A
TmoDV92v1_001689	MLOC_62598	7.37	6.64	7.53	7.07	8.64	6.39	7.18	7.37	1.03	0	1	1	#N/A	#N/A	IPR001005	SANT/Myb domain
TmoDV92v1_001690	MLOC_62598	7.08	4.87	5.51	7.67	9.17	6.28	5.82	7.71	1.32	0	0.5621759	0.7947485	#N/A	#N/A	IPR001005	SANT/Myb domain
TmoDV92v1_001691	MLOC_62598	7.3	6.56	7.72	7.04	8.63	6.37	7.2	7.35	1.02	0	1	1	#N/A	#N/A	IPR001005	SANT/Myb domain
TmoDV92v1_001692	MLOC_62598	5.4	3.52	3.64	6.87	6.77	4.76	4.19	6.13	1.46	0	0.4978623	0.7412423	#N/A	#N/A	IPR001005	SANT/Myb domain
TmoDV92v1_001693	#N/A	8.19	7.94	8.97	6.16	7.82	5.96	8.37	6.65	0.79	0	0.4092208	0.6540641	#N/A	#N/A	#N/A	#N/A
TmoDV92v1_001694	#N/A	1.78	5.1	5.13	6.13	6.44	9.08	4.01	7.22	1.8	1	0.1884995	0.3868633	#N/A	#N/A	#N/A	#N/A
TmoDV92v1_001695	#N/A	1.58	1.58	1.53	2.36	1.65	2.34	1.56	2.11	1.35	0	1	1	#N/A	#N/A	#N/A	#N/A
TmoDV92v1_001696	#N/A	1.49	1.5	1.45	2.16	1.55	2.13	1.48	1.95	1.32	0	1	1	#N/A	#N/A	#N/A	#N/A
TmoDV92v1_001697	#N/A	1.97	1.49	1.45	2.72	2.62	2.12	1.64	2.49	1.52	0	0.779442	0.9507922	#N/A	#N/A	#N/A	#N/A
TmoDV92v1_001698	#N/A	2.85	1	1	2.46	2.38	1	1.62	1.94	1.2	#N/A	1	1	#N/A	#N/A	#N/A	#N/A
TmoDV92v1_001699	#N/A	143.43	47.46	63.28	39.73	42.08	36.48	84.72	39.43	0.47	0	2.23E-06	2.24E-05	#N/A	#N/A	#N/A	#N/A
TmoDV92v1_001700	#N/A	153.19	50.14	69.86	41.09	45.39	38.17	91.06	41.55	0.46	0	8.63E-07	9.40E-06	#N/A	#N/A	#N/A	#N/A
TmoDV92v1_001701	MLOC_36718	31.29	39.67	40.95	25.85	29.23	29.85	37.3	28.31	0.76	0	0.09602266	0.2344594	#N/A	#N/A	0	0
TmoDV92v1_001702	#N/A	1	1	1	1	1.58	1	1	1.19	1.19	#N/A	1	1	#N/A	#N/A	#N/A	#N/A
TmoDV92v1_001703	#N/A	1	1	1	1.73	1.69	1	1	1.48	1.48	#N/A	1	1	#N/A	#N/A	#N/A	#N/A
TmoDV92v1_001704	#N/A	5.33	1.4	2.81	1	1	1	3.18	1	0.31	0	0.1003002	0.241977	#N/A	#N/A	#N/A	#N/A
TmoDV92v1_001705	#N/A	4.59	1.6	3.74	1.35	2	2.72	3.31	2.03	0.61	0	0.4680653	0.7123791	#N/A	#N/A	#N/A	#N/A
TmoDV92v1_001706	#N/A	5.47	1.75	3.73	1.44	2.25	3.15	3.65	2.28	0.62	0	0.495428	0.7402706	#N/A	#N/A	#N/A	#N/A
TmoDV92v1_001707	#N/A	5.57	1.42	2.9	1	1	1	3.3	1	0.3	0	0.1003002	0.241977	#N/A	#N/A	#N/A	#N/A
TmoDV92v1_001708	#N/A	12.37	7.43	5.95	5.09	5.84	6.45	8.58	5.79	0.67	0	0.2580117	0.4818134	#N/A	#N/A	#N/A	#N/A
TmoDV92v1_001709	MLOC_36718	20.89	38.3	39.1	24.76	28.98	30.21	32.76	27.98	0.85	0	0.3077231	0.5444713	#N/A	#N/A	0	0
TmoDV92v1_001710	#N/A	7.45	2.3	3.37	4.04	2.44	6.21	4.37	4.23	0.97	0	1	1	#N/A	#N/A	#N/A	#N/A
TmoDV92v1_001711	#N/A	6.62	3.07	4.29	5.22	4.99	4.54	4.66	4.92	1.06	0	1	1	#N/A	#N/A	#N/A	#N/A
TmoDV92v1_001712	#N/A	9.13	5.11	6.6	7.59	8.37	6.28	6.95	7.41	1.07	0	1	1	#N/A	#N/A	#N/A	#N/A
TmoDV92v1_001713	#N/A	9.18	5.41	6.51	10	9.52	7.93	7.03	9.15	1.3	0	0.5077933	0.7527745	#N/A	#N/A	#N/A	#N/A
TmoDV92v1_001714	#N/A	33.49	16.47	17.56	5.86	5.41	4.97	22.51	5.41	0.24	1	4.30E-07	4.95E-06	#N/A	#N/A	#N/A	#N/A
TmoDV92v1_001715	#N/A	35.53	17.65	20.19	5.48	3.83	6.48	24.45	5.26	0.22	1	2.22E-08	3.13E-07	#N/A	#N/A	#N/A	#N/A
TmoDV92v1_001716	#N/A	2.16	9.24	5.98	1.46	1.43	2.57	5.79	1.82	0.31	0	0.01417933	0.05161323	#N/A	#N/A	#N/A	#N/A
TmoDV92v1_001717	MLOC_10575	53.49	61.11	66.9	34.23	38.67	41.6	60.5	38.17	0.63	0	0.003586095	0.01635341	IPR011249|IPR011237	Metalloenzyme, LuxS/M16 peptidase-like, metal-binding|Peptidase M16, core	IPR007863	Peptidase M16, C-terminal
TmoDV92v1_001718	MLOC_10575	63.51	70	73.73	41.02	39.78	46.28	69.08	42.36	0.61	0	0.001536207	0.007831037	IPR011249|IPR011237	Metalloenzyme, LuxS/M16 peptidase-like, metal-binding|Peptidase M16, core	IPR007863	Peptidase M16, C-terminal
TmoDV92v1_001719	MLOC_10575	178.77	96.59	107.32	67.68	64.13	63.26	127.56	65.02	0.51	0	3.93E-06	3.76E-05	#N/A	#N/A	IPR007863	Peptidase M16, C-terminal
TmoDV92v1_001720	#N/A	4.73	23.15	25.38	13.08	7.76	9.61	17.75	10.15	0.57	0	0.02279368	0.07590005	#N/A	#N/A	#N/A	#N/A
TmoDV92v1_001721	MLOC_58960	11.23	18.69	18.05	9.56	11.21	10.63	15.99	10.47	0.65	0	0.0953463	0.2329303	#N/A	#N/A	IPR005485	Ribosomal protein L5 eukaryotic/L18 archaeal
TmoDV92v1_001722	#N/A	2.58	8.47	12.63	5.35	3.94	4.66	7.89	4.65	0.59	0	0.1715246	0.3605439	#N/A	#N/A	#N/A	#N/A
TmoDV92v1_001723	MLOC_58960	6.99	17.22	13.96	7.58	7.57	9.32	12.72	8.16	0.64	0	0.1123291	0.2633361	#N/A	#N/A	IPR005485	Ribosomal protein L5 eukaryotic/L18 archaeal
TmoDV92v1_001724	MLOC_58960	6.61	16.45	13.79	7.12	7.15	9.16	12.28	7.81	0.64	0	0.1054301	0.2514579	#N/A	#N/A	IPR005485	Ribosomal protein L5 eukaryotic/L18 archaeal
TmoDV92v1_001725	MLOC_58960	6.71	16.64	13.57	7.04	7.59	8.96	12.3	7.86	0.64	0	0.1054301	0.2514579	#N/A	#N/A	IPR005485	Ribosomal protein L5 eukaryotic/L18 archaeal
TmoDV92v1_001726	#N/A	5.5	13.63	11.8	6.13	6.19	8.21	10.31	6.84	0.66	0	0.1627606	0.3463794	#N/A	#N/A	#N/A	#N/A
TmoDV92v1_001727	#N/A	5	12.51	10.64	5.57	5.74	7.5	9.39	6.27	0.67	0	0.178534	0.3715698	#N/A	#N/A	#N/A	#N/A
TmoDV92v1_001728	#N/A	25.33	51.05	40.66	19.88	26.22	29.74	39.01	25.28	0.65	0	0.01383818	0.05059689	#N/A	#N/A	#N/A	#N/A
TmoDV92v1_001729	#N/A	40.54	56.69	55.11	22.22	29.36	37.28	50.78	29.62	0.58	0	0.001519532	0.007752241	#N/A	#N/A	#N/A	#N/A
TmoDV92v1_001730	#N/A	31.65	43.18	47.45	22.43	22.39	30.67	40.76	25.17	0.62	0	0.007160227	0.02926746	#N/A	#N/A	#N/A	#N/A
TmoDV92v1_001731	#N/A	6.52	9.59	8.41	7.51	6.21	10.32	8.17	8.01	0.98	0	1	1	#N/A	#N/A	#N/A	#N/A
TmoDV92v1_001732	#N/A	7.97	5.23	6.12	4.29	7.22	7.97	6.44	6.49	1.01	0	1	1	#N/A	#N/A	#N/A	#N/A
TmoDV92v1_001733	#N/A	30.74	25.43	24.46	15.78	14.48	10.66	26.88	13.64	0.51	0	0.001922462	0.009518316	#N/A	#N/A	#N/A	#N/A
TmoDV92v1_001734	#N/A	6.92	5.35	5.45	5.44	4	4.73	5.91	4.72	0.8	0	0.6176305	0.8364694	#N/A	#N/A	#N/A	#N/A
TmoDV92v1_001735	#N/A	4.86	10.98	10.06	5.05	4.35	6.45	8.64	5.28	0.61	0	0.1137635	0.2656319	#N/A	#N/A	#N/A	#N/A
TmoDV92v1_001736	#N/A	19.67	15.9	17.23	22.23	19.63	16.88	17.6	19.58	1.11	0	0.8128466	0.968516	#N/A	#N/A	#N/A	#N/A
TmoDV92v1_001737	#N/A	14.85	10.72	10.18	15.05	10.01	10.33	11.92	11.8	0.99	0	1	1	#N/A	#N/A	#N/A	#N/A
TmoDV92v1_001738	#N/A	36.93	20.62	21.77	25.55	26.65	27.96	26.44	26.72	1.01	0	0.9500084	1	#N/A	#N/A	#N/A	#N/A
TmoDV92v1_001739	MLOC_9982	2.64	5.96	3.81	3.17	2.6	3.36	4.14	3.04	0.74	0	0.5403072	0.7796856	#N/A	#N/A	0	0
TmoDV92v1_001740	#N/A	3.83	4.43	3.59	2.33	2.26	2.63	3.95	2.41	0.61	0	0.3763246	0.6205748	#N/A	#N/A	#N/A	#N/A
TmoDV92v1_001741	#N/A	18.73	10.16	8.96	4.71	6.27	6	12.62	5.66	0.45	0	0.01317003	0.04856365	#N/A	#N/A	#N/A	#N/A
TmoDV92v1_001742	MLOC_59390	5.51	7.24	8.19	3.52	3.38	4.02	6.98	3.64	0.52	0	0.1316248	0.2962507	#N/A	#N/A	IPR025718	Histone deacetylase complex subunit SAP30, Sin3 binding domain
TmoDV92v1_001743	#N/A	31.7	25.95	29.17	7.38	9.06	12.12	28.94	9.52	0.33	1	2.57E-06	2.55E-05	#N/A	#N/A	#N/A	#N/A
TmoDV92v1_001744	#N/A	19.91	22.21	22.42	8.31	9.24	8.5	21.52	8.69	0.4	1	0.00022705	0.001453762	#N/A	#N/A	#N/A	#N/A
TmoDV92v1_001745	#N/A	2.43	4.37	1.87	3.24	3.12	3.2	2.89	3.19	1.1	0	1	1	#N/A	#N/A	#N/A	#N/A
TmoDV92v1_001746	#N/A	4.15	8	6.35	5.45	5.92	7.73	6.17	6.37	1.03	0	1	1	#N/A	#N/A	#N/A	#N/A
TmoDV92v1_001747	#N/A	5.51	9.83	8.76	5.32	6.34	8.81	8.03	6.82	0.85	0	0.5825623	0.8152474	#N/A	#N/A	#N/A	#N/A
TmoDV92v1_001748	#N/A	11.87	3.93	5.66	5.27	3.43	6.02	7.15	4.91	0.69	0	0.2738827	0.5032894	#N/A	#N/A	#N/A	#N/A
TmoDV92v1_001749	MLOC_74135	4.06	7.2	4.44	2.2	2.52	2.57	5.23	2.43	0.46	0	0.1074118	0.2545905	#N/A	#N/A	0	0
TmoDV92v1_001750	#N/A	59.23	27.17	26.63	12.64	13.54	13.19	37.68	13.12	0.35	1	6.02E-07	6.75E-06	#N/A	#N/A	#N/A	#N/A
TmoDV92v1_001751	#N/A	38.22	21.28	24.48	11.62	11.05	10.4	28	11.02	0.39	1	4.36E-05	0.000333724	#N/A	#N/A	#N/A	#N/A
TmoDV92v1_001752	#N/A	11.96	13.47	13.91	5.84	6.6	6.69	13.11	6.38	0.49	1	0.01756175	0.06140924	#N/A	#N/A	#N/A	#N/A
TmoDV92v1_001753	#N/A	28.3	17.81	21.88	9.25	9.98	8.68	22.67	9.3	0.41	1	0.000262652	0.001656281	#N/A	#N/A	#N/A	#N/A
TmoDV92v1_001754	#N/A	17.05	14.91	16.29	7.03	7.4	7.53	16.09	7.32	0.46	1	0.003651614	0.01659539	#N/A	#N/A	#N/A	#N/A
TmoDV92v1_001755	#N/A	12.88	12.43	13.24	5.91	6.64	6.47	12.85	6.34	0.49	1	0.02279133	0.07590005	#N/A	#N/A	#N/A	#N/A
TmoDV92v1_001756	#N/A	13.14	12.54	13.2	6.22	6.76	6.41	12.96	6.46	0.5	1	0.01756175	0.06140924	#N/A	#N/A	#N/A	#N/A
TmoDV92v1_001757	#N/A	11.18	11.49	11.58	5.7	6.34	5.78	11.41	5.94	0.52	1	0.02991564	0.09460203	#N/A	#N/A	#N/A	#N/A
TmoDV92v1_001758	#N/A	17.35	13.69	12.14	7.22	5.94	6.72	14.39	6.63	0.46	1	0.005950353	0.02504397	#N/A	#N/A	#N/A	#N/A
TmoDV92v1_001759	#N/A	15.86	12.56	11.32	6.73	5.68	6.28	13.25	6.23	0.47	1	0.01163193	0.04389603	#N/A	#N/A	#N/A	#N/A
TmoDV92v1_001760	#N/A	18.01	13.63	12.25	7.59	5.91	6.63	14.63	6.71	0.46	1	0.006992412	0.02870538	#N/A	#N/A	#N/A	#N/A
TmoDV92v1_001761	#N/A	17.29	13.62	11.97	7.23	5.96	6.62	14.29	6.6	0.46	1	0.005950353	0.02504397	#N/A	#N/A	#N/A	#N/A
TmoDV92v1_001762	#N/A	18.67	11.75	10.29	7.47	6.17	5.95	13.57	6.53	0.48	1	0.01347574	0.04954888	#N/A	#N/A	#N/A	#N/A
TmoDV92v1_001763	#N/A	16.43	13.1	11.53	6.83	5.63	6.37	13.69	6.28	0.46	1	0.006655542	0.02752431	#N/A	#N/A	#N/A	#N/A
TmoDV92v1_001764	#N/A	15.11	12.09	10.82	6.4	5.41	5.98	12.67	5.93	0.47	1	0.009931082	0.03837942	#N/A	#N/A	#N/A	#N/A
TmoDV92v1_001765	#N/A	16.34	12.73	10.93	6.45	5.61	6.22	13.33	6.09	0.46	1	0.008815272	0.03478666	#N/A	#N/A	#N/A	#N/A
TmoDV92v1_001766	#N/A	16.59	13	11.8	7.04	5.82	6.57	13.79	6.48	0.47	1	0.01029955	0.0396286	#N/A	#N/A	#N/A	#N/A
TmoDV92v1_001767	#N/A	15.75	12.47	11.24	6.68	5.54	6.24	13.16	6.15	0.47	1	0.01163193	0.04389603	#N/A	#N/A	#N/A	#N/A
TmoDV92v1_001768	#N/A	4.82	3.65	2.97	2.69	3.93	3.2	3.81	3.27	0.86	0	0.8384999	0.9817739	#N/A	#N/A	#N/A	#N/A
TmoDV92v1_001769	#N/A	6.1	4.64	4.3	1.35	2.34	2.04	5.01	1.91	0.38	1	0.09026837	0.2227709	#N/A	#N/A	#N/A	#N/A
TmoDV92v1_001770	#N/A	2.17	3.94	2.07	1.69	2.3	1	2.73	1.66	0.61	0	0.5903922	0.8170105	#N/A	#N/A	#N/A	#N/A
TmoDV92v1_001771	#N/A	2.26	2.91	2.16	1.74	2.41	1	2.44	1.72	0.7	0	0.779442	0.9507922	#N/A	#N/A	#N/A	#N/A
TmoDV92v1_001772	#N/A	9.29	6.87	7.85	8.17	8.09	7.38	8.01	7.88	0.98	0	1	1	#N/A	#N/A	#N/A	#N/A
TmoDV92v1_001773	#N/A	7.42	8.36	8.47	7.05	6.89	8.25	8.08	7.4	0.92	0	0.7887761	0.9585023	#N/A	#N/A	#N/A	#N/A
TmoDV92v1_001774	#N/A	8.94	5.38	5.64	4.4	5.43	4.33	6.65	4.72	0.71	0	0.4205039	0.6679043	#N/A	#N/A	#N/A	#N/A
TmoDV92v1_001775	#N/A	10.24	4.74	5.96	5.86	5.44	4.28	6.98	5.19	0.74	0	0.4352969	0.6812635	#N/A	#N/A	#N/A	#N/A
TmoDV92v1_001776	#N/A	11.37	5.31	6.35	7.03	6.07	5.1	7.68	6.07	0.79	0	0.5621759	0.7947485	#N/A	#N/A	#N/A	#N/A
TmoDV92v1_001777	#N/A	7.92	4.57	5.28	5.16	5.1	4.42	5.92	4.89	0.83	0	0.6176305	0.8364694	#N/A	#N/A	#N/A	#N/A
TmoDV92v1_001778	#N/A	8.5	4.87	5.35	5.51	5.44	4.36	6.24	5.1	0.82	0	0.6293108	0.8485813	#N/A	#N/A	#N/A	#N/A
TmoDV92v1_001779	#N/A	10.38	4.59	6.48	6.86	6.23	5.43	7.15	6.17	0.86	0	0.6594655	0.8696423	#N/A	#N/A	#N/A	#N/A
TmoDV92v1_001780	#N/A	5.35	1.88	1.53	3.05	1.32	2	2.92	2.12	0.73	0	0.6173955	0.8364694	#N/A	#N/A	#N/A	#N/A
TmoDV92v1_001781	#N/A	3.91	1.74	1.67	3.15	1.41	1.84	2.44	2.13	0.87	0	1	1	#N/A	#N/A	#N/A	#N/A
TmoDV92v1_001782	#N/A	2.12	4.57	3.5	4.03	2.79	4.89	3.4	3.9	1.15	0	1	1	#N/A	#N/A	#N/A	#N/A
TmoDV92v1_001783	#N/A	1.93	4.52	4.19	4.28	2.55	5.29	3.55	4.04	1.14	0	1	1	#N/A	#N/A	#N/A	#N/A
TmoDV92v1_001784	#N/A	16.74	26.9	22.58	7.9	10.07	11.7	22.07	9.89	0.45	1	0.000812583	0.004474461	#N/A	#N/A	#N/A	#N/A
TmoDV92v1_001785	#N/A	18.18	23.11	19.94	7.44	10.46	10.4	20.41	9.43	0.46	1	0.001850295	0.009207384	#N/A	#N/A	#N/A	#N/A
TmoDV92v1_001786	MLOC_16020	7.02	3.08	4.05	5.29	4.18	4.66	4.72	4.71	1	0	1	1	#N/A	#N/A	IPR003591	Leucine-rich repeat, typical subtype
TmoDV92v1_001787	MLOC_16020	9.07	3.87	5	6.91	5.38	5.78	5.98	6.02	1.01	0	1	1	#N/A	#N/A	IPR003591	Leucine-rich repeat, typical subtype
TmoDV92v1_001788	MLOC_58960	67.03	25.43	29.91	63.03	61.17	48.82	40.79	57.68	1.41	0	0.06446665	0.1722801	#N/A	#N/A	IPR005485	Ribosomal protein L5 eukaryotic/L18 archaeal
TmoDV92v1_001789	MLOC_58960	65.22	24.13	19.97	33.18	47.11	45.31	36.44	41.86	1.15	0	0.5681045	0.802145	#N/A	#N/A	IPR005485	Ribosomal protein L5 eukaryotic/L18 archaeal
TmoDV92v1_001790	MLOC_58960	48.13	29.55	25.32	42.2	49.34	45.13	34.33	45.56	1.33	1	0.1736737	0.3634313	IPR005485|IPR025607	Ribosomal protein L5 eukaryotic/L18 archaeal|Ribosomal protein L5 eukaryotic/L18 archaeal, C-terminal	IPR005485	Ribosomal protein L5 eukaryotic/L18 archaeal
TmoDV92v1_001791	MLOC_58960	36.32	18.41	14.29	25.3	29.88	27.09	23.01	27.42	1.19	0	0.5175695	0.7598852	#N/A	#N/A	IPR005485	Ribosomal protein L5 eukaryotic/L18 archaeal
TmoDV92v1_001792	MLOC_9606	1.59	1.6	1	1	1.66	2.36	1.4	1.67	1.2	#N/A	1	1	#N/A	#N/A	0	0
TmoDV92v1_001793	MLOC_9606	1.56	1.56	1.51	2.97	1	2.93	1.54	2.3	1.49	0	0.779442	0.9507922	#N/A	#N/A	0	0
TmoDV92v1_001794	MLOC_9606	1.78	1.79	2.43	1.92	2.73	1.9	2	2.18	1.09	0	1	1	#N/A	#N/A	0	0
TmoDV92v1_001795	MLOC_9606	1.63	2.91	2.16	1.74	2.41	1.73	2.23	1.96	0.88	0	1	1	#N/A	#N/A	0	0
TmoDV92v1_001796	MLOC_9606	1.62	2.25	1.85	2.45	1.69	2.42	1.9	2.19	1.15	0	1	1	#N/A	#N/A	0	0
TmoDV92v1_001797	MLOC_9606	1.48	1.97	1.88	1.56	2.07	1.83	1.78	1.82	1.03	0	1	1	#N/A	#N/A	0	0
TmoDV92v1_001798	MLOC_9606	1.3	2.83	2.39	1.36	1.67	1.35	2.17	1.46	0.67	0	0.5572546	0.791986	#N/A	#N/A	0	0
TmoDV92v1_001799	MLOC_9606	1.7	2.64	2.28	2.1	1	2.34	2.21	1.81	0.82	0	0.779442	0.9507922	#N/A	#N/A	0	0
TmoDV92v1_001800	MLOC_9606	1.42	2.27	1.38	2.47	1.93	3.41	1.69	2.6	1.54	0	0.5903922	0.8170105	#N/A	#N/A	0	0
TmoDV92v1_001801	MLOC_9606	1.64	2.73	2.18	2.01	1	2.73	2.18	1.91	0.88	0	1	1	#N/A	#N/A	0	0
TmoDV92v1_001802	MLOC_58960	99.35	34.02	41.14	57.31	53.9	49.14	58.17	53.45	0.92	0	0.5135879	0.75811	#N/A	#N/A	IPR005485	Ribosomal protein L5 eukaryotic/L18 archaeal
TmoDV92v1_001803	MLOC_58960	59.66	20.96	24.93	33.25	33.61	30.23	35.18	32.37	0.92	0	0.5964041	0.8223025	#N/A	#N/A	IPR005485	Ribosomal protein L5 eukaryotic/L18 archaeal
TmoDV92v1_001804	MLOC_62249	17.11	21.21	20.88	13.25	14.89	14.37	19.74	14.17	0.72	0	0.1324411	0.2973684	IPR001619	Sec1-like protein	IPR001619	Sec1-like protein
TmoDV92v1_001805	MLOC_62249	33.15	29.49	27.69	28.67	32.72	30.53	30.11	30.64	1.02	0	0.9546931	1	IPR001619	Sec1-like protein	IPR001619	Sec1-like protein
TmoDV92v1_001806	MLOC_58960	15.47	24.65	35.74	49.23	45.98	47.19	25.29	47.46	1.88	1	0.002074066	0.01019876	#N/A	#N/A	IPR005485	Ribosomal protein L5 eukaryotic/L18 archaeal
TmoDV92v1_001807	MLOC_58960	14.8	23.97	34.02	44.67	42.34	43.16	24.26	43.39	1.79	1	0.00580971	0.0245109	#N/A	#N/A	IPR005485	Ribosomal protein L5 eukaryotic/L18 archaeal
TmoDV92v1_001808	MLOC_58960	10.35	14.72	23.06	33.25	29.3	33.37	16.04	31.97	1.99	1	0.003673722	0.01665954	IPR005485	Ribosomal protein L5 eukaryotic/L18 archaeal	IPR005485	Ribosomal protein L5 eukaryotic/L18 archaeal
TmoDV92v1_001809	#N/A	12.45	25.3	29.36	15.16	10.58	20.82	22.37	15.52	0.69	0	0.08656199	0.2162011	#N/A	#N/A	#N/A	#N/A
TmoDV92v1_001810	MLOC_58960	76.86	76.53	76.33	110.59	113.75	107.18	76.57	110.51	1.44	1	0.03339209	0.10326	IPR005485|IPR005484	Ribosomal protein L5 eukaryotic/L18 archaeal|Ribosomal protein L18/L5	IPR005485	Ribosomal protein L5 eukaryotic/L18 archaeal
TmoDV92v1_001811	MLOC_58960	95.02	61.08	66.23	97.52	93.68	87.6	74.11	92.93	1.25	1	0.2274635	0.4416707	IPR005485|IPR005484|IPR015425	Ribosomal protein L5 eukaryotic/L18 archaeal|Ribosomal protein L18/L5|Actin-binding FH2	IPR005485	Ribosomal protein L5 eukaryotic/L18 archaeal
TmoDV92v1_001812	MLOC_58960	65.03	59.68	62.79	91.41	86.87	83.94	62.5	87.41	1.4	1	0.066487	0.1764798	IPR005485|IPR005484|IPR015425	Ribosomal protein L5 eukaryotic/L18 archaeal|Ribosomal protein L18/L5|Actin-binding FH2	IPR005485	Ribosomal protein L5 eukaryotic/L18 archaeal
TmoDV92v1_001813	MLOC_58960	80.37	79.73	80.4	118.82	123.34	116.03	80.17	119.39	1.49	1	0.01839817	0.06394564	IPR005485|IPR025607|IPR005484	Ribosomal protein L5 eukaryotic/L18 archaeal|Ribosomal protein L5 eukaryotic/L18 archaeal, C-terminal|Ribosomal protein L18/L5	IPR005485	Ribosomal protein L5 eukaryotic/L18 archaeal
TmoDV92v1_001814	MLOC_58960	70.08	64.35	63.5	91.9	98	92.2	65.98	94.03	1.43	1	0.04662931	0.1341645	IPR005485|IPR005484|IPR025607	Ribosomal protein L5 eukaryotic/L18 archaeal|Ribosomal protein L18/L5|Ribosomal protein L5 eukaryotic/L18 archaeal, C-terminal	IPR005485	Ribosomal protein L5 eukaryotic/L18 archaeal
TmoDV92v1_001815	MLOC_58960	74.47	72.83	75.7	113.26	110.23	102.97	74.33	108.82	1.46	1	0.02669456	0.08626662	IPR005485|IPR005484	Ribosomal protein L5 eukaryotic/L18 archaeal|Ribosomal protein L18/L5	IPR005485	Ribosomal protein L5 eukaryotic/L18 archaeal
TmoDV92v1_001816	MLOC_58960	31.83	39.94	42.89	59.22	57.15	53.69	38.22	56.69	1.48	1	0.04866116	0.1388542	IPR005485|IPR005484	Ribosomal protein L5 eukaryotic/L18 archaeal|Ribosomal protein L18/L5	IPR005485	Ribosomal protein L5 eukaryotic/L18 archaeal
TmoDV92v1_001817	MLOC_58960	60.12	130.63	123.9	160.46	143.23	157.24	104.88	153.64	1.46	1	0.02289833	0.07613529	#N/A	#N/A	IPR005485	Ribosomal protein L5 eukaryotic/L18 archaeal
TmoDV92v1_001818	MLOC_12494	2.43	4.42	3.39	4.99	4.63	5.21	3.42	4.95	1.45	0	0.575859	0.8079261	#N/A	#N/A	IPR006852	Protein of unknown function DUF616
TmoDV92v1_001819	MLOC_12494	2.52	4.62	3.53	5.22	4.85	5.46	3.56	5.18	1.45	0	0.575859	0.8079261	#N/A	#N/A	IPR006852	Protein of unknown function DUF616
TmoDV92v1_001820	MLOC_9982	2.35	5.61	3.49	2.6	2.92	2.56	3.82	2.69	0.71	0	0.5192768	0.7598852	#N/A	#N/A	0	0
TmoDV92v1_001821	#N/A	5.98	7.29	5.57	3.2	3.78	3.16	6.28	3.38	0.54	0	0.1573188	0.3375444	#N/A	#N/A	#N/A	#N/A
TmoDV92v1_001822	#N/A	3.77	3.8	2.27	1	1.52	1.53	3.28	1.35	0.41	0	0.1911027	0.3884346	#N/A	#N/A	#N/A	#N/A
TmoDV92v1_001823	#N/A	3.51	5.32	3.3	1.87	2.97	1.85	4.04	2.23	0.55	0	0.3763246	0.6205748	#N/A	#N/A	#N/A	#N/A
TmoDV92v1_001824	#N/A	3.21	5.32	3.16	1.87	2.97	1.85	3.9	2.23	0.57	0	0.3763246	0.6205748	#N/A	#N/A	#N/A	#N/A
TmoDV92v1_001825	#N/A	4.11	2.26	4.43	1.73	2.39	3.87	3.6	2.67	0.74	0	0.6591953	0.8696423	#N/A	#N/A	#N/A	#N/A
TmoDV92v1_001826	MLOC_38501	7.46	5.61	5.19	1	3.54	2.32	6.09	2.29	0.38	1	0.03711927	0.1122172	#N/A	#N/A	IPR006461	Uncharacterised protein family Cys-rich
TmoDV92v1_001827	MLOC_38501	5.09	5.5	4.25	1.96	3.13	2.36	4.95	2.49	0.5	1	0.1499152	0.326484	#N/A	#N/A	IPR006461	Uncharacterised protein family Cys-rich
TmoDV92v1_001828	MLOC_38501	4.73	4.77	4.09	1.64	2.93	2.47	4.53	2.35	0.52	1	0.2066698	0.4126332	#N/A	#N/A	IPR006461	Uncharacterised protein family Cys-rich
TmoDV92v1_001829	MLOC_38501	4.93	5.34	3.95	1.84	3	2.24	4.74	2.36	0.5	1	0.2066698	0.4126332	#N/A	#N/A	IPR006461	Uncharacterised protein family Cys-rich
TmoDV92v1_001830	#N/A	2.29	4.18	3.89	2.96	3.27	2.28	3.45	2.84	0.82	0	0.6591953	0.8696423	#N/A	#N/A	#N/A	#N/A
TmoDV92v1_001831	#N/A	1	4.84	3.61	2.68	1.53	1.55	3.15	1.92	0.61	0	0.4680653	0.7123791	#N/A	#N/A	#N/A	#N/A
TmoDV92v1_001832	#N/A	2.51	8.33	6.27	2.78	3.02	4.14	5.7	3.31	0.58	0	0.2077976	0.4136486	#N/A	#N/A	#N/A	#N/A
TmoDV92v1_001833	#N/A	3.38	6.68	5.36	2.53	4.37	3.74	5.14	3.55	0.69	0	0.350074	0.5924032	#N/A	#N/A	#N/A	#N/A
TmoDV92v1_001834	#N/A	5.31	13.47	10.52	4.92	5.81	6.2	9.77	5.64	0.58	0	0.1057504	0.2518333	#N/A	#N/A	#N/A	#N/A
TmoDV92v1_001835	#N/A	3.8	6.91	6.14	3.36	3.77	3.31	5.62	3.48	0.62	0	0.2713777	0.5001074	#N/A	#N/A	#N/A	#N/A
TmoDV92v1_001836	#N/A	3.61	7.75	6.84	4.07	4.37	3.65	6.06	4.03	0.66	0	0.3083075	0.5444713	#N/A	#N/A	#N/A	#N/A
TmoDV92v1_001837	MLOC_35750	4.14	6.67	5.32	3.29	3.5	3.24	5.38	3.35	0.62	0	0.350074	0.5924032	#N/A	#N/A	IPR005636	DTW
TmoDV92v1_001838	MLOC_35750	5.28	8.97	7.5	3.99	4.87	4.24	7.25	4.37	0.6	0	0.2033657	0.4080036	#N/A	#N/A	IPR005636	DTW
TmoDV92v1_001839	#N/A	5.81	12.66	8.94	4.02	6.36	6.18	9.14	5.52	0.6	0	0.1237241	0.2831935	#N/A	#N/A	#N/A	#N/A
TmoDV92v1_001840	#N/A	1.78	4.49	2.87	1.74	2.92	2.63	3.05	2.43	0.8	0	0.8093916	0.9654934	#N/A	#N/A	#N/A	#N/A
TmoDV92v1_001841	#N/A	1.64	3.89	3.04	1.37	2.06	2.84	2.86	2.09	0.73	0	0.6173955	0.8364694	#N/A	#N/A	#N/A	#N/A
TmoDV92v1_001842	#N/A	2.5	3.84	3.23	1.66	1.63	1.86	3.19	1.72	0.54	0	0.3154499	0.5527573	#N/A	#N/A	#N/A	#N/A
TmoDV92v1_001843	#N/A	5	5.41	6.33	5.28	4.24	6.03	5.58	5.19	0.93	0	0.8679345	1	#N/A	#N/A	#N/A	#N/A
TmoDV92v1_001844	MLOC_51032	5.85	6.39	7.01	6.43	6.14	6.6	6.41	6.39	1	0	1	1	#N/A	#N/A	IPR015880	Zinc finger, C2H2-like
TmoDV92v1_001845	MLOC_51032	4.52	5.36	4.95	4	5.59	6.2	4.94	5.26	1.06	0	1	1	#N/A	#N/A	IPR015880	Zinc finger, C2H2-like
TmoDV92v1_001846	#N/A	4.12	4.68	4.34	2.84	4.48	5.8	4.38	4.37	1	0	1	1	#N/A	#N/A	#N/A	#N/A
TmoDV92v1_001847	#N/A	14.71	6.24	7.99	4.41	5.76	5.57	9.64	5.25	0.54	0	0.06818444	0.1800683	#N/A	#N/A	#N/A	#N/A
TmoDV92v1_001848	#N/A	5.52	3.29	3.42	3.66	3.94	4.91	4.08	4.17	1.02	0	1	1	#N/A	#N/A	#N/A	#N/A
TmoDV92v1_001849	MLOC_10575	80.54	47.49	50.5	33.37	31.17	30.71	59.51	31.75	0.53	1	0.000197007	0.001286123	#N/A	#N/A	IPR007863	Peptidase M16, C-terminal
TmoDV92v1_001850	#N/A	3.78	5.43	5.26	2.76	3.32	4.39	4.82	3.49	0.72	0	0.4455984	0.6908998	#N/A	#N/A	#N/A	#N/A
TmoDV92v1_001851	#N/A	3.79	5.45	5.28	2.77	3.33	4.41	4.84	3.5	0.72	0	0.4455984	0.6908998	#N/A	#N/A	#N/A	#N/A
TmoDV92v1_001852	#N/A	3.48	4.98	4.94	2.72	3.07	4.07	4.47	3.29	0.74	0	0.5590367	0.7924567	#N/A	#N/A	#N/A	#N/A
TmoDV92v1_001853	#N/A	3.33	3.16	3.95	3.18	2.95	3.47	3.48	3.2	0.92	0	0.8302068	0.9770024	#N/A	#N/A	#N/A	#N/A
TmoDV92v1_001854	#N/A	3.49	5	4.96	2.73	3.08	4.08	4.48	3.3	0.74	0	0.5590367	0.7924567	#N/A	#N/A	#N/A	#N/A
TmoDV92v1_001855	#N/A	2.55	4.29	4.2	2.19	2.56	3.6	3.68	2.78	0.76	0	0.6591953	0.8696423	#N/A	#N/A	#N/A	#N/A
TmoDV92v1_001856	#N/A	3.35	3.18	3.97	3.2	2.97	3.49	3.5	3.22	0.92	0	0.8302068	0.9770024	#N/A	#N/A	#N/A	#N/A
TmoDV92v1_001857	#N/A	2.29	3.99	4.39	2.2	2.55	3.45	3.56	2.73	0.77	0	0.6591953	0.8696423	#N/A	#N/A	#N/A	#N/A
TmoDV92v1_001858	#N/A	2.45	3.94	5.58	3.45	3.32	5.56	3.99	4.11	1.03	0	1	1	#N/A	#N/A	#N/A	#N/A
TmoDV92v1_001859	#N/A	8.97	8.41	6.22	3.09	4.53	3.77	7.87	3.8	0.48	1	0.05480495	0.1521936	#N/A	#N/A	#N/A	#N/A
TmoDV92v1_001860	#N/A	8.94	9.57	5.05	3.08	4.54	4.06	7.85	3.89	0.5	1	0.05480495	0.1521936	#N/A	#N/A	#N/A	#N/A
TmoDV92v1_001861	#N/A	5.2	5.04	6.5	1.94	2.34	2.38	5.58	2.22	0.4	1	0.04275505	0.1253651	#N/A	#N/A	#N/A	#N/A
TmoDV92v1_001862	#N/A	1	1.76	5.16	2.78	2.68	1.87	2.64	2.45	0.93	0	1	1	#N/A	#N/A	#N/A	#N/A
TmoDV92v1_001863	#N/A	1.77	4.1	5.45	1.3	1.57	1.59	3.77	1.49	0.39	0	0.08576934	0.2146559	#N/A	#N/A	#N/A	#N/A
TmoDV92v1_001864	#N/A	1.77	4.1	5.46	1	1	1.3	3.78	1.1	0.29	1	0.04036111	0.1197453	#N/A	#N/A	#N/A	#N/A
TmoDV92v1_001865	#N/A	1.51	4.1	4.51	1.3	1.85	2.18	3.37	1.78	0.53	0	0.3154499	0.5527573	#N/A	#N/A	#N/A	#N/A
TmoDV92v1_001866	#N/A	8.34	15.38	13	8.84	7.91	8.42	12.24	8.39	0.69	0	0.1741129	0.3639409	#N/A	#N/A	#N/A	#N/A
TmoDV92v1_001867	#N/A	19.9	13.48	16.34	8.6	7.7	5.92	16.58	7.41	0.45	1	0.004301407	0.01904943	#N/A	#N/A	#N/A	#N/A
TmoDV92v1_001868	#N/A	20.71	13.01	17.17	9.46	8.57	6.42	16.96	8.15	0.48	1	0.005806976	0.02450449	#N/A	#N/A	#N/A	#N/A
TmoDV92v1_001869	#N/A	19.07	13.18	15.15	7.96	6.78	5.59	15.8	6.77	0.43	1	0.003068121	0.01428894	#N/A	#N/A	#N/A	#N/A
TmoDV92v1_001870	#N/A	21.04	13.29	17.43	9.5	8.75	6.4	17.25	8.22	0.48	1	0.004512432	0.01983433	#N/A	#N/A	#N/A	#N/A
TmoDV92v1_001871	#N/A	20.53	12.9	17.03	9.38	8.5	6.38	16.82	8.09	0.48	1	0.007451481	0.03029373	#N/A	#N/A	#N/A	#N/A
TmoDV92v1_001872	#N/A	58.78	66.57	66.29	50.09	44.85	62.26	63.88	52.4	0.82	0	0.1517037	0.3299511	#N/A	#N/A	#N/A	#N/A
TmoDV92v1_001873	#N/A	70.75	80.41	80.14	57.3	58.59	75.18	77.1	63.69	0.83	0	0.14151	0.3132217	#N/A	#N/A	#N/A	#N/A
TmoDV92v1_001874	#N/A	3.55	8.75	8.03	7.39	9.55	8.74	6.78	8.56	1.26	0	0.6840544	0.8905874	#N/A	#N/A	#N/A	#N/A
TmoDV92v1_001875	MLOC_76562	20.46	18.15	16.11	13.34	15.61	14.68	18.24	14.54	0.8	0	0.3044943	0.5412868	#N/A	#N/A	IPR003593	AAA+ ATPase domain
TmoDV92v1_001876	MLOC_76562	15.14	15.04	13.9	13.02	14.77	13.86	14.69	13.88	0.94	0	0.7794129	0.9507922	#N/A	#N/A	IPR003593	AAA+ ATPase domain
TmoDV92v1_001877	MLOC_73986	3.42	3.04	3.96	2.9	2.8	3.32	3.47	3.01	0.87	0	0.8302068	0.9770024	#N/A	#N/A	IPR000061	SWAP/Surp
TmoDV92v1_001878	#N/A	2.7	5.29	4.9	3	3.53	5.58	4.3	4.04	0.94	0	1	1	#N/A	#N/A	#N/A	#N/A
TmoDV92v1_001879	MLOC_66594	3.69	5.98	5.94	5.22	4	5.66	5.2	4.96	0.95	0	1	1	#N/A	#N/A	IPR002020	Citrate synthase-like
TmoDV92v1_001880	#N/A	33.25	14.74	16.67	12.92	12.99	14.14	21.55	13.35	0.62	0	0.03721713	0.1123894	#N/A	#N/A	#N/A	#N/A
TmoDV92v1_001881	#N/A	19.57	9.75	9.93	7.8	8.64	9.53	13.08	8.66	0.66	0	0.1192331	0.2756413	#N/A	#N/A	#N/A	#N/A
TmoDV92v1_001882	#N/A	37.53	20.98	20.06	13.97	15.79	9.66	26.19	13.14	0.5	0	0.001506705	0.007692975	#N/A	#N/A	#N/A	#N/A
TmoDV92v1_001883	#N/A	1	4.35	1.61	1.78	1.74	1	2.32	1.51	0.65	#N/A	0.5572546	0.791986	#N/A	#N/A	#N/A	#N/A
TmoDV92v1_001884	#N/A	2.48	3.25	4.4	1.87	1.83	1	3.38	1.57	0.46	0	0.3154499	0.5527573	#N/A	#N/A	#N/A	#N/A
TmoDV92v1_001885	#N/A	6.75	6.71	7.14	5.44	5.2	6.79	6.87	5.81	0.85	0	0.6501302	0.8642693	#N/A	#N/A	#N/A	#N/A
TmoDV92v1_001886	#N/A	6.58	6.43	6.77	5.54	5.41	6.15	6.59	5.7	0.86	0	0.7589617	0.9417821	#N/A	#N/A	#N/A	#N/A
TmoDV92v1_001887	#N/A	11.4	8.01	8.5	10.62	9.28	11.29	9.3	10.4	1.12	0	0.8144787	0.9696961	#N/A	#N/A	#N/A	#N/A
TmoDV92v1_001888	#N/A	6.51	6.67	7.04	5.45	5.21	6.14	6.74	5.6	0.83	0	0.5390831	0.7796856	#N/A	#N/A	#N/A	#N/A
TmoDV92v1_001889	#N/A	2.18	5.78	4.8	5.87	6.93	3.73	4.25	5.51	1.3	0	0.7254633	0.9241681	#N/A	#N/A	#N/A	#N/A
TmoDV92v1_001890	#N/A	6.15	6.82	7.07	5.86	5.5	5.96	6.68	5.77	0.86	0	0.7589617	0.9417821	#N/A	#N/A	#N/A	#N/A
TmoDV92v1_001891	#N/A	6.36	7.18	6.7	5.42	4.95	6.2	6.75	5.52	0.82	0	0.5390831	0.7796856	#N/A	#N/A	#N/A	#N/A
TmoDV92v1_001892	#N/A	6.03	7.17	6.33	5.11	4.67	5.81	6.51	5.19	0.8	0	0.5263242	0.7671713	#N/A	#N/A	#N/A	#N/A
TmoDV92v1_001893	#N/A	6.13	6.77	7.22	4.08	4.78	4.8	6.71	4.55	0.68	0	0.2584749	0.48183	#N/A	#N/A	#N/A	#N/A
TmoDV92v1_001894	MLOC_5021	10.74	6.71	6.85	4.43	4.86	5.2	8.1	4.83	0.6	0	0.1339555	0.2995782	#N/A	#N/A	IPR000778	Cytochrome b245, heavy chain
TmoDV92v1_001895	MLOC_5021	22.41	12.06	15.09	8.4	9.05	10.67	16.52	9.37	0.57	0	0.02651729	0.08574648	#N/A	#N/A	IPR000778	Cytochrome b245, heavy chain
TmoDV92v1_001896	#N/A	49.04	23.36	29.01	18.69	19.64	19.14	33.8	19.16	0.57	0	0.00369684	0.01673176	#N/A	#N/A	#N/A	#N/A
TmoDV92v1_001897	#N/A	50.39	24.18	27.22	19.14	20.15	18.9	33.93	19.39	0.57	0	0.004714813	0.02059065	#N/A	#N/A	#N/A	#N/A
TmoDV92v1_001898	#N/A	19.02	6.42	9.49	5.59	6.43	2.69	11.64	4.9	0.42	0	0.00780078	0.03141173	#N/A	#N/A	#N/A	#N/A
TmoDV92v1_001899	#N/A	4.34	2.12	5.76	1.87	1.41	1.43	4.07	1.57	0.39	0	0.1563222	0.3367675	#N/A	#N/A	#N/A	#N/A
TmoDV92v1_001900	MLOC_5156	3.14	2.97	5.11	2.38	1.65	2.57	3.74	2.2	0.59	0	0.3477377	0.5904461	#N/A	#N/A	IPR012416	Calmodulin binding protein-like
TmoDV92v1_001901	MLOC_5156	1.97	3.29	3.38	2.53	1.72	3.62	2.88	2.62	0.91	0	1	1	#N/A	#N/A	IPR012416	Calmodulin binding protein-like
TmoDV92v1_001902	#N/A	2.92	3.72	3.82	1.45	3.57	2.77	3.48	2.6	0.75	0	0.6591953	0.8696423	#N/A	#N/A	#N/A	#N/A
TmoDV92v1_001903	#N/A	3.03	2.46	2.6	2.02	2.29	2.34	2.7	2.22	0.82	0	0.7959443	0.9585023	#N/A	#N/A	#N/A	#N/A
TmoDV92v1_001904	#N/A	25.99	14.9	17.05	11.04	12.53	8.87	19.31	10.81	0.56	0	0.01805559	0.06285253	#N/A	#N/A	#N/A	#N/A
TmoDV92v1_001905	#N/A	23.44	13.9	15.64	10.09	11.45	8.25	17.66	9.93	0.56	0	0.02079405	0.07067803	#N/A	#N/A	#N/A	#N/A
TmoDV92v1_001906	#N/A	19.42	8.98	11.06	8.23	7.36	9.61	13.15	8.4	0.64	0	0.1192331	0.2756413	#N/A	#N/A	#N/A	#N/A
TmoDV92v1_001907	#N/A	4.72	4.76	3.13	3.19	2.56	2.61	4.2	2.78	0.66	0	0.4018473	0.6462685	#N/A	#N/A	#N/A	#N/A
TmoDV92v1_001908	MLOC_3981	17.86	7.11	9.41	4.46	4.68	5.65	11.46	4.93	0.43	0	0.00780078	0.03141173	#N/A	#N/A	IPR006984	Protein of unknown function DUF652
TmoDV92v1_001909	MLOC_3981	15.07	6.2	8.36	4.03	4.04	4.84	9.88	4.3	0.44	0	0.02223857	0.07456497	#N/A	#N/A	IPR006984	Protein of unknown function DUF652
TmoDV92v1_001910	MLOC_3981	9.1	5.58	6.43	3.57	4.04	4.1	7.04	3.9	0.55	1	0.1316248	0.2962507	#N/A	#N/A	IPR006984	Protein of unknown function DUF652
TmoDV92v1_001911	MLOC_3981	9.95	5.51	6.97	3.6	4.28	4.3	7.47	4.06	0.54	1	0.1107998	0.2605086	#N/A	#N/A	IPR006984	Protein of unknown function DUF652
TmoDV92v1_001912	MLOC_5156	8.02	5.33	6.24	3.33	3.81	4.17	6.53	3.77	0.58	1	0.1731461	0.3626474	#N/A	#N/A	IPR012416	Calmodulin binding protein-like
TmoDV92v1_001913	MLOC_57199	3.41	3.44	4.05	2.01	2.67	2.61	3.63	2.43	0.67	0	0.495428	0.7402706	#N/A	#N/A	IPR013591	Brevis radix-like domain
TmoDV92v1_001914	#N/A	12.26	6.82	7.89	5.42	5.19	6.49	8.99	5.7	0.63	0	0.2088069	0.414484	#N/A	#N/A	#N/A	#N/A
TmoDV92v1_001915	MLOC_67284	15.85	13.54	14.14	4.7	7.23	7.05	14.51	6.33	0.44	1	0.003754203	0.01696153	#N/A	#N/A	0	0
TmoDV92v1_001916	MLOC_67284	3.81	9.96	6.95	4.05	4.86	5.74	6.9	4.88	0.71	0	0.3411386	0.5837284	#N/A	#N/A	0	0
TmoDV92v1_001917	MLOC_74152	2.68	9.93	7.17	4.96	4.75	5.85	6.59	5.19	0.79	0	0.5263242	0.7671713	#N/A	#N/A	IPR001680	WD40 repeat
TmoDV92v1_001918	MLOC_5156	28.65	19.61	20.39	8.1	9.93	9.29	22.89	9.11	0.4	1	0.000201851	0.001314698	#N/A	#N/A	IPR012416	Calmodulin binding protein-like
TmoDV92v1_001919	#N/A	19.37	16.81	18.22	7.91	9.43	8.52	18.13	8.62	0.48	1	0.004064545	0.0181286	#N/A	#N/A	#N/A	#N/A
TmoDV92v1_001920	#N/A	14.09	15.14	15.46	7.8	8.67	8.17	14.9	8.22	0.55	0	0.0247098	0.08122906	#N/A	#N/A	#N/A	#N/A
TmoDV92v1_001921	#N/A	3.97	1	1.68	2.75	1	2.71	2.22	2.15	0.97	#N/A	1	1	#N/A	#N/A	#N/A	#N/A
TmoDV92v1_001922	#N/A	23.35	11.46	10.8	11.61	10.67	6.01	15.2	9.43	0.62	0	0.07998256	0.2035487	#N/A	#N/A	#N/A	#N/A
TmoDV92v1_001923	#N/A	20.34	9.53	9.39	10.53	8.06	5.87	13.08	8.15	0.62	0	0.09173139	0.2254886	#N/A	#N/A	#N/A	#N/A
TmoDV92v1_001924	#N/A	2.66	4.35	5.05	2.3	2.23	2.91	4.02	2.48	0.62	0	0.3763246	0.6205748	#N/A	#N/A	#N/A	#N/A
TmoDV92v1_001925	#N/A	1.32	5.2	3.05	2.13	1.71	1.74	3.19	1.86	0.58	0	0.3154499	0.5527573	#N/A	#N/A	#N/A	#N/A
TmoDV92v1_001926	MLOC_5156	2.94	5.21	4.35	2.58	2.7	2.49	4.17	2.59	0.62	0	0.4018473	0.6462685	#N/A	#N/A	IPR012416	Calmodulin binding protein-like
TmoDV92v1_001927	MLOC_5156	2.99	5.25	4.36	2.6	2.81	2.46	4.2	2.62	0.63	0	0.4018473	0.6462685	#N/A	#N/A	IPR012416	Calmodulin binding protein-like
TmoDV92v1_001928	#N/A	4.04	5.66	4.89	2.98	3.34	2.69	4.86	3	0.62	0	0.3289275	0.568137	#N/A	#N/A	#N/A	#N/A
TmoDV92v1_001929	#N/A	2.05	4.19	3.41	2.45	2.56	2.01	3.22	2.34	0.73	0	0.6399618	0.8546394	#N/A	#N/A	#N/A	#N/A
TmoDV92v1_001930	#N/A	1.84	3.54	2.79	1.99	2.25	1	2.72	1.74	0.64	0	0.5903922	0.8170105	#N/A	#N/A	#N/A	#N/A
TmoDV92v1_001931	#N/A	13.57	13.71	16.73	9.75	7.05	9.9	14.67	8.9	0.61	0	0.05700527	0.1567133	#N/A	#N/A	#N/A	#N/A
TmoDV92v1_001932	#N/A	2.62	3.18	4.71	3.86	3.41	4.27	3.5	3.84	1.1	0	1	1	#N/A	#N/A	#N/A	#N/A
TmoDV92v1_001933	#N/A	3.13	1	2.3	1.84	4.16	1.82	2.14	2.61	1.22	0	1	1	#N/A	#N/A	#N/A	#N/A
TmoDV92v1_001934	MLOC_5739	5.91	2.99	4.16	4.47	3.19	4.4	4.35	4.02	0.92	0	1	1	#N/A	#N/A	IPR001005	SANT/Myb domain
TmoDV92v1_001935	#N/A	6.07	4.16	6.73	6.52	6.44	6.41	5.65	6.45	1.14	0	0.8762236	1	#N/A	#N/A	#N/A	#N/A
TmoDV92v1_001936	#N/A	13.64	15.38	24.2	11.7	11.13	11.03	17.74	11.29	0.64	0	0.0622552	0.168132	#N/A	#N/A	#N/A	#N/A
TmoDV92v1_001937	#N/A	25.7	31.49	31.34	4.85	8.7	5.61	29.51	6.39	0.22	1	1.22E-09	2.10E-08	#N/A	#N/A	#N/A	#N/A
TmoDV92v1_001938	MLOC_66594	68.33	55.46	51.96	11.63	13.7	12.7	58.58	12.68	0.22	1	3.26E-14	9.61E-13	#N/A	#N/A	IPR002020	Citrate synthase-like
TmoDV92v1_001939	MLOC_66594	53.21	45.38	44.51	12.3	13.6	12.56	47.7	12.82	0.27	1	1.23E-10	2.42E-09	#N/A	#N/A	IPR002020	Citrate synthase-like
TmoDV92v1_001940	MLOC_10575	27.53	23.92	24.02	13.22	13.05	14.36	25.15	13.54	0.54	1	0.005226106	0.02243304	IPR011249|IPR011237	Metalloenzyme, LuxS/M16 peptidase-like, metal-binding|Peptidase M16, core	IPR007863	Peptidase M16, C-terminal
TmoDV92v1_001941	MLOC_10575	32.73	41.55	47.97	21.1	31.38	29.33	40.75	27.27	0.67	0	0.02081823	0.07072978	#N/A	#N/A	IPR007863	Peptidase M16, C-terminal
TmoDV92v1_001942	MLOC_10575	62.26	57.21	60.23	40.19	36.44	44.32	59.9	40.32	0.67	0	0.01147067	0.04337849	IPR011249|IPR011237	Metalloenzyme, LuxS/M16 peptidase-like, metal-binding|Peptidase M16, core	IPR007863	Peptidase M16, C-terminal
TmoDV92v1_001943	#N/A	2.59	3.41	2.7	3.18	1.89	3.14	2.9	2.74	0.94	0	1	1	#N/A	#N/A	#N/A	#N/A
TmoDV92v1_001944	#N/A	2.19	3.1	2.36	2.75	1.99	2.71	2.55	2.48	0.97	0	1	1	#N/A	#N/A	#N/A	#N/A
TmoDV92v1_001945	#N/A	3.25	2.99	3.32	2.32	3.19	4.24	3.18	3.25	1.02	0	1	1	#N/A	#N/A	#N/A	#N/A
TmoDV92v1_001946	#N/A	1.37	2.13	2.72	1.88	2.25	1.43	2.08	1.86	0.89	0	1	1	#N/A	#N/A	#N/A	#N/A
TmoDV92v1_001947	#N/A	7.65	17.22	10.69	6.99	6.45	8	11.85	7.15	0.6	0	0.09169752	0.2254886	#N/A	#N/A	#N/A	#N/A
TmoDV92v1_001948	MLOC_73986	3.77	4.27	4.18	2.09	2.8	2.6	4.07	2.5	0.61	0	0.3763246	0.6205748	#N/A	#N/A	IPR000061	SWAP/Surp
TmoDV92v1_001949	#N/A	3.96	5.48	3.71	1	2.65	1.57	4.38	1.74	0.4	0	0.1076068	0.2545905	#N/A	#N/A	#N/A	#N/A
TmoDV92v1_001950	#N/A	2.3	2.76	2.8	2.03	2.46	1.5	2.62	1.99	0.76	0	0.7959443	0.9585023	#N/A	#N/A	#N/A	#N/A
TmoDV92v1_001951	MLOC_5739	23.33	7.91	12.71	5.83	9.64	3.63	14.65	6.37	0.43	0	0.005950353	0.02504397	#N/A	#N/A	IPR001005	SANT/Myb domain
TmoDV92v1_001952	#N/A	3.25	1.46	2.24	1.53	2.01	2.04	2.32	1.86	0.8	0	0.779442	0.9507922	#N/A	#N/A	#N/A	#N/A
TmoDV92v1_001953	#N/A	3.94	1.74	3.19	2.52	2.43	2.7	2.96	2.55	0.86	0	0.8093916	0.9654934	#N/A	#N/A	#N/A	#N/A
TmoDV92v1_001954	#N/A	6.06	1	1.52	2.99	1.63	2.3	2.86	2.3	0.81	0	0.8093916	0.9654934	#N/A	#N/A	#N/A	#N/A
TmoDV92v1_001955	#N/A	4.96	2.09	3.15	2.48	2	3.7	3.4	2.73	0.8	0	0.8206291	0.9716322	#N/A	#N/A	#N/A	#N/A
TmoDV92v1_001956	#N/A	2.04	2.23	3.87	1.61	1.97	2.6	2.71	2.06	0.76	0	0.7959443	0.9585023	#N/A	#N/A	#N/A	#N/A
TmoDV92v1_001957	#N/A	3.47	2.35	3.84	1.73	1.92	2.78	3.22	2.14	0.67	0	0.4680653	0.7123791	#N/A	#N/A	#N/A	#N/A
TmoDV92v1_001958	#N/A	20.28	7.98	12.35	5.75	4.85	5.98	13.54	5.53	0.41	0	0.003409974	0.01564056	#N/A	#N/A	#N/A	#N/A
TmoDV92v1_001959	#N/A	17.88	7.02	10.8	5.1	4.32	5.59	11.9	5	0.42	0	0.0094232	0.03683446	#N/A	#N/A	#N/A	#N/A
TmoDV92v1_001960	#N/A	14.25	6.02	9.36	3.28	2.54	4.82	9.88	3.55	0.36	1	0.004306484	0.01906004	#N/A	#N/A	#N/A	#N/A
TmoDV92v1_001961	#N/A	3.61	2.28	3.83	2.12	2.41	2.55	3.24	2.36	0.73	0	0.6399618	0.8546394	#N/A	#N/A	#N/A	#N/A
TmoDV92v1_001962	#N/A	4.54	8.66	8.42	4.27	6.63	5.96	7.2	5.62	0.78	0	0.4491879	0.6949713	#N/A	#N/A	#N/A	#N/A
TmoDV92v1_001963	MLOC_67420	8.75	10.16	10.52	8.47	9.42	9.37	9.81	9.09	0.93	0	0.8107386	0.9663852	#N/A	#N/A	IPR000719	Protein kinase, catalytic domain
TmoDV92v1_001964	MLOC_67420	9.75	10.74	11.82	9.1	10.54	10.53	10.77	10.06	0.93	0	0.7324838	0.9285196	#N/A	#N/A	IPR000719	Protein kinase, catalytic domain
TmoDV92v1_001965	MLOC_67420	5.89	6.77	8.73	9.65	6.46	6.65	7.13	7.59	1.06	0	1	1	#N/A	#N/A	IPR000719	Protein kinase, catalytic domain
TmoDV92v1_001966	MLOC_67420	6.14	5.76	10.43	10.58	7.69	7.43	7.44	8.57	1.15	0	0.8947312	1	#N/A	#N/A	IPR000719	Protein kinase, catalytic domain
TmoDV92v1_001967	MLOC_67420	13.35	12.96	15.27	11.87	13.61	12.59	13.86	12.69	0.92	0	0.6938351	0.8978008	#N/A	#N/A	IPR000719	Protein kinase, catalytic domain
TmoDV92v1_001968	MLOC_67420	12.44	12.35	14.63	11.38	13.13	12.16	13.14	12.22	0.93	0	0.7624195	0.9450694	#N/A	#N/A	IPR000719	Protein kinase, catalytic domain
TmoDV92v1_001969	MLOC_67420	17.71	15.81	18.54	15.97	17.34	15.8	17.36	16.37	0.94	0	0.7357837	0.9303753	#N/A	#N/A	IPR000719	Protein kinase, catalytic domain
TmoDV92v1_001970	#N/A	15.98	12.72	17.35	12.33	13.3	11.44	15.35	12.36	0.8	0	0.3391625	0.5819117	#N/A	#N/A	#N/A	#N/A
TmoDV92v1_001971	#N/A	19.44	15.68	16.89	10.87	10.35	8.74	17.34	9.99	0.58	0	0.02569638	0.08377531	#N/A	#N/A	#N/A	#N/A
TmoDV92v1_001972	#N/A	8.2	2.82	4.85	5.95	3.01	1.69	5.29	3.55	0.67	0	0.350074	0.5924032	#N/A	#N/A	#N/A	#N/A
TmoDV92v1_001973	#N/A	77.67	23.89	38.31	23.43	22.81	20.01	46.62	22.08	0.47	0	7.03E-05	0.000513377	#N/A	#N/A	#N/A	#N/A
TmoDV92v1_001974	#N/A	12.11	8.37	7.05	5.09	8.74	7.01	9.18	6.95	0.76	0	0.3533324	0.5948106	#N/A	#N/A	#N/A	#N/A
TmoDV92v1_001975	MLOC_7053	2.21	1.98	2.56	1.57	1.54	1.84	2.25	1.65	0.73	0	0.779442	0.9507922	#N/A	#N/A	IPR003103	BAG domain
TmoDV92v1_001976	MLOC_7053	3.37	3.07	4.85	8.86	8.8	9.44	3.76	9.03	2.4	1	0.03471981	0.1063298	#N/A	#N/A	IPR003103	BAG domain
TmoDV92v1_001977	MLOC_7053	20.02	17.97	20.82	44.85	44.87	37.61	19.6	42.44	2.17	1	0.000258335	0.001633913	#N/A	#N/A	IPR003103	BAG domain
TmoDV92v1_001978	MLOC_7053	1.95	2.12	3.18	2.68	2.24	1.92	2.42	2.28	0.94	0	1	1	#N/A	#N/A	IPR003103	BAG domain
TmoDV92v1_001979	#N/A	37.07	19.07	19.75	10.4	10.97	12.06	25.3	11.14	0.44	1	0.000470329	0.002767701	#N/A	#N/A	#N/A	#N/A
TmoDV92v1_001980	#N/A	4.49	6.29	5.4	6.14	5.38	6.03	5.39	5.85	1.08	0	1	1	#N/A	#N/A	#N/A	#N/A
TmoDV92v1_001981	#N/A	3.67	4.09	3.45	2.8	3.98	1.88	3.74	2.89	0.77	0	0.6591953	0.8696423	#N/A	#N/A	#N/A	#N/A
TmoDV92v1_001982	MLOC_70404	6.9	6.8	6.34	6.5	6.85	6.1	6.68	6.48	0.97	0	1	1	#N/A	#N/A	IPR000719	Protein kinase, catalytic domain
TmoDV92v1_001983	#N/A	3.02	4.29	3.56	4.65	3.59	2.43	3.62	3.56	0.98	0	1	1	#N/A	#N/A	#N/A	#N/A
TmoDV92v1_001984	#N/A	24.94	18.29	19.52	15.1	15.11	13.24	20.91	14.48	0.69	0	0.0845232	0.2129166	#N/A	#N/A	#N/A	#N/A
TmoDV92v1_001985	MLOC_7053	19.62	16.45	19.22	37.92	37.68	29.99	18.43	35.19	1.91	1	0.004010599	0.01794226	#N/A	#N/A	IPR003103	BAG domain
TmoDV92v1_001986	#N/A	14.17	5.98	7.78	5.35	7.87	8.39	9.31	7.2	0.77	0	0.4320638	0.6805172	#N/A	#N/A	#N/A	#N/A
TmoDV92v1_001987	MLOC_5739	7.92	5.68	7.28	6.87	6.73	7.38	6.96	6.99	1	0	1	1	#N/A	#N/A	IPR001005	SANT/Myb domain
TmoDV92v1_001988	#N/A	19.06	8.3	12.05	19.44	15.77	17.68	13.14	17.63	1.34	0	0.3241648	0.5640799	#N/A	#N/A	#N/A	#N/A
TmoDV92v1_001989	#N/A	9.32	2.46	4.65	4.84	7.46	3.51	5.48	5.27	0.96	0	0.8679345	1	#N/A	#N/A	#N/A	#N/A
TmoDV92v1_001990	#N/A	7.2	4.92	7.4	11.96	7.92	9.5	6.51	9.79	1.5	0	0.2942839	0.527276	#N/A	#N/A	#N/A	#N/A
TmoDV92v1_001991	#N/A	4.47	3.81	3.55	6.73	5.65	7.41	3.94	6.59	1.67	0	0.3083075	0.5444713	#N/A	#N/A	#N/A	#N/A
TmoDV92v1_001992	#N/A	10.62	6.35	10.72	15.74	11.2	16.55	9.23	14.5	1.57	0	0.1398736	0.3108184	#N/A	#N/A	#N/A	#N/A
TmoDV92v1_001993	#N/A	1.83	10.04	9.4	1.78	1.92	2.43	7.09	2.05	0.29	0	0.005736952	0.02427084	#N/A	#N/A	#N/A	#N/A
TmoDV92v1_001994	#N/A	2.12	10.1	9.62	2.06	1.94	2.43	7.28	2.14	0.29	0	0.005736952	0.02427084	#N/A	#N/A	#N/A	#N/A
TmoDV92v1_001995	MLOC_58960	14.95	16.92	16.55	11.35	11.58	12.76	16.14	11.9	0.74	0	0.2169597	0.4280392	#N/A	#N/A	IPR005485	Ribosomal protein L5 eukaryotic/L18 archaeal
TmoDV92v1_001996	#N/A	1.81	9.99	9.27	1.77	1.91	2.41	7.03	2.03	0.29	0	0.005736952	0.02427084	#N/A	#N/A	#N/A	#N/A
TmoDV92v1_001997	#N/A	1.81	9.99	9.27	1.77	1.91	2.41	7.03	2.03	0.29	0	0.005736952	0.02427084	#N/A	#N/A	#N/A	#N/A
TmoDV92v1_001998	#N/A	1.82	10.03	9.31	1.77	1.91	2.41	7.05	2.03	0.29	0	0.005736952	0.02427084	#N/A	#N/A	#N/A	#N/A
TmoDV92v1_001999	#N/A	1.58	8.1	6.15	1.46	1.65	2.26	5.28	1.79	0.34	0	0.03276096	0.1017848	#N/A	#N/A	#N/A	#N/A
[truncated: 118,912 more rows]
