# Supplementary material for: De Novo Transcriptome Assembly and Analyses of Gene Expression during Photomorphogenesis in Diploid Wheat Triticum monococcum
Source: PLoS One. 2014 May 12;9(5):e96855. doi: 10.1371/journal.pone.0096855 (PMC4018402; doi:10.1371/journal.pone.0096855)
Supplement: Table S1 — Expression profiles of assembled transcripts from DV92 and G3116. It is a zip file with two tab-delimited files called Table S1a.txt with DV92 gene expression data and Table S1b.txt with G3116 gene expression data. (ZIP) [file pone.0096855.s010.zip › Table-S1b.txt]

G3116_ID	Barley_ID	RPKM-Dark-1	RPKM-Dark-2	RPKM-Dark-3	RPKM-Light-1	RPKM-Light-2	RPKM-Light-3	Ave_Dark_RPKM	Ave_Light_RPKM	Fold_Light/Dark	IS_DIFF_EDGER	p-value	q-value	DV92_InterPro_IDs	DV92_InterPro_Description	Barley_InterPro_IDs
TmoG3116v1_000001	MLOC_15784	31.79	17.39	24.56	4.39	6.29	2.98	24.58	4.55	0.1852	1	1.67E-10	1.37E-09	#N/A	#N/A	IPR000210
TmoG3116v1_000002	MLOC_15784	31.87	17.45	24.65	4.40	6.31	2.99	24.65	4.56	0.1852	1	1.67E-10	1.37E-09	#N/A	#N/A	IPR000210
TmoG3116v1_000003	MLOC_54932	28.03	57.46	55.56	20.37	31.13	9.35	47.02	20.28	0.4314	1	3.08E-07	1.74E-06	IPR018502|IPR001464|IPR009118	Annexin repeat|Annexin|Annexin, plant	0
TmoG3116v1_000004	MLOC_54932	28.60	58.65	56.72	20.78	31.77	9.52	47.99	20.69	0.4312	1	3.42E-07	1.92E-06	IPR018502|IPR001464|IPR009118	Annexin repeat|Annexin|Annexin, plant	0
TmoG3116v1_000005	MLOC_54932	19.50	43.07	31.52	14.17	25.93	5.80	31.36	15.30	0.4878	0	0.000133226	0.000489854	#N/A	#N/A	0
TmoG3116v1_000006	#N/A	55.22	63.57	55.39	51.32	76.06	55.21	58.06	60.86	1.0483	1	0.9668067	0.8556254	#N/A	#N/A	#N/A
TmoG3116v1_000007	MLOC_12107	31.96	34.99	31.25	35.42	44.58	35.23	32.73	38.41	1.1734	1	0.4827174	0.5690349	#N/A	#N/A	IPR018485
TmoG3116v1_000008	#N/A	72.47	80.41	71.23	64.57	98.24	69.34	74.70	77.38	1.0359	0	1	0.8556254	#N/A	#N/A	#N/A
TmoG3116v1_000009	MLOC_12107	30.86	32.71	29.86	33.36	40.30	32.67	31.15	35.44	1.1380	1	0.6252627	0.6781312	#N/A	#N/A	IPR018485
TmoG3116v1_000010	MLOC_38520	5.92	5.21	5.76	1.68	1.95	1.57	5.63	1.73	0.3077	1	0.01899482	0.0411311	#N/A	#N/A	IPR000873
TmoG3116v1_000011	MLOC_38520	7.36	4.83	6.20	1.59	2.30	2.12	6.13	2.00	0.3269	1	0.01679234	0.03700491	#N/A	#N/A	IPR000873
TmoG3116v1_000012	MLOC_38520	7.99	5.62	6.53	1.49	2.08	1.82	6.72	1.80	0.2679	1	0.004890708	0.01260896	#N/A	#N/A	IPR000873
TmoG3116v1_000013	MLOC_38520	6.40	5.61	5.99	1.61	1.86	1.45	6.00	1.64	0.2740	1	0.01218075	0.02802299	#N/A	#N/A	IPR000873
TmoG3116v1_000014	MLOC_69887	5.56	3.75	4.29	1.43	1.85	1.82	4.53	1.70	0.3753	1	0.0679095	0.1213946	#N/A	#N/A	IPR002344
TmoG3116v1_000015	MLOC_69887	4.99	4.28	4.51	1.53	1.72	1.55	4.59	1.60	0.3489	1	0.0679095	0.1213946	#N/A	#N/A	IPR002344
TmoG3116v1_000016	MLOC_37503	2.12	1.11	1.41	2.34	3.03	1.00	1.55	2.12	1.3746	0	1	0.8556254	#N/A	#N/A	IPR009600
TmoG3116v1_000017	MLOC_37503	8.02	9.29	8.18	8.30	8.35	10.31	8.50	8.99	1.0575	0	1	0.8556254	#N/A	#N/A	IPR009600
TmoG3116v1_000018	MLOC_38520	31.54	29.20	27.82	17.43	19.72	25.71	29.52	20.95	0.7097	0	0.05093144	0.09529856	#N/A	#N/A	IPR000873
TmoG3116v1_000019	MLOC_38520	9.42	10.44	10.08	9.32	8.66	11.45	9.98	9.81	0.9828	0	1	0.8556254	#N/A	#N/A	IPR000873
TmoG3116v1_000020	MLOC_38520	9.38	10.96	10.04	9.03	8.95	11.39	10.13	9.79	0.9665	0	0.9024004	0.8556254	#N/A	#N/A	IPR000873
TmoG3116v1_000021	#N/A	17.62	18.82	17.72	9.22	15.11	10.26	18.05	11.53	0.6389	0	0.04772631	0.09029059	#N/A	#N/A	#N/A
TmoG3116v1_000022	#N/A	23.57	20.38	22.02	15.01	18.51	18.56	21.99	17.36	0.7896	0	0.2082574	0.3023333	#N/A	#N/A	#N/A
TmoG3116v1_000023	#N/A	24.08	20.73	22.51	15.27	18.84	18.89	22.44	17.67	0.7872	0	0.1858804	0.2751994	#N/A	#N/A	#N/A
TmoG3116v1_000024	#N/A	19.69	16.47	17.67	12.75	14.95	15.52	17.94	14.41	0.8028	0	0.2596342	0.3592577	#N/A	#N/A	#N/A
TmoG3116v1_000025	#N/A	20.05	16.70	18.00	12.93	15.16	15.74	18.25	14.61	0.8004	0	0.2652321	0.3657586	#N/A	#N/A	#N/A
TmoG3116v1_000026	MLOC_21567	26.83	26.27	24.58	26.53	22.36	27.77	25.89	25.55	0.9870	0	0.8301713	0.8141625	IPR019134|IPR018816	Cactin C-terminal domain|Cactin, domain	IPR019134
TmoG3116v1_000027	MLOC_20963	2.48	2.49	1.60	1.35	1.67	1.49	2.19	1.50	0.6874	0	0.552711	0.6233841	#N/A	#N/A	IPR012340
TmoG3116v1_000028	MLOC_20963	33.36	39.90	36.42	34.15	39.20	35.25	36.56	36.20	0.9901	0	0.818242	0.8059872	#N/A	#N/A	IPR012340
TmoG3116v1_000029	MLOC_20963	56.94	64.10	59.80	57.40	61.09	59.38	60.28	59.29	0.9837	0	0.7406418	0.7661004	IPR012340|IPR016027	Nucleic acid-binding, OB-fold|Nucleic acid-binding, OB-fold-like	IPR012340
TmoG3116v1_000030	MLOC_16236	47.40	53.13	49.54	76.18	68.67	69.67	50.02	71.51	1.4294	1	0.01912111	0.04137084	#N/A	#N/A	IPR012340
TmoG3116v1_000031	MLOC_16236	22.72	26.13	23.95	36.87	35.30	34.12	24.27	35.43	1.4600	1	0.05704047	0.1048192	#N/A	#N/A	IPR012340
TmoG3116v1_000032	MLOC_16236	19.20	22.50	20.61	31.39	30.30	29.05	20.77	30.25	1.4561	1	0.0841623	0.1446026	IPR012340|IPR016027	Nucleic acid-binding, OB-fold|Nucleic acid-binding, OB-fold-like	IPR012340
TmoG3116v1_000033	MLOC_16236	21.19	24.85	22.75	34.71	33.50	32.14	22.93	33.45	1.4588	1	0.05780958	0.1058663	#N/A	#N/A	IPR012340
TmoG3116v1_000034	MLOC_16236	21.20	24.86	22.77	34.73	33.52	32.13	22.94	33.46	1.4583	1	0.05780958	0.1058663	#N/A	#N/A	IPR012340
TmoG3116v1_000035	MLOC_20963	12.07	12.00	12.97	17.01	14.47	15.67	12.35	15.72	1.2729	1	0.4759211	0.5622052	IPR012340|IPR016027	Nucleic acid-binding, OB-fold|Nucleic acid-binding, OB-fold-like	IPR012340
TmoG3116v1_000036	MLOC_16236	42.85	50.02	46.98	74.56	66.79	67.52	46.62	69.62	1.4936	1	0.009634125	0.02286002	#N/A	#N/A	IPR012340
TmoG3116v1_000037	MLOC_20963	55.34	64.28	60.16	58.39	63.29	60.05	59.93	60.58	1.0108	0	0.8690555	0.8390574	#N/A	#N/A	IPR012340
TmoG3116v1_000038	MLOC_16236	9.80	10.55	11.98	17.70	14.39	15.79	10.78	15.96	1.4808	1	0.1728156	0.260573	#N/A	#N/A	IPR012340
TmoG3116v1_000039	MLOC_57760	26.03	25.52	28.69	37.07	24.24	32.42	26.75	31.24	1.1680	1	0.5502579	0.6233841	IPR016025|IPR016341|IPR011990|IPR001473|IPR015348|IPR022365|IPR016024|IPR000547	Clathrin, heavy chain, linker/propeller domain|Clathrin, heavy chain|Tetratricopeptide-like helical|Clathrin, heavy chain, propeller, N-terminal|Clathrin, heavy chain, linker, core motif|Clathrin, heavy chain, propeller repeat|Armadillo-type fold|Clathrin, heavy chain/VPS, 7-fold repeat	IPR016341
TmoG3116v1_000040	MLOC_57760	29.00	29.66	31.82	42.80	31.51	37.36	30.16	37.22	1.2342	1	0.3035912	0.4049217	IPR016025|IPR016341|IPR011990|IPR001473|IPR015348|IPR022365|IPR016024|IPR000547	Clathrin, heavy chain, linker/propeller domain|Clathrin, heavy chain|Tetratricopeptide-like helical|Clathrin, heavy chain, propeller, N-terminal|Clathrin, heavy chain, linker, core motif|Clathrin, heavy chain, propeller repeat|Armadillo-type fold|Clathrin, heavy chain/VPS, 7-fold repeat	IPR016341
TmoG3116v1_000041	MLOC_57760	25.80	25.58	28.85	37.08	24.10	32.62	26.74	31.27	1.1691	1	0.5502579	0.6233841	IPR016025|IPR016341|IPR011990|IPR001473|IPR015348|IPR022365|IPR016024|IPR000547	Clathrin, heavy chain, linker/propeller domain|Clathrin, heavy chain|Tetratricopeptide-like helical|Clathrin, heavy chain, propeller, N-terminal|Clathrin, heavy chain, linker, core motif|Clathrin, heavy chain, propeller repeat|Armadillo-type fold|Clathrin, heavy chain/VPS, 7-fold repeat	IPR016341
TmoG3116v1_000042	MLOC_57760	28.67	29.60	31.85	42.64	31.25	37.40	30.04	37.10	1.2350	1	0.3314508	0.4329551	IPR016025|IPR016341|IPR011990|IPR001473|IPR015348|IPR022365|IPR016024|IPR000547	Clathrin, heavy chain, linker/propeller domain|Clathrin, heavy chain|Tetratricopeptide-like helical|Clathrin, heavy chain, propeller, N-terminal|Clathrin, heavy chain, linker, core motif|Clathrin, heavy chain, propeller repeat|Armadillo-type fold|Clathrin, heavy chain/VPS, 7-fold repeat	IPR016341
TmoG3116v1_000043	MLOC_57760	24.58	24.17	27.48	34.85	23.33	30.80	25.41	29.66	1.1672	1	0.5386222	0.6154994	IPR016025|IPR016341|IPR011990|IPR001473|IPR015348|IPR022365|IPR016024|IPR000547	Clathrin, heavy chain, linker/propeller domain|Clathrin, heavy chain|Tetratricopeptide-like helical|Clathrin, heavy chain, propeller, N-terminal|Clathrin, heavy chain, linker, core motif|Clathrin, heavy chain, propeller repeat|Armadillo-type fold|Clathrin, heavy chain/VPS, 7-fold repeat	IPR016341
TmoG3116v1_000044	MLOC_57760	25.66	25.51	28.64	36.89	23.43	32.03	26.60	30.78	1.1571	1	0.5474125	0.6233841	IPR016025|IPR016341|IPR011990|IPR001473|IPR015348|IPR022365|IPR016024|IPR000547	Clathrin, heavy chain, linker/propeller domain|Clathrin, heavy chain|Tetratricopeptide-like helical|Clathrin, heavy chain, propeller, N-terminal|Clathrin, heavy chain, linker, core motif|Clathrin, heavy chain, propeller repeat|Armadillo-type fold|Clathrin, heavy chain/VPS, 7-fold repeat	IPR016341
TmoG3116v1_000045	MLOC_57760	24.56	24.66	27.42	35.97	23.50	31.81	25.54	30.43	1.1913	1	0.4555711	0.5453846	IPR016025|IPR016341|IPR011990|IPR001473|IPR015348|IPR022365|IPR016024|IPR000547	Clathrin, heavy chain, linker/propeller domain|Clathrin, heavy chain|Tetratricopeptide-like helical|Clathrin, heavy chain, propeller, N-terminal|Clathrin, heavy chain, linker, core motif|Clathrin, heavy chain, propeller repeat|Armadillo-type fold|Clathrin, heavy chain/VPS, 7-fold repeat	IPR016341
TmoG3116v1_000046	MLOC_57760	24.33	23.84	27.74	34.76	22.73	30.51	25.30	29.33	1.1592	1	0.5356041	0.6128622	IPR016025|IPR016341|IPR011990|IPR001473|IPR015348|IPR022365|IPR016024|IPR000547	Clathrin, heavy chain, linker/propeller domain|Clathrin, heavy chain|Tetratricopeptide-like helical|Clathrin, heavy chain, propeller, N-terminal|Clathrin, heavy chain, linker, core motif|Clathrin, heavy chain, propeller repeat|Armadillo-type fold|Clathrin, heavy chain/VPS, 7-fold repeat	IPR016341
TmoG3116v1_000047	MLOC_57760	25.64	25.85	28.84	36.75	24.38	32.71	26.78	31.28	1.1683	1	0.5502579	0.6233841	IPR016025|IPR016341|IPR011990|IPR001473|IPR015348|IPR022365|IPR016024|IPR000547	Clathrin, heavy chain, linker/propeller domain|Clathrin, heavy chain|Tetratricopeptide-like helical|Clathrin, heavy chain, propeller, N-terminal|Clathrin, heavy chain, linker, core motif|Clathrin, heavy chain, propeller repeat|Armadillo-type fold|Clathrin, heavy chain/VPS, 7-fold repeat	IPR016341
TmoG3116v1_000048	MLOC_57760	25.34	25.15	28.40	36.55	23.58	32.11	26.30	30.75	1.1693	1	0.502259	0.5851212	IPR016025|IPR016341|IPR011990|IPR001473|IPR015348|IPR022365|IPR016024|IPR000547	Clathrin, heavy chain, linker/propeller domain|Clathrin, heavy chain|Tetratricopeptide-like helical|Clathrin, heavy chain, propeller, N-terminal|Clathrin, heavy chain, linker, core motif|Clathrin, heavy chain, propeller repeat|Armadillo-type fold|Clathrin, heavy chain/VPS, 7-fold repeat	IPR016341
TmoG3116v1_000049	MLOC_57760	28.78	29.71	31.97	42.81	31.38	37.55	30.15	37.24	1.2351	1	0.3035912	0.4049217	IPR016025|IPR016341|IPR011990|IPR001473|IPR015348|IPR022365|IPR016024|IPR000547	Clathrin, heavy chain, linker/propeller domain|Clathrin, heavy chain|Tetratricopeptide-like helical|Clathrin, heavy chain, propeller, N-terminal|Clathrin, heavy chain, linker, core motif|Clathrin, heavy chain, propeller repeat|Armadillo-type fold|Clathrin, heavy chain/VPS, 7-fold repeat	IPR016341
TmoG3116v1_000050	MLOC_57760	29.04	29.86	31.39	41.46	29.94	36.63	30.10	36.01	1.1965	1	0.4257934	0.5200178	IPR016025|IPR016341|IPR011990|IPR001473|IPR015348|IPR022365|IPR016024|IPR000547	Clathrin, heavy chain, linker/propeller domain|Clathrin, heavy chain|Tetratricopeptide-like helical|Clathrin, heavy chain, propeller, N-terminal|Clathrin, heavy chain, linker, core motif|Clathrin, heavy chain, propeller repeat|Armadillo-type fold|Clathrin, heavy chain/VPS, 7-fold repeat	IPR016341
TmoG3116v1_000051	MLOC_57760	27.58	28.33	30.63	40.62	30.62	35.76	28.85	35.67	1.2365	1	0.3190988	0.4196334	IPR016025|IPR016341|IPR011990|IPR001473|IPR015348|IPR022365|IPR016024|IPR000547	Clathrin, heavy chain, linker/propeller domain|Clathrin, heavy chain|Tetratricopeptide-like helical|Clathrin, heavy chain, propeller, N-terminal|Clathrin, heavy chain, linker, core motif|Clathrin, heavy chain, propeller repeat|Armadillo-type fold|Clathrin, heavy chain/VPS, 7-fold repeat	IPR016341
TmoG3116v1_000052	MLOC_57760	28.63	29.64	31.77	42.62	30.71	36.97	30.02	36.77	1.2250	1	0.3314508	0.4329551	IPR016025|IPR016341|IPR011990|IPR001473|IPR015348|IPR022365|IPR016024|IPR000547	Clathrin, heavy chain, linker/propeller domain|Clathrin, heavy chain|Tetratricopeptide-like helical|Clathrin, heavy chain, propeller, N-terminal|Clathrin, heavy chain, linker, core motif|Clathrin, heavy chain, propeller repeat|Armadillo-type fold|Clathrin, heavy chain/VPS, 7-fold repeat	IPR016341
TmoG3116v1_000053	MLOC_57760	27.95	29.09	31.13	41.76	31.09	37.06	29.39	36.64	1.2466	1	0.2974987	0.3980687	IPR016025|IPR016341|IPR011990|IPR001473|IPR015348|IPR022365|IPR016024|IPR000547	Clathrin, heavy chain, linker/propeller domain|Clathrin, heavy chain|Tetratricopeptide-like helical|Clathrin, heavy chain, propeller, N-terminal|Clathrin, heavy chain, linker, core motif|Clathrin, heavy chain, propeller repeat|Armadillo-type fold|Clathrin, heavy chain/VPS, 7-fold repeat	IPR016341
TmoG3116v1_000054	MLOC_57760	27.34	28.00	30.89	40.53	30.03	35.48	28.74	35.35	1.2298	1	0.3487583	0.4482024	IPR016025|IPR016341|IPR011990|IPR001473|IPR015348|IPR022365|IPR016024|IPR000547	Clathrin, heavy chain, linker/propeller domain|Clathrin, heavy chain|Tetratricopeptide-like helical|Clathrin, heavy chain, propeller, N-terminal|Clathrin, heavy chain, linker, core motif|Clathrin, heavy chain, propeller repeat|Armadillo-type fold|Clathrin, heavy chain/VPS, 7-fold repeat	IPR016341
TmoG3116v1_000055	MLOC_57760	28.62	29.97	31.97	42.49	31.65	37.64	30.19	37.26	1.2343	1	0.3035912	0.4049217	IPR016025|IPR016341|IPR011990|IPR001473|IPR015348|IPR022365|IPR016024|IPR000547	Clathrin, heavy chain, linker/propeller domain|Clathrin, heavy chain|Tetratricopeptide-like helical|Clathrin, heavy chain, propeller, N-terminal|Clathrin, heavy chain, linker, core motif|Clathrin, heavy chain, propeller repeat|Armadillo-type fold|Clathrin, heavy chain/VPS, 7-fold repeat	IPR016341
TmoG3116v1_000056	MLOC_57760	28.23	28.99	31.09	42.19	31.17	37.21	29.44	36.86	1.2520	1	0.2714584	0.3712175	IPR016025|IPR016341|IPR011990|IPR001473|IPR015348|IPR022365|IPR016024|IPR000547	Clathrin, heavy chain, linker/propeller domain|Clathrin, heavy chain|Tetratricopeptide-like helical|Clathrin, heavy chain, propeller, N-terminal|Clathrin, heavy chain, linker, core motif|Clathrin, heavy chain, propeller repeat|Armadillo-type fold|Clathrin, heavy chain/VPS, 7-fold repeat	IPR016341
TmoG3116v1_000057	MLOC_57760	28.32	29.29	31.53	42.29	30.87	37.05	29.71	36.73	1.2363	1	0.3284036	0.4295863	IPR016025|IPR016341|IPR011990|IPR001473|IPR015348|IPR022365|IPR016024|IPR000547	Clathrin, heavy chain, linker/propeller domain|Clathrin, heavy chain|Tetratricopeptide-like helical|Clathrin, heavy chain, propeller, N-terminal|Clathrin, heavy chain, linker, core motif|Clathrin, heavy chain, propeller repeat|Armadillo-type fold|Clathrin, heavy chain/VPS, 7-fold repeat	IPR016341
TmoG3116v1_000058	MLOC_52257	83.43	82.71	80.92	73.35	75.04	70.89	82.36	73.09	0.8875	0	0.2282774	0.324435	IPR000426|IPR001353|IPR023332	Proteasome, alpha-subunit, N-terminal domain|Proteasome, subunit alpha/beta|Proteasome A-type subunit	IPR000426
TmoG3116v1_000059	MLOC_44114	19.15	21.25	19.42	14.37	16.34	16.93	19.94	15.88	0.7964	0	0.2509696	0.3494577	IPR000182|IPR018359|IPR016181|IPR001487	GNAT domain|Bromodomain, conserved site|Acyl-CoA N-acyltransferase|Bromodomain	IPR016181
TmoG3116v1_000060	MLOC_59538	88.14	85.98	83.16	73.02	32.66	83.19	85.76	62.96	0.7341	0	0.007714735	0.01884069	IPR000504|IPR012677	RNA recognition motif domain|Nucleotide-binding, alpha-beta plait	IPR001907
TmoG3116v1_000061	#N/A	1.00	1.00	1.00	1.00	1.27	1.00	1.00	1.09	1.0893	#N/A	1	0.8556254	#N/A	#N/A	#N/A
TmoG3116v1_000062	#N/A	3.02	3.13	3.04	4.45	3.88	4.51	3.06	4.28	1.3980	0	0.5313336	0.6087901	#N/A	#N/A	#N/A
TmoG3116v1_000063	MLOC_59538	80.11	78.15	75.58	66.45	29.74	75.64	77.95	57.28	0.7348	0	0.009696582	0.02298229	IPR000504|IPR012677	RNA recognition motif domain|Nucleotide-binding, alpha-beta plait	IPR001907
TmoG3116v1_000064	MLOC_59538	73.61	72.90	69.78	61.13	28.28	70.09	72.10	53.17	0.7374	0	0.01284219	0.02928398	IPR000504|IPR012677	RNA recognition motif domain|Nucleotide-binding, alpha-beta plait	IPR001907
TmoG3116v1_000065	MLOC_59538	1.00	1.00	1.13	1.18	1.00	1.00	1.04	1.06	1.0180	#N/A	1	0.8556254	#N/A	#N/A	IPR001907
TmoG3116v1_000066	MLOC_59538	1.00	1.00	1.12	1.18	1.00	1.00	1.04	1.06	1.0177	#N/A	1	0.8556254	#N/A	#N/A	IPR001907
TmoG3116v1_000067	MLOC_59538	1.00	1.00	1.14	1.20	1.00	1.00	1.05	1.07	1.0199	#N/A	1	0.8556254	#N/A	#N/A	IPR001907
TmoG3116v1_000068	MLOC_59538	10.81	14.00	11.66	48.23	41.12	39.64	12.16	43.00	3.5374	1	2.32E-10	1.88E-09	#N/A	#N/A	IPR001907
TmoG3116v1_000069	MLOC_191	33.24	38.14	30.99	37.55	38.25	36.76	34.12	37.52	1.0996	1	0.7272412	0.7559451	#N/A	#N/A	IPR001907
TmoG3116v1_000070	MLOC_59538	22.12	26.27	21.19	26.62	35.02	29.71	23.19	30.45	1.3128	1	0.2097566	0.3043084	#N/A	#N/A	IPR001907
TmoG3116v1_000071	MLOC_59538	22.59	26.84	21.65	27.19	35.78	30.36	23.69	31.11	1.3131	1	0.190457	0.2808915	#N/A	#N/A	IPR001907
TmoG3116v1_000072	MLOC_191	35.89	37.76	32.62	26.02	29.45	27.63	35.42	27.70	0.7820	0	0.1004895	0.1671908	IPR018215|IPR001907|IPR023562	ClpP, active site|ClpP|ClpP/TepA	IPR001907
TmoG3116v1_000073	MLOC_59538	8.64	10.45	10.94	9.82	8.36	7.60	10.01	8.59	0.8581	0	0.5240845	0.6030884	#N/A	#N/A	IPR001907
TmoG3116v1_000074	MLOC_59538	5.85	7.62	7.99	8.80	6.00	6.53	7.15	7.11	0.9939	0	1	0.8556254	#N/A	#N/A	IPR001907
TmoG3116v1_000075	MLOC_59538	9.69	10.37	10.93	27.69	19.31	24.29	10.33	23.76	2.3006	1	0.000632011	0.002019676	#N/A	#N/A	IPR001907
TmoG3116v1_000076	MLOC_59538	12.38	14.49	15.34	39.00	29.67	32.76	14.07	33.81	2.4022	1	2.08E-05	8.86E-05	#N/A	#N/A	IPR001907
TmoG3116v1_000077	MLOC_59538	52.38	51.97	50.68	54.72	29.07	57.94	51.68	47.24	0.9142	0	0.3965816	0.491713	#N/A	#N/A	IPR001907
TmoG3116v1_000078	MLOC_191	26.61	28.95	26.81	38.58	34.39	35.37	27.46	36.12	1.3152	1	0.1676352	0.2540636	#N/A	#N/A	IPR001907
TmoG3116v1_000079	MLOC_59538	54.65	54.04	52.65	56.70	29.71	60.35	53.78	48.92	0.9096	0	0.3825304	0.4816453	#N/A	#N/A	IPR001907
TmoG3116v1_000080	MLOC_59538	12.57	14.71	15.58	39.62	30.14	33.28	14.29	34.34	2.4038	1	2.45E-05	0.000103232	#N/A	#N/A	IPR001907
TmoG3116v1_000081	MLOC_59538	48.37	48.72	47.09	51.50	28.20	54.54	48.06	44.74	0.9310	0	0.4918802	0.5755945	#N/A	#N/A	IPR001907
TmoG3116v1_000082	MLOC_59538	11.61	13.76	14.62	44.48	32.77	37.37	13.33	38.20	2.8660	1	2.01E-07	1.17E-06	#N/A	#N/A	IPR001907
TmoG3116v1_000083	MLOC_17819	1.00	1.00	1.00	1.00	1.00	1.00	1.00	1.00	1.0000	#N/A	1	0.8556254	#N/A	#N/A	IPR000504
TmoG3116v1_000084	MLOC_17819	1.00	1.00	1.00	1.00	1.00	1.00	1.00	1.00	1.0000	#N/A	1	0.8556254	#N/A	#N/A	IPR000504
TmoG3116v1_000085	#N/A	12.79	17.18	14.03	6.62	7.66	5.77	14.67	6.68	0.4557	1	0.00431524	0.01128533	#N/A	#N/A	#N/A
TmoG3116v1_000086	MLOC_17819	6.63	8.63	7.45	3.87	3.94	3.59	7.57	3.80	0.5021	1	0.06500909	0.1169814	#N/A	#N/A	IPR000504
TmoG3116v1_000087	#N/A	2.09	2.15	2.47	4.07	1.65	3.78	2.24	3.17	1.4149	0	0.8063028	0.7989124	#N/A	#N/A	#N/A
TmoG3116v1_000088	MLOC_17819	7.40	5.17	5.09	1.83	1.40	2.18	5.89	1.80	0.3063	1	0.01218075	0.02802299	#N/A	#N/A	IPR000504
TmoG3116v1_000089	MLOC_17819	8.33	5.77	5.69	1.95	1.46	2.35	6.60	1.92	0.2910	1	0.01097067	0.02555561	#N/A	#N/A	IPR000504
TmoG3116v1_000090	MLOC_17819	8.27	6.72	5.98	2.22	1.48	2.05	6.99	1.92	0.2740	1	0.00711091	0.01752505	#N/A	#N/A	IPR000504
TmoG3116v1_000091	MLOC_17819	8.47	5.86	5.77	1.97	1.47	2.37	6.70	1.94	0.2890	1	0.01097067	0.02555561	#N/A	#N/A	IPR000504
TmoG3116v1_000092	MLOC_17819	3.27	3.23	2.61	1.44	1.43	1.11	3.04	1.33	0.4370	1	0.2722678	0.3712175	#N/A	#N/A	IPR000504
TmoG3116v1_000093	MLOC_17819	1.59	1.28	1.27	1.00	1.23	1.07	1.38	1.10	0.7977	0	1	0.8556254	#N/A	#N/A	IPR000504
TmoG3116v1_000094	MLOC_17819	4.52	5.24	4.71	2.40	3.23	2.19	4.82	2.60	0.5402	1	0.2190778	0.3136152	#N/A	#N/A	IPR000504
TmoG3116v1_000095	#N/A	2.17	1.97	2.10	1.12	1.60	1.58	2.08	1.43	0.6895	0	0.7560242	0.7737806	#N/A	#N/A	#N/A
TmoG3116v1_000096	MLOC_44238	37.54	37.22	31.68	16.82	20.47	18.40	35.48	18.56	0.5232	1	0.000201246	0.00071312	#N/A	#N/A	IPR005151
TmoG3116v1_000097	#N/A	11.99	10.91	12.90	6.90	6.42	9.24	11.93	7.52	0.6304	0	0.1027904	0.1703814	#N/A	#N/A	#N/A
TmoG3116v1_000098	#N/A	8.92	8.48	9.52	5.27	5.25	6.99	8.97	5.84	0.6508	0	0.1903293	0.2807113	#N/A	#N/A	#N/A
TmoG3116v1_000099	#N/A	6.17	5.32	5.51	3.60	3.37	4.85	5.67	3.94	0.6952	0	0.4693721	0.555483	#N/A	#N/A	#N/A
TmoG3116v1_000100	MLOC_12704	7.81	7.67	6.80	4.85	4.76	6.48	7.43	5.36	0.7221	0	0.3527211	0.4521354	#N/A	#N/A	IPR000408
TmoG3116v1_000101	MLOC_12704	4.56	4.06	3.56	3.40	2.94	3.87	4.06	3.40	0.8383	0	0.8349479	0.8167203	#N/A	#N/A	IPR000408
TmoG3116v1_000102	#N/A	4.23	3.57	3.84	2.40	2.44	3.36	3.88	2.73	0.7040	0	0.5108191	0.5912768	#N/A	#N/A	#N/A
TmoG3116v1_000103	#N/A	5.41	4.90	6.61	2.88	3.44	3.97	5.64	3.43	0.6078	0	0.2587476	0.3582912	#N/A	#N/A	#N/A
TmoG3116v1_000104	#N/A	3.00	2.52	2.91	2.79	2.43	2.08	2.81	2.43	0.8659	0	0.8063028	0.7989124	#N/A	#N/A	#N/A
TmoG3116v1_000105	#N/A	8.16	7.70	8.45	3.55	3.18	3.93	8.10	3.55	0.4386	1	0.02005779	0.04313726	#N/A	#N/A	#N/A
TmoG3116v1_000106	#N/A	5.94	6.85	7.61	3.53	2.94	2.89	6.80	3.12	0.4587	1	0.04820603	0.09091945	#N/A	#N/A	#N/A
TmoG3116v1_000107	MLOC_7612	9.93	9.60	9.70	6.06	5.55	6.19	9.74	5.93	0.6087	1	0.0911588	0.1546958	#N/A	#N/A	IPR007705
TmoG3116v1_000108	MLOC_7612	9.82	9.52	9.60	6.10	5.52	6.31	9.65	5.97	0.6194	1	0.1599741	0.2442159	#N/A	#N/A	IPR007705
TmoG3116v1_000109	MLOC_7612	9.91	9.37	9.54	6.04	5.71	6.21	9.61	5.99	0.6234	1	0.1599741	0.2442159	#N/A	#N/A	IPR007705
TmoG3116v1_000110	MLOC_7612	9.99	9.60	9.65	6.00	5.59	6.06	9.75	5.88	0.6035	1	0.0911588	0.1546958	#N/A	#N/A	IPR007705
TmoG3116v1_000111	MLOC_7612	9.73	9.34	9.60	6.03	5.61	6.04	9.55	5.89	0.6167	1	0.1175136	0.190534	#N/A	#N/A	IPR007705
TmoG3116v1_000112	MLOC_7612	10.04	9.71	9.94	6.08	5.62	6.17	9.90	5.96	0.6019	1	0.0911588	0.1546958	#N/A	#N/A	IPR007705
TmoG3116v1_000113	MLOC_7612	9.80	9.36	9.20	6.02	5.52	6.15	9.45	5.90	0.6238	1	0.1175136	0.190534	#N/A	#N/A	IPR007705
TmoG3116v1_000114	MLOC_7612	9.86	9.63	9.51	6.14	5.51	6.20	9.67	5.95	0.6153	1	0.1175136	0.190534	#N/A	#N/A	IPR007705
TmoG3116v1_000115	MLOC_7612	9.96	9.59	9.65	6.06	5.57	6.18	9.73	5.94	0.6097	1	0.0911588	0.1546958	#N/A	#N/A	IPR007705
TmoG3116v1_000116	#N/A	8.42	8.03	8.24	3.57	3.20	3.93	8.23	3.56	0.4331	1	0.02005779	0.04313726	#N/A	#N/A	#N/A
TmoG3116v1_000117	#N/A	7.34	5.35	6.48	4.36	3.07	4.40	6.39	3.94	0.6171	0	0.293782	0.3947964	#N/A	#N/A	#N/A
TmoG3116v1_000118	MLOC_12704	7.17	5.12	6.53	4.09	2.90	4.04	6.27	3.68	0.5862	0	0.2120734	0.3066207	#N/A	#N/A	IPR000408
TmoG3116v1_000119	#N/A	6.09	4.27	5.50	3.68	2.70	3.54	5.29	3.31	0.6260	0	0.3377271	0.4386938	#N/A	#N/A	#N/A
TmoG3116v1_000120	#N/A	4.83	3.47	4.44	2.87	2.37	2.85	4.25	2.70	0.6349	0	0.3919284	0.487427	#N/A	#N/A	#N/A
TmoG3116v1_000121	#N/A	2.14	2.06	1.88	1.29	1.38	1.28	2.03	1.32	0.6510	0	0.7560242	0.7737806	#N/A	#N/A	#N/A
TmoG3116v1_000122	#N/A	5.40	4.37	5.24	2.61	3.14	2.81	5.00	2.85	0.5702	0	0.2190778	0.3136152	#N/A	#N/A	#N/A
TmoG3116v1_000123	#N/A	5.89	3.69	4.65	1.32	1.25	1.80	4.74	1.46	0.3071	1	0.03347653	0.06681621	#N/A	#N/A	#N/A
TmoG3116v1_000124	#N/A	5.28	2.80	4.46	1.00	1.27	1.26	4.18	1.18	0.2820	1	0.02303782	0.0485992	#N/A	#N/A	#N/A
TmoG3116v1_000125	#N/A	7.92	7.36	8.23	3.63	3.20	3.95	7.84	3.59	0.4583	1	0.04715043	0.08932835	#N/A	#N/A	#N/A
TmoG3116v1_000126	#N/A	8.03	7.67	7.85	3.44	3.11	3.78	7.85	3.44	0.4387	1	0.02857262	0.0583448	#N/A	#N/A	#N/A
TmoG3116v1_000127	#N/A	7.58	7.17	7.85	3.44	3.13	3.89	7.53	3.49	0.4629	1	0.04036088	0.07827683	#N/A	#N/A	#N/A
TmoG3116v1_000128	#N/A	7.77	7.24	8.10	3.65	3.14	4.06	7.70	3.62	0.4697	1	0.06500909	0.1169814	#N/A	#N/A	#N/A
TmoG3116v1_000129	#N/A	7.68	6.93	7.93	3.52	3.35	3.89	7.51	3.59	0.4776	1	0.06500909	0.1169814	#N/A	#N/A	#N/A
TmoG3116v1_000130	#N/A	7.99	7.36	8.18	3.56	3.25	3.81	7.84	3.54	0.4512	1	0.02857262	0.0583448	#N/A	#N/A	#N/A
TmoG3116v1_000131	#N/A	5.17	4.08	4.95	3.45	2.84	3.21	4.73	3.17	0.6696	0	0.414167	0.5083341	#N/A	#N/A	#N/A
TmoG3116v1_000132	#N/A	7.63	6.99	8.07	3.53	3.20	3.71	7.57	3.48	0.4605	1	0.04036088	0.07827683	#N/A	#N/A	#N/A
TmoG3116v1_000133	#N/A	15.97	11.48	14.67	7.56	4.05	7.35	14.04	6.32	0.4502	1	0.004997019	0.01285091	#N/A	#N/A	#N/A
TmoG3116v1_000134	#N/A	1.76	1.20	1.00	1.28	1.27	1.80	1.32	1.45	1.0968	0	1	0.8556254	#N/A	#N/A	#N/A
TmoG3116v1_000135	#N/A	2.66	3.63	3.24	1.41	1.79	1.19	3.18	1.46	0.4607	1	0.1848504	0.274008	#N/A	#N/A	#N/A
TmoG3116v1_000136	#N/A	2.29	2.20	2.01	1.42	1.82	3.19	2.17	2.14	0.9876	0	1	0.8556254	#N/A	#N/A	#N/A
TmoG3116v1_000137	#N/A	7.18	6.70	7.78	4.57	3.07	5.24	7.22	4.29	0.5948	0	0.188411	0.2783702	#N/A	#N/A	#N/A
TmoG3116v1_000138	#N/A	13.43	11.43	12.39	7.03	4.20	6.98	12.42	6.07	0.4889	1	0.01446316	0.03253994	#N/A	#N/A	#N/A
TmoG3116v1_000139	#N/A	11.52	10.37	10.71	6.13	4.51	6.58	10.86	5.74	0.5283	1	0.04060986	0.07860566	#N/A	#N/A	#N/A
TmoG3116v1_000140	#N/A	9.80	9.16	9.29	4.99	3.58	5.06	9.42	4.54	0.4825	1	0.02410022	0.05042202	#N/A	#N/A	#N/A
TmoG3116v1_000141	#N/A	12.63	10.60	11.19	6.56	4.02	6.51	11.47	5.70	0.4969	1	0.02286347	0.04829398	#N/A	#N/A	#N/A
TmoG3116v1_000142	#N/A	12.53	9.68	11.46	6.61	3.87	6.53	11.22	5.67	0.5050	1	0.03057231	0.06189474	#N/A	#N/A	#N/A
TmoG3116v1_000143	#N/A	13.43	10.00	12.35	6.40	4.08	6.82	11.93	5.77	0.4836	1	0.01699053	0.03737883	#N/A	#N/A	#N/A
TmoG3116v1_000144	#N/A	1.61	1.32	1.46	1.00	2.08	1.42	1.46	1.50	1.0271	0	1	0.8556254	#N/A	#N/A	#N/A
TmoG3116v1_000145	#N/A	13.22	10.78	12.11	6.47	5.46	7.39	12.04	6.44	0.5351	1	0.02901861	0.05911322	#N/A	#N/A	#N/A
TmoG3116v1_000146	#N/A	10.83	10.79	9.84	6.15	8.47	8.28	10.49	7.63	0.7278	0	0.2413291	0.3392254	#N/A	#N/A	#N/A
TmoG3116v1_000147	#N/A	5.59	3.96	5.34	2.30	5.02	3.06	4.96	3.46	0.6969	0	0.4342889	0.5244608	#N/A	#N/A	#N/A
TmoG3116v1_000148	#N/A	1.00	1.00	1.00	1.00	1.00	1.00	1.00	1.00	1.0000	#N/A	1	0.8556254	#N/A	#N/A	#N/A
TmoG3116v1_000149	#N/A	4.87	3.27	4.71	2.39	4.08	3.73	4.28	3.40	0.7939	0	0.6836502	0.7214632	#N/A	#N/A	#N/A
TmoG3116v1_000150	#N/A	3.56	2.42	3.65	2.08	3.12	3.15	3.21	2.78	0.8674	0	0.8173733	0.8052197	#N/A	#N/A	#N/A
TmoG3116v1_000151	#N/A	3.50	2.41	3.34	1.78	2.78	3.23	3.08	2.60	0.8432	0	1	0.8556254	#N/A	#N/A	#N/A
TmoG3116v1_000152	#N/A	1.83	2.61	1.98	1.41	1.79	1.19	2.14	1.46	0.6837	0	0.552711	0.6233841	#N/A	#N/A	#N/A
TmoG3116v1_000153	MLOC_13204	6.54	6.90	6.66	4.82	4.91	4.45	6.70	4.73	0.7057	0	0.4051929	0.5002455	#N/A	#N/A	0
TmoG3116v1_000154	#N/A	11.02	10.26	8.71	6.76	9.26	7.75	10.00	7.93	0.7925	0	0.3626225	0.462259	#N/A	#N/A	#N/A
TmoG3116v1_000155	MLOC_13204	9.04	8.82	8.00	6.07	6.94	5.98	8.62	6.33	0.7340	0	0.3893641	0.487427	#N/A	#N/A	0
TmoG3116v1_000156	#N/A	3.93	2.54	3.96	2.07	2.67	2.63	3.48	2.46	0.7070	0	0.4875309	0.571512	#N/A	#N/A	#N/A
TmoG3116v1_000157	#N/A	3.70	2.34	4.05	1.70	2.36	2.55	3.37	2.20	0.6546	0	0.4607809	0.5479885	#N/A	#N/A	#N/A
TmoG3116v1_000158	#N/A	11.66	10.05	10.58	6.21	8.19	8.00	10.76	7.47	0.6937	0	0.1971839	0.2887204	#N/A	#N/A	#N/A
TmoG3116v1_000159	#N/A	24.25	22.41	20.23	15.41	17.06	14.83	22.30	15.77	0.7072	0	0.07174567	0.1269514	#N/A	#N/A	#N/A
TmoG3116v1_000160	#N/A	18.51	17.15	14.70	12.61	13.21	11.29	16.79	12.37	0.7369	0	0.1613969	0.2455382	#N/A	#N/A	#N/A
TmoG3116v1_000161	#N/A	9.97	8.75	8.76	6.23	7.64	7.31	9.16	7.06	0.7708	0	0.4109805	0.5061464	#N/A	#N/A	#N/A
TmoG3116v1_000162	#N/A	5.87	6.49	3.84	4.31	5.51	6.91	5.40	5.58	1.0328	0	1	0.8556254	#N/A	#N/A	#N/A
TmoG3116v1_000163	#N/A	17.17	16.34	13.61	11.05	12.88	13.36	15.71	12.43	0.7916	0	0.3113931	0.4116076	#N/A	#N/A	#N/A
TmoG3116v1_000164	#N/A	11.27	11.06	9.26	8.11	9.17	9.45	10.53	8.91	0.8462	0	0.5319747	0.6092619	#N/A	#N/A	#N/A
TmoG3116v1_000165	#N/A	10.31	9.76	8.09	6.64	8.35	9.75	9.39	8.25	0.8782	0	0.5996041	0.658776	#N/A	#N/A	#N/A
TmoG3116v1_000166	#N/A	11.04	10.44	8.73	6.69	8.68	10.39	10.07	8.59	0.8526	0	0.5240845	0.6030884	#N/A	#N/A	#N/A
TmoG3116v1_000167	#N/A	13.43	12.85	11.32	8.60	9.88	9.49	12.53	9.32	0.7439	0	0.2394914	0.3370903	#N/A	#N/A	#N/A
TmoG3116v1_000168	#N/A	7.15	6.32	7.38	4.81	4.94	5.72	6.95	5.16	0.7421	0	0.4193442	0.5133713	#N/A	#N/A	#N/A
TmoG3116v1_000169	MLOC_61117	30.91	29.61	26.48	14.26	17.57	15.53	29.00	15.79	0.5444	1	0.001292825	0.003849274	#N/A	#N/A	0
TmoG3116v1_000170	MLOC_61117	35.71	33.94	30.15	16.40	20.31	17.89	33.27	18.20	0.5471	1	0.00068893	0.002183869	#N/A	#N/A	0
TmoG3116v1_000171	MLOC_61117	15.76	13.14	14.36	8.48	9.44	9.08	14.42	9.00	0.6241	1	0.05409024	0.1003681	#N/A	#N/A	0
TmoG3116v1_000172	MLOC_61117	12.51	10.33	10.97	6.75	7.51	7.29	11.27	7.18	0.6377	1	0.1212276	0.1954569	#N/A	#N/A	0
TmoG3116v1_000173	MLOC_61117	12.54	10.36	10.79	6.99	7.75	7.18	11.23	7.31	0.6505	1	0.1212276	0.1954569	#N/A	#N/A	0
TmoG3116v1_000174	MLOC_61117	14.64	12.30	13.28	7.90	8.93	8.43	13.41	8.42	0.6280	1	0.0793806	0.1382126	#N/A	#N/A	0
TmoG3116v1_000175	#N/A	16.05	13.23	14.16	9.07	10.98	9.80	14.48	9.95	0.6871	0	0.1219902	0.1960508	#N/A	#N/A	#N/A
TmoG3116v1_000176	MLOC_61117	14.55	12.00	12.98	7.95	9.07	8.20	13.18	8.41	0.6382	1	0.09888117	0.1656811	#N/A	#N/A	0
TmoG3116v1_000177	MLOC_61117	15.35	12.77	13.40	8.25	9.42	8.57	13.84	8.75	0.6321	1	0.08449081	0.1450584	#N/A	#N/A	0
TmoG3116v1_000178	#N/A	16.64	13.58	14.36	9.29	11.01	10.21	14.86	10.17	0.6845	0	0.127723	0.2038005	#N/A	#N/A	#N/A
TmoG3116v1_000179	MLOC_4508	8.46	6.92	8.10	5.12	4.17	5.47	7.83	4.92	0.6283	1	0.1563565	0.2399568	#N/A	#N/A	IPR019185
TmoG3116v1_000180	MLOC_66355	6.45	5.16	6.72	5.29	3.62	5.13	6.11	4.68	0.7659	0	0.4990377	0.581852	#N/A	#N/A	IPR013525
TmoG3116v1_000181	MLOC_66355	5.60	4.67	5.84	4.59	3.41	4.44	5.37	4.15	0.7723	0	0.5807705	0.6464233	#N/A	#N/A	IPR013525
TmoG3116v1_000182	MLOC_66355	5.05	4.42	5.28	4.53	3.49	4.36	4.92	4.13	0.8394	0	0.7076613	0.7404451	#N/A	#N/A	IPR013525
TmoG3116v1_000183	MLOC_64264	19.29	18.17	19.00	15.56	9.06	13.71	18.82	12.78	0.6790	0	0.08642423	0.1480303	#N/A	#N/A	IPR012552
TmoG3116v1_000184	MLOC_62448	2.71	2.20	2.82	1.56	1.61	2.39	2.58	1.85	0.7180	0	0.5853702	0.6464233	#N/A	#N/A	IPR002347
TmoG3116v1_000185	MLOC_36985	28.59	26.57	27.42	19.45	16.71	18.59	27.53	18.25	0.6629	0	0.02610434	0.05400937	#N/A	#N/A	0
TmoG3116v1_000186	MLOC_36985	19.90	18.25	19.87	14.48	16.20	15.00	19.34	15.22	0.7871	0	0.2406357	0.3385195	#N/A	#N/A	0
TmoG3116v1_000187	MLOC_36985	12.43	11.89	12.67	8.95	10.01	9.52	12.33	9.49	0.7702	0	0.2940462	0.3949832	#N/A	#N/A	0
TmoG3116v1_000188	MLOC_36985	29.08	27.56	27.74	19.81	17.49	18.97	28.13	18.76	0.6668	0	0.02306794	0.04865257	#N/A	#N/A	0
TmoG3116v1_000189	MLOC_36985	20.93	16.26	17.91	12.44	11.15	14.07	18.37	12.55	0.6834	0	0.08261334	0.1425796	#N/A	#N/A	0
TmoG3116v1_000190	MLOC_36985	12.95	10.65	11.44	7.70	6.99	8.92	11.68	7.87	0.6736	0	0.1360189	0.2143709	#N/A	#N/A	0
TmoG3116v1_000191	MLOC_36985	15.22	12.28	13.14	8.97	8.26	10.54	13.55	9.25	0.6833	0	0.1353194	0.2135652	#N/A	#N/A	0
TmoG3116v1_000192	MLOC_36985	20.38	19.13	19.33	14.20	13.49	14.06	19.61	13.92	0.7097	0	0.09794287	0.1643927	#N/A	#N/A	0
TmoG3116v1_000193	MLOC_36985	29.46	29.77	29.22	21.73	21.54	20.31	29.48	21.19	0.7188	0	0.05093144	0.09529856	#N/A	#N/A	0
TmoG3116v1_000194	MLOC_36985	31.72	31.02	30.59	22.50	27.00	23.34	31.11	24.28	0.7804	0	0.1154556	0.1878036	#N/A	#N/A	0
TmoG3116v1_000195	MLOC_36985	21.27	21.94	21.36	16.56	17.99	15.75	21.52	16.76	0.7790	0	0.1728765	0.2605986	#N/A	#N/A	0
TmoG3116v1_000196	MLOC_36985	25.14	25.29	24.72	18.53	18.67	17.31	25.05	18.17	0.7252	0	0.07946834	0.1383224	#N/A	#N/A	0
TmoG3116v1_000197	MLOC_36985	27.20	27.50	26.82	19.90	19.55	18.78	27.17	19.41	0.7143	0	0.0575677	0.1056265	#N/A	#N/A	0
TmoG3116v1_000198	MLOC_36985	30.38	30.65	30.12	21.86	22.02	20.53	30.38	21.47	0.7066	0	0.03895642	0.0761352	#N/A	#N/A	0
TmoG3116v1_000199	MLOC_36985	29.31	27.18	27.53	20.00	16.94	19.36	28.01	18.76	0.6700	0	0.02742844	0.05641701	#N/A	#N/A	0
TmoG3116v1_000200	MLOC_36985	26.60	24.75	25.10	18.13	15.22	17.39	25.49	16.91	0.6635	0	0.03033203	0.06148721	#N/A	#N/A	0
TmoG3116v1_000201	MLOC_36985	29.40	27.20	27.60	19.47	16.94	19.08	28.07	18.50	0.6590	0	0.01832493	0.03993067	#N/A	#N/A	0
TmoG3116v1_000202	MLOC_36985	12.93	10.11	11.75	7.77	10.37	9.99	11.60	9.38	0.8085	0	0.4733836	0.5594958	#N/A	#N/A	0
TmoG3116v1_000203	MLOC_66355	5.64	5.14	5.93	5.32	3.81	4.85	5.57	4.66	0.8361	0	0.7271458	0.7559451	#N/A	#N/A	IPR013525
TmoG3116v1_000204	MLOC_66355	5.34	4.89	5.50	5.33	3.89	4.46	5.24	4.56	0.8706	0	0.7178762	0.748605	#N/A	#N/A	IPR013525
TmoG3116v1_000205	MLOC_66355	5.36	5.03	5.63	5.16	3.84	4.82	5.34	4.61	0.8627	0	0.859172	0.8322536	#N/A	#N/A	IPR013525
TmoG3116v1_000206	MLOC_66355	5.44	5.00	5.78	5.33	3.78	4.81	5.41	4.64	0.8583	0	0.7271458	0.7559451	#N/A	#N/A	IPR013525
TmoG3116v1_000207	MLOC_66355	5.35	4.93	5.64	5.21	3.72	4.65	5.31	4.53	0.8523	0	0.7178762	0.748605	#N/A	#N/A	IPR013525
TmoG3116v1_000208	MLOC_4508	21.10	20.57	18.18	10.91	12.10	11.51	19.95	11.51	0.5767	1	0.01290833	0.02942219	#N/A	#N/A	IPR019185
TmoG3116v1_000209	MLOC_4508	19.57	19.20	17.10	10.09	11.21	10.66	18.63	10.65	0.5721	1	0.01248545	0.02863872	#N/A	#N/A	IPR019185
TmoG3116v1_000210	MLOC_4508	19.39	19.03	16.94	10.00	11.11	10.56	18.45	10.56	0.5723	1	0.01583965	0.03519439	#N/A	#N/A	IPR019185
TmoG3116v1_000211	MLOC_4508	18.61	18.26	16.28	9.61	10.68	10.17	17.72	10.15	0.5729	1	0.01837752	0.04003055	#N/A	#N/A	IPR019185
TmoG3116v1_000212	MLOC_4508	19.69	19.32	17.20	10.15	11.28	10.72	18.73	10.71	0.5719	1	0.01248545	0.02863872	#N/A	#N/A	IPR019185
TmoG3116v1_000213	MLOC_44238	42.51	42.21	36.07	19.22	24.38	21.44	40.26	21.68	0.5384	1	0.000198744	0.000705368	#N/A	#N/A	IPR005151
TmoG3116v1_000214	MLOC_44238	35.15	34.76	29.72	16.43	20.75	18.29	33.21	18.49	0.5568	1	0.000943262	0.002898775	#N/A	#N/A	IPR005151
TmoG3116v1_000215	MLOC_44238	43.41	42.82	36.90	20.41	25.99	23.21	41.04	23.20	0.5654	1	0.000435498	0.001438652	#N/A	#N/A	IPR005151
TmoG3116v1_000216	MLOC_12704	33.14	32.84	27.56	13.94	19.76	15.19	31.18	16.29	0.5225	1	0.000507446	0.00165136	#N/A	#N/A	IPR000408
TmoG3116v1_000217	MLOC_44238	40.39	40.21	34.14	18.17	23.42	20.38	38.25	20.66	0.5400	1	0.000275776	0.000950038	#N/A	#N/A	IPR005151
TmoG3116v1_000218	MLOC_44238	42.76	42.67	36.56	19.38	24.61	21.77	40.66	21.92	0.5390	1	0.000161133	0.000582783	#N/A	#N/A	IPR005151
TmoG3116v1_000219	MLOC_44238	34.86	34.14	28.31	14.85	20.38	16.34	32.43	17.19	0.5300	1	0.000400311	0.001331695	#N/A	#N/A	IPR005151
TmoG3116v1_000220	#N/A	2.72	2.67	2.60	1.77	1.47	1.37	2.67	1.54	0.5772	1	0.5853702	0.6464233	#N/A	#N/A	#N/A
TmoG3116v1_000221	#N/A	25.90	26.46	23.66	12.75	12.46	13.55	25.34	12.92	0.5099	1	0.001085333	0.003286253	#N/A	#N/A	#N/A
TmoG3116v1_000222	MLOC_12395	14.47	27.28	25.06	47.02	37.48	41.54	22.27	42.01	1.8865	1	0.000529998	0.001717606	IPR005031|IPR023393	Streptomyces cyclase/dehydrase|START-like domain	IPR023393
TmoG3116v1_000223	MLOC_12395	13.51	28.24	25.49	50.09	40.37	44.11	22.41	44.86	2.0014	1	0.000143724	0.000524897	IPR005031|IPR023393	Streptomyces cyclase/dehydrase|START-like domain	IPR023393
TmoG3116v1_000224	MLOC_12395	14.40	27.43	24.14	47.00	40.45	41.72	21.99	43.06	1.9579	1	0.000217604	0.000766483	IPR005031|IPR023393	Streptomyces cyclase/dehydrase|START-like domain	IPR023393
TmoG3116v1_000225	MLOC_12395	13.59	28.24	24.40	49.53	43.14	43.86	22.07	45.51	2.0617	1	6.97E-05	0.000270737	IPR005031|IPR023393	Streptomyces cyclase/dehydrase|START-like domain	IPR023393
TmoG3116v1_000226	MLOC_38828	20.87	20.19	18.65	18.37	23.64	23.77	19.90	21.92	1.1015	1	0.8089427	0.8007814	IPR011004|IPR001451	Trimeric LpxA-like|Bacterial transferase hexapeptide repeat	IPR001451
TmoG3116v1_000227	MLOC_38828	18.51	17.92	15.80	16.66	22.93	22.04	17.41	20.54	1.1800	1	0.6061867	0.6646496	#N/A	#N/A	IPR001451
TmoG3116v1_000228	MLOC_38828	20.94	20.25	18.71	18.43	23.71	23.85	19.97	22.00	1.1016	1	0.8089427	0.8007814	IPR011004|IPR001451	Trimeric LpxA-like|Bacterial transferase hexapeptide repeat	IPR001451
TmoG3116v1_000229	MLOC_38828	31.06	27.81	29.47	30.28	26.47	31.74	29.45	29.50	1.0017	0	0.8955207	0.8556254	IPR001451|IPR005835	Bacterial transferase hexapeptide repeat|Nucleotidyl transferase	IPR001451
TmoG3116v1_000230	MLOC_38828	18.44	16.00	17.29	14.74	13.45	15.92	17.25	14.70	0.8524	0	0.3953706	0.4904104	IPR011004|IPR001451	Trimeric LpxA-like|Bacterial transferase hexapeptide repeat	IPR001451
TmoG3116v1_000231	MLOC_38828	30.10	26.55	28.12	28.35	25.30	29.63	28.26	27.76	0.9824	0	0.838813	0.8197702	IPR011004|IPR001451	Trimeric LpxA-like|Bacterial transferase hexapeptide repeat	IPR001451
TmoG3116v1_000232	MLOC_38828	28.90	26.06	27.38	27.27	24.61	29.20	27.45	27.03	0.9847	0	0.8364529	0.8178199	IPR011004|IPR001451	Trimeric LpxA-like|Bacterial transferase hexapeptide repeat	IPR001451
TmoG3116v1_000233	MLOC_38828	28.97	26.22	27.75	28.88	24.30	30.26	27.65	27.82	1.0061	0	0.9455461	0.8556254	IPR001451|IPR005835	Bacterial transferase hexapeptide repeat|Nucleotidyl transferase	IPR001451
TmoG3116v1_000234	MLOC_38828	22.54	19.20	22.00	22.35	15.29	20.74	21.25	19.46	0.9161	0	0.5651956	0.6344964	IPR005835	Nucleotidyl transferase	IPR001451
TmoG3116v1_000235	MLOC_38828	13.58	11.17	12.93	9.86	7.39	9.68	12.56	8.98	0.7149	0	0.191667	0.2824573	IPR005835	Nucleotidyl transferase	IPR001451
TmoG3116v1_000236	MLOC_38828	21.72	18.01	20.68	20.34	14.33	18.64	20.14	17.77	0.8824	0	0.4917578	0.5754646	IPR005835	Nucleotidyl transferase	IPR001451
TmoG3116v1_000237	MLOC_38828	20.34	17.50	19.85	19.10	13.59	18.21	19.23	16.97	0.8824	0	0.4826362	0.5689657	IPR005835	Nucleotidyl transferase	IPR001451
TmoG3116v1_000238	MLOC_38828	21.17	18.06	20.72	21.04	14.42	19.53	19.98	18.33	0.9174	0	0.6098542	0.6662522	IPR005835	Nucleotidyl transferase	IPR001451
TmoG3116v1_000239	MLOC_70229	29.17	32.86	33.65	18.12	23.24	17.11	31.89	19.49	0.6112	1	0.004995945	0.01285091	#N/A	#N/A	0
TmoG3116v1_000240	MLOC_70229	34.39	34.70	39.05	20.03	19.29	18.34	36.05	19.22	0.5332	1	0.000251643	0.000874662	#N/A	#N/A	0
TmoG3116v1_000241	MLOC_64563	89.64	51.37	72.66	11.80	12.37	14.12	71.22	12.76	0.1792	1	1.29E-23	3.19E-22	#N/A	#N/A	IPR004087
TmoG3116v1_000242	MLOC_64563	211.55	125.67	155.31	22.35	34.06	29.28	164.17	28.56	0.1740	1	2.74E-40	2.17E-38	#N/A	#N/A	IPR004087
TmoG3116v1_000243	MLOC_64563	316.56	189.08	230.85	31.31	50.19	41.61	245.50	41.04	0.1672	1	2.98E-50	4.63E-48	#N/A	#N/A	IPR004087
TmoG3116v1_000244	MLOC_64563	298.23	177.39	213.06	29.53	51.51	39.97	229.56	40.34	0.1757	1	6.53E-47	8.35E-45	#N/A	#N/A	IPR004087
TmoG3116v1_000245	MLOC_64563	257.31	154.09	190.62	26.46	41.05	35.76	200.67	34.42	0.1715	1	4.56E-45	5.14E-43	#N/A	#N/A	IPR004087
TmoG3116v1_000246	MLOC_64563	375.39	225.71	275.03	36.42	59.77	50.06	292.04	48.75	0.1669	1	2.47E-54	4.91E-52	#N/A	#N/A	IPR004087
TmoG3116v1_000247	MLOC_64563	336.57	203.07	239.94	32.65	55.83	43.71	259.86	44.06	0.1696	1	6.06E-51	9.64E-49	#N/A	#N/A	IPR004087
TmoG3116v1_000248	MLOC_64563	84.70	47.65	68.61	11.75	12.68	14.05	66.99	12.83	0.1915	1	1.09E-21	2.33E-20	#N/A	#N/A	IPR004087
TmoG3116v1_000249	MLOC_15914	4.07	4.80	4.54	2.78	3.21	2.55	4.47	2.85	0.6368	1	0.295417	0.395766	#N/A	#N/A	0
TmoG3116v1_000250	MLOC_15914	3.43	3.99	3.49	2.31	2.41	2.19	3.63	2.30	0.6337	1	0.4875309	0.571512	#N/A	#N/A	0
TmoG3116v1_000251	MLOC_59747	4.34	5.19	4.94	2.92	3.41	2.72	4.82	3.02	0.6258	1	0.3174394	0.4176471	#N/A	#N/A	0
TmoG3116v1_000252	MLOC_59747	3.54	4.15	3.65	2.36	2.47	2.26	3.78	2.36	0.6259	1	0.367183	0.465404	#N/A	#N/A	0
TmoG3116v1_000253	#N/A	180.42	93.86	137.60	13.79	21.79	16.70	137.30	17.43	0.1269	1	3.08E-44	3.30E-42	#N/A	#N/A	#N/A
TmoG3116v1_000254	MLOC_64563	84.84	53.64	71.50	15.26	16.64	15.74	70.00	15.88	0.2269	1	1.49E-19	2.68E-18	#N/A	#N/A	IPR004087
TmoG3116v1_000255	MLOC_64563	121.69	70.62	98.10	17.14	19.86	18.22	96.80	18.41	0.1902	1	1.62E-27	5.29E-26	#N/A	#N/A	IPR004087
TmoG3116v1_000256	MLOC_64563	220.38	121.97	170.66	28.52	32.11	29.41	171.00	30.01	0.1755	1	1.20E-40	9.89E-39	#N/A	#N/A	IPR004087
TmoG3116v1_000257	#N/A	260.07	125.16	185.64	22.37	26.72	24.74	190.29	24.61	0.1293	1	1.76E-52	3.07E-50	#N/A	#N/A	#N/A
TmoG3116v1_000258	MLOC_64563	31.52	20.45	27.52	7.47	7.42	7.12	26.50	7.33	0.2768	1	2.43E-08	1.58E-07	#N/A	#N/A	IPR004087
TmoG3116v1_000259	MLOC_64563	40.56	23.88	32.73	7.94	7.75	7.61	32.39	7.77	0.2399	1	1.25E-10	1.04E-09	#N/A	#N/A	IPR004087
TmoG3116v1_000260	MLOC_42909	40.03	29.76	36.33	15.96	14.17	16.77	35.37	15.64	0.4421	1	9.13E-06	4.14E-05	#N/A	#N/A	0
TmoG3116v1_000261	MLOC_42909	33.50	25.09	30.42	13.72	12.32	14.09	29.67	13.38	0.4509	1	5.39E-05	0.000213567	#N/A	#N/A	0
TmoG3116v1_000262	MLOC_66113	46.97	40.48	45.23	31.44	28.80	32.35	44.23	30.86	0.6978	0	0.0150485	0.03361634	IPR011990|IPR013699|IPR026270|IPR019734	Tetratricopeptide-like helical|Signal recognition particle, SRP72 subunit, RNA-binding|Signal recognition particle, SRP72 subunit|Tetratricopeptide repeat	IPR011990
TmoG3116v1_000263	MLOC_66113	43.19	37.34	41.61	29.15	26.78	29.85	40.71	28.59	0.7023	0	0.02011169	0.04324896	IPR011990|IPR013699|IPR026270|IPR019734	Tetratricopeptide-like helical|Signal recognition particle, SRP72 subunit, RNA-binding|Signal recognition particle, SRP72 subunit|Tetratricopeptide repeat	IPR011990
TmoG3116v1_000264	MLOC_66113	51.59	48.40	51.56	43.48	40.20	44.48	50.51	42.72	0.8457	0	0.1856751	0.274988	IPR011990|IPR013699|IPR026270|IPR019734	Tetratricopeptide-like helical|Signal recognition particle, SRP72 subunit, RNA-binding|Signal recognition particle, SRP72 subunit|Tetratricopeptide repeat	IPR011990
TmoG3116v1_000265	MLOC_6913	33.86	25.53	29.57	15.07	13.43	15.67	29.65	14.72	0.4965	1	0.000276597	0.000952475	IPR009548	Protein of unknown function DUF1168	0
TmoG3116v1_000266	MLOC_6913	32.28	24.12	28.47	14.23	13.19	15.01	28.29	14.15	0.5000	1	0.000512233	0.001665327	IPR009548	Protein of unknown function DUF1168	0
TmoG3116v1_000267	MLOC_6913	24.69	19.36	21.59	12.08	10.19	11.02	21.88	11.10	0.5072	1	0.00210212	0.005938989	IPR009548	Protein of unknown function DUF1168	0
TmoG3116v1_000268	MLOC_66653	19.16	16.71	17.27	9.22	6.36	8.85	17.71	8.14	0.4596	1	0.001815596	0.005223651	IPR009548	Protein of unknown function DUF1168	IPR009548
TmoG3116v1_000269	MLOC_6913	30.55	23.02	27.12	13.70	12.99	14.71	26.90	13.80	0.5131	1	0.000946882	0.00290875	IPR009548	Protein of unknown function DUF1168	0
TmoG3116v1_000270	MLOC_66653	9.88	9.01	8.82	6.60	4.39	6.80	9.23	5.93	0.6423	0	0.1502161	0.2320255	#N/A	#N/A	IPR009548
TmoG3116v1_000271	MLOC_6913	32.61	23.95	28.51	14.31	13.60	14.62	28.36	14.17	0.4999	1	0.000512233	0.001665327	IPR009548	Protein of unknown function DUF1168	0
TmoG3116v1_000272	MLOC_6913	30.75	22.60	26.93	13.57	12.82	13.82	26.76	13.40	0.5008	1	0.000447823	0.001474156	IPR009548	Protein of unknown function DUF1168	0
TmoG3116v1_000273	MLOC_61457	176.70	157.92	174.05	104.70	90.01	106.44	169.56	100.38	0.5920	1	4.66E-07	2.57E-06	IPR000308|IPR023409|IPR023410	14-3-3 protein|14-3-3 protein, conserved site|14-3-3 domain	IPR000308
TmoG3116v1_000274	MLOC_69312	56.80	56.57	63.04	73.52	73.60	72.51	58.80	73.21	1.2450	1	0.1758625	0.2637801	IPR000308|IPR023410	14-3-3 protein|14-3-3 domain	IPR000308
TmoG3116v1_000275	MLOC_61457	133.57	130.61	137.13	97.69	92.51	90.43	133.77	93.54	0.6993	0	0.000600836	0.001927986	IPR000308|IPR023409|IPR023410	14-3-3 protein|14-3-3 protein, conserved site|14-3-3 domain	IPR000308
TmoG3116v1_000276	MLOC_56778	114.88	69.95	96.07	21.62	26.36	19.25	93.63	22.41	0.2394	1	1.68E-22	3.83E-21	IPR000308|IPR023410	14-3-3 protein|14-3-3 domain	IPR023410
TmoG3116v1_000277	MLOC_69312	130.84	111.71	126.25	105.57	108.29	93.66	122.93	102.51	0.8338	0	0.06055416	0.1100677	IPR000308|IPR023409|IPR023410	14-3-3 protein|14-3-3 protein, conserved site|14-3-3 domain	IPR000308
TmoG3116v1_000278	MLOC_69312	181.03	167.36	191.10	195.46	180.96	181.49	179.83	185.97	1.0342	1	1	0.8556254	IPR000308|IPR023409|IPR023410	14-3-3 protein|14-3-3 protein, conserved site|14-3-3 domain	IPR000308
TmoG3116v1_000279	MLOC_56778	207.97	137.93	180.20	59.06	64.14	53.23	175.37	58.81	0.3354	1	2.53E-21	5.25E-20	IPR000308|IPR023409|IPR023410	14-3-3 protein|14-3-3 protein, conserved site|14-3-3 domain	IPR023410
TmoG3116v1_000280	MLOC_69312	200.23	181.18	208.11	199.39	188.26	185.00	196.51	190.88	0.9714	0	0.5326545	0.6097983	IPR000308|IPR023409|IPR023410	14-3-3 protein|14-3-3 protein, conserved site|14-3-3 domain	IPR000308
TmoG3116v1_000281	MLOC_69312	84.35	87.12	89.29	108.53	111.78	95.34	86.92	105.22	1.2105	1	0.2054481	0.2987922	#N/A	#N/A	IPR000308
TmoG3116v1_000282	MLOC_61457	111.95	130.02	119.37	73.29	82.91	74.13	120.45	76.78	0.6375	1	4.35E-05	0.000175559	#N/A	#N/A	IPR000308
TmoG3116v1_000283	#N/A	1.77	3.04	2.17	1.94	2.10	1.18	2.33	1.74	0.7487	0	0.7767378	0.7830392	#N/A	#N/A	#N/A
TmoG3116v1_000284	MLOC_21600	4.61	5.94	4.77	19.12	26.12	13.62	5.11	19.62	3.8412	1	3.75E-06	1.81E-05	IPR017441|IPR002290|IPR013210|IPR001611|IPR008271|IPR011009|IPR000719|IPR003591|IPR020635	Protein kinase, ATP binding site|Serine/threonine- / dual-specificity protein kinase, catalytic domain|Leucine-rich repeat-containing N-terminal, type 2|Leucine-rich repeat|Serine/threonine-protein kinase, active site|Protein kinase-like domain|Protein kinase, catalytic domain|Leucine-rich repeat, typical subtype|Tyrosine-protein kinase, catalytic domain	IPR013210
TmoG3116v1_000285	MLOC_21600	1.54	2.03	1.41	18.59	26.18	12.86	1.66	19.21	11.5662	1	2.50E-11	2.24E-10	IPR017441|IPR002290|IPR013210|IPR001611|IPR008271|IPR011009|IPR000719|IPR003591|IPR020635	Protein kinase, ATP binding site|Serine/threonine- / dual-specificity protein kinase, catalytic domain|Leucine-rich repeat-containing N-terminal, type 2|Leucine-rich repeat|Serine/threonine-protein kinase, active site|Protein kinase-like domain|Protein kinase, catalytic domain|Leucine-rich repeat, typical subtype|Tyrosine-protein kinase, catalytic domain	IPR013210
TmoG3116v1_000286	MLOC_61457	5.50	6.46	6.34	7.16	5.33	5.28	6.10	5.92	0.9714	0	0.8718989	0.84095	#N/A	#N/A	IPR000308
TmoG3116v1_000287	MLOC_56778	79.74	68.10	76.91	56.33	60.66	50.44	74.92	55.81	0.7449	0	0.0126099	0.02883566	IPR001810	F-box domain, cyclin-like	IPR023410
TmoG3116v1_000288	MLOC_56778	118.11	80.01	103.24	31.00	37.06	28.48	100.46	32.18	0.3204	1	3.59E-17	5.41E-16	IPR001810	F-box domain, cyclin-like	IPR023410
TmoG3116v1_000289	MLOC_61457	74.92	76.18	77.76	57.07	57.19	53.56	76.28	55.94	0.7333	0	0.009623763	0.02284886	IPR001810	F-box domain, cyclin-like	IPR000308
TmoG3116v1_000290	MLOC_69312	55.63	58.46	59.30	66.66	70.95	59.30	57.80	65.64	1.1356	1	0.5432818	0.620157	IPR001810	F-box domain, cyclin-like	IPR000308
TmoG3116v1_000291	MLOC_61457	5.16	5.51	5.83	6.41	4.85	5.15	5.50	5.47	0.9951	0	1	0.8556254	IPR001810	F-box domain, cyclin-like	IPR000308
TmoG3116v1_000292	MLOC_61457	3.20	3.19	3.66	4.05	3.45	3.98	3.35	3.82	1.1411	0	1	0.8556254	IPR001810	F-box domain, cyclin-like	IPR000308
TmoG3116v1_000293	MLOC_69312	54.83	55.66	57.70	63.41	66.31	56.33	56.06	62.02	1.1063	1	0.6458092	0.6929913	IPR001810	F-box domain, cyclin-like	IPR000308
TmoG3116v1_000294	MLOC_56778	81.36	69.26	78.41	57.42	61.37	51.40	76.34	56.73	0.7431	0	0.01233947	0.02836319	IPR001810	F-box domain, cyclin-like	IPR023410
TmoG3116v1_000295	MLOC_61457	73.66	74.21	75.77	56.22	56.28	52.49	74.55	55.00	0.7378	0	0.01084475	0.02529497	IPR001810	F-box domain, cyclin-like	IPR000308
TmoG3116v1_000296	MLOC_56778	119.73	81.17	104.74	32.10	37.77	29.44	101.88	33.11	0.3249	1	5.23E-17	7.76E-16	IPR001810	F-box domain, cyclin-like	IPR023410
TmoG3116v1_000297	MLOC_56778	2.79	1.81	3.33	1.38	1.92	1.53	2.64	1.61	0.6081	0	0.5853702	0.6464233	#N/A	#N/A	IPR023410
TmoG3116v1_000298	MLOC_56778	59.95	31.81	47.64	12.79	10.67	11.55	46.47	11.67	0.2512	1	1.64E-13	1.81E-12	#N/A	#N/A	IPR023410
TmoG3116v1_000299	MLOC_56778	6.75	2.89	4.30	1.54	1.98	1.88	4.65	1.80	0.3873	1	0.0679095	0.1213946	#N/A	#N/A	IPR023410
TmoG3116v1_000300	MLOC_53619	47.23	45.74	45.27	23.68	25.35	27.77	46.08	25.60	0.5555	1	0.000140798	0.000515069	#N/A	#N/A	IPR000308
TmoG3116v1_000301	MLOC_53619	239.85	272.58	278.92	210.73	276.89	236.07	263.79	241.23	0.9145	0	0.2008878	0.2933094	#N/A	#N/A	IPR000308
TmoG3116v1_000302	MLOC_53619	27.72	30.46	27.32	31.21	36.90	36.75	28.50	34.95	1.2264	1	0.3455996	0.4457662	#N/A	#N/A	IPR000308
TmoG3116v1_000303	MLOC_53619	78.70	77.88	82.30	65.77	65.73	66.08	79.63	65.86	0.8271	0	0.08327029	0.1435661	IPR000308|IPR023409|IPR023410	14-3-3 protein|14-3-3 protein, conserved site|14-3-3 domain	IPR000308
TmoG3116v1_000304	MLOC_53619	41.35	39.22	43.82	37.62	30.47	31.99	41.46	33.36	0.8046	0	0.1132325	0.1850104	IPR000308|IPR023410	14-3-3 protein|14-3-3 domain	IPR000308
TmoG3116v1_000305	#N/A	5.09	5.77	5.50	3.05	2.16	2.28	5.45	2.50	0.4576	1	0.0694348	0.1233358	#N/A	#N/A	#N/A
TmoG3116v1_000306	#N/A	4.33	4.21	4.35	2.69	2.34	2.36	4.29	2.47	0.5742	1	0.2714255	0.3712175	#N/A	#N/A	#N/A
TmoG3116v1_000307	#N/A	4.94	4.71	4.74	2.84	2.34	2.66	4.80	2.61	0.5443	1	0.2190778	0.3136152	#N/A	#N/A	#N/A
TmoG3116v1_000308	#N/A	4.48	4.39	4.46	2.71	2.32	2.47	4.44	2.50	0.5622	1	0.1972699	0.2887204	#N/A	#N/A	#N/A
TmoG3116v1_000309	#N/A	5.57	6.13	5.80	3.04	2.12	2.64	5.83	2.60	0.4459	1	0.0820972	0.1419898	#N/A	#N/A	#N/A
TmoG3116v1_000310	#N/A	5.80	6.00	5.52	3.09	2.18	2.64	5.77	2.63	0.4564	1	0.0820972	0.1419898	#N/A	#N/A	#N/A
TmoG3116v1_000311	MLOC_3587	20.66	20.04	21.36	14.44	11.72	12.34	20.69	12.83	0.6205	1	0.02696554	0.05564518	#N/A	#N/A	IPR004106
TmoG3116v1_000312	#N/A	2.28	1.45	1.86	1.21	1.00	1.59	1.87	1.27	0.6796	0	0.7560242	0.7737806	#N/A	#N/A	#N/A
TmoG3116v1_000313	#N/A	2.35	1.28	2.27	1.26	1.13	1.75	1.97	1.38	0.7016	0	0.7560242	0.7737806	#N/A	#N/A	#N/A
TmoG3116v1_000314	#N/A	16.60	14.31	16.81	11.69	11.86	10.91	15.91	11.49	0.7221	0	0.1503318	0.2320977	#N/A	#N/A	#N/A
TmoG3116v1_000315	#N/A	13.39	10.87	13.38	8.07	9.04	8.37	12.55	8.49	0.6768	0	0.1505417	0.2322335	#N/A	#N/A	#N/A
TmoG3116v1_000316	#N/A	4.09	2.67	3.03	2.22	1.60	1.93	3.26	1.92	0.5873	0	0.4607809	0.5479885	#N/A	#N/A	#N/A
TmoG3116v1_000317	#N/A	2.35	1.45	2.20	1.87	1.36	1.59	2.00	1.61	0.8035	0	1	0.8556254	#N/A	#N/A	#N/A
TmoG3116v1_000318	#N/A	4.64	2.57	3.84	2.70	1.95	1.92	3.68	2.19	0.5938	0	0.3394383	0.4386938	#N/A	#N/A	#N/A
TmoG3116v1_000319	#N/A	3.93	2.22	3.06	2.30	1.51	1.99	3.07	1.93	0.6292	0	0.6119468	0.6662522	#N/A	#N/A	#N/A
TmoG3116v1_000320	#N/A	2.98	1.84	2.34	2.16	1.76	1.55	2.39	1.82	0.7643	0	0.7767378	0.7830392	#N/A	#N/A	#N/A
TmoG3116v1_000321	#N/A	4.01	3.09	4.05	2.29	2.36	1.92	3.72	2.19	0.5898	0	0.3394383	0.4386938	#N/A	#N/A	#N/A
TmoG3116v1_000322	#N/A	1.67	1.84	3.02	2.17	1.38	1.93	2.18	1.83	0.8389	0	0.7767378	0.7830392	#N/A	#N/A	#N/A
TmoG3116v1_000323	MLOC_66366	10.94	12.65	11.93	10.15	9.32	10.51	11.84	9.99	0.8440	0	0.4809609	0.5671498	#N/A	#N/A	IPR008972
TmoG3116v1_000324	MLOC_66366	9.88	11.41	10.83	9.01	8.46	9.19	10.70	8.89	0.8305	0	0.4573354	0.5466448	#N/A	#N/A	IPR008972
TmoG3116v1_000325	MLOC_66366	11.39	13.17	12.46	10.54	9.67	10.93	12.34	10.38	0.8411	0	0.4953092	0.5790767	#N/A	#N/A	IPR008972
TmoG3116v1_000326	MLOC_66366	10.83	12.28	11.73	9.60	8.93	10.22	11.61	9.58	0.8253	0	0.4733836	0.5594958	#N/A	#N/A	IPR008972
TmoG3116v1_000327	MLOC_66366	10.78	12.28	12.01	10.16	9.35	10.47	11.69	9.99	0.8549	0	0.4809609	0.5671498	#N/A	#N/A	IPR008972
TmoG3116v1_000328	MLOC_66366	11.45	10.95	12.58	9.31	6.83	9.05	11.66	8.39	0.7200	0	0.2231206	0.3184518	#N/A	#N/A	IPR008972
TmoG3116v1_000329	MLOC_66366	9.33	8.87	9.94	7.59	6.37	7.93	9.38	7.29	0.7774	0	0.3425032	0.4419813	#N/A	#N/A	IPR008972
TmoG3116v1_000330	MLOC_66366	10.05	10.03	11.41	8.60	6.46	8.44	10.49	7.83	0.7463	0	0.3027484	0.4039952	#N/A	#N/A	IPR008972
TmoG3116v1_000331	MLOC_66366	9.62	11.58	10.51	9.11	8.44	9.36	10.57	8.97	0.8488	0	0.5319747	0.6092619	#N/A	#N/A	IPR008972
TmoG3116v1_000332	MLOC_73874	9.94	11.47	10.92	7.99	7.43	7.97	10.77	7.80	0.7239	0	0.2507214	0.3492229	#N/A	#N/A	IPR002290
TmoG3116v1_000333	#N/A	2.96	3.16	4.16	1.72	1.42	1.14	3.43	1.42	0.4155	1	0.1848504	0.274008	#N/A	#N/A	#N/A
TmoG3116v1_000334	#N/A	9.15	10.71	9.74	8.39	7.60	8.55	9.87	8.18	0.8290	0	0.5158336	0.5950089	#N/A	#N/A	#N/A
TmoG3116v1_000335	MLOC_66366	9.90	7.78	8.37	5.87	2.53	6.52	8.68	4.97	0.5727	0	0.1302079	0.2069803	#N/A	#N/A	IPR008972
TmoG3116v1_000336	MLOC_66366	9.11	7.15	7.56	5.59	2.39	6.11	7.94	4.70	0.5918	0	0.1563565	0.2399568	#N/A	#N/A	IPR008972
TmoG3116v1_000337	MLOC_67077	14.04	12.36	13.03	8.22	5.63	8.35	13.14	7.40	0.5631	1	0.03919096	0.0764899	#N/A	#N/A	IPR002020
TmoG3116v1_000338	MLOC_67077	11.84	9.95	11.04	6.90	5.17	7.32	10.95	6.46	0.5903	1	0.08311696	0.1433066	#N/A	#N/A	IPR002020
TmoG3116v1_000339	MLOC_67077	12.52	10.15	12.09	7.50	5.02	7.80	11.59	6.78	0.5847	1	0.07016449	0.1243584	#N/A	#N/A	IPR002020
TmoG3116v1_000340	MLOC_67077	11.48	9.33	11.04	6.82	4.57	7.11	10.62	6.16	0.5807	1	0.0766066	0.1341789	#N/A	#N/A	IPR002020
TmoG3116v1_000341	MLOC_67077	12.61	10.24	12.16	7.51	5.06	7.87	11.67	6.81	0.5837	1	0.05452895	0.1009724	#N/A	#N/A	IPR002020
TmoG3116v1_000342	MLOC_73874	3.46	4.19	4.98	3.27	2.11	3.25	4.21	2.87	0.6826	0	0.3919284	0.487427	#N/A	#N/A	IPR002290
TmoG3116v1_000343	#N/A	4.23	3.58	3.38	3.58	1.98	2.50	3.73	2.69	0.7204	0	0.6530093	0.6974771	#N/A	#N/A	#N/A
TmoG3116v1_000344	#N/A	4.59	3.93	3.57	3.88	2.16	2.61	4.03	2.88	0.7155	0	0.5108191	0.5912768	#N/A	#N/A	#N/A
TmoG3116v1_000345	MLOC_67983	16.50	16.75	16.66	8.69	9.11	7.65	16.64	8.49	0.5100	1	0.006538484	0.01630498	#N/A	#N/A	0
TmoG3116v1_000346	#N/A	2.47	3.40	1.82	1.00	1.23	1.45	2.56	1.23	0.4793	0	0.3926918	0.487427	#N/A	#N/A	#N/A
TmoG3116v1_000347	MLOC_73874	15.31	15.92	15.98	10.13	11.81	10.43	15.74	10.79	0.6857	0	0.1154263	0.187774	#N/A	#N/A	IPR002290
TmoG3116v1_000348	MLOC_73874	14.74	15.25	15.58	9.86	11.65	9.97	15.19	10.49	0.6904	0	0.1334274	0.2109916	#N/A	#N/A	IPR002290
TmoG3116v1_000349	MLOC_73874	15.16	16.56	16.35	11.58	12.87	11.65	16.02	12.04	0.7511	0	0.1848127	0.274008	#N/A	#N/A	IPR002290
TmoG3116v1_000350	MLOC_73874	16.55	17.26	17.83	11.78	13.25	11.60	17.22	12.21	0.7093	0	0.1138762	0.1857973	#N/A	#N/A	IPR002290
TmoG3116v1_000351	MLOC_74531	9.92	8.38	9.59	5.13	3.49	4.54	9.30	4.39	0.4718	1	0.03317094	0.06634272	#N/A	#N/A	0
TmoG3116v1_000352	MLOC_62750	35.45	26.43	29.95	12.14	7.05	10.92	30.61	10.04	0.3280	1	9.92E-08	5.99E-07	#N/A	#N/A	IPR009959
TmoG3116v1_000353	MLOC_62750	42.08	30.88	34.86	13.47	7.96	12.29	35.94	11.24	0.3128	1	4.46E-09	3.13E-08	#N/A	#N/A	IPR009959
TmoG3116v1_000354	MLOC_62750	48.10	37.69	40.03	17.99	12.82	17.95	41.94	16.25	0.3875	1	9.99E-08	6.03E-07	#N/A	#N/A	IPR009959
TmoG3116v1_000355	MLOC_62750	43.12	32.44	35.58	13.48	8.95	12.35	37.05	11.59	0.3130	1	3.18E-09	2.27E-08	#N/A	#N/A	IPR009959
TmoG3116v1_000356	MLOC_62750	50.11	39.55	41.50	18.76	13.58	19.01	43.72	17.12	0.3915	1	6.74E-08	4.15E-07	#N/A	#N/A	IPR009959
TmoG3116v1_000357	MLOC_62750	45.79	36.31	38.60	18.24	13.29	18.43	40.23	16.65	0.4140	1	6.39E-07	3.46E-06	#N/A	#N/A	IPR009959
TmoG3116v1_000358	MLOC_62750	47.26	37.09	39.47	17.69	12.69	17.46	41.27	15.95	0.3864	1	1.06E-07	6.37E-07	#N/A	#N/A	IPR009959
TmoG3116v1_000359	MLOC_62750	50.21	39.66	41.47	18.66	13.56	19.14	43.78	17.12	0.3910	1	6.74E-08	4.15E-07	#N/A	#N/A	IPR009959
TmoG3116v1_000360	MLOC_62750	43.65	35.12	36.78	17.27	12.55	17.33	38.52	15.71	0.4080	1	7.99E-07	4.26E-06	#N/A	#N/A	IPR009959
TmoG3116v1_000361	MLOC_62750	43.90	35.23	37.03	17.32	12.50	17.12	38.72	15.65	0.4041	1	6.06E-07	3.29E-06	#N/A	#N/A	IPR009959
TmoG3116v1_000362	MLOC_62750	49.46	38.81	41.43	18.23	13.83	17.97	43.23	16.68	0.3857	1	5.40E-08	3.36E-07	#N/A	#N/A	IPR009959
TmoG3116v1_000363	MLOC_62750	50.31	39.42	41.99	18.52	13.96	18.46	43.91	16.98	0.3868	1	5.12E-08	3.20E-07	#N/A	#N/A	IPR009959
TmoG3116v1_000364	MLOC_62750	46.82	35.33	38.86	14.39	10.87	13.20	40.34	12.82	0.3178	1	1.62E-09	1.20E-08	#N/A	#N/A	IPR009959
TmoG3116v1_000365	MLOC_62750	51.54	40.71	42.97	19.01	14.64	19.03	45.07	17.56	0.3896	1	6.02E-08	3.73E-07	#N/A	#N/A	IPR009959
TmoG3116v1_000366	MLOC_62750	47.19	37.45	40.04	18.49	14.33	18.45	41.56	17.09	0.4112	1	3.47E-07	1.94E-06	#N/A	#N/A	IPR009959
TmoG3116v1_000367	MLOC_62750	45.76	36.63	38.74	17.58	13.50	17.38	40.38	16.15	0.4001	1	2.45E-07	1.40E-06	#N/A	#N/A	IPR009959
TmoG3116v1_000368	MLOC_62750	51.70	40.88	43.00	18.92	14.67	19.15	45.19	17.58	0.3890	1	4.58E-08	2.88E-07	#N/A	#N/A	IPR009959
TmoG3116v1_000369	MLOC_62750	45.23	36.48	38.35	17.64	13.74	17.37	40.02	16.25	0.4061	1	5.24E-07	2.86E-06	#N/A	#N/A	IPR009959
TmoG3116v1_000370	MLOC_73874	9.42	9.25	9.54	5.68	4.98	5.48	9.40	5.38	0.5719	1	0.08362778	0.1439616	#N/A	#N/A	IPR002290
TmoG3116v1_000371	MLOC_74531	13.73	12.12	13.13	6.01	6.33	6.28	13.00	6.21	0.4777	1	0.007902818	0.01920199	IPR002921	Lipase, class 3	0
TmoG3116v1_000372	MLOC_74531	13.54	11.80	12.83	5.96	6.20	6.26	12.72	6.14	0.4824	1	0.01072032	0.02507021	IPR002921	Lipase, class 3	0
TmoG3116v1_000373	MLOC_74531	30.23	26.17	27.46	10.27	13.42	12.58	27.95	12.09	0.4325	1	3.53E-05	0.000144588	#N/A	#N/A	0
TmoG3116v1_000374	MLOC_74531	27.35	24.04	24.63	11.13	13.59	11.93	25.34	12.22	0.4821	1	0.000500334	0.001631003	#N/A	#N/A	0
TmoG3116v1_000375	MLOC_74531	24.14	21.46	21.92	8.83	10.45	9.56	22.50	9.61	0.4272	1	0.000134613	0.000494649	#N/A	#N/A	0
TmoG3116v1_000376	MLOC_74531	24.83	22.14	22.59	10.29	12.24	11.41	23.18	11.31	0.4879	1	0.00073054	0.002298733	#N/A	#N/A	0
TmoG3116v1_000377	MLOC_74531	21.18	19.23	19.15	9.16	10.06	9.16	19.85	9.46	0.4766	1	0.001407495	0.004152234	#N/A	#N/A	0
TmoG3116v1_000378	MLOC_74531	25.11	22.08	22.59	10.30	12.23	11.36	23.26	11.30	0.4857	1	0.00073054	0.002298733	#N/A	#N/A	0
TmoG3116v1_000379	MLOC_73874	10.28	10.65	10.74	7.35	6.65	7.06	10.55	7.02	0.6654	1	0.1881623	0.2783409	#N/A	#N/A	IPR002290
TmoG3116v1_000380	MLOC_74531	14.05	12.35	13.44	6.11	6.43	6.41	13.28	6.32	0.4759	1	0.01233931	0.02836319	IPR002921	Lipase, class 3	0
TmoG3116v1_000381	MLOC_74531	13.83	12.01	13.11	6.05	6.29	6.38	12.98	6.24	0.4807	1	0.007902818	0.01920199	IPR002921	Lipase, class 3	0
TmoG3116v1_000382	MLOC_74531	25.24	22.25	22.66	8.38	11.03	10.43	23.38	9.95	0.4254	1	0.000120483	0.000446529	#N/A	#N/A	0
TmoG3116v1_000383	MLOC_74531	21.45	19.45	19.28	8.64	10.37	9.75	20.06	9.59	0.4779	1	0.001407495	0.004152234	#N/A	#N/A	0
TmoG3116v1_000384	MLOC_20229	10.87	10.75	10.70	6.39	5.28	6.12	10.77	5.93	0.5505	1	0.04060986	0.07860566	#N/A	#N/A	IPR001876
TmoG3116v1_000385	MLOC_20229	10.19	9.64	9.46	5.67	4.27	5.70	9.76	5.21	0.5338	1	0.04304731	0.08272558	#N/A	#N/A	IPR001876
TmoG3116v1_000386	MLOC_20229	10.90	10.68	10.52	6.42	5.21	6.04	10.70	5.89	0.5508	1	0.04060986	0.07860566	#N/A	#N/A	IPR001876
TmoG3116v1_000387	MLOC_20229	10.69	10.64	10.31	6.07	5.26	6.00	10.55	5.78	0.5475	1	0.05356869	0.09952394	#N/A	#N/A	IPR001876
TmoG3116v1_000388	MLOC_20229	9.62	9.24	9.56	5.97	4.51	5.12	9.48	5.20	0.5485	1	0.05747592	0.1054888	#N/A	#N/A	IPR001876
TmoG3116v1_000389	MLOC_20229	10.83	10.71	10.71	6.43	5.25	6.19	10.75	5.95	0.5540	1	0.04060986	0.07860566	#N/A	#N/A	IPR001876
TmoG3116v1_000390	MLOC_20229	11.23	11.45	11.08	6.74	5.49	6.49	11.25	6.24	0.5544	1	0.04513346	0.08623549	#N/A	#N/A	IPR001876
TmoG3116v1_000391	MLOC_20229	10.87	10.91	10.61	6.40	5.34	6.15	10.80	5.96	0.5522	1	0.05901204	0.1076913	#N/A	#N/A	IPR001876
TmoG3116v1_000392	MLOC_20229	11.50	11.56	11.49	6.84	5.50	6.45	11.52	6.26	0.5436	1	0.03428307	0.06800376	#N/A	#N/A	IPR001876
TmoG3116v1_000393	MLOC_20229	10.60	10.15	9.96	5.94	4.36	5.91	10.24	5.40	0.5279	1	0.04823977	0.09091945	#N/A	#N/A	IPR001876
TmoG3116v1_000394	MLOC_20229	11.52	11.48	11.29	6.86	5.43	6.36	11.43	6.22	0.5440	1	0.03428307	0.06800376	#N/A	#N/A	IPR001876
TmoG3116v1_000395	MLOC_20229	10.28	10.10	10.44	6.48	4.70	5.42	10.27	5.53	0.5387	1	0.04823977	0.09091945	#N/A	#N/A	IPR001876
TmoG3116v1_000396	MLOC_20229	11.31	11.45	11.07	6.48	5.48	6.32	11.28	6.09	0.5404	1	0.04513346	0.08623549	#N/A	#N/A	IPR001876
TmoG3116v1_000397	MLOC_20229	11.95	12.39	11.97	7.25	5.75	6.88	12.10	6.63	0.5475	1	0.02901861	0.05911322	#N/A	#N/A	IPR001876
TmoG3116v1_000398	MLOC_20229	11.46	11.52	11.50	6.87	5.47	6.53	11.49	6.29	0.5472	1	0.03428307	0.06800376	#N/A	#N/A	IPR001876
TmoG3116v1_000399	MLOC_20229	11.55	11.80	11.45	6.88	5.58	6.51	11.60	6.32	0.5450	1	0.04977856	0.09342367	#N/A	#N/A	IPR001876
TmoG3116v1_000400	MLOC_20229	10.84	10.80	10.44	6.67	5.92	6.62	10.69	6.40	0.5989	1	0.08311696	0.1433066	#N/A	#N/A	IPR001876
TmoG3116v1_000401	MLOC_20229	11.38	11.49	11.09	7.07	6.17	6.94	11.32	6.73	0.5940	1	0.07016449	0.1243584	#N/A	#N/A	IPR001876
TmoG3116v1_000402	MLOC_20229	9.23	9.35	9.31	5.55	4.29	5.30	9.30	5.05	0.5429	1	0.07613317	0.1334678	#N/A	#N/A	IPR001876
TmoG3116v1_000403	MLOC_20229	9.72	9.93	9.85	5.87	4.53	5.57	9.83	5.32	0.5414	1	0.06376368	0.1151777	#N/A	#N/A	IPR001876
TmoG3116v1_000404	#N/A	12.32	8.87	10.09	5.23	6.51	4.91	10.43	5.55	0.5322	1	0.03622529	0.07146872	#N/A	#N/A	#N/A
TmoG3116v1_000405	MLOC_13635	2.72	3.30	3.55	1.00	1.66	1.64	3.19	1.43	0.4486	1	0.1848504	0.274008	#N/A	#N/A	IPR001461
TmoG3116v1_000406	MLOC_67065	26.83	22.08	22.57	13.61	15.90	13.65	23.83	14.38	0.6037	0	0.0102167	0.02407709	#N/A	#N/A	IPR007023
TmoG3116v1_000407	MLOC_67065	37.93	35.60	38.65	31.82	24.11	33.10	37.39	29.68	0.7937	0	0.1141024	0.1861183	IPR007023	Ribosomal biogenesis regulatory protein	IPR007023
TmoG3116v1_000408	MLOC_67065	33.91	32.54	32.86	30.79	21.42	30.30	33.10	27.50	0.8309	0	0.2195686	0.3141901	IPR007023	Ribosomal biogenesis regulatory protein	IPR007023
TmoG3116v1_000409	MLOC_67065	32.82	31.05	33.15	28.03	21.14	28.43	32.34	25.87	0.7998	0	0.1450714	0.2261612	IPR007023	Ribosomal biogenesis regulatory protein	IPR007023
TmoG3116v1_000410	MLOC_67065	34.52	32.31	34.28	26.98	22.36	28.52	33.70	25.95	0.7700	0	0.08927512	0.1522263	IPR007023	Ribosomal biogenesis regulatory protein	IPR007023
TmoG3116v1_000411	MLOC_67065	35.56	33.73	34.00	29.63	22.62	30.31	34.43	27.52	0.7992	0	0.1423976	0.2228373	IPR007023	Ribosomal biogenesis regulatory protein	IPR007023
TmoG3116v1_000412	MLOC_67065	38.56	35.86	39.05	29.76	24.76	32.26	37.82	28.93	0.7649	0	0.07694212	0.1346101	IPR007023	Ribosomal biogenesis regulatory protein	IPR007023
TmoG3116v1_000413	MLOC_67065	40.28	34.99	38.79	29.29	27.65	32.38	38.02	29.77	0.7831	0	0.1040136	0.1722253	IPR007023	Ribosomal biogenesis regulatory protein	IPR007023
TmoG3116v1_000414	MLOC_67065	38.88	33.88	37.89	30.40	26.69	32.47	36.88	29.85	0.8095	0	0.1448193	0.2258043	IPR007023	Ribosomal biogenesis regulatory protein	IPR007023
TmoG3116v1_000415	MLOC_8093	2.58	1.33	1.80	1.00	1.00	1.00	1.90	1.00	0.5256	1	0.5112099	0.5912768	#N/A	#N/A	IPR002290
TmoG3116v1_000416	MLOC_57512	4.76	4.08	5.05	4.00	2.91	2.92	4.63	3.27	0.7072	0	0.5495857	0.6233841	#N/A	#N/A	0
TmoG3116v1_000417	MLOC_67065	12.52	11.02	10.98	7.08	7.60	6.43	11.51	7.04	0.6113	1	0.09622373	0.1617359	IPR007023	Ribosomal biogenesis regulatory protein	IPR007023
TmoG3116v1_000418	#N/A	6.05	6.05	4.86	3.83	5.14	3.69	5.65	4.22	0.7465	0	0.4693721	0.555483	#N/A	#N/A	#N/A
TmoG3116v1_000419	#N/A	4.07	3.34	3.40	2.40	2.03	1.86	3.60	2.10	0.5821	1	0.3394383	0.4386938	#N/A	#N/A	#N/A
TmoG3116v1_000420	#N/A	4.77	4.40	3.91	2.92	3.13	2.52	4.36	2.86	0.6559	1	0.3919284	0.487427	#N/A	#N/A	#N/A
TmoG3116v1_000421	#N/A	1.36	1.66	1.56	4.49	5.63	5.19	1.53	5.10	3.3428	1	0.04489889	0.0858881	#N/A	#N/A	#N/A
TmoG3116v1_000422	#N/A	1.21	1.53	1.42	4.90	6.23	5.69	1.38	5.61	4.0482	1	0.008247593	0.01995995	#N/A	#N/A	#N/A
TmoG3116v1_000423	#N/A	1.00	1.00	1.36	2.05	1.77	1.25	1.12	1.69	1.5092	0	0.7284499	0.7559451	#N/A	#N/A	#N/A
TmoG3116v1_000424	#N/A	1.00	1.18	1.51	2.85	3.16	1.94	1.23	2.65	2.1548	1	0.3926918	0.487427	#N/A	#N/A	#N/A
TmoG3116v1_000425	#N/A	1.00	1.15	1.57	2.86	3.42	1.79	1.24	2.69	2.1702	1	0.3926918	0.487427	#N/A	#N/A	#N/A
TmoG3116v1_000426	MLOC_67065	9.13	7.60	7.99	5.14	5.06	4.58	8.24	4.93	0.5980	1	0.1199883	0.1938857	#N/A	#N/A	IPR007023
TmoG3116v1_000427	#N/A	3.45	2.33	2.78	1.93	1.46	1.77	2.86	1.72	0.6027	1	0.4296191	0.5212778	#N/A	#N/A	#N/A
TmoG3116v1_000428	MLOC_67065	7.85	6.96	7.59	7.77	10.61	6.35	7.47	8.25	1.1039	0	1	0.8556254	IPR019557	Aminotransferase-like, plant mobile domain	IPR007023
TmoG3116v1_000429	#N/A	1.45	1.66	2.63	7.84	13.53	5.76	1.92	9.04	4.7199	1	0.000462022	0.001513688	#N/A	#N/A	#N/A
TmoG3116v1_000430	MLOC_67065	16.57	14.94	14.57	9.94	10.99	9.42	15.36	10.12	0.6586	1	0.08601837	0.1473999	IPR007023	Ribosomal biogenesis regulatory protein	IPR007023
TmoG3116v1_000431	MLOC_3587	12.38	12.16	12.12	9.52	8.41	8.61	12.22	8.85	0.7241	0	0.2313961	0.3275622	#N/A	#N/A	IPR004106
TmoG3116v1_000432	MLOC_67065	15.37	13.97	13.61	10.08	10.16	8.98	14.32	9.74	0.6804	0	0.1219902	0.1960508	IPR007023	Ribosomal biogenesis regulatory protein	IPR007023
TmoG3116v1_000433	#N/A	7.47	9.04	7.14	8.77	9.87	8.19	7.88	8.94	1.1344	0	0.8923208	0.8549447	#N/A	#N/A	#N/A
TmoG3116v1_000434	MLOC_69312	33.83	37.26	34.85	20.38	19.90	21.14	35.31	20.48	0.5798	1	0.001309102	0.003890507	#N/A	#N/A	IPR000308
TmoG3116v1_000435	MLOC_20277	73.32	75.65	64.29	59.30	67.72	57.45	71.09	61.49	0.8650	0	0.1774016	0.2657845	#N/A	#N/A	IPR001005
TmoG3116v1_000436	MLOC_20277	47.85	51.28	43.17	39.29	44.19	38.44	47.43	40.64	0.8568	0	0.2225287	0.3178041	IPR001005|IPR009057|IPR006447	SANT/Myb domain|Homeodomain-like|Myb domain, plants	IPR001005
TmoG3116v1_000437	MLOC_79329	7.00	7.77	6.85	7.94	8.67	7.00	7.21	7.87	1.0921	0	1	0.8556254	#N/A	#N/A	IPR001810
TmoG3116v1_000438	MLOC_36523	42.99	32.28	37.11	15.91	16.01	17.27	37.46	16.40	0.4377	1	4.49E-06	2.13E-05	#N/A	#N/A	0
TmoG3116v1_000439	MLOC_36523	43.33	32.41	37.44	15.94	16.07	17.32	37.72	16.44	0.4358	1	3.44E-06	1.67E-05	#N/A	#N/A	0
TmoG3116v1_000440	MLOC_36523	51.67	39.05	43.50	18.51	19.65	20.65	44.74	19.60	0.4381	1	1.16E-06	6.01E-06	#N/A	#N/A	0
TmoG3116v1_000441	MLOC_36523	38.75	29.03	33.42	14.31	14.42	15.43	33.73	14.72	0.4365	1	9.24E-06	4.19E-05	#N/A	#N/A	0
TmoG3116v1_000442	MLOC_36523	38.85	29.20	33.30	14.55	14.57	15.82	33.78	14.98	0.4435	1	1.44E-05	6.31E-05	#N/A	#N/A	0
TmoG3116v1_000443	#N/A	2.17	1.84	2.06	1.63	1.53	2.11	2.02	1.76	0.8684	0	1	0.8556254	#N/A	#N/A	#N/A
TmoG3116v1_000444	MLOC_54115	29.16	27.79	27.42	20.11	24.97	17.74	28.12	20.94	0.7447	0	0.09132033	0.1548558	IPR023058|IPR000297	Peptidyl-prolyl cis-trans isomerase, PpiC-type, conserved site|Peptidyl-prolyl cis-trans isomerase, PpiC-type	IPR000297
TmoG3116v1_000445	MLOC_54115	26.10	24.93	24.56	18.07	22.40	16.03	25.19	18.83	0.7475	0	0.09877778	0.1656096	IPR023058|IPR000297	Peptidyl-prolyl cis-trans isomerase, PpiC-type, conserved site|Peptidyl-prolyl cis-trans isomerase, PpiC-type	IPR000297
TmoG3116v1_000446	#N/A	8.80	8.25	8.39	6.41	7.24	5.72	8.48	6.46	0.7614	0	0.3893641	0.487427	#N/A	#N/A	#N/A
TmoG3116v1_000447	#N/A	8.72	8.20	8.29	6.37	7.19	5.71	8.40	6.42	0.7642	0	0.3893641	0.487427	#N/A	#N/A	#N/A
TmoG3116v1_000448	MLOC_37449	89.75	69.43	87.42	24.08	34.86	28.12	82.20	29.02	0.3530	1	1.56E-13	1.73E-12	IPR008971|IPR001305	HSP40/DnaJ peptide-binding|Heat shock protein DnaJ, cysteine-rich domain	IPR001305
TmoG3116v1_000449	MLOC_37449	71.39	53.68	68.93	18.51	23.88	20.62	64.66	21.00	0.3248	1	5.00E-13	5.28E-12	IPR001305	Heat shock protein DnaJ, cysteine-rich domain	IPR001305
TmoG3116v1_000450	MLOC_37449	102.90	77.54	93.30	16.61	17.83	16.31	91.25	16.92	0.1854	1	3.12E-27	9.98E-26	IPR001305	Heat shock protein DnaJ, cysteine-rich domain	IPR001305
TmoG3116v1_000451	MLOC_6462	1.98	2.37	3.52	1.16	1.15	1.45	2.62	1.26	0.4788	1	0.3926918	0.487427	#N/A	#N/A	IPR001305
TmoG3116v1_000452	MLOC_37449	83.72	67.93	83.19	39.64	39.91	39.96	78.28	39.83	0.5089	1	3.18E-07	1.79E-06	IPR001305	Heat shock protein DnaJ, cysteine-rich domain	IPR001305
TmoG3116v1_000453	MLOC_37449	80.61	59.36	76.37	19.91	24.76	21.57	72.11	22.08	0.3062	1	9.53E-15	1.17E-13	IPR001623|IPR003095|IPR018253|IPR001305	Heat shock protein DnaJ, N-terminal|Heat shock protein DnaJ|Heat shock protein DnaJ, conserved site|Heat shock protein DnaJ, cysteine-rich domain	IPR001305
TmoG3116v1_000454	MLOC_37449	138.56	103.00	122.83	21.22	23.24	20.55	121.46	21.67	0.1784	1	2.58E-33	1.23E-31	IPR001623|IPR003095|IPR018253|IPR001305	Heat shock protein DnaJ, N-terminal|Heat shock protein DnaJ|Heat shock protein DnaJ, conserved site|Heat shock protein DnaJ, cysteine-rich domain	IPR001305
TmoG3116v1_000455	MLOC_37449	92.94	74.02	91.42	41.92	41.85	42.60	86.13	42.13	0.4891	1	3.54E-08	2.25E-07	IPR001623|IPR003095|IPR018253|IPR001305	Heat shock protein DnaJ, N-terminal|Heat shock protein DnaJ|Heat shock protein DnaJ, conserved site|Heat shock protein DnaJ, cysteine-rich domain	IPR001305
TmoG3116v1_000456	MLOC_6462	65.52	65.85	70.32	71.01	77.64	71.79	67.23	73.48	1.0930	1	0.7113863	0.7439201	IPR008971|IPR001623|IPR003095|IPR018253	HSP40/DnaJ peptide-binding|Heat shock protein DnaJ, N-terminal|Heat shock protein DnaJ|Heat shock protein DnaJ, conserved site	IPR001305
TmoG3116v1_000457	MLOC_37449	92.22	70.89	89.09	32.00	35.33	33.45	84.06	33.59	0.3996	1	2.45E-11	2.20E-10	IPR001623|IPR003095|IPR018253|IPR001305	Heat shock protein DnaJ, N-terminal|Heat shock protein DnaJ|Heat shock protein DnaJ, conserved site|Heat shock protein DnaJ, cysteine-rich domain	IPR001305
TmoG3116v1_000458	MLOC_37449	83.45	65.54	81.94	30.73	34.49	32.53	76.98	32.58	0.4233	1	6.52E-10	5.04E-09	IPR008971|IPR001623|IPR003095|IPR018253|IPR001305	HSP40/DnaJ peptide-binding|Heat shock protein DnaJ, N-terminal|Heat shock protein DnaJ|Heat shock protein DnaJ, conserved site|Heat shock protein DnaJ, cysteine-rich domain	IPR001305
TmoG3116v1_000459	MLOC_6462	36.06	40.77	40.98	49.86	54.55	43.78	39.27	49.40	1.2578	1	0.2049374	0.2981741	#N/A	#N/A	IPR001305
TmoG3116v1_000460	MLOC_6462	69.63	66.14	67.59	50.38	53.16	42.74	67.79	48.76	0.7193	0	0.007730338	0.01887377	#N/A	#N/A	IPR001305
TmoG3116v1_000461	MLOC_37449	51.88	43.05	51.55	25.57	28.39	20.00	48.83	24.65	0.5050	1	1.08E-05	4.82E-05	IPR009675	Xklp2 targeting protein	IPR001305
TmoG3116v1_000462	MLOC_37449	57.39	46.55	57.12	24.90	23.47	16.84	53.69	21.74	0.4049	1	1.42E-08	9.46E-08	IPR009675	Xklp2 targeting protein	IPR001305
TmoG3116v1_000463	MLOC_558	28.65	33.77	33.70	42.08	45.56	36.23	32.04	41.29	1.2887	1	0.1871243	0.2769759	#N/A	#N/A	IPR009675
TmoG3116v1_000464	MLOC_6462	35.77	41.81	41.91	53.32	54.30	45.01	39.83	50.88	1.2773	1	0.1772708	0.2655926	#N/A	#N/A	IPR001305
TmoG3116v1_000465	MLOC_6462	34.90	38.92	39.21	46.57	51.57	41.82	37.68	46.66	1.2383	1	0.2700597	0.3712175	#N/A	#N/A	IPR001305
TmoG3116v1_000466	MLOC_558	3.48	16.30	10.71	34.89	33.73	17.17	10.16	28.60	2.8138	1	6.23E-06	2.90E-05	IPR009675	Xklp2 targeting protein	IPR009675
TmoG3116v1_000467	MLOC_558	3.01	13.48	8.52	27.75	27.80	14.24	8.34	23.26	2.7902	1	4.75E-05	0.000189936	#N/A	#N/A	IPR009675
TmoG3116v1_000468	MLOC_6462	32.02	36.17	36.55	44.06	48.08	38.66	34.91	43.60	1.2488	1	0.2717232	0.3712175	#N/A	#N/A	IPR001305
TmoG3116v1_000469	MLOC_558	2.84	12.33	8.60	25.86	24.68	12.60	7.93	21.04	2.6553	1	0.000152865	0.000555548	IPR009675	Xklp2 targeting protein	IPR009675
TmoG3116v1_000470	MLOC_9522	61.07	59.82	63.06	62.46	58.82	62.35	61.32	61.21	0.9983	0	0.8068591	0.7994373	IPR012458	Protein of unknown function DUF1664	0
TmoG3116v1_000471	MLOC_9522	72.36	69.82	74.31	74.10	67.18	72.80	72.16	71.36	0.9889	0	0.7429058	0.7676309	IPR012458	Protein of unknown function DUF1664	0
TmoG3116v1_000472	MLOC_9522	56.65	55.40	58.36	57.90	54.39	57.53	56.80	56.61	0.9966	0	0.7970207	0.7942551	IPR012458	Protein of unknown function DUF1664	0
TmoG3116v1_000473	MLOC_9522	68.18	66.06	70.10	70.19	63.68	68.20	68.11	67.36	0.9889	0	0.7325988	0.7597819	IPR012458	Protein of unknown function DUF1664	0
TmoG3116v1_000474	MLOC_9522	72.68	69.94	74.86	75.32	67.29	73.82	72.49	72.14	0.9951	0	0.7999369	0.7967659	IPR012458	Protein of unknown function DUF1664	0
TmoG3116v1_000475	MLOC_9522	64.46	62.49	66.34	66.59	60.76	64.77	64.43	64.04	0.9940	0	0.7830418	0.7880485	IPR012458	Protein of unknown function DUF1664	0
TmoG3116v1_000476	MLOC_9522	53.05	51.92	54.72	54.49	51.58	54.23	53.23	53.43	1.0038	0	0.8228842	0.8099591	IPR012458	Protein of unknown function DUF1664	0
TmoG3116v1_000477	MLOC_17564	1.43	2.09	1.98	3.10	2.58	3.37	1.84	3.02	1.6438	1	0.6119468	0.6662522	#N/A	#N/A	0
TmoG3116v1_000478	MLOC_17564	1.43	2.22	1.84	3.28	2.70	2.98	1.83	2.99	1.6331	1	0.6119468	0.6662522	#N/A	#N/A	0
TmoG3116v1_000479	MLOC_56901	2.68	3.83	3.29	8.46	6.27	7.50	3.27	7.41	2.2677	1	0.05650053	0.1041284	#N/A	#N/A	IPR000552
TmoG3116v1_000480	MLOC_1273	3.88	6.21	4.20	11.46	9.96	11.54	4.76	10.99	2.3068	1	0.02361603	0.04950445	#N/A	#N/A	IPR000552
TmoG3116v1_000481	MLOC_60028	2.65	4.43	2.51	6.61	5.98	6.64	3.20	6.41	2.0036	1	0.1458292	0.2268742	#N/A	#N/A	IPR000552
TmoG3116v1_000482	MLOC_60028	1.68	2.41	1.69	3.85	2.87	3.08	1.92	3.27	1.6981	1	0.4607809	0.5479885	#N/A	#N/A	IPR000552
TmoG3116v1_000483	MLOC_56901	2.56	3.63	3.15	7.93	5.90	7.04	3.12	6.96	2.2336	1	0.07833229	0.1366348	#N/A	#N/A	IPR000552
TmoG3116v1_000484	MLOC_56901	5.32	7.57	5.88	11.07	9.33	10.44	6.26	10.28	1.6428	1	0.1695547	0.2563416	#N/A	#N/A	IPR000552
TmoG3116v1_000485	MLOC_60028	4.43	6.31	4.44	6.95	6.29	6.48	5.06	6.57	1.2988	1	0.6179078	0.6712363	#N/A	#N/A	IPR000552
TmoG3116v1_000486	MLOC_60028	4.45	6.07	4.53	6.86	6.23	6.62	5.01	6.57	1.3104	1	0.6179078	0.6712363	#N/A	#N/A	IPR000552
TmoG3116v1_000487	MLOC_60028	3.41	5.27	4.04	9.57	7.42	8.99	4.24	8.66	2.0425	1	0.06136906	0.1113565	#N/A	#N/A	IPR000552
TmoG3116v1_000488	MLOC_17564	8.22	9.74	7.75	14.99	13.62	13.75	8.57	14.12	1.6484	1	0.08449081	0.1450584	#N/A	#N/A	0
TmoG3116v1_000489	MLOC_56901	10.21	12.57	10.12	20.86	19.23	20.26	10.97	20.12	1.8343	1	0.02028581	0.0435918	#N/A	#N/A	IPR000552
TmoG3116v1_000490	MLOC_32154	26.94	23.44	27.38	7.21	7.22	7.81	25.92	7.41	0.2860	1	1.12E-07	6.70E-07	IPR002182|IPR000767	NB-ARC|Disease resistance protein	IPR002182
TmoG3116v1_000491	MLOC_59845	21.63	19.20	22.26	6.27	6.82	7.32	21.03	6.80	0.3235	1	6.89E-06	3.18E-05	IPR002182|IPR000767	NB-ARC|Disease resistance protein	IPR000767
TmoG3116v1_000492	MLOC_32154	28.70	24.82	29.05	7.84	7.54	8.36	27.52	7.92	0.2876	1	3.68E-08	2.33E-07	IPR002182|IPR000767	NB-ARC|Disease resistance protein	IPR002182
TmoG3116v1_000493	MLOC_32154	22.66	19.24	23.29	6.54	5.55	6.92	21.73	6.34	0.2916	1	1.62E-06	8.25E-06	IPR002182|IPR000767	NB-ARC|Disease resistance protein	IPR002182
TmoG3116v1_000494	MLOC_32154	24.58	20.20	23.79	6.83	5.82	6.69	22.86	6.45	0.2821	1	3.50E-07	1.96E-06	IPR002182|IPR000767	NB-ARC|Disease resistance protein	IPR002182
TmoG3116v1_000495	MLOC_32154	26.04	22.14	26.00	7.24	6.69	7.63	24.73	7.19	0.2906	1	2.37E-07	1.36E-06	IPR002182|IPR000767	NB-ARC|Disease resistance protein	IPR002182
TmoG3116v1_000496	MLOC_32154	26.80	23.10	27.01	7.43	7.03	7.74	25.64	7.40	0.2886	1	1.62E-07	9.51E-07	IPR002182|IPR000767	NB-ARC|Disease resistance protein	IPR002182
TmoG3116v1_000497	MLOC_32154	21.19	17.91	21.67	6.22	5.18	6.40	20.26	5.93	0.2929	1	1.68E-06	8.53E-06	IPR002182|IPR000767	NB-ARC|Disease resistance protein	IPR002182
TmoG3116v1_000498	MLOC_59845	21.41	18.57	21.54	6.65	6.32	6.85	20.51	6.61	0.3222	1	7.25E-06	3.34E-05	IPR002182|IPR000767	NB-ARC|Disease resistance protein	IPR000767
TmoG3116v1_000499	MLOC_32154	23.62	19.37	22.88	6.61	5.65	6.49	21.96	6.25	0.2847	1	5.17E-07	2.83E-06	IPR002182|IPR000767	NB-ARC|Disease resistance protein	IPR002182
TmoG3116v1_000500	MLOC_32154	25.29	22.00	25.61	6.93	6.83	7.48	24.30	7.08	0.2914	1	3.45E-07	1.94E-06	IPR002182|IPR000767	NB-ARC|Disease resistance protein	IPR002182
TmoG3116v1_000501	#N/A	1.50	1.82	1.93	2.14	2.62	2.58	1.75	2.45	1.3980	1	0.7767378	0.7830392	#N/A	#N/A	#N/A
TmoG3116v1_000502	MLOC_62478	34.92	37.87	44.07	87.63	83.51	66.97	38.95	79.37	2.0375	1	1.31E-06	6.79E-06	IPR016067|IPR001985|IPR018166|IPR018167	S-adenosylmethionine decarboxylase, core|S-adenosylmethionine decarboxylase|S-adenosylmethionine decarboxylase, conserved site|S-adenosylmethionine decarboxylase subgroup	IPR018167
TmoG3116v1_000503	MLOC_62478	28.12	30.69	35.14	69.99	67.61	53.78	31.32	63.79	2.0369	1	7.81E-06	3.58E-05	IPR016067|IPR001985|IPR018166|IPR018167	S-adenosylmethionine decarboxylase, core|S-adenosylmethionine decarboxylase|S-adenosylmethionine decarboxylase, conserved site|S-adenosylmethionine decarboxylase subgroup	IPR018167
TmoG3116v1_000504	MLOC_62478	22.44	26.21	28.08	53.27	55.63	41.32	25.58	50.07	1.9578	1	8.58E-05	0.000327263	IPR016067|IPR001985	S-adenosylmethionine decarboxylase, core|S-adenosylmethionine decarboxylase	IPR018167
TmoG3116v1_000505	MLOC_69140	6.80	12.06	8.79	12.76	16.22	11.94	9.22	13.64	1.4798	1	0.2067881	0.3004226	#N/A	#N/A	IPR018167
TmoG3116v1_000506	MLOC_69140	1.00	1.00	1.00	1.00	1.00	1.00	1.00	1.00	1.0000	#N/A	1	0.8556254	#N/A	#N/A	IPR018167
TmoG3116v1_000507	MLOC_69140	6.12	9.57	7.84	21.82	24.71	20.92	7.84	22.48	2.8661	1	4.14E-05	0.000167539	IPR021138	Ribosomal protein L18a	IPR018167
TmoG3116v1_000508	#N/A	4.11	5.66	4.72	16.23	17.67	15.23	4.83	16.38	3.3899	1	8.81E-05	0.000335187	#N/A	#N/A	#N/A
TmoG3116v1_000509	MLOC_69140	4.52	6.28	5.63	21.20	22.83	20.27	5.48	21.43	3.9132	1	1.13E-06	5.92E-06	#N/A	#N/A	IPR018167
TmoG3116v1_000510	#N/A	5.35	8.02	6.81	26.25	28.69	26.01	6.72	26.99	4.0132	1	3.57E-08	2.27E-07	#N/A	#N/A	#N/A
TmoG3116v1_000511	#N/A	4.37	6.04	5.03	17.47	19.03	16.39	5.14	17.63	3.4276	1	3.85E-05	0.000156644	#N/A	#N/A	#N/A
TmoG3116v1_000512	MLOC_69140	10.55	12.80	14.32	16.42	13.08	14.96	12.55	14.82	1.1806	1	0.6058657	0.6646496	#N/A	#N/A	IPR018167
TmoG3116v1_000513	MLOC_69140	12.23	14.74	16.52	18.26	14.72	16.76	14.50	16.58	1.1436	1	0.7006988	0.7353493	#N/A	#N/A	IPR018167
TmoG3116v1_000514	MLOC_69140	12.56	15.18	17.10	18.84	15.15	17.23	14.95	17.08	1.1423	1	0.777107	0.7831767	#N/A	#N/A	IPR018167
TmoG3116v1_000515	MLOC_69140	12.56	15.18	17.10	18.84	15.15	17.23	14.95	17.08	1.1423	1	0.777107	0.7831767	#N/A	#N/A	IPR018167
TmoG3116v1_000516	MLOC_69140	9.85	12.21	13.16	20.50	18.82	19.10	11.74	19.47	1.6583	1	0.05357518	0.09952394	IPR021138	Ribosomal protein L18a	IPR018167
TmoG3116v1_000517	#N/A	3.80	3.11	3.68	2.98	2.21	2.67	3.53	2.62	0.7425	0	0.6530093	0.6974771	#N/A	#N/A	#N/A
TmoG3116v1_000518	MLOC_76926	5.33	11.76	8.82	35.16	40.51	34.58	8.64	36.75	4.2533	1	8.01E-11	6.83E-10	#N/A	#N/A	0
TmoG3116v1_000519	MLOC_76926	23.68	23.83	24.95	32.10	31.92	28.10	24.15	30.71	1.2713	1	0.2722254	0.3712175	IPR016067|IPR011989|IPR024372|IPR026827|IPR001985|IPR016024	S-adenosylmethionine decarboxylase, core|Armadillo-like helical|Proteasome stabiliser ECM29|Proteasome component ECM29/Translational activator GCN1|S-adenosylmethionine decarboxylase|Armadillo-type fold	0
TmoG3116v1_000520	MLOC_76926	23.13	23.06	23.85	30.32	30.77	26.88	23.35	29.33	1.2561	1	0.3221403	0.4228069	IPR016067|IPR011989|IPR024372|IPR026827|IPR001985|IPR016024	S-adenosylmethionine decarboxylase, core|Armadillo-like helical|Proteasome stabiliser ECM29|Proteasome component ECM29/Translational activator GCN1|S-adenosylmethionine decarboxylase|Armadillo-type fold	0
TmoG3116v1_000521	MLOC_76926	24.69	24.61	25.46	32.39	32.87	28.70	24.92	31.32	1.2568	1	0.3087299	0.4095137	IPR016067|IPR011989|IPR024372|IPR026827|IPR001985|IPR016024	S-adenosylmethionine decarboxylase, core|Armadillo-like helical|Proteasome stabiliser ECM29|Proteasome component ECM29/Translational activator GCN1|S-adenosylmethionine decarboxylase|Armadillo-type fold	0
TmoG3116v1_000522	MLOC_76926	21.89	22.08	22.86	28.91	29.18	25.71	22.28	27.93	1.2539	1	0.3446488	0.444574	IPR016067|IPR011989|IPR024372|IPR026827|IPR001985|IPR016024	S-adenosylmethionine decarboxylase, core|Armadillo-like helical|Proteasome stabiliser ECM29|Proteasome component ECM29/Translational activator GCN1|S-adenosylmethionine decarboxylase|Armadillo-type fold	0
TmoG3116v1_000523	MLOC_76926	25.72	26.44	27.33	38.98	40.68	33.28	26.50	37.65	1.4208	1	0.06954274	0.1235167	IPR016067|IPR011989|IPR024372|IPR026827|IPR001985|IPR016024	S-adenosylmethionine decarboxylase, core|Armadillo-like helical|Proteasome stabiliser ECM29|Proteasome component ECM29/Translational activator GCN1|S-adenosylmethionine decarboxylase|Armadillo-type fold	0
TmoG3116v1_000524	MLOC_76926	9.24	15.32	13.69	53.02	39.38	39.36	12.75	43.92	3.4453	1	3.27E-10	2.61E-09	#N/A	#N/A	0
TmoG3116v1_000525	MLOC_76926	23.00	21.89	22.99	30.05	30.22	26.93	22.63	29.06	1.2843	1	0.2540113	0.3533178	IPR011989|IPR024372|IPR026827|IPR016024	Armadillo-like helical|Proteasome stabiliser ECM29|Proteasome component ECM29/Translational activator GCN1|Armadillo-type fold	0
TmoG3116v1_000526	MLOC_76926	21.18	20.08	21.08	27.45	27.62	24.61	20.78	26.56	1.2783	1	0.3286995	0.4299009	IPR011989|IPR024372|IPR026827|IPR016024	Armadillo-like helical|Proteasome stabiliser ECM29|Proteasome component ECM29/Translational activator GCN1|Armadillo-type fold	0
TmoG3116v1_000527	MLOC_76926	23.80	22.20	23.59	29.07	28.80	25.74	23.19	27.87	1.2015	1	0.4727232	0.5590949	IPR011989|IPR024372|IPR026827|IPR016024	Armadillo-like helical|Proteasome stabiliser ECM29|Proteasome component ECM29/Translational activator GCN1|Armadillo-type fold	0
TmoG3116v1_000528	MLOC_76926	22.74	21.62	22.77	29.36	29.47	26.35	22.38	28.39	1.2689	1	0.2792617	0.3788018	IPR011989|IPR024372|IPR026827|IPR016024	Armadillo-like helical|Proteasome stabiliser ECM29|Proteasome component ECM29/Translational activator GCN1|Armadillo-type fold	0
TmoG3116v1_000529	MLOC_76926	32.15	33.96	31.01	41.19	48.19	38.68	32.38	42.69	1.3185	1	0.1414697	0.2216807	IPR011989|IPR026827|IPR016024	Armadillo-like helical|Proteasome component ECM29/Translational activator GCN1|Armadillo-type fold	0
TmoG3116v1_000530	MLOC_57602	5.36	2.11	4.88	2.16	3.46	2.66	4.12	2.76	0.6696	0	0.3919284	0.487427	#N/A	#N/A	0
TmoG3116v1_000531	MLOC_57602	1.11	1.12	1.22	1.16	1.16	1.15	1.15	1.16	1.0067	0	1	0.8556254	#N/A	#N/A	0
TmoG3116v1_000532	MLOC_57602	1.14	1.15	1.15	1.21	1.21	1.20	1.15	1.21	1.0513	0	1	0.8556254	#N/A	#N/A	0
TmoG3116v1_000533	MLOC_76926	23.91	24.52	25.65	31.86	31.53	28.37	24.69	30.59	1.2388	1	0.3368124	0.4386191	IPR016067|IPR011989|IPR024372|IPR026827|IPR001985|IPR016024	S-adenosylmethionine decarboxylase, core|Armadillo-like helical|Proteasome stabiliser ECM29|Proteasome component ECM29/Translational activator GCN1|S-adenosylmethionine decarboxylase|Armadillo-type fold	0
TmoG3116v1_000534	MLOC_76926	22.81	22.95	23.77	29.96	30.32	26.61	23.18	28.96	1.2495	1	0.3561002	0.4554504	IPR016067|IPR011989|IPR024372|IPR026827|IPR001985|IPR016024	S-adenosylmethionine decarboxylase, core|Armadillo-like helical|Proteasome stabiliser ECM29|Proteasome component ECM29/Translational activator GCN1|S-adenosylmethionine decarboxylase|Armadillo-type fold	0
TmoG3116v1_000535	MLOC_14228	31.86	50.27	54.08	18.07	19.61	24.26	45.40	20.65	0.4548	1	2.38E-06	1.19E-05	IPR019651	Glutamate dehydrogenase, NAD-specific	IPR001023
TmoG3116v1_000536	MLOC_14228	26.44	42.49	46.13	15.67	16.46	20.94	38.35	17.69	0.4613	1	1.12E-05	4.99E-05	IPR019651	Glutamate dehydrogenase, NAD-specific	IPR001023
TmoG3116v1_000537	MLOC_14228	28.25	41.64	45.05	13.81	11.45	17.75	38.31	14.34	0.3742	1	1.05E-07	6.34E-07	IPR019651	Glutamate dehydrogenase, NAD-specific	IPR001023
TmoG3116v1_000538	MLOC_14228	30.72	33.22	52.26	17.95	11.82	17.89	38.73	15.89	0.4101	1	9.75E-07	5.14E-06	IPR019651	Glutamate dehydrogenase, NAD-specific	IPR001023
TmoG3116v1_000539	MLOC_45046	20.60	18.00	20.56	40.73	35.31	47.85	19.72	41.30	2.0944	1	6.70E-05	0.000260917	IPR019651	Glutamate dehydrogenase, NAD-specific	IPR001023
TmoG3116v1_000540	MLOC_72334	1.17	1.72	3.26	1.00	1.00	1.24	2.05	1.08	0.5265	0	0.5112099	0.5912768	#N/A	#N/A	IPR001023
TmoG3116v1_000541	MLOC_12446	10.42	16.51	18.97	6.18	3.36	5.09	15.30	4.87	0.3186	1	6.38E-05	0.000249379	#N/A	#N/A	IPR001023
TmoG3116v1_000542	MLOC_12446	13.25	21.16	24.36	7.73	4.06	6.32	19.59	6.04	0.3082	1	7.61E-06	3.50E-05	#N/A	#N/A	IPR001023
TmoG3116v1_000543	MLOC_78867	8.79	8.32	9.09	3.62	3.86	3.34	8.74	3.61	0.4130	1	0.01708765	0.03754339	#N/A	#N/A	IPR001023
TmoG3116v1_000544	MLOC_78867	11.46	10.83	11.86	4.52	4.84	4.15	11.39	4.50	0.3954	1	0.003081557	0.008351295	IPR000999	Ribonuclease III domain	IPR001023
TmoG3116v1_000545	MLOC_45046	13.34	11.89	14.09	25.85	38.23	36.59	13.10	33.56	2.5607	1	6.99E-06	3.23E-05	IPR019651	Glutamate dehydrogenase, NAD-specific	IPR001023
TmoG3116v1_000546	MLOC_53941	177.53	113.90	155.98	88.83	72.82	126.95	149.14	96.20	0.6451	0	3.08E-05	0.000127291	IPR019651	Glutamate dehydrogenase, NAD-specific	IPR001023
TmoG3116v1_000547	MLOC_53941	307.80	186.17	244.57	45.26	43.82	95.51	246.18	61.53	0.2499	1	5.00E-35	2.66E-33	#N/A	#N/A	IPR001023
TmoG3116v1_000548	MLOC_53941	332.94	199.70	261.79	47.56	52.24	103.28	264.81	67.69	0.2556	1	3.16E-35	1.70E-33	IPR018181|IPR013126	Heat shock protein 70, conserved site|Heat shock protein 70 family	IPR001023
TmoG3116v1_000549	MLOC_12446	264.27	215.70	294.57	145.25	73.30	137.06	258.18	118.54	0.4591	1	1.32E-14	1.60E-13	IPR013126	Heat shock protein 70 family	IPR001023
TmoG3116v1_000550	MLOC_78867	75.92	42.99	68.05	28.07	18.12	39.67	62.32	28.62	0.4592	1	1.09E-07	6.52E-07	IPR013126	Heat shock protein 70 family	IPR001023
TmoG3116v1_000551	MLOC_72334	1.78	3.00	2.47	1.33	1.96	1.31	2.42	1.53	0.6339	0	0.552711	0.6233841	IPR019651	Glutamate dehydrogenase, NAD-specific	IPR001023
TmoG3116v1_000552	MLOC_12446	174.22	175.40	167.50	106.18	111.63	112.93	172.37	110.25	0.6396	1	1.01E-05	4.53E-05	#N/A	#N/A	IPR001023
TmoG3116v1_000553	MLOC_12446	36.81	28.32	27.94	7.44	11.78	12.91	31.02	10.71	0.3452	1	1.81E-07	1.05E-06	#N/A	#N/A	IPR001023
TmoG3116v1_000554	MLOC_72334	42.63	32.76	32.32	8.48	13.53	14.85	35.90	12.29	0.3422	1	4.08E-08	2.58E-07	#N/A	#N/A	IPR001023
TmoG3116v1_000555	MLOC_78867	30.74	25.58	23.62	16.10	22.38	23.90	26.64	20.79	0.7804	0	0.1530184	0.235658	#N/A	#N/A	IPR001023
TmoG3116v1_000556	MLOC_53941	52.39	43.25	39.86	27.32	38.09	40.76	45.17	35.39	0.7836	0	0.07478297	0.1315922	#N/A	#N/A	IPR001023
TmoG3116v1_000557	MLOC_72334	1.65	3.72	2.37	1.19	1.83	1.27	2.58	1.43	0.5543	0	0.3926918	0.487427	#N/A	#N/A	IPR001023
TmoG3116v1_000558	MLOC_4447	1.66	5.32	2.90	1.32	2.42	1.31	3.29	1.69	0.5115	0	0.3080673	0.4086671	#N/A	#N/A	IPR001023
TmoG3116v1_000559	MLOC_45046	57.19	71.62	52.81	112.20	210.79	144.41	60.54	155.80	2.5736	1	3.56E-14	4.16E-13	#N/A	#N/A	IPR001023
TmoG3116v1_000560	MLOC_11423	3.90	3.37	3.38	2.26	2.53	2.94	3.55	2.58	0.7253	0	0.6530093	0.6974771	#N/A	#N/A	IPR000767
TmoG3116v1_000561	MLOC_40002	42.12	37.14	38.15	16.71	22.35	18.60	39.14	19.22	0.4911	1	3.22E-05	0.000132535	#N/A	#N/A	IPR019269
TmoG3116v1_000562	MLOC_40002	86.08	78.36	76.98	35.42	43.26	35.61	80.47	38.10	0.4734	1	2.36E-08	1.54E-07	#N/A	#N/A	IPR019269
TmoG3116v1_000563	MLOC_40002	46.16	39.72	34.14	22.38	21.11	17.23	40.01	20.24	0.5060	1	4.74E-05	0.000189675	#N/A	#N/A	IPR019269
TmoG3116v1_000564	MLOC_40002	10.08	9.69	7.96	5.43	4.51	4.48	9.24	4.80	0.5200	1	0.05131239	0.09586563	#N/A	#N/A	IPR019269
TmoG3116v1_000565	MLOC_40002	3.40	3.24	2.49	1.72	1.78	1.68	3.04	1.73	0.5676	1	0.4296191	0.5212778	#N/A	#N/A	IPR019269
TmoG3116v1_000566	MLOC_10811	5.62	4.92	6.57	5.25	3.98	5.14	5.70	4.79	0.8402	0	0.7271458	0.7559451	#N/A	#N/A	IPR008080
TmoG3116v1_000567	MLOC_45046	21.28	21.53	19.64	19.17	28.65	22.91	20.82	23.58	1.1326	1	0.7548484	0.7737806	#N/A	#N/A	IPR001023
TmoG3116v1_000568	MLOC_45046	21.25	21.49	19.60	19.14	28.60	22.87	20.78	23.53	1.1326	1	0.694993	0.7315518	#N/A	#N/A	IPR001023
TmoG3116v1_000569	#N/A	19.59	18.71	19.40	13.31	13.00	16.05	19.23	14.12	0.7342	0	0.1415461	0.2217317	#N/A	#N/A	#N/A
TmoG3116v1_000570	#N/A	31.08	31.16	30.46	23.17	19.99	24.52	30.90	22.56	0.7301	0	0.0585282	0.1069669	#N/A	#N/A	#N/A
TmoG3116v1_000571	MLOC_78867	114.05	102.93	101.05	51.09	56.46	60.66	106.01	56.07	0.5289	1	1.16E-07	6.90E-07	#N/A	#N/A	IPR001023
TmoG3116v1_000572	MLOC_53941	225.74	189.80	245.38	127.91	72.37	127.06	220.31	109.11	0.4953	1	7.07E-12	6.69E-11	IPR018181|IPR013126	Heat shock protein 70, conserved site|Heat shock protein 70 family	IPR001023
TmoG3116v1_000573	MLOC_53941	181.84	103.48	145.86	38.34	31.66	63.87	143.73	44.63	0.3105	1	1.47E-21	3.11E-20	IPR018181|IPR013126	Heat shock protein 70, conserved site|Heat shock protein 70 family	IPR001023
TmoG3116v1_000574	MLOC_53941	75.48	46.84	67.61	36.87	27.87	51.21	63.31	38.65	0.6105	0	0.000294439	0.001007096	IPR018181|IPR013126	Heat shock protein 70, conserved site|Heat shock protein 70 family	IPR001023
TmoG3116v1_000575	MLOC_78867	65.45	47.25	49.19	20.01	21.63	29.05	53.96	23.56	0.4366	1	9.52E-08	5.76E-07	#N/A	#N/A	IPR001023
TmoG3116v1_000576	MLOC_53941	102.00	72.53	92.32	55.73	46.75	73.01	88.95	58.50	0.6576	0	0.000384866	0.001285739	IPR018181|IPR013126	Heat shock protein 70, conserved site|Heat shock protein 70 family	IPR001023
TmoG3116v1_000577	MLOC_53941	204.82	127.27	167.98	57.12	50.39	85.22	166.69	64.24	0.3854	1	4.81E-17	7.16E-16	IPR018181|IPR013126	Heat shock protein 70, conserved site|Heat shock protein 70 family	IPR001023
TmoG3116v1_000578	MLOC_12446	107.56	105.76	101.42	65.99	66.45	73.00	104.91	68.48	0.6527	0	0.00019077	0.000678859	#N/A	#N/A	IPR001023
TmoG3116v1_000579	MLOC_53941	189.94	156.56	198.19	107.96	70.65	114.82	181.56	97.81	0.5387	1	3.44E-09	2.45E-08	IPR018181|IPR013126	Heat shock protein 70, conserved site|Heat shock protein 70 family	IPR001023
TmoG3116v1_000580	MLOC_45046	8.04	6.34	6.97	12.97	19.27	18.26	7.12	16.83	2.3657	1	0.002394043	0.006674443	IPR018181|IPR013126	Heat shock protein 70, conserved site|Heat shock protein 70 family	IPR001023
TmoG3116v1_000581	MLOC_45046	6.82	5.42	5.93	10.90	16.11	15.27	6.06	14.09	2.3267	1	0.006788269	0.01681116	IPR018181|IPR013126	Heat shock protein 70, conserved site|Heat shock protein 70 family	IPR001023
TmoG3116v1_000582	MLOC_12446	51.83	45.29	45.55	30.39	23.81	27.27	47.56	27.16	0.5710	1	0.000264361	0.000914614	IPR019651	Glutamate dehydrogenase, NAD-specific	IPR001023
TmoG3116v1_000583	MLOC_12446	133.01	114.68	120.59	67.75	53.92	73.15	122.76	64.94	0.5290	1	3.00E-08	1.92E-07	IPR019651	Glutamate dehydrogenase, NAD-specific	IPR001023
TmoG3116v1_000584	MLOC_53941	1.50	2.41	2.08	3.40	2.36	3.49	1.99	3.09	1.5477	1	0.6119468	0.6662522	#N/A	#N/A	IPR001023
TmoG3116v1_000585	MLOC_12446	260.14	181.69	250.00	100.02	59.27	110.76	230.61	90.02	0.3904	1	5.58E-19	9.63E-18	IPR013126	Heat shock protein 70 family	IPR001023
TmoG3116v1_000586	MLOC_4447	7.43	8.69	7.66	2.90	3.74	2.50	7.93	3.05	0.3845	1	0.01626835	0.03599087	IPR018181|IPR013126	Heat shock protein 70, conserved site|Heat shock protein 70 family	IPR001023
TmoG3116v1_000587	MLOC_4447	8.30	9.57	8.18	3.22	4.05	2.69	8.68	3.32	0.3822	1	0.01397017	0.03156871	IPR018181|IPR013126	Heat shock protein 70, conserved site|Heat shock protein 70 family	IPR001023
TmoG3116v1_000588	MLOC_72334	4.74	4.19	6.03	1.78	1.93	3.06	4.99	2.26	0.4530	1	0.1411858	0.2213047	IPR018181|IPR013126	Heat shock protein 70, conserved site|Heat shock protein 70 family	IPR001023
TmoG3116v1_000589	MLOC_45046	33.14	22.45	30.08	49.65	63.31	68.04	28.56	60.33	2.1128	1	4.88E-06	2.31E-05	#N/A	#N/A	IPR001023
TmoG3116v1_000590	MLOC_72334	2.45	2.34	3.84	1.27	1.26	1.38	2.88	1.30	0.4524	1	0.2722678	0.3712175	IPR019651	Glutamate dehydrogenase, NAD-specific	IPR001023
TmoG3116v1_000591	MLOC_78867	2.53	2.46	2.12	2.52	2.29	3.89	2.37	2.90	1.2246	0	0.8063028	0.7989124	#N/A	#N/A	IPR001023
TmoG3116v1_000592	#N/A	20.11	20.24	19.52	16.57	8.95	11.81	19.96	12.44	0.6233	0	0.03104908	0.06277812	#N/A	#N/A	#N/A
TmoG3116v1_000593	#N/A	19.02	20.19	15.84	11.04	12.19	10.08	18.35	11.10	0.6050	1	0.02925223	0.05950264	#N/A	#N/A	#N/A
TmoG3116v1_000594	#N/A	2.13	2.59	1.51	1.55	2.98	2.05	2.08	2.19	1.0558	0	1	0.8556254	#N/A	#N/A	#N/A
TmoG3116v1_000595	MLOC_64106	18.53	16.22	16.95	13.65	9.66	13.87	17.23	12.39	0.7192	0	0.1138762	0.1857973	#N/A	#N/A	0
TmoG3116v1_000596	MLOC_64106	23.88	25.10	22.93	17.95	16.89	16.93	23.97	17.26	0.7200	0	0.0866324	0.1483214	#N/A	#N/A	0
TmoG3116v1_000597	#N/A	23.72	17.35	19.45	15.56	8.24	16.93	20.17	13.58	0.6732	0	0.05462058	0.1010438	#N/A	#N/A	#N/A
TmoG3116v1_000598	#N/A	24.05	31.75	23.96	38.20	45.30	35.49	26.58	39.66	1.4920	1	0.03150616	0.06352796	#N/A	#N/A	#N/A
TmoG3116v1_000599	#N/A	23.47	31.25	23.45	37.55	44.83	34.72	26.06	39.03	1.4980	1	0.03494035	0.06921505	#N/A	#N/A	#N/A
TmoG3116v1_000600	MLOC_59190	11.37	13.14	10.23	16.19	16.96	14.44	11.58	15.86	1.3696	1	0.2556581	0.3552705	IPR000719|IPR026839|IPR001245|IPR011009	Protein kinase, catalytic domain|Serine/threonine-protein kinase CTR1|Serine-threonine/tyrosine-protein kinase catalytic domain|Protein kinase-like domain	IPR001245
TmoG3116v1_000601	MLOC_10207	6.17	7.08	6.02	7.60	7.28	6.87	6.42	7.25	1.1286	1	1	0.8556254	IPR000719|IPR026839|IPR001245|IPR020635|IPR008271|IPR011009	Protein kinase, catalytic domain|Serine/threonine-protein kinase CTR1|Serine-threonine/tyrosine-protein kinase catalytic domain|Tyrosine-protein kinase, catalytic domain|Serine/threonine-protein kinase, active site|Protein kinase-like domain	IPR017441
TmoG3116v1_000602	MLOC_10207	8.51	9.06	8.85	11.53	9.20	11.33	8.81	10.69	1.2134	1	0.620436	0.6733522	IPR017441|IPR002290|IPR026840|IPR026839|IPR001245|IPR008271|IPR011009|IPR000719|IPR020635	Protein kinase, ATP binding site|Serine/threonine- / dual-specificity protein kinase, catalytic domain|Armadillo repeat-containing protein 3 and Serine/threonine-protein kinase CTR1|Serine/threonine-protein kinase CTR1|Serine-threonine/tyrosine-protein kinase catalytic domain|Serine/threonine-protein kinase, active site|Protein kinase-like domain|Protein kinase, catalytic domain|Tyrosine-protein …	IPR017441
TmoG3116v1_000603	MLOC_10207	7.85	8.18	8.02	10.31	8.31	9.90	8.02	9.51	1.1859	1	0.7930261	0.7910811	IPR026840|IPR026839	Armadillo repeat-containing protein 3 and Serine/threonine-protein kinase CTR1|Serine/threonine-protein kinase CTR1	IPR017441
TmoG3116v1_000604	#N/A	23.24	23.45	20.67	17.50	16.18	18.43	22.45	17.37	0.7736	0	0.1577255	0.2417051	#N/A	#N/A	#N/A
TmoG3116v1_000605	#N/A	19.66	19.24	16.45	13.39	14.60	15.44	18.45	14.48	0.7848	0	0.2652321	0.3657586	#N/A	#N/A	#N/A
TmoG3116v1_000606	MLOC_60621	18.72	26.57	20.10	21.29	17.72	21.09	21.80	20.03	0.9190	0	0.5725358	0.6406258	#N/A	#N/A	0
TmoG3116v1_000607	MLOC_60621	1.85	3.68	2.72	7.22	6.37	5.38	2.75	6.32	2.3001	1	0.05775813	0.1057913	#N/A	#N/A	0
TmoG3116v1_000608	MLOC_17569	42.38	58.29	42.52	37.40	40.24	42.09	47.73	39.91	0.8362	0	0.1524966	0.2348867	#N/A	#N/A	IPR003656
TmoG3116v1_000609	#N/A	36.64	42.88	45.65	33.33	17.99	30.47	41.72	27.26	0.6534	0	0.0058826	0.01480511	#N/A	#N/A	#N/A
TmoG3116v1_000610	MLOC_17569	37.08	47.92	41.02	35.27	26.76	34.52	42.01	32.18	0.7661	0	0.06852782	0.1222757	#N/A	#N/A	IPR003656
TmoG3116v1_000611	#N/A	18.60	20.13	20.52	22.15	9.03	13.91	19.75	15.03	0.7610	0	0.1755397	0.2633076	#N/A	#N/A	#N/A
TmoG3116v1_000612	#N/A	18.81	19.47	17.38	17.27	19.26	16.64	18.56	17.72	0.9551	0	0.7256676	0.7558075	#N/A	#N/A	#N/A
TmoG3116v1_000613	#N/A	30.33	30.27	27.10	23.13	25.16	23.67	29.23	23.99	0.8207	0	0.2344782	0.3314603	#N/A	#N/A	#N/A
TmoG3116v1_000614	MLOC_36536	29.71	38.55	29.77	27.59	28.40	30.02	32.68	28.67	0.8774	0	0.3359368	0.4378233	#N/A	#N/A	IPR017956
TmoG3116v1_000615	#N/A	10.03	8.71	11.67	6.99	6.11	7.87	10.14	6.99	0.6893	0	0.2316761	0.327738	#N/A	#N/A	#N/A
TmoG3116v1_000616	#N/A	1.00	1.00	1.00	1.00	1.00	1.00	1.00	1.00	1.0000	#N/A	1	0.8556254	#N/A	#N/A	#N/A
TmoG3116v1_000617	#N/A	5.99	7.20	6.11	4.28	4.84	5.00	6.43	4.71	0.7317	0	0.4051929	0.5002455	#N/A	#N/A	#N/A
TmoG3116v1_000618	#N/A	6.40	7.78	6.14	4.11	5.52	4.97	6.77	4.86	0.7178	0	0.3249001	0.4253782	#N/A	#N/A	#N/A
TmoG3116v1_000619	#N/A	6.02	6.65	6.12	4.96	4.86	4.42	6.26	4.75	0.7584	0	0.4990377	0.581852	#N/A	#N/A	#N/A
TmoG3116v1_000620	#N/A	9.21	10.30	10.12	7.39	8.39	6.22	9.88	7.33	0.7422	0	0.3527587	0.4521354	#N/A	#N/A	#N/A
TmoG3116v1_000621	MLOC_18875	16.94	12.26	11.11	31.30	33.70	21.51	13.44	28.84	2.1465	1	0.000451539	0.001483582	IPR001209|IPR018271	Ribosomal protein S14|Ribosomal protein S14, conserved site	IPR001209
TmoG3116v1_000622	#N/A	26.53	22.63	24.68	41.95	47.47	45.31	24.61	44.91	1.8246	1	0.000773151	0.002420653	IPR020586|IPR001280	Photosystem I PsaA/PsaB, conserved site|Photosystem I PsaA/PsaB	#N/A
TmoG3116v1_000623	MLOC_40094	13.12	10.91	11.69	20.63	20.18	22.48	11.91	21.10	1.7720	1	0.01895964	0.04110255	IPR006244|IPR001280	Photosystem I PsaB|Photosystem I PsaA/PsaB	IPR001280
TmoG3116v1_000624	MLOC_67992	17.83	14.93	13.88	24.48	31.93	29.33	15.55	28.58	1.8384	1	0.005703684	0.01444341	IPR020586|IPR001280|IPR006243	Photosystem I PsaA/PsaB, conserved site|Photosystem I PsaA/PsaB|Photosystem I PsaA	IPR001280
TmoG3116v1_000625	MLOC_18875	1.00	1.58	1.74	1.00	1.26	1.51	1.44	1.26	0.8730	#N/A	1	0.8556254	#N/A	#N/A	IPR001209
TmoG3116v1_000626	MLOC_24811	59.62	51.33	65.40	49.99	39.88	56.66	58.79	48.84	0.8309	0	0.119731	0.1938614	IPR006137|IPR014406|IPR006138	NADH:ubiquinone oxidoreductase-like, 20kDa subunit|[NiFe]-hydrogenase-3-type complex, small subunit/NADH:quinone oxidoreductase, subunit NuoB|NADH-ubiquinone oxidoreductase, 20 Kd subunit	IPR001268
TmoG3116v1_000627	#N/A	2.93	1.41	1.00	1.56	4.86	2.61	1.78	3.01	1.6926	0	0.4296191	0.5212778	#N/A	#N/A	#N/A
TmoG3116v1_000628	#N/A	9.01	5.73	5.23	9.27	12.59	8.22	6.65	10.02	1.5063	1	0.2217555	0.3167402	#N/A	#N/A	#N/A
TmoG3116v1_000629	MLOC_3343	12.47	11.24	11.36	17.24	21.73	20.54	11.69	19.84	1.6965	1	0.04388204	0.08416466	IPR006032|IPR012340|IPR016027|IPR005679	Ribosomal protein S12/S23|Nucleic acid-binding, OB-fold|Nucleic acid-binding, OB-fold-like|Ribosomal protein S12, bacteria	IPR005679
TmoG3116v1_000630	#N/A	2.92	3.03	3.20	3.69	6.01	3.32	3.05	4.34	1.4252	1	0.5313336	0.6087901	#N/A	#N/A	#N/A
TmoG3116v1_000631	MLOC_3343	7.66	7.14	7.15	10.02	13.98	11.69	7.32	11.89	1.6260	1	0.128653	0.2049798	IPR018215|IPR001907|IPR023562	ClpP, active site|ClpP|ClpP/TepA	IPR005679
TmoG3116v1_000632	#N/A	3.59	3.64	2.85	2.71	5.53	4.13	3.36	4.12	1.2275	0	0.8349479	0.8167203	IPR018215|IPR001907|IPR023562	ClpP, active site|ClpP|ClpP/TepA	#N/A
TmoG3116v1_000633	#N/A	3.68	2.66	2.12	1.46	3.25	2.54	2.82	2.42	0.8571	0	0.8063028	0.7989124	#N/A	#N/A	#N/A
TmoG3116v1_000634	#N/A	46.56	40.25	36.87	18.88	30.79	21.67	41.23	23.78	0.5769	1	0.000627321	0.00200564	#N/A	#N/A	#N/A
TmoG3116v1_000635	MLOC_37577	64.75	51.17	51.43	24.13	25.85	24.95	55.78	24.97	0.4477	1	1.46E-07	8.65E-07	#N/A	#N/A	0
TmoG3116v1_000636	MLOC_37577	43.89	30.23	35.28	18.23	12.01	16.75	36.47	15.66	0.4295	1	4.10E-06	1.96E-05	#N/A	#N/A	0
TmoG3116v1_000637	MLOC_37577	5.68	6.15	5.63	1.88	2.71	2.80	5.82	2.46	0.4229	1	0.04782575	0.0903517	#N/A	#N/A	0
TmoG3116v1_000638	MLOC_37577	42.53	30.30	34.74	17.67	11.96	16.38	35.86	15.34	0.4278	1	4.48E-06	2.13E-05	#N/A	#N/A	0
TmoG3116v1_000639	MLOC_37577	60.10	46.92	47.37	23.47	24.14	24.34	51.46	23.99	0.4661	1	9.03E-07	4.79E-06	#N/A	#N/A	0
TmoG3116v1_000640	MLOC_37577	10.67	5.60	5.73	3.97	1.67	3.17	7.33	2.94	0.4003	1	0.03386019	0.0673537	#N/A	#N/A	0
TmoG3116v1_000641	MLOC_37577	5.03	3.46	3.70	3.13	2.20	2.61	4.07	2.65	0.6510	1	0.5108191	0.5912768	#N/A	#N/A	0
TmoG3116v1_000642	MLOC_37577	4.30	3.16	3.43	2.93	2.24	2.53	3.63	2.57	0.7069	0	0.6530093	0.6974771	#N/A	#N/A	0
TmoG3116v1_000643	MLOC_37577	4.31	3.17	3.43	2.94	2.24	2.54	3.64	2.57	0.7067	0	0.6530093	0.6974771	#N/A	#N/A	0
TmoG3116v1_000644	#N/A	3.32	3.89	3.06	5.53	6.33	5.50	3.42	5.79	1.6896	1	0.2587476	0.3582912	IPR018215|IPR001907|IPR023562	ClpP, active site|ClpP|ClpP/TepA	#N/A
TmoG3116v1_000645	#N/A	3.10	3.58	2.18	6.13	4.50	4.57	2.96	5.07	1.7152	1	0.3174394	0.4176471	IPR001907|IPR023562	ClpP|ClpP/TepA	#N/A
TmoG3116v1_000646	#N/A	2.74	3.24	3.11	2.27	2.89	2.39	3.03	2.52	0.8313	0	0.8063028	0.7989124	IPR018215|IPR001907|IPR023562	ClpP, active site|ClpP|ClpP/TepA	#N/A
TmoG3116v1_000647	#N/A	2.61	3.06	3.00	2.05	2.17	1.93	2.89	2.05	0.7090	0	0.6119468	0.6662522	#N/A	#N/A	#N/A
TmoG3116v1_000648	#N/A	4.94	4.97	4.80	8.61	10.47	12.71	4.90	10.60	2.1614	1	0.03199858	0.06435374	#N/A	#N/A	#N/A
TmoG3116v1_000649	MLOC_17879	4.01	3.79	3.25	4.26	5.71	7.48	3.68	5.82	1.5785	1	0.3564834	0.4554504	#N/A	#N/A	IPR003162
TmoG3116v1_000650	MLOC_17879	3.20	2.85	1.89	1.32	2.41	3.75	2.65	2.49	0.9428	0	1	0.8556254	#N/A	#N/A	IPR003162
TmoG3116v1_000651	MLOC_17879	4.40	4.25	4.12	4.19	3.60	4.03	4.26	3.94	0.9248	0	1	0.8556254	#N/A	#N/A	IPR003162
TmoG3116v1_000652	MLOC_1064	21.82	15.51	19.87	3.69	5.37	5.47	19.07	4.84	0.2541	1	7.29E-07	3.91E-06	#N/A	#N/A	IPR003162
TmoG3116v1_000653	MLOC_1064	19.84	13.06	14.42	5.19	5.77	6.20	15.77	5.72	0.3626	1	0.000322872	0.001095604	#N/A	#N/A	IPR003162
TmoG3116v1_000654	MLOC_24811	26.83	22.92	26.30	28.70	29.05	32.00	25.35	29.92	1.1803	1	0.4928382	0.576535	IPR020586|IPR001280|IPR006243	Photosystem I PsaA/PsaB, conserved site|Photosystem I PsaA/PsaB|Photosystem I PsaA	IPR001268
TmoG3116v1_000655	MLOC_17879	10.10	8.10	9.37	2.67	4.60	2.69	9.19	3.32	0.3611	1	0.006632428	0.01650174	#N/A	#N/A	IPR003162
TmoG3116v1_000656	MLOC_17879	4.65	3.02	3.11	2.27	1.25	1.73	3.59	1.75	0.4869	0	0.2164392	0.3109154	#N/A	#N/A	IPR003162
TmoG3116v1_000657	#N/A	20.69	16.35	16.95	27.08	25.66	32.51	18.00	28.41	1.5790	1	0.03252352	0.06529758	IPR000235|IPR023798	Ribosomal protein S5/S7|Ribosomal protein S7 domain	#N/A
TmoG3116v1_000658	#N/A	19.55	16.56	17.49	27.27	31.63	30.25	17.87	29.72	1.6636	1	0.01618565	0.03587788	IPR020606|IPR005717|IPR000235|IPR023798	Ribosomal protein S7, conserved site|Ribosomal protein S7, bacterial/organellar-type|Ribosomal protein S5/S7|Ribosomal protein S7 domain	#N/A
TmoG3116v1_000659	MLOC_2737	6.14	5.69	5.11	5.43	3.83	5.18	5.64	4.81	0.8523	0	0.7271458	0.7559451	IPR007527|IPR018289|IPR004330|IPR006564	Zinc finger, SWIM-type|MULE transposase domain|FAR1 DNA binding domain|Zinc finger, PMZ-type	IPR006564
TmoG3116v1_000660	MLOC_2737	6.81	5.91	5.50	6.62	5.78	6.38	6.07	6.26	1.0307	0	1	0.8556254	IPR007527|IPR018289|IPR004330|IPR006564	Zinc finger, SWIM-type|MULE transposase domain|FAR1 DNA binding domain|Zinc finger, PMZ-type	IPR006564
TmoG3116v1_000661	MLOC_2737	6.43	5.95	5.23	5.13	3.77	5.03	5.87	4.65	0.7917	0	0.60657	0.6646496	IPR007527|IPR018289|IPR004330|IPR006564	Zinc finger, SWIM-type|MULE transposase domain|FAR1 DNA binding domain|Zinc finger, PMZ-type	IPR006564
TmoG3116v1_000662	MLOC_2737	9.72	8.67	7.93	4.59	4.63	4.24	8.77	4.49	0.5115	1	0.04530375	0.08642018	#N/A	#N/A	IPR006564
TmoG3116v1_000663	MLOC_2737	11.76	10.12	9.90	6.18	6.05	4.98	10.59	5.74	0.5416	1	0.05356869	0.09952394	#N/A	#N/A	IPR006564
TmoG3116v1_000664	MLOC_4184	3.54	2.56	3.57	8.06	5.99	5.86	3.22	6.63	2.0583	1	0.1074772	0.1769588	#N/A	#N/A	0
TmoG3116v1_000665	MLOC_2752	7.19	6.99	8.14	13.23	11.03	11.37	7.44	11.88	1.5966	1	0.1680092	0.2542754	IPR001750	NADH:ubiquinone/plastoquinone oxidoreductase	0
TmoG3116v1_000666	MLOC_9224	5.86	5.31	6.04	9.54	6.84	7.89	5.74	8.09	1.4104	1	0.4569131	0.5465633	IPR001750	NADH:ubiquinone/plastoquinone oxidoreductase	IPR001133
TmoG3116v1_000667	MLOC_2737	10.62	7.66	8.04	13.35	16.18	13.10	8.77	14.21	1.6198	1	0.1104593	0.1808187	#N/A	#N/A	IPR006564
TmoG3116v1_000668	MLOC_2737	2.53	1.15	1.99	1.41	1.20	2.55	1.89	1.72	0.9103	0	1	0.8556254	#N/A	#N/A	IPR006564
TmoG3116v1_000669	MLOC_24811	57.82	49.79	63.42	48.49	38.69	54.95	57.01	47.37	0.8310	0	0.1340309	0.2119027	IPR006137|IPR014406|IPR006138	NADH:ubiquinone oxidoreductase-like, 20kDa subunit|[NiFe]-hydrogenase-3-type complex, small subunit/NADH:quinone oxidoreductase, subunit NuoB|NADH-ubiquinone oxidoreductase, 20 Kd subunit	IPR001268
TmoG3116v1_000670	#N/A	5.44	4.49	5.57	3.54	2.46	3.74	5.17	3.25	0.6288	1	0.3377271	0.4386938	#N/A	#N/A	#N/A
TmoG3116v1_000671	#N/A	2.66	2.18	2.82	1.45	1.68	1.71	2.55	1.61	0.6311	1	0.5853702	0.6464233	#N/A	#N/A	#N/A
TmoG3116v1_000672	#N/A	38.63	35.20	31.28	17.05	19.56	16.02	35.04	17.54	0.5007	1	8.75E-05	0.000333125	#N/A	#N/A	#N/A
TmoG3116v1_000673	#N/A	2.91	3.48	2.42	2.10	2.15	2.81	2.94	2.35	0.8017	0	0.8063028	0.7989124	#N/A	#N/A	#N/A
TmoG3116v1_000674	#N/A	2.75	3.61	2.08	2.32	2.21	3.03	2.81	2.52	0.8963	0	0.8063028	0.7989124	#N/A	#N/A	#N/A
TmoG3116v1_000675	#N/A	2.91	3.49	2.42	2.11	2.15	2.82	2.94	2.36	0.8014	0	0.8063028	0.7989124	#N/A	#N/A	#N/A
TmoG3116v1_000676	MLOC_65812	10.85	10.29	10.60	5.85	5.00	5.41	10.58	5.42	0.5120	1	0.03622529	0.07146872	IPR025476	Helitron helicase-like domain	0
TmoG3116v1_000677	MLOC_17211	9.50	11.34	5.84	1.34	3.76	2.07	8.89	2.39	0.2689	1	0.001133857	0.003422398	#N/A	#N/A	0
TmoG3116v1_000678	MLOC_75880	4.52	3.64	3.64	4.05	3.51	2.78	3.93	3.45	0.8762	0	0.8349479	0.8167203	#N/A	#N/A	IPR012677
TmoG3116v1_000679	MLOC_75880	5.12	3.98	4.06	4.29	3.62	3.41	4.38	3.78	0.8612	0	0.84209	0.821168	#N/A	#N/A	IPR012677
TmoG3116v1_000680	#N/A	4.00	3.24	3.21	3.00	4.04	2.82	3.48	3.29	0.9435	0	1	0.8556254	#N/A	#N/A	#N/A
TmoG3116v1_000681	MLOC_75880	6.29	5.39	5.11	3.61	4.07	3.51	5.60	3.73	0.6659	0	0.3564834	0.4554504	#N/A	#N/A	IPR012677
TmoG3116v1_000682	MLOC_65812	12.03	11.60	11.45	6.30	5.77	6.03	11.69	6.03	0.5162	1	0.02587123	0.05355232	IPR025476	Helitron helicase-like domain	0
TmoG3116v1_000683	#N/A	4.00	3.25	3.97	4.52	4.72	2.95	3.74	4.06	1.0860	0	1	0.8556254	#N/A	#N/A	#N/A
TmoG3116v1_000684	#N/A	3.88	3.15	3.79	2.23	2.03	1.00	3.60	1.75	0.4863	1	0.2164392	0.3109154	#N/A	#N/A	#N/A
TmoG3116v1_000685	#N/A	11.46	12.87	11.27	21.71	18.78	20.96	11.87	20.48	1.7263	1	0.02907453	0.05919964	#N/A	#N/A	#N/A
TmoG3116v1_000686	#N/A	10.89	12.00	9.26	16.09	12.68	16.18	10.72	14.98	1.3981	1	0.2844907	0.3845323	#N/A	#N/A	#N/A
TmoG3116v1_000687	MLOC_75880	6.62	6.15	5.43	7.05	6.34	6.70	6.07	6.70	1.1035	1	1	0.8556254	#N/A	#N/A	IPR012677
TmoG3116v1_000688	MLOC_17211	14.21	15.53	11.08	9.79	9.68	10.51	13.61	10.00	0.7347	0	0.178606	0.2668838	#N/A	#N/A	0
TmoG3116v1_000689	#N/A	14.80	17.19	14.57	27.43	25.82	26.71	15.52	26.66	1.7180	1	0.01550493	0.03451146	#N/A	#N/A	#N/A
TmoG3116v1_000690	MLOC_65812	10.55	10.03	10.40	5.66	4.69	5.20	10.32	5.18	0.5020	1	0.03199858	0.06435374	IPR025476	Helitron helicase-like domain	0
TmoG3116v1_000691	MLOC_65812	10.66	10.37	10.21	5.93	5.09	5.58	10.41	5.53	0.5313	1	0.03622529	0.07146872	IPR025476	Helitron helicase-like domain	0
TmoG3116v1_000692	MLOC_65812	22.80	18.85	18.19	13.75	12.96	11.35	19.95	12.69	0.6360	0	0.03104908	0.06277812	IPR011905|IPR002109|IPR012336	Glutaredoxin-like, plant II|Glutaredoxin|Thioredoxin-like fold	0
TmoG3116v1_000693	MLOC_65812	4.88	5.89	4.63	3.23	4.11	3.77	5.14	3.70	0.7212	0	0.4526064	0.5421442	IPR011905|IPR002109|IPR012336	Glutaredoxin-like, plant II|Glutaredoxin|Thioredoxin-like fold	0
TmoG3116v1_000694	MLOC_65812	10.06	9.51	9.90	5.42	4.53	5.12	9.82	5.02	0.5114	1	0.04304731	0.08272558	IPR025476	Helitron helicase-like domain	0
TmoG3116v1_000695	MLOC_65812	11.83	12.33	11.31	6.66	6.84	6.31	11.82	6.60	0.5583	1	0.03812945	0.07469834	IPR011905|IPR002109|IPR012336	Glutaredoxin-like, plant II|Glutaredoxin|Thioredoxin-like fold	0
TmoG3116v1_000696	MLOC_21098	18.41	15.19	14.77	11.09	10.69	9.41	16.12	10.40	0.6450	0	0.07411578	0.1305524	IPR011905|IPR002109|IPR012336	Glutaredoxin-like, plant II|Glutaredoxin|Thioredoxin-like fold	IPR002109
TmoG3116v1_000697	MLOC_65812	10.33	9.81	10.16	5.69	5.03	5.28	10.10	5.34	0.5282	1	0.04823977	0.09091945	IPR025476	Helitron helicase-like domain	0
TmoG3116v1_000698	MLOC_21098	2.43	2.19	2.15	3.45	6.54	3.65	2.26	4.55	2.0144	1	0.2714255	0.3712175	#N/A	#N/A	IPR002109
TmoG3116v1_000699	MLOC_19035	170.06	162.95	154.06	92.01	157.55	93.19	162.36	114.25	0.7037	0	0.000360411	0.00121009	#N/A	#N/A	0
TmoG3116v1_000700	MLOC_19035	133.47	127.68	120.82	72.96	124.71	74.57	127.32	90.75	0.7127	0	0.001062366	0.003226488	#N/A	#N/A	0
TmoG3116v1_000701	MLOC_19035	4.51	3.19	3.76	3.10	4.53	3.71	3.82	3.78	0.9890	0	1	0.8556254	#N/A	#N/A	0
TmoG3116v1_000702	MLOC_19035	113.80	108.93	102.92	62.22	106.31	63.58	108.55	77.37	0.7128	0	0.001815707	0.005223819	#N/A	#N/A	0
TmoG3116v1_000703	#N/A	11.71	10.72	11.68	6.25	4.66	5.42	11.37	5.44	0.4785	1	0.01472353	0.03296922	IPR025476	Helitron helicase-like domain	#N/A
TmoG3116v1_000704	MLOC_73531	36.60	32.27	32.08	13.48	10.02	11.89	33.65	11.80	0.3507	1	1.51E-07	8.89E-07	#N/A	#N/A	IPR023179
TmoG3116v1_000705	MLOC_24811	29.04	25.55	29.89	25.89	22.68	26.94	28.16	25.17	0.8937	0	0.4420386	0.5324555	IPR010096|IPR001750	NAD(P)H-quinone oxidoreductase, subunit N/subunit 2|NADH:ubiquinone/plastoquinone oxidoreductase	IPR001268
TmoG3116v1_000706	MLOC_73531	34.89	32.44	29.85	14.83	14.74	14.23	32.39	14.60	0.4506	1	2.71E-05	0.000113354	#N/A	#N/A	IPR023179
TmoG3116v1_000707	MLOC_24811	30.69	26.86	31.26	23.43	19.91	25.01	29.60	22.78	0.7696	0	0.1192928	0.1931984	IPR006137|IPR014406|IPR006138	NADH:ubiquinone oxidoreductase-like, 20kDa subunit|[NiFe]-hydrogenase-3-type complex, small subunit/NADH:quinone oxidoreductase, subunit NuoB|NADH-ubiquinone oxidoreductase, 20 Kd subunit	IPR001268
TmoG3116v1_000708	MLOC_73532	39.48	35.80	36.95	15.48	11.26	12.77	37.41	13.17	0.3520	1	4.95E-08	3.10E-07	#N/A	#N/A	IPR007700
TmoG3116v1_000709	MLOC_73531	44.26	36.66	40.14	15.58	12.45	14.70	40.35	14.24	0.3530	1	1.76E-08	1.16E-07	#N/A	#N/A	IPR023179
TmoG3116v1_000710	MLOC_73531	43.77	35.21	39.75	16.42	12.44	14.00	39.58	14.28	0.3609	1	3.21E-08	2.06E-07	#N/A	#N/A	IPR023179
TmoG3116v1_000711	MLOC_73531	47.12	37.42	42.42	17.37	13.79	14.91	42.32	15.35	0.3628	1	1.57E-08	1.04E-07	#N/A	#N/A	IPR023179
TmoG3116v1_000712	MLOC_73531	46.92	37.66	42.60	17.55	13.28	14.95	42.39	15.26	0.3600	1	1.57E-08	1.04E-07	#N/A	#N/A	IPR023179
TmoG3116v1_000713	MLOC_73531	47.06	38.92	42.67	16.53	13.19	15.59	42.89	15.10	0.3522	1	4.97E-09	3.47E-08	#N/A	#N/A	IPR023179
TmoG3116v1_000714	MLOC_73531	43.88	34.93	39.51	16.22	12.89	13.93	39.44	14.34	0.3637	1	4.33E-08	2.73E-07	#N/A	#N/A	IPR023179
TmoG3116v1_000715	MLOC_73531	45.01	36.21	40.63	17.24	12.66	14.57	40.62	14.82	0.3650	1	2.28E-08	1.49E-07	#N/A	#N/A	IPR023179
TmoG3116v1_000716	MLOC_73531	48.20	38.70	43.49	18.41	13.50	15.55	43.46	15.82	0.3641	1	1.13E-08	7.55E-08	#N/A	#N/A	IPR023179
TmoG3116v1_000717	MLOC_73531	46.79	39.05	40.88	16.44	12.58	15.81	42.24	14.94	0.3538	1	9.02E-09	6.10E-08	#N/A	#N/A	IPR023179
TmoG3116v1_000718	#N/A	1.19	1.59	1.19	2.36	2.06	4.36	1.32	2.93	2.2167	1	0.2722678	0.3712175	#N/A	#N/A	#N/A
TmoG3116v1_000719	MLOC_75180	39.55	28.38	41.46	59.13	31.93	53.39	36.46	48.15	1.3206	1	0.1294346	0.2059845	IPR001404|IPR019805|IPR020575|IPR015566|IPR003594	Heat shock protein Hsp90|Heat shock protein Hsp90, conserved site|Heat shock protein Hsp90, N-terminal|Endoplasmin|ATPase-like, ATP-binding domain	0
TmoG3116v1_000720	MLOC_75180	61.74	61.30	65.76	98.40	103.63	91.21	62.94	97.75	1.5531	1	0.001489498	0.004366459	IPR001404|IPR019805|IPR020575|IPR020568|IPR015566|IPR003594	Heat shock protein Hsp90|Heat shock protein Hsp90, conserved site|Heat shock protein Hsp90, N-terminal|Ribosomal protein S5 domain 2-type fold|Endoplasmin|ATPase-like, ATP-binding domain	0
TmoG3116v1_000721	MLOC_75180	69.00	73.96	74.17	111.19	133.37	104.62	72.38	116.39	1.6082	1	0.000271336	0.000937076	IPR001404|IPR020568|IPR015566	Heat shock protein Hsp90|Ribosomal protein S5 domain 2-type fold|Endoplasmin	0
TmoG3116v1_000722	MLOC_75180	71.68	77.34	75.39	115.04	142.87	106.46	74.80	121.46	1.6238	1	0.000184573	0.000659151	IPR001404|IPR020568|IPR015566	Heat shock protein Hsp90|Ribosomal protein S5 domain 2-type fold|Endoplasmin	0
TmoG3116v1_000723	MLOC_37577	5.13	5.10	3.99	2.71	2.78	2.95	4.74	2.81	0.5935	0	0.295417	0.395766	#N/A	#N/A	0
TmoG3116v1_000724	#N/A	9.44	9.63	10.12	6.95	6.43	9.42	9.73	7.60	0.7813	0	0.3527587	0.4521354	#N/A	#N/A	#N/A
TmoG3116v1_000725	#N/A	8.04	8.84	6.86	8.76	4.50	6.70	7.91	6.65	0.8402	0	0.6635145	0.7064174	IPR014729|IPR002305	Rossmann-like alpha/beta/alpha sandwich fold|Aminoacyl-tRNA synthetase, class Ic	#N/A
TmoG3116v1_000726	#N/A	8.61	9.99	8.97	8.79	5.82	7.83	9.19	7.48	0.8142	0	0.4981334	0.5816442	IPR014729|IPR002305	Rossmann-like alpha/beta/alpha sandwich fold|Aminoacyl-tRNA synthetase, class Ic	#N/A
TmoG3116v1_000727	#N/A	2.03	2.24	1.45	1.86	1.21	1.61	1.90	1.56	0.8199	0	1	0.8556254	#N/A	#N/A	#N/A
TmoG3116v1_000728	#N/A	11.48	12.97	11.03	11.53	9.22	11.52	11.83	10.76	0.9094	0	0.7312049	0.7583674	IPR014729|IPR002305	Rossmann-like alpha/beta/alpha sandwich fold|Aminoacyl-tRNA synthetase, class Ic	#N/A
TmoG3116v1_000729	MLOC_4996	8.25	8.87	7.97	7.65	5.89	7.67	8.36	7.07	0.8456	0	0.5754004	0.6430397	IPR014729|IPR002305	Rossmann-like alpha/beta/alpha sandwich fold|Aminoacyl-tRNA synthetase, class Ic	IPR000504
TmoG3116v1_000730	#N/A	11.80	12.99	11.15	11.79	9.40	11.91	11.98	11.03	0.9212	0	0.7353157	0.7616122	IPR014729|IPR002305	Rossmann-like alpha/beta/alpha sandwich fold|Aminoacyl-tRNA synthetase, class Ic	#N/A
TmoG3116v1_000731	#N/A	11.42	13.08	10.64	12.61	9.74	11.51	11.71	11.29	0.9638	0	0.8203041	0.8076231	IPR014729|IPR002305	Rossmann-like alpha/beta/alpha sandwich fold|Aminoacyl-tRNA synthetase, class Ic	#N/A
TmoG3116v1_000732	#N/A	11.38	12.34	10.31	11.27	8.95	11.65	11.35	10.63	0.9366	0	0.7269212	0.7559451	IPR014729|IPR002305	Rossmann-like alpha/beta/alpha sandwich fold|Aminoacyl-tRNA synthetase, class Ic	#N/A
TmoG3116v1_000733	#N/A	9.19	10.18	9.08	9.30	7.26	9.07	9.49	8.54	0.9006	0	0.6967779	0.7317442	IPR014729|IPR002305	Rossmann-like alpha/beta/alpha sandwich fold|Aminoacyl-tRNA synthetase, class Ic	#N/A
TmoG3116v1_000734	#N/A	12.07	12.53	8.13	10.98	12.81	11.32	10.91	11.70	1.0726	0	1	0.8556254	#N/A	#N/A	#N/A
TmoG3116v1_000735	#N/A	9.36	10.97	9.18	9.83	7.58	9.33	9.84	8.91	0.9062	0	0.7024177	0.7367931	IPR014729|IPR002305	Rossmann-like alpha/beta/alpha sandwich fold|Aminoacyl-tRNA synthetase, class Ic	#N/A
TmoG3116v1_000736	#N/A	1.58	2.31	1.68	2.97	1.69	1.80	1.86	2.15	1.1589	0	1	0.8556254	#N/A	#N/A	#N/A
TmoG3116v1_000737	MLOC_13672	19.29	18.39	20.49	27.54	25.61	18.21	19.39	23.79	1.2268	1	0.4264444	0.5207498	#N/A	#N/A	0
TmoG3116v1_000738	MLOC_13672	19.39	18.48	20.60	27.69	25.74	18.30	19.49	23.91	1.2268	1	0.4762093	0.5624468	#N/A	#N/A	0
TmoG3116v1_000739	MLOC_13672	38.61	34.09	37.36	51.63	54.57	38.48	36.69	48.22	1.3145	1	0.1294346	0.2059845	#N/A	#N/A	0
TmoG3116v1_000740	MLOC_13672	40.45	36.61	40.32	55.13	59.22	42.71	39.13	52.35	1.3379	1	0.1005935	0.1673557	#N/A	#N/A	0
TmoG3116v1_000741	MLOC_13672	27.53	28.46	27.25	33.59	46.61	23.91	27.75	34.70	1.2507	1	0.3095425	0.409848	#N/A	#N/A	0
TmoG3116v1_000742	MLOC_13672	22.18	22.92	21.95	27.01	37.30	19.49	22.35	27.94	1.2499	1	0.3446488	0.444574	#N/A	#N/A	0
TmoG3116v1_000743	MLOC_13672	2.03	1.36	1.87	2.59	3.12	2.75	1.75	2.82	1.6098	1	0.5853702	0.6464233	#N/A	#N/A	0
TmoG3116v1_000744	MLOC_81842	1.93	1.87	1.90	2.96	3.35	3.77	1.90	3.36	1.7701	1	0.4607809	0.5479885	#N/A	#N/A	IPR013210
TmoG3116v1_000745	MLOC_14891	9.27	8.11	11.03	8.14	4.90	5.17	9.47	6.07	0.6405	0	0.1599741	0.2442159	#N/A	#N/A	IPR001754
TmoG3116v1_000746	MLOC_14891	12.07	10.63	12.94	9.13	4.52	6.41	11.88	6.68	0.5627	1	0.05452895	0.1009724	#N/A	#N/A	IPR001754
TmoG3116v1_000747	#N/A	8.20	8.28	9.07	5.22	3.16	7.90	8.51	5.43	0.6372	0	0.179287	0.2672921	#N/A	#N/A	#N/A
TmoG3116v1_000748	#N/A	6.90	4.36	5.38	3.38	2.45	3.54	5.55	3.13	0.5638	1	0.1781725	0.2663504	#N/A	#N/A	#N/A
TmoG3116v1_000749	#N/A	5.37	3.36	4.28	3.25	2.27	3.30	4.34	2.94	0.6771	0	0.5313336	0.6087901	#N/A	#N/A	#N/A
TmoG3116v1_000750	#N/A	11.59	10.64	11.06	8.63	4.80	5.51	11.10	6.31	0.5690	1	0.06454995	0.116344	#N/A	#N/A	#N/A
TmoG3116v1_000751	#N/A	21.61	21.10	21.13	15.77	9.57	12.97	21.28	12.77	0.6000	1	0.01772634	0.03874594	#N/A	#N/A	#N/A
TmoG3116v1_000752	#N/A	21.08	20.27	20.93	14.69	9.39	13.15	20.76	12.41	0.5979	1	0.02040754	0.04375783	#N/A	#N/A	#N/A
TmoG3116v1_000753	#N/A	15.97	15.30	15.82	11.38	7.57	9.60	15.70	9.52	0.6063	1	0.03964327	0.07711771	#N/A	#N/A	#N/A
TmoG3116v1_000754	#N/A	25.81	24.61	24.68	18.16	10.96	15.46	25.03	14.86	0.5937	1	0.009636489	0.02286079	#N/A	#N/A	#N/A
TmoG3116v1_000755	MLOC_54563	6.27	5.80	5.79	4.76	3.77	5.16	5.95	4.56	0.7664	0	0.4847924	0.5706146	#N/A	#N/A	IPR014001
TmoG3116v1_000756	MLOC_54563	5.92	5.29	5.53	4.49	3.50	4.85	5.58	4.28	0.7663	0	0.5942423	0.6539456	#N/A	#N/A	IPR014001
TmoG3116v1_000757	#N/A	12.85	13.49	12.10	10.14	5.99	7.77	12.81	7.97	0.6216	0	0.06926895	0.123269	#N/A	#N/A	#N/A
TmoG3116v1_000758	#N/A	11.32	9.64	10.39	8.29	5.51	5.81	10.45	6.54	0.6257	0	0.1062395	0.175393	#N/A	#N/A	#N/A
TmoG3116v1_000759	#N/A	19.22	18.23	19.71	13.16	8.58	12.54	19.06	11.43	0.5996	1	0.02528098	0.05255145	#N/A	#N/A	#N/A
TmoG3116v1_000760	#N/A	11.48	9.23	10.11	7.37	5.57	5.95	10.27	6.30	0.6131	1	0.1347542	0.2128193	#N/A	#N/A	#N/A
TmoG3116v1_000761	#N/A	11.53	11.62	10.48	8.45	5.49	6.90	11.21	6.95	0.6198	1	0.08966131	0.1525961	#N/A	#N/A	#N/A
TmoG3116v1_000762	#N/A	16.73	15.96	16.34	11.93	7.60	10.49	16.34	10.01	0.6123	1	0.03402221	0.06757132	#N/A	#N/A	#N/A
TmoG3116v1_000763	#N/A	16.90	15.81	16.18	11.51	7.59	10.22	16.30	9.77	0.5997	1	0.03402221	0.06757132	#N/A	#N/A	#N/A
TmoG3116v1_000764	#N/A	19.07	18.31	18.31	13.45	8.57	11.39	18.56	11.14	0.6000	1	0.02346638	0.04937635	#N/A	#N/A	#N/A
TmoG3116v1_000765	#N/A	10.58	9.41	9.73	7.33	4.56	5.11	9.91	5.67	0.5718	1	0.0911588	0.1546958	#N/A	#N/A	#N/A
TmoG3116v1_000766	#N/A	22.49	21.16	21.02	14.28	9.91	12.87	21.56	12.35	0.5730	1	0.007712467	0.01883606	#N/A	#N/A	#N/A
TmoG3116v1_000767	#N/A	25.65	24.23	24.06	16.29	11.15	14.74	24.65	14.06	0.5705	1	0.00488034	0.0125961	#N/A	#N/A	#N/A
TmoG3116v1_000768	#N/A	22.74	22.02	22.04	16.55	10.01	13.62	22.26	13.39	0.6015	1	0.01243621	0.02857188	#N/A	#N/A	#N/A
TmoG3116v1_000769	#N/A	17.71	11.38	12.66	9.63	8.04	10.02	13.92	9.23	0.6632	0	0.1104593	0.1808187	#N/A	#N/A	#N/A
TmoG3116v1_000770	#N/A	21.05	14.08	15.09	11.91	9.18	11.89	16.74	10.99	0.6567	0	0.06393026	0.1154394	#N/A	#N/A	#N/A
TmoG3116v1_000771	#N/A	19.12	19.93	19.00	10.72	9.64	11.09	19.35	10.48	0.5418	1	0.007666176	0.01873343	#N/A	#N/A	#N/A
TmoG3116v1_000772	#N/A	12.50	13.14	12.66	7.77	6.57	7.42	12.77	7.25	0.5680	1	0.03568888	0.07053313	#N/A	#N/A	#N/A
TmoG3116v1_000773	#N/A	19.35	20.50	18.32	10.34	9.40	11.09	19.39	10.28	0.5299	1	0.005348607	0.01363146	#N/A	#N/A	#N/A
TmoG3116v1_000774	#N/A	15.36	17.36	16.46	9.21	7.74	9.42	16.39	8.79	0.5362	1	0.01249822	0.02865174	#N/A	#N/A	#N/A
TmoG3116v1_000775	#N/A	20.26	20.69	19.54	11.02	10.14	11.62	20.16	10.93	0.5419	1	0.006638352	0.01650753	#N/A	#N/A	#N/A
TmoG3116v1_000776	#N/A	19.49	19.10	18.77	9.99	9.87	10.21	19.12	10.02	0.5242	1	0.004764696	0.01232315	#N/A	#N/A	#N/A
TmoG3116v1_000777	#N/A	19.22	20.03	19.09	10.77	9.69	11.14	19.45	10.53	0.5417	1	0.007666176	0.01873343	#N/A	#N/A	#N/A
TmoG3116v1_000778	#N/A	18.99	19.33	18.58	10.30	9.54	10.44	18.97	10.09	0.5322	1	0.006899917	0.01705878	#N/A	#N/A	#N/A
TmoG3116v1_000779	#N/A	19.87	21.24	20.00	11.19	9.97	11.52	20.37	10.90	0.5348	1	0.005179075	0.0132338	#N/A	#N/A	#N/A
TmoG3116v1_000780	#N/A	12.55	13.49	12.86	7.86	6.58	7.46	12.97	7.30	0.5631	1	0.02741911	0.05640473	#N/A	#N/A	#N/A
TmoG3116v1_000781	#N/A	20.14	21.89	19.27	10.78	9.71	11.53	20.43	10.67	0.5223	1	0.003587134	0.009576945	#N/A	#N/A	#N/A
TmoG3116v1_000782	#N/A	15.93	18.36	17.18	9.59	8.05	9.67	17.16	9.10	0.5306	1	0.01074452	0.02510877	#N/A	#N/A	#N/A
TmoG3116v1_000783	#N/A	20.38	20.49	19.88	10.44	10.26	10.60	20.25	10.44	0.5154	1	0.003587134	0.009576945	#N/A	#N/A	#N/A
TmoG3116v1_000784	#N/A	19.75	20.60	19.56	10.74	9.86	10.82	19.97	10.47	0.5245	1	0.004637016	0.01203115	#N/A	#N/A	#N/A
TmoG3116v1_000785	#N/A	17.65	19.95	18.61	10.02	9.00	10.44	18.74	9.82	0.5241	1	0.006179472	0.01549855	#N/A	#N/A	#N/A
TmoG3116v1_000786	#N/A	16.80	17.68	16.76	9.51	8.63	9.97	17.08	9.37	0.5486	1	0.01530188	0.03409633	#N/A	#N/A	#N/A
TmoG3116v1_000787	#N/A	17.29	18.70	17.49	9.84	8.85	10.27	17.83	9.65	0.5414	1	0.009253711	0.0220387	#N/A	#N/A	#N/A
TmoG3116v1_000788	#N/A	5.03	3.21	4.02	3.38	2.05	3.55	4.09	2.99	0.7322	0	0.6693401	0.7101407	#N/A	#N/A	#N/A
TmoG3116v1_000789	#N/A	5.35	3.70	5.03	2.31	1.51	2.49	4.69	2.10	0.4481	1	0.1216009	0.1955185	#N/A	#N/A	#N/A
TmoG3116v1_000790	#N/A	2.90	2.53	2.02	2.31	2.12	1.78	2.49	2.07	0.8330	0	0.7930383	0.7910811	#N/A	#N/A	#N/A
TmoG3116v1_000791	#N/A	2.81	2.46	1.97	2.25	2.07	1.74	2.42	2.02	0.8362	0	1	0.8556254	#N/A	#N/A	#N/A
TmoG3116v1_000792	#N/A	2.60	2.29	1.85	2.10	1.94	1.65	2.25	1.90	0.8449	0	1	0.8556254	#N/A	#N/A	#N/A
TmoG3116v1_000793	#N/A	2.87	2.50	2.00	2.29	2.10	1.76	2.46	2.05	0.8342	0	0.7930383	0.7910811	#N/A	#N/A	#N/A
TmoG3116v1_000794	#N/A	5.96	4.15	4.69	3.74	2.47	4.77	4.93	3.66	0.7421	0	0.5659642	0.6344964	#N/A	#N/A	#N/A
TmoG3116v1_000795	#N/A	6.90	4.75	5.39	4.26	2.75	5.49	5.68	4.17	0.7335	0	0.4693721	0.555483	#N/A	#N/A	#N/A
TmoG3116v1_000796	#N/A	6.79	4.68	5.31	4.20	2.72	5.41	5.59	4.11	0.7344	0	0.4693721	0.555483	#N/A	#N/A	#N/A
TmoG3116v1_000797	#N/A	6.69	4.62	5.23	4.14	2.69	5.33	5.51	4.05	0.7352	0	0.4693721	0.555483	#N/A	#N/A	#N/A
TmoG3116v1_000798	#N/A	6.87	4.73	5.36	4.24	2.74	5.47	5.66	4.15	0.7337	0	0.4693721	0.555483	#N/A	#N/A	#N/A
TmoG3116v1_000799	#N/A	2.44	1.43	2.14	2.66	1.74	1.86	2.01	2.08	1.0388	0	1	0.8556254	#N/A	#N/A	#N/A
TmoG3116v1_000800	#N/A	2.42	1.43	2.12	2.63	1.72	1.84	1.99	2.07	1.0384	0	1	0.8556254	#N/A	#N/A	#N/A
TmoG3116v1_000801	#N/A	3.19	2.65	3.21	2.72	2.23	2.20	3.02	2.38	0.7893	0	0.8063028	0.7989124	#N/A	#N/A	#N/A
TmoG3116v1_000802	#N/A	1.88	2.26	1.97	2.05	1.68	2.66	2.03	2.13	1.0480	0	1	0.8556254	#N/A	#N/A	#N/A
TmoG3116v1_000803	#N/A	3.32	4.00	3.24	3.78	2.66	3.64	3.52	3.36	0.9544	0	1	0.8556254	#N/A	#N/A	#N/A
TmoG3116v1_000804	#N/A	2.74	3.22	2.94	4.18	3.04	4.19	2.97	3.80	1.2816	1	0.8267972	0.8112791	#N/A	#N/A	#N/A
TmoG3116v1_000805	#N/A	3.40	3.16	4.06	2.96	6.34	4.34	3.54	4.55	1.2843	0	0.84209	0.821168	#N/A	#N/A	#N/A
TmoG3116v1_000806	#N/A	3.67	3.65	4.21	3.94	6.12	4.28	3.84	4.78	1.2440	1	0.848417	0.8251694	#N/A	#N/A	#N/A
TmoG3116v1_000807	#N/A	3.19	3.00	3.51	3.88	4.40	4.13	3.23	4.14	1.2803	1	0.8349479	0.8167203	#N/A	#N/A	#N/A
TmoG3116v1_000808	#N/A	3.55	3.50	4.02	3.92	5.81	4.05	3.69	4.59	1.2454	1	0.696327	0.731659	#N/A	#N/A	#N/A
TmoG3116v1_000809	#N/A	2.80	4.03	3.63	2.45	3.95	4.87	3.49	3.76	1.0777	0	1	0.8556254	#N/A	#N/A	#N/A
TmoG3116v1_000810	#N/A	2.48	3.63	3.40	2.81	3.15	3.93	3.17	3.30	1.0396	0	1	0.8556254	#N/A	#N/A	#N/A
TmoG3116v1_000811	#N/A	2.38	2.74	3.23	2.62	2.64	2.85	2.78	2.70	0.9710	0	1	0.8556254	#N/A	#N/A	#N/A
TmoG3116v1_000812	#N/A	2.04	1.82	2.14	2.17	1.93	1.75	2.00	1.95	0.9760	0	1	0.8556254	#N/A	#N/A	#N/A
TmoG3116v1_000813	#N/A	1.57	1.15	1.29	2.04	1.61	2.18	1.33	1.94	1.4552	0	0.7560242	0.7737806	#N/A	#N/A	#N/A
TmoG3116v1_000814	#N/A	2.27	2.42	2.95	2.48	2.55	2.63	2.55	2.55	1.0019	0	1	0.8556254	#N/A	#N/A	#N/A
TmoG3116v1_000815	#N/A	1.71	1.37	1.54	2.30	2.02	2.24	1.54	2.18	1.4170	0	1	0.8556254	#N/A	#N/A	#N/A
TmoG3116v1_000816	#N/A	1.59	2.36	2.07	1.69	1.67	1.33	2.01	1.56	0.7788	0	1	0.8556254	#N/A	#N/A	#N/A
TmoG3116v1_000817	#N/A	2.20	2.56	3.09	2.66	2.66	2.49	2.62	2.60	0.9951	0	1	0.8556254	#N/A	#N/A	#N/A
TmoG3116v1_000818	#N/A	2.91	3.70	3.27	4.12	5.75	3.85	3.29	4.57	1.3901	1	0.6836502	0.7214632	#N/A	#N/A	#N/A
TmoG3116v1_000819	#N/A	1.31	1.16	1.00	1.68	1.22	1.43	1.16	1.44	1.2466	0	1	0.8556254	#N/A	#N/A	#N/A
TmoG3116v1_000820	#N/A	2.02	1.43	1.21	1.00	2.16	1.28	1.55	1.48	0.9557	0	1	0.8556254	#N/A	#N/A	#N/A
TmoG3116v1_000821	#N/A	6.90	6.26	6.26	5.79	2.46	5.10	6.47	4.45	0.6877	0	0.3097892	0.409848	#N/A	#N/A	#N/A
TmoG3116v1_000822	#N/A	5.05	6.54	5.50	3.37	1.87	2.97	5.70	2.74	0.4803	0	0.115354	0.1877351	#N/A	#N/A	#N/A
TmoG3116v1_000823	#N/A	9.03	8.51	8.42	6.81	2.53	6.14	8.65	5.16	0.5962	0	0.1302079	0.2069803	#N/A	#N/A	#N/A
TmoG3116v1_000824	#N/A	6.89	6.11	8.46	6.32	2.97	4.52	7.15	4.60	0.6438	0	0.25744	0.357137	#N/A	#N/A	#N/A
TmoG3116v1_000825	#N/A	6.47	6.31	8.27	6.48	2.85	4.27	7.02	4.53	0.6461	0	0.2430067	0.340772	#N/A	#N/A	#N/A
TmoG3116v1_000826	#N/A	5.29	8.83	8.65	4.98	3.25	3.98	7.59	4.07	0.5359	0	0.09923818	0.1659432	#N/A	#N/A	#N/A
TmoG3116v1_000827	#N/A	6.86	4.74	6.66	6.21	4.17	6.56	6.09	5.65	0.9273	0	0.8718989	0.84095	#N/A	#N/A	#N/A
TmoG3116v1_000828	#N/A	6.66	7.68	7.91	3.77	2.80	2.88	7.42	3.15	0.4242	1	0.02356912	0.04946878	#N/A	#N/A	#N/A
TmoG3116v1_000829	MLOC_58402	11.25	9.91	11.66	5.71	7.63	7.35	10.94	6.90	0.6302	0	0.1137525	0.1856616	#N/A	#N/A	0
TmoG3116v1_000830	MLOC_66630	12.16	10.81	10.85	5.02	6.40	5.48	11.27	5.63	0.4996	1	0.03057231	0.06189474	#N/A	#N/A	IPR002290
TmoG3116v1_000831	MLOC_66630	9.84	9.26	9.93	4.97	5.68	5.29	9.68	5.32	0.5493	1	0.06376368	0.1151777	#N/A	#N/A	IPR002290
TmoG3116v1_000832	MLOC_16853	48.86	36.85	46.98	8.60	8.07	8.54	44.23	8.40	0.1900	1	2.62E-16	3.67E-15	#N/A	#N/A	0
TmoG3116v1_000833	MLOC_16279	53.91	41.82	56.93	44.14	30.39	42.39	50.89	38.97	0.7659	0	0.04988539	0.09361896	IPR011989|IPR002015|IPR016024	Armadillo-like helical|Proteasome/cyclosome, regulatory subunit|Armadillo-type fold	IPR016642
TmoG3116v1_000834	MLOC_16279	43.94	33.80	45.74	35.30	22.20	33.89	41.16	30.46	0.7401	0	0.04189965	0.08094069	IPR011989|IPR002015|IPR016024|IPR016642	Armadillo-like helical|Proteasome/cyclosome, regulatory subunit|Armadillo-type fold|26S proteasome regulatory complex, non-ATPase subcomplex, Rpn2/Psmd1 subunit	IPR016642
TmoG3116v1_000835	MLOC_60006	1.30	1.00	1.15	1.22	1.43	1.84	1.15	1.50	1.3001	0	1	0.8556254	#N/A	#N/A	IPR016642
TmoG3116v1_000836	MLOC_16279	27.36	32.00	28.69	28.24	37.18	30.65	29.35	32.02	1.0911	1	0.8474981	0.8251694	#N/A	#N/A	IPR016642
TmoG3116v1_000837	MLOC_16279	19.67	23.73	21.41	21.80	29.13	22.72	21.61	24.55	1.1362	1	0.7025676	0.7368585	#N/A	#N/A	IPR016642
TmoG3116v1_000838	MLOC_16279	28.36	33.17	29.73	29.20	38.55	31.77	30.42	33.17	1.0905	1	0.8021794	0.798566	#N/A	#N/A	IPR016642
TmoG3116v1_000839	MLOC_16279	40.30	35.64	42.59	35.11	30.15	35.37	39.51	33.54	0.8490	0	0.2285206	0.3245887	IPR011989|IPR002015|IPR016024|IPR016642	Armadillo-like helical|Proteasome/cyclosome, regulatory subunit|Armadillo-type fold|26S proteasome regulatory complex, non-ATPase subcomplex, Rpn2/Psmd1 subunit	IPR016642
TmoG3116v1_000840	#N/A	15.92	16.45	15.07	4.34	5.44	3.63	15.81	4.47	0.2828	1	2.00E-05	8.54E-05	#N/A	#N/A	#N/A
TmoG3116v1_000841	#N/A	15.93	16.39	15.94	5.59	5.07	3.83	16.09	4.83	0.3002	1	2.89E-05	0.000120261	#N/A	#N/A	#N/A
TmoG3116v1_000842	#N/A	16.00	16.71	15.97	5.51	5.13	3.72	16.23	4.79	0.2949	1	2.89E-05	0.000120261	#N/A	#N/A	#N/A
TmoG3116v1_000843	MLOC_16279	42.95	29.44	38.43	11.12	7.56	10.56	36.94	9.75	0.2639	1	9.04E-11	7.65E-10	#N/A	#N/A	IPR016642
TmoG3116v1_000844	MLOC_16279	34.65	24.77	31.26	10.10	6.74	8.97	30.23	8.60	0.2846	1	8.64E-09	5.87E-08	#N/A	#N/A	IPR016642
TmoG3116v1_000845	MLOC_16279	31.55	22.47	29.75	9.84	6.27	9.12	27.92	8.41	0.3012	1	1.09E-07	6.53E-07	#N/A	#N/A	IPR016642
TmoG3116v1_000846	MLOC_16279	40.12	28.90	35.96	11.94	8.71	12.08	34.99	10.91	0.3118	1	6.27E-09	4.32E-08	#N/A	#N/A	IPR016642
TmoG3116v1_000847	MLOC_16279	42.39	29.27	37.20	10.34	7.64	9.47	36.28	9.15	0.2522	1	3.84E-11	3.39E-10	#N/A	#N/A	IPR016642
TmoG3116v1_000848	MLOC_52815	37.93	25.39	32.91	7.32	6.46	6.96	32.08	6.91	0.2155	1	1.23E-11	1.14E-10	#N/A	#N/A	0
TmoG3116v1_000849	MLOC_16279	35.75	23.68	32.82	11.13	7.06	10.72	30.75	9.63	0.3133	1	3.61E-08	2.30E-07	IPR016024	Armadillo-type fold	IPR016642
TmoG3116v1_000850	MLOC_16279	34.28	23.25	30.17	9.89	7.10	9.07	29.23	8.69	0.2973	1	2.58E-08	1.66E-07	#N/A	#N/A	IPR016642
TmoG3116v1_000851	MLOC_16279	31.27	22.42	28.74	12.01	8.74	12.36	27.48	11.04	0.4017	1	1.06E-05	4.78E-05	#N/A	#N/A	IPR016642
TmoG3116v1_000852	MLOC_36586	21.86	19.27	20.09	5.96	6.61	6.07	20.41	6.21	0.3044	1	3.56E-06	1.72E-05	#N/A	#N/A	IPR002290
TmoG3116v1_000853	MLOC_36586	54.77	39.65	45.38	9.67	10.31	10.31	46.60	10.09	0.2166	1	2.31E-15	3.01E-14	#N/A	#N/A	IPR002290
TmoG3116v1_000854	MLOC_16279	34.94	23.47	31.57	10.77	7.02	10.29	29.99	9.36	0.3121	1	5.19E-08	3.24E-07	#N/A	#N/A	IPR016642
TmoG3116v1_000855	MLOC_16279	34.50	23.36	31.46	10.97	7.02	10.60	29.77	9.53	0.3200	1	1.02E-07	6.15E-07	#N/A	#N/A	IPR016642
TmoG3116v1_000856	#N/A	30.69	32.83	31.36	10.72	17.72	21.40	31.63	16.61	0.5252	1	0.000566905	0.001829621	#N/A	#N/A	#N/A
TmoG3116v1_000857	MLOC_16279	43.07	29.70	38.52	11.14	7.91	10.78	37.10	9.94	0.2680	1	9.04E-11	7.65E-10	#N/A	#N/A	IPR016642
TmoG3116v1_000858	#N/A	24.95	28.83	25.52	15.41	18.21	17.57	26.43	17.06	0.6455	1	0.01751866	0.038336	#N/A	#N/A	#N/A
TmoG3116v1_000859	#N/A	16.96	14.74	11.03	12.97	19.07	9.39	14.24	13.81	0.9697	0	0.9189363	0.8556254	#N/A	#N/A	#N/A
TmoG3116v1_000860	#N/A	27.21	30.55	26.79	17.30	21.02	19.35	28.18	19.22	0.6821	0	0.02878015	0.05872938	#N/A	#N/A	#N/A
TmoG3116v1_000861	#N/A	23.41	25.74	23.13	15.17	17.85	16.90	24.09	16.64	0.6907	0	0.04890203	0.09200787	#N/A	#N/A	#N/A
TmoG3116v1_000862	#N/A	23.21	25.29	22.88	14.79	17.61	16.32	23.79	16.24	0.6826	0	0.04673146	0.08870443	#N/A	#N/A	#N/A
TmoG3116v1_000863	#N/A	24.66	27.48	24.20	16.66	19.11	17.78	25.45	17.85	0.7015	0	0.04709101	0.08932835	#N/A	#N/A	#N/A
TmoG3116v1_000864	#N/A	26.04	29.26	25.57	16.99	20.52	18.72	26.96	18.74	0.6953	0	0.04534274	0.08647332	#N/A	#N/A	#N/A
TmoG3116v1_000865	#N/A	24.02	27.16	23.32	15.18	17.57	16.69	24.83	16.48	0.6637	0	0.02729698	0.05619357	#N/A	#N/A	#N/A
TmoG3116v1_000866	#N/A	25.96	29.21	25.72	16.58	20.34	18.82	26.96	18.58	0.6891	0	0.04534274	0.08647332	#N/A	#N/A	#N/A
TmoG3116v1_000867	#N/A	16.87	13.54	10.42	12.33	18.57	9.00	13.61	13.30	0.9772	0	0.8354179	0.8168871	#N/A	#N/A	#N/A
TmoG3116v1_000868	#N/A	24.96	28.50	24.67	15.91	19.26	17.85	26.05	17.68	0.6786	0	0.03977486	0.07735133	#N/A	#N/A	#N/A
TmoG3116v1_000869	MLOC_58736	2.97	3.48	3.10	1.98	2.21	1.78	3.18	1.99	0.6246	1	0.4607809	0.5479885	#N/A	#N/A	IPR019734
TmoG3116v1_000870	MLOC_58736	2.34	1.19	2.71	1.39	2.27	1.74	2.08	1.80	0.8673	0	1	0.8556254	#N/A	#N/A	IPR019734
TmoG3116v1_000871	MLOC_16853	4.47	4.82	4.18	2.51	3.04	2.03	4.49	2.53	0.5631	1	0.1972699	0.2887204	#N/A	#N/A	0
TmoG3116v1_000872	#N/A	1.00	1.00	1.00	1.00	1.00	1.00	1.00	1.00	1.0000	#N/A	1	0.8556254	#N/A	#N/A	#N/A
TmoG3116v1_000873	MLOC_55792	6.84	4.63	6.24	2.38	2.66	2.47	5.90	2.50	0.4241	1	0.04782575	0.0903517	#N/A	#N/A	IPR011016
TmoG3116v1_000874	#N/A	1.00	1.00	1.00	1.00	1.00	1.00	1.00	1.00	1.0000	#N/A	1	0.8556254	#N/A	#N/A	#N/A
TmoG3116v1_000875	#N/A	1.00	1.00	1.00	1.00	1.00	1.00	1.00	1.00	1.0000	#N/A	1	0.8556254	#N/A	#N/A	#N/A
TmoG3116v1_000876	MLOC_74287	31.75	47.71	39.36	116.71	71.48	121.71	39.60	103.30	2.6083	1	5.51E-12	5.25E-11	#N/A	#N/A	0
TmoG3116v1_000877	MLOC_74287	30.58	45.65	38.20	111.32	68.97	115.93	38.14	98.74	2.5887	1	1.59E-11	1.45E-10	#N/A	#N/A	0
TmoG3116v1_000878	MLOC_74287	34.46	49.40	37.60	107.93	91.08	122.58	40.48	107.20	2.6478	1	1.65E-12	1.65E-11	#N/A	#N/A	0
TmoG3116v1_000879	MLOC_74287	33.55	47.44	36.34	103.66	87.89	117.43	39.11	103.00	2.6334	1	4.63E-12	4.44E-11	#N/A	#N/A	0
TmoG3116v1_000880	MLOC_74287	26.35	39.31	32.75	95.72	55.00	98.33	32.80	83.01	2.5307	1	4.35E-10	3.42E-09	#N/A	#N/A	0
TmoG3116v1_000881	MLOC_74287	18.33	30.96	21.05	22.26	22.72	22.32	23.45	22.43	0.9568	0	0.7025676	0.7368585	IPR009721	O-acyltransferase, WSD1, C-terminal	0
TmoG3116v1_000882	MLOC_74287	18.91	31.97	21.52	33.53	37.85	39.65	24.13	37.01	1.5334	1	0.02815442	0.05769862	IPR009721	O-acyltransferase, WSD1, C-terminal	0
TmoG3116v1_000883	MLOC_74287	18.56	31.39	21.41	22.46	22.98	22.57	23.79	22.67	0.9530	0	0.7049924	0.7391482	IPR009721	O-acyltransferase, WSD1, C-terminal	0
TmoG3116v1_000884	MLOC_74287	19.13	32.38	21.85	33.81	38.21	40.03	24.45	37.35	1.5273	1	0.02924252	0.05950264	IPR009721	O-acyltransferase, WSD1, C-terminal	0
TmoG3116v1_000885	MLOC_74286	24.23	42.01	28.70	26.34	26.32	25.42	31.65	26.03	0.8224	0	0.2068128	0.3004226	IPR009721	O-acyltransferase, WSD1, C-terminal	IPR004255
TmoG3116v1_000886	MLOC_74286	21.09	34.40	27.08	29.72	28.75	29.08	27.52	29.18	1.0604	1	0.9463336	0.8556254	IPR009721	O-acyltransferase, WSD1, C-terminal	IPR004255
TmoG3116v1_000887	MLOC_74286	20.19	32.56	25.78	26.81	26.80	26.21	26.18	26.61	1.0165	0	0.9438844	0.8556254	IPR009721	O-acyltransferase, WSD1, C-terminal	IPR004255
TmoG3116v1_000888	MLOC_74286	18.50	30.49	22.30	24.73	24.87	24.78	23.76	24.80	1.0434	1	1	0.8556254	IPR009721	O-acyltransferase, WSD1, C-terminal	IPR004255
TmoG3116v1_000889	MLOC_74287	19.50	32.77	22.42	22.88	23.82	23.21	24.90	23.30	0.9361	0	0.6564058	0.6999643	IPR009721	O-acyltransferase, WSD1, C-terminal	0
TmoG3116v1_000890	MLOC_74286	18.76	30.09	21.69	21.77	20.60	20.26	23.51	20.88	0.8881	0	0.4347964	0.5249912	IPR009721|IPR004255	O-acyltransferase, WSD1, C-terminal|O-acyltransferase, WSD1, N-terminal	IPR004255
TmoG3116v1_000891	MLOC_74286	8.47	10.75	10.14	6.21	4.47	4.71	9.79	5.13	0.5240	1	0.04304731	0.08272558	#N/A	#N/A	IPR004255
TmoG3116v1_000892	MLOC_74286	8.49	10.77	10.16	6.22	4.48	4.72	9.81	5.14	0.5239	1	0.04304731	0.08272558	#N/A	#N/A	IPR004255
TmoG3116v1_000893	MLOC_74287	17.57	30.39	19.53	23.22	23.99	23.84	22.50	23.68	1.0528	1	1	0.8556254	IPR009721	O-acyltransferase, WSD1, C-terminal	0
TmoG3116v1_000894	MLOC_74287	22.62	32.92	28.98	83.11	39.03	81.78	28.17	67.97	2.4128	1	2.13E-08	1.39E-07	#N/A	#N/A	0
TmoG3116v1_000895	MLOC_74287	34.56	52.41	41.84	126.58	83.26	134.12	42.94	114.65	2.6703	1	4.80E-13	5.08E-12	#N/A	#N/A	0
TmoG3116v1_000896	MLOC_74287	26.70	40.16	32.34	96.17	58.93	100.08	33.07	85.06	2.5724	1	1.25E-10	1.04E-09	#N/A	#N/A	0
TmoG3116v1_000897	MLOC_74287	21.66	31.88	27.17	79.64	37.81	78.53	26.90	65.33	2.4282	1	2.68E-08	1.73E-07	#N/A	#N/A	0
TmoG3116v1_000898	MLOC_74287	32.87	49.44	40.18	118.82	79.64	125.78	40.83	108.08	2.6472	1	1.34E-12	1.36E-11	#N/A	#N/A	0
TmoG3116v1_000899	MLOC_55792	9.46	8.25	8.10	4.01	3.08	4.01	8.60	3.70	0.4302	1	0.02416035	0.05047251	#N/A	#N/A	IPR011016
TmoG3116v1_000900	#N/A	8.06	5.76	6.14	6.89	3.32	6.89	6.65	5.70	0.8570	0	0.7505399	0.773272	#N/A	#N/A	#N/A
TmoG3116v1_000901	MLOC_55792	10.17	9.03	8.81	4.85	3.57	4.89	9.34	4.44	0.4752	1	0.03317094	0.06634272	#N/A	#N/A	IPR011016
TmoG3116v1_000902	MLOC_55792	9.49	8.18	8.09	3.00	2.97	3.29	8.59	3.09	0.3595	1	0.007575096	0.01854948	#N/A	#N/A	IPR011016
TmoG3116v1_000903	MLOC_55792	20.91	19.46	18.49	15.65	11.64	17.26	19.62	14.85	0.7569	0	0.1755397	0.2633076	#N/A	#N/A	IPR011016
TmoG3116v1_000904	MLOC_55792	29.27	29.32	26.18	21.67	18.47	22.91	28.26	21.02	0.7439	0	0.09132033	0.1548558	#N/A	#N/A	IPR011016
TmoG3116v1_000905	MLOC_55792	39.37	44.06	35.80	30.60	29.65	27.52	39.74	29.25	0.7361	0	0.04229869	0.08155555	#N/A	#N/A	IPR011016
TmoG3116v1_000906	MLOC_55792	29.92	30.05	25.93	22.14	19.24	23.44	28.64	21.61	0.7545	0	0.1106752	0.1810928	#N/A	#N/A	IPR011016
TmoG3116v1_000907	MLOC_55792	28.71	28.65	24.73	20.71	18.35	21.75	27.36	20.27	0.7408	0	0.09922297	0.1659432	#N/A	#N/A	IPR011016
TmoG3116v1_000908	MLOC_55792	26.24	26.37	22.67	19.75	16.99	20.39	25.09	19.04	0.7589	0	0.1176428	0.1907189	#N/A	#N/A	IPR011016
TmoG3116v1_000909	MLOC_55792	26.30	26.20	22.58	19.16	16.94	20.95	25.03	19.02	0.7600	0	0.1354684	0.2137501	#N/A	#N/A	IPR011016
TmoG3116v1_000910	MLOC_55792	25.98	26.33	22.76	20.17	16.94	20.72	25.03	19.27	0.7702	0	0.1592358	0.243938	#N/A	#N/A	IPR011016
TmoG3116v1_000911	MLOC_55792	29.34	29.61	25.24	21.63	18.92	22.99	28.06	21.18	0.7548	0	0.09132033	0.1548558	#N/A	#N/A	IPR011016
TmoG3116v1_000912	MLOC_55792	40.46	44.17	34.25	30.93	29.80	29.41	39.63	30.05	0.7583	0	0.0575925	0.1056605	#N/A	#N/A	IPR011016
TmoG3116v1_000913	MLOC_55792	30.74	33.09	25.33	22.36	23.06	22.81	29.72	22.74	0.7652	0	0.104683	0.1731291	#N/A	#N/A	IPR011016
TmoG3116v1_000914	MLOC_55792	27.11	26.96	23.34	18.25	17.28	19.34	25.80	18.29	0.7089	0	0.06015854	0.1095756	#N/A	#N/A	IPR011016
TmoG3116v1_000915	MLOC_55792	28.18	27.92	24.18	18.77	17.83	20.11	26.76	18.90	0.7065	0	0.05542556	0.1023772	#N/A	#N/A	IPR011016
TmoG3116v1_000916	MLOC_55792	10.31	10.40	9.28	9.09	7.65	9.56	10.00	8.77	0.8772	0	0.6138172	0.6679068	IPR013083|IPR011016	Zinc finger, RING/FYVE/PHD-type|Zinc finger, RING-CH-type	IPR011016
TmoG3116v1_000917	MLOC_55792	2.09	2.01	3.00	2.97	2.92	2.51	2.37	2.80	1.1825	0	1	0.8556254	#N/A	#N/A	IPR011016
TmoG3116v1_000918	MLOC_5680	15.07	14.87	12.40	8.40	9.17	9.08	14.11	8.89	0.6296	1	0.06779677	0.1213946	IPR026059	Rab3-GAP regulatory subunit	0
TmoG3116v1_000919	MLOC_5680	14.33	14.13	11.80	8.02	8.73	8.66	13.42	8.47	0.6308	1	0.0793806	0.1382126	IPR026059	Rab3-GAP regulatory subunit	0
TmoG3116v1_000920	MLOC_5680	17.58	15.87	15.66	14.28	14.59	15.21	16.37	14.70	0.8978	0	0.5641456	0.6337599	IPR026059	Rab3-GAP regulatory subunit	0
TmoG3116v1_000921	#N/A	4.03	5.20	3.50	1.35	1.11	1.00	4.24	1.15	0.2723	1	0.02303782	0.0485992	#N/A	#N/A	#N/A
TmoG3116v1_000922	MLOC_5680	14.96	14.55	12.27	8.46	9.24	9.18	13.93	8.96	0.6432	1	0.08449081	0.1450584	IPR026059	Rab3-GAP regulatory subunit	0
TmoG3116v1_000923	MLOC_16280	8.09	9.05	6.33	1.50	1.49	1.59	7.82	1.53	0.1952	1	0.000248251	0.00086442	#N/A	#N/A	IPR007823
TmoG3116v1_000924	MLOC_5680	14.70	14.29	12.05	8.12	8.96	8.77	13.68	8.61	0.6297	1	0.06334167	0.1145302	#N/A	#N/A	0
TmoG3116v1_000925	MLOC_5680	14.39	13.97	11.97	8.05	8.82	8.62	13.44	8.50	0.6322	1	0.0793806	0.1382126	#N/A	#N/A	0
TmoG3116v1_000926	MLOC_5680	14.88	14.55	12.26	8.53	9.32	9.24	13.90	9.03	0.6498	1	0.1104593	0.1808187	IPR026059	Rab3-GAP regulatory subunit	0
TmoG3116v1_000927	MLOC_5680	18.19	16.62	15.42	13.84	15.17	14.91	16.74	14.64	0.8745	0	0.5036118	0.5864265	IPR026059	Rab3-GAP regulatory subunit	0
TmoG3116v1_000928	MLOC_5680	15.12	14.78	12.48	8.67	9.47	9.37	14.13	9.17	0.6489	1	0.08962567	0.1525961	IPR026059	Rab3-GAP regulatory subunit	0
TmoG3116v1_000929	MLOC_5085	9.33	6.35	7.88	3.69	2.56	3.50	7.86	3.25	0.4139	1	0.02857262	0.0583448	#N/A	#N/A	0
TmoG3116v1_000930	MLOC_5085	3.92	3.94	4.16	2.07	2.04	1.83	4.01	1.98	0.4947	1	0.2451976	0.342735	#N/A	#N/A	0
TmoG3116v1_000931	MLOC_5085	9.50	6.40	7.97	3.76	2.59	3.52	7.96	3.29	0.4134	1	0.02857262	0.0583448	#N/A	#N/A	0
TmoG3116v1_000932	MLOC_5085	9.44	6.36	7.96	3.79	2.56	3.50	7.92	3.29	0.4151	1	0.02857262	0.0583448	#N/A	#N/A	0
TmoG3116v1_000933	#N/A	3.32	2.92	3.16	2.67	3.80	2.46	3.14	2.97	0.9486	0	1	0.8556254	#N/A	#N/A	#N/A
TmoG3116v1_000934	#N/A	4.68	6.78	6.87	1.95	2.01	2.35	6.11	2.10	0.3440	1	0.01679234	0.03700491	#N/A	#N/A	#N/A
TmoG3116v1_000935	#N/A	1.97	2.16	2.97	1.38	1.56	1.00	2.37	1.31	0.5543	1	0.552711	0.6233841	#N/A	#N/A	#N/A
TmoG3116v1_000936	#N/A	4.99	6.42	6.38	1.97	1.63	2.60	5.93	2.07	0.3492	1	0.02548169	0.0528636	#N/A	#N/A	#N/A
TmoG3116v1_000937	#N/A	2.69	2.83	3.34	1.59	1.25	1.62	2.95	1.49	0.5036	1	0.2722678	0.3712175	#N/A	#N/A	#N/A
TmoG3116v1_000938	MLOC_58402	10.00	8.09	8.75	3.94	3.59	4.77	8.95	4.10	0.4586	1	0.02854227	0.05833949	#N/A	#N/A	0
TmoG3116v1_000939	#N/A	4.85	5.54	4.55	1.33	1.97	2.34	4.98	1.88	0.3776	1	0.04489889	0.0858881	#N/A	#N/A	#N/A
TmoG3116v1_000940	#N/A	5.58	7.07	6.48	1.69	1.96	2.64	6.38	2.10	0.3289	1	0.01679234	0.03700491	#N/A	#N/A	#N/A
TmoG3116v1_000941	#N/A	4.17	4.26	3.94	2.13	3.09	2.48	4.12	2.57	0.6234	1	0.3919284	0.487427	#N/A	#N/A	#N/A
TmoG3116v1_000942	#N/A	3.36	3.73	3.02	1.17	1.50	1.82	3.37	1.50	0.4448	1	0.1848504	0.274008	#N/A	#N/A	#N/A
TmoG3116v1_000943	MLOC_61704	16.43	12.38	15.21	16.11	8.81	14.02	14.67	12.98	0.8846	0	0.5385104	0.6153925	IPR002554|IPR016024	Protein phosphatase 2A, regulatory B subunit, B56|Armadillo-type fold	IPR002554
TmoG3116v1_000944	MLOC_61704	16.47	12.36	15.25	16.18	8.80	14.03	14.69	13.00	0.8850	0	0.5385104	0.6153925	IPR002554|IPR016024	Protein phosphatase 2A, regulatory B subunit, B56|Armadillo-type fold	IPR002554
TmoG3116v1_000945	MLOC_61704	16.49	12.38	15.26	16.20	8.81	14.04	14.71	13.02	0.8850	0	0.5385104	0.6153925	IPR002554|IPR016024	Protein phosphatase 2A, regulatory B subunit, B56|Armadillo-type fold	IPR002554
TmoG3116v1_000946	MLOC_61704	16.44	12.34	15.22	16.15	8.79	14.00	14.67	12.98	0.8850	0	0.5385104	0.6153925	IPR002554|IPR016024	Protein phosphatase 2A, regulatory B subunit, B56|Armadillo-type fold	IPR002554
TmoG3116v1_000947	MLOC_61704	34.58	31.23	32.38	31.43	29.32	29.97	32.73	30.24	0.9239	0	0.5282967	0.6068743	IPR002554|IPR016024	Protein phosphatase 2A, regulatory B subunit, B56|Armadillo-type fold	IPR002554
TmoG3116v1_000948	MLOC_61704	36.08	32.64	33.72	32.71	30.67	31.31	34.15	31.56	0.9243	0	0.5389143	0.6157844	IPR002554|IPR016024	Protein phosphatase 2A, regulatory B subunit, B56|Armadillo-type fold	IPR002554
TmoG3116v1_000949	MLOC_61704	35.14	37.56	33.92	28.79	38.11	31.10	35.54	32.67	0.9191	0	0.4720324	0.5583694	#N/A	#N/A	IPR002554
TmoG3116v1_000950	#N/A	2.72	2.55	2.42	2.03	1.64	2.15	2.56	1.94	0.7569	0	0.7930383	0.7910811	#N/A	#N/A	#N/A
TmoG3116v1_000951	#N/A	2.44	2.30	2.19	1.86	1.53	1.97	2.31	1.79	0.7740	0	0.7767378	0.7830392	#N/A	#N/A	#N/A
TmoG3116v1_000952	MLOC_58402	10.06	7.36	9.07	4.28	3.62	4.91	8.83	4.27	0.4839	1	0.04530375	0.08642018	#N/A	#N/A	0
TmoG3116v1_000953	MLOC_58402	9.26	7.38	8.44	3.68	3.37	4.50	8.36	3.85	0.4603	1	0.03389328	0.0673537	#N/A	#N/A	0
TmoG3116v1_000954	MLOC_58402	9.81	7.86	9.38	5.23	3.66	5.39	9.02	4.76	0.5279	1	0.05131239	0.09586563	#N/A	#N/A	0
TmoG3116v1_000955	MLOC_58402	10.27	7.90	9.81	5.72	3.82	5.70	9.33	5.08	0.5449	1	0.07613317	0.1334678	#N/A	#N/A	0
TmoG3116v1_000956	MLOC_16853	7.74	7.48	7.07	3.72	4.58	3.53	7.43	3.94	0.5305	1	0.09923818	0.1659432	#N/A	#N/A	0
TmoG3116v1_000957	MLOC_58736	7.61	7.69	7.03	3.72	4.32	3.61	7.44	3.89	0.5222	1	0.06500909	0.1169814	#N/A	#N/A	IPR019734
TmoG3116v1_000958	MLOC_63732	60.58	62.86	65.46	26.16	40.19	31.87	62.97	32.74	0.5199	1	3.70E-06	1.78E-05	#N/A	#N/A	0
TmoG3116v1_000959	MLOC_63732	92.26	83.88	101.67	40.68	52.27	45.47	92.60	46.14	0.4982	1	2.69E-08	1.73E-07	#N/A	#N/A	0
TmoG3116v1_000960	MLOC_63732	42.22	36.17	47.84	20.84	23.07	21.96	42.08	21.96	0.5219	1	6.86E-05	0.000266872	#N/A	#N/A	0
TmoG3116v1_000961	MLOC_63732	99.07	89.66	108.74	43.82	56.56	48.68	99.16	49.69	0.5011	1	2.07E-08	1.35E-07	#N/A	#N/A	0
TmoG3116v1_000962	MLOC_52153	1.71	2.68	2.35	2.04	1.95	2.17	2.25	2.05	0.9146	0	1	0.8556254	#N/A	#N/A	IPR000109
TmoG3116v1_000963	MLOC_52153	29.69	42.34	38.42	38.35	41.36	36.28	36.81	38.66	1.0502	1	0.9550984	0.8556254	IPR000109|IPR016196	Proton-dependent oligopeptide transporter family|Major facilitator superfamily domain, general substrate transporter	IPR000109
TmoG3116v1_000964	MLOC_52153	31.51	44.06	40.84	40.22	42.42	37.56	38.81	40.07	1.0325	1	1	0.8556254	#N/A	#N/A	IPR000109
TmoG3116v1_000965	MLOC_52153	30.80	43.39	40.10	38.47	40.62	35.44	38.10	38.18	1.0021	0	0.8666085	0.8377607	#N/A	#N/A	IPR000109
TmoG3116v1_000966	MLOC_52153	43.58	62.16	60.22	48.30	49.96	38.45	55.32	45.57	0.8237	0	0.1137261	0.1856616	#N/A	#N/A	IPR000109
TmoG3116v1_000967	MLOC_7482	16.65	15.09	20.92	17.48	11.39	12.41	17.55	13.76	0.7841	0	0.2539497	0.3532661	#N/A	#N/A	IPR000109
TmoG3116v1_000968	MLOC_7482	16.44	15.69	21.21	17.57	11.52	12.58	17.78	13.89	0.7815	0	0.2539497	0.3532661	#N/A	#N/A	IPR000109
TmoG3116v1_000969	MLOC_57499	2.56	2.57	2.35	1.22	2.06	2.45	2.50	1.91	0.7655	0	0.7930383	0.7910811	#N/A	#N/A	IPR000337
TmoG3116v1_000970	MLOC_7482	6.56	6.36	8.47	6.64	4.93	5.37	7.13	5.65	0.7926	0	0.5360345	0.6128685	IPR000109	Proton-dependent oligopeptide transporter family	IPR000109
TmoG3116v1_000971	MLOC_51106	8.59	7.88	7.84	2.65	2.24	2.62	8.10	2.50	0.3091	1	0.002732203	0.007506904	IPR026960|IPR012337	Reverse transcriptase zinc-binding domain|Ribonuclease H-like domain	0
TmoG3116v1_000972	MLOC_51106	9.22	8.42	8.07	2.74	2.36	2.47	8.57	2.52	0.2942	1	0.001764909	0.005095029	IPR026960|IPR012337	Reverse transcriptase zinc-binding domain|Ribonuclease H-like domain	0
TmoG3116v1_000973	MLOC_51106	8.41	7.69	7.65	2.62	2.22	2.59	7.92	2.48	0.3130	1	0.004204721	0.01103719	IPR026960|IPR012337	Reverse transcriptase zinc-binding domain|Ribonuclease H-like domain	0
TmoG3116v1_000974	MLOC_19715	8.68	6.23	6.95	2.11	2.00	2.39	7.29	2.16	0.2971	1	0.004575961	0.01189087	IPR004463|IPR020568|IPR011334	UDP-3-O-acyl N-acetylglucosamine deacetylase|Ribosomal protein S5 domain 2-type fold|UDP-3-O-acyl N-acetylglucosamine deacetylase, C-terminal	0
TmoG3116v1_000975	MLOC_19715	8.86	5.69	7.14	2.16	2.13	2.86	7.23	2.38	0.3294	1	0.009763765	0.02310463	IPR004463|IPR020568|IPR011334	UDP-3-O-acyl N-acetylglucosamine deacetylase|Ribosomal protein S5 domain 2-type fold|UDP-3-O-acyl N-acetylglucosamine deacetylase, C-terminal	0
TmoG3116v1_000976	MLOC_19715	8.29	4.50	7.55	2.22	2.05	2.78	6.78	2.35	0.3463	1	0.01471576	0.03296922	#N/A	#N/A	0
TmoG3116v1_000977	MLOC_19715	8.13	4.61	7.35	2.29	2.12	2.66	6.70	2.36	0.3520	1	0.02199857	0.04667317	IPR015870|IPR004463|IPR020568|IPR011334	UDP-3-O-acyl N-acetylglucosamine deacetylase, N-terminal|UDP-3-O-acyl N-acetylglucosamine deacetylase|Ribosomal protein S5 domain 2-type fold|UDP-3-O-acyl N-acetylglucosamine deacetylase, C-terminal	0
TmoG3116v1_000978	MLOC_5775	15.33	11.58	12.41	10.58	6.20	8.37	13.11	8.38	0.6396	0	0.09888117	0.1656811	#N/A	#N/A	0
TmoG3116v1_000979	MLOC_73340	19.24	15.83	19.58	14.08	13.86	14.15	18.22	14.03	0.7703	0	0.1882261	0.2783702	#N/A	#N/A	IPR005302
TmoG3116v1_000980	#N/A	13.41	6.64	10.83	5.51	3.55	3.48	10.29	4.18	0.4062	1	0.007240181	0.01781102	#N/A	#N/A	#N/A
TmoG3116v1_000981	MLOC_5775	16.90	12.26	14.59	11.03	7.57	9.15	14.59	9.25	0.6342	1	0.0722994	0.127705	#N/A	#N/A	0
TmoG3116v1_000982	MLOC_25601	10.99	11.71	9.39	6.50	5.77	6.91	10.70	6.39	0.5979	1	0.08311696	0.1433066	#N/A	#N/A	0
TmoG3116v1_000983	MLOC_5775	12.99	11.04	11.63	9.33	6.58	8.18	11.89	8.03	0.6757	0	0.1760236	0.2638375	#N/A	#N/A	0
TmoG3116v1_000984	#N/A	7.96	9.09	7.21	5.95	7.73	5.56	8.09	6.41	0.7927	0	0.4680542	0.554984	#N/A	#N/A	#N/A
TmoG3116v1_000985	#N/A	13.23	13.62	11.03	8.57	9.09	8.76	12.63	8.81	0.6974	0	0.1576866	0.241693	#N/A	#N/A	#N/A
TmoG3116v1_000986	#N/A	9.99	8.88	9.22	5.66	5.40	5.28	9.36	5.45	0.5820	1	0.08362778	0.1439616	#N/A	#N/A	#N/A
TmoG3116v1_000987	#N/A	8.21	7.96	7.92	4.43	4.09	4.01	8.03	4.18	0.5204	1	0.07366473	0.1298304	#N/A	#N/A	#N/A
TmoG3116v1_000988	#N/A	7.58	7.87	6.58	5.33	5.30	4.88	7.34	5.17	0.7038	0	0.3391883	0.4386938	#N/A	#N/A	#N/A
TmoG3116v1_000989	#N/A	9.40	10.05	9.17	6.09	6.86	6.01	9.54	6.32	0.6624	0	0.2115608	0.306481	#N/A	#N/A	#N/A
TmoG3116v1_000990	#N/A	9.72	9.46	9.66	6.58	5.07	6.47	9.61	6.04	0.6286	1	0.1599741	0.2442159	#N/A	#N/A	#N/A
TmoG3116v1_000991	#N/A	10.34	10.13	11.53	5.23	4.91	6.60	10.67	5.58	0.5229	1	0.02701162	0.05569502	#N/A	#N/A	#N/A
TmoG3116v1_000992	#N/A	5.30	4.97	4.89	2.70	2.77	2.55	5.05	2.67	0.5293	1	0.2190778	0.3136152	#N/A	#N/A	#N/A
TmoG3116v1_000993	#N/A	31.29	32.31	30.92	14.36	15.15	17.75	31.51	15.75	0.5000	1	0.000194925	0.000692349	#N/A	#N/A	#N/A
TmoG3116v1_000994	MLOC_68176	28.05	25.75	23.64	14.30	20.04	18.02	25.82	17.45	0.6761	0	0.03189758	0.06422868	#N/A	#N/A	0
TmoG3116v1_000995	#N/A	31.52	31.37	30.03	14.30	15.48	17.74	30.97	15.84	0.5114	1	0.000452724	0.001487088	#N/A	#N/A	#N/A
TmoG3116v1_000996	#N/A	62.92	69.11	59.92	31.01	41.27	38.30	63.98	36.86	0.5761	1	5.46E-05	0.000216165	#N/A	#N/A	#N/A
TmoG3116v1_000997	#N/A	52.81	58.29	50.65	25.53	34.18	35.62	53.92	31.78	0.5894	1	0.000253266	0.000879274	#N/A	#N/A	#N/A
TmoG3116v1_000998	#N/A	51.05	57.21	50.39	27.74	40.87	34.08	52.89	34.23	0.6472	0	0.002392068	0.006674443	#N/A	#N/A	#N/A
TmoG3116v1_000999	#N/A	43.26	47.61	42.18	22.60	33.84	31.67	44.35	29.37	0.6622	0	0.005842859	0.01471344	#N/A	#N/A	#N/A
TmoG3116v1_001000	MLOC_68176	11.45	8.76	9.71	3.33	3.08	3.79	9.98	3.40	0.3407	1	0.00306869	0.008326707	#N/A	#N/A	0
TmoG3116v1_001001	MLOC_68176	10.73	8.19	9.13	3.46	3.06	3.76	9.35	3.43	0.3666	1	0.006632428	0.01650174	#N/A	#N/A	0
TmoG3116v1_001002	MLOC_68176	10.74	8.22	8.99	3.17	2.90	3.61	9.32	3.23	0.3464	1	0.003432679	0.009204263	#N/A	#N/A	0
TmoG3116v1_001003	MLOC_68176	11.43	8.77	9.73	3.34	3.08	3.79	9.98	3.40	0.3411	1	0.00306869	0.008326707	#N/A	#N/A	0
TmoG3116v1_001004	MLOC_68176	10.71	8.20	9.14	3.46	3.06	3.77	9.35	3.43	0.3670	1	0.006632428	0.01650174	#N/A	#N/A	0
TmoG3116v1_001005	MLOC_68176	10.71	8.23	9.00	3.18	2.90	3.61	9.31	3.23	0.3467	1	0.003432679	0.009204263	#N/A	#N/A	0
TmoG3116v1_001006	MLOC_68176	2.26	2.78	2.97	1.83	1.62	2.27	2.67	1.91	0.7127	0	0.7930383	0.7910811	#N/A	#N/A	0
TmoG3116v1_001007	MLOC_68176	2.38	2.96	3.07	1.91	1.68	2.39	2.80	1.99	0.7110	0	0.6119468	0.6662522	#N/A	#N/A	0
TmoG3116v1_001008	#N/A	60.77	65.12	57.80	30.71	45.67	38.01	61.23	38.13	0.6228	1	0.000475173	0.001555008	#N/A	#N/A	#N/A
TmoG3116v1_001009	#N/A	69.15	74.41	65.41	33.24	45.84	41.59	69.66	40.22	0.5775	1	3.81E-05	0.000155359	#N/A	#N/A	#N/A
TmoG3116v1_001010	MLOC_70321	53.03	58.38	51.67	31.85	45.75	38.67	54.36	38.76	0.7130	0	0.01217092	0.02802299	#N/A	#N/A	0
TmoG3116v1_001011	MLOC_57983	45.64	50.18	44.28	25.83	37.50	32.43	46.70	31.92	0.6835	0	0.009722266	0.0230318	#N/A	#N/A	IPR001075
TmoG3116v1_001012	MLOC_70321	51.44	57.82	49.45	31.22	44.86	37.86	52.90	37.98	0.7180	0	0.01644663	0.0363635	#N/A	#N/A	0
TmoG3116v1_001013	MLOC_11761	50.88	56.47	48.88	30.40	40.11	37.14	52.08	35.88	0.6890	0	0.006710525	0.01666523	#N/A	#N/A	0
TmoG3116v1_001014	MLOC_11761	46.36	51.23	44.64	30.59	41.58	36.51	47.41	36.23	0.7641	0	0.04499462	0.08606308	#N/A	#N/A	0
TmoG3116v1_001015	MLOC_8932	20.14	14.88	16.88	5.24	5.34	5.64	17.30	5.41	0.3125	1	2.63E-05	0.00010997	#N/A	#N/A	0
TmoG3116v1_001016	MLOC_8932	20.89	15.22	17.61	5.20	5.27	5.46	17.91	5.31	0.2966	1	1.21E-05	5.39E-05	#N/A	#N/A	0
TmoG3116v1_001017	MLOC_8932	46.23	30.22	37.29	8.84	9.63	9.31	37.92	9.26	0.2441	1	6.06E-12	5.76E-11	IPR001810	F-box domain, cyclin-like	0
TmoG3116v1_001018	MLOC_8932	7.27	4.80	6.88	2.18	1.77	2.42	6.32	2.12	0.3364	1	0.01679234	0.03700491	#N/A	#N/A	0
TmoG3116v1_001019	MLOC_8932	50.39	33.24	40.72	9.70	10.57	10.07	41.45	10.11	0.2440	1	8.22E-13	8.48E-12	IPR001810	F-box domain, cyclin-like	0
TmoG3116v1_001020	MLOC_8932	18.89	13.99	16.21	5.21	4.91	5.32	16.36	5.15	0.3147	1	4.08E-05	0.000165463	#N/A	#N/A	0
TmoG3116v1_001021	MLOC_69623	12.89	14.76	11.88	10.46	10.88	9.05	13.18	10.13	0.7688	0	0.3098265	0.409848	#N/A	#N/A	IPR003151
TmoG3116v1_001022	MLOC_17676	12.07	13.70	11.17	10.33	10.85	9.68	12.31	10.28	0.8351	0	0.4224368	0.5162494	#N/A	#N/A	0
TmoG3116v1_001023	MLOC_36900	10.19	16.83	11.78	11.77	19.31	14.22	12.93	15.10	1.1676	0	0.7600965	0.7766493	#N/A	#N/A	IPR015943
TmoG3116v1_001024	MLOC_36900	8.97	15.00	10.96	10.94	17.23	13.45	11.64	13.87	1.1917	1	0.668986	0.7101407	#N/A	#N/A	IPR015943
TmoG3116v1_001025	MLOC_36900	9.37	11.98	8.58	8.04	8.40	8.28	9.98	8.24	0.8260	0	0.5158336	0.5950089	#N/A	#N/A	IPR015943
TmoG3116v1_001026	MLOC_36900	10.95	17.73	12.19	12.70	21.42	16.20	13.62	16.77	1.2311	1	0.5593066	0.6290658	#N/A	#N/A	IPR015943
TmoG3116v1_001027	MLOC_36900	9.78	16.01	11.41	11.87	19.35	15.32	12.40	15.51	1.2513	1	0.4759211	0.5622052	#N/A	#N/A	IPR015943
TmoG3116v1_001028	MLOC_36900	8.14	13.79	10.22	10.19	15.45	11.85	10.72	12.50	1.1660	1	0.7353157	0.7616122	#N/A	#N/A	IPR015943
TmoG3116v1_001029	MLOC_36900	8.93	14.78	10.69	11.08	17.49	13.65	11.47	14.07	1.2270	1	0.5902886	0.6510072	#N/A	#N/A	IPR015943
TmoG3116v1_001030	MLOC_36900	6.36	10.04	7.15	7.93	14.44	10.76	7.85	11.04	1.4074	1	0.3121903	0.4123211	#N/A	#N/A	IPR015943
TmoG3116v1_001031	MLOC_36900	6.87	10.57	7.29	8.21	14.83	11.48	8.25	11.51	1.3952	1	0.3213315	0.4218879	#N/A	#N/A	IPR015943
TmoG3116v1_001032	MLOC_10734	13.07	12.15	12.65	4.29	7.34	5.69	12.62	5.77	0.4572	1	0.009217053	0.02196436	#N/A	#N/A	0
TmoG3116v1_001033	MLOC_36900	8.60	6.80	8.16	3.09	3.45	3.80	7.85	3.45	0.4386	1	0.02857262	0.0583448	#N/A	#N/A	IPR015943
TmoG3116v1_001034	MLOC_36900	7.11	4.95	6.65	2.64	2.11	3.06	6.24	2.60	0.4174	1	0.05775813	0.1057913	#N/A	#N/A	IPR015943
TmoG3116v1_001035	MLOC_36900	8.63	6.80	7.95	3.10	3.43	3.76	7.79	3.43	0.4400	1	0.02857262	0.0583448	#N/A	#N/A	IPR015943
TmoG3116v1_001036	MLOC_36900	7.22	5.03	6.44	2.68	2.14	3.05	6.23	2.62	0.4208	1	0.05775813	0.1057913	#N/A	#N/A	IPR015943
TmoG3116v1_001037	MLOC_36900	8.90	6.93	7.36	2.88	3.08	3.29	7.73	3.09	0.3991	1	0.01626835	0.03599087	#N/A	#N/A	IPR015943
TmoG3116v1_001038	MLOC_36900	8.50	6.76	6.72	2.76	3.19	3.08	7.33	3.01	0.4107	1	0.03386019	0.0673537	#N/A	#N/A	IPR015943
TmoG3116v1_001039	MLOC_36900	11.47	8.77	8.95	3.15	3.42	3.76	9.73	3.44	0.3540	1	0.00306869	0.008326707	#N/A	#N/A	IPR015943
TmoG3116v1_001040	MLOC_36900	11.05	8.46	8.64	2.98	3.33	3.62	9.38	3.31	0.3529	1	0.004525031	0.01177055	#N/A	#N/A	IPR015943
TmoG3116v1_001041	MLOC_36900	7.97	5.70	6.11	2.53	2.07	2.65	6.59	2.42	0.3663	1	0.02199857	0.04667317	#N/A	#N/A	IPR015943
TmoG3116v1_001042	MLOC_36900	7.32	5.31	5.12	2.32	2.07	2.30	5.92	2.23	0.3763	1	0.04782575	0.0903517	#N/A	#N/A	IPR015943
TmoG3116v1_001043	MLOC_76328	2.34	1.53	2.86	1.49	2.44	1.93	2.24	1.95	0.8702	0	1	0.8556254	IPR000114|IPR016180|IPR020798	Ribosomal protein L16|Ribosomal protein L10e/L16|Ribosomal protein L16, conserved site	IPR001351
TmoG3116v1_001044	MLOC_34659	3.44	4.61	4.16	10.45	12.59	8.75	4.07	10.60	2.6035	1	0.01245106	0.02857334	#N/A	#N/A	IPR002403
TmoG3116v1_001045	MLOC_34659	2.42	1.75	1.12	1.35	1.85	1.00	1.76	1.40	0.7926	0	1	0.8556254	#N/A	#N/A	IPR002403
TmoG3116v1_001046	MLOC_34659	1.28	2.08	1.94	5.77	7.38	5.79	1.77	6.31	3.5752	1	0.007747099	0.01890006	IPR001128|IPR002403	Cytochrome P450|Cytochrome P450, E-class, group IV	IPR002403
TmoG3116v1_001047	MLOC_75134	8.11	7.82	7.31	5.45	5.64	4.08	7.75	5.05	0.6525	1	0.2145456	0.3094017	IPR001128|IPR002403	Cytochrome P450|Cytochrome P450, E-class, group IV	IPR001128
TmoG3116v1_001048	MLOC_75134	1.88	2.48	2.73	5.98	5.78	4.79	2.36	5.52	2.3347	1	0.09964348	0.1661668	IPR001128|IPR002403|IPR017972	Cytochrome P450|Cytochrome P450, E-class, group IV|Cytochrome P450, conserved site	IPR001128
TmoG3116v1_001049	MLOC_75134	9.15	7.90	8.50	5.74	5.78	4.79	8.52	5.44	0.6383	1	0.179287	0.2672921	IPR001128|IPR002403	Cytochrome P450|Cytochrome P450, E-class, group IV	IPR001128
TmoG3116v1_001050	MLOC_75134	10.97	9.03	9.97	6.86	6.83	5.83	9.99	6.51	0.6511	1	0.1695547	0.2563416	IPR001128|IPR017972|IPR002401	Cytochrome P450|Cytochrome P450, conserved site|Cytochrome P450, E-class, group I	IPR001128
TmoG3116v1_001051	MLOC_75134	9.95	8.59	9.20	6.32	6.22	5.13	9.25	5.89	0.6373	1	0.1502161	0.2320255	IPR001128|IPR002403	Cytochrome P450|Cytochrome P450, E-class, group IV	IPR001128
TmoG3116v1_001052	MLOC_75134	15.43	11.33	13.55	5.33	5.01	5.14	13.43	5.16	0.3840	1	0.001173056	0.003524318	IPR001128|IPR002403	Cytochrome P450|Cytochrome P450, E-class, group IV	IPR001128
TmoG3116v1_001053	MLOC_68176	14.54	13.59	13.61	10.29	11.23	10.90	13.91	10.80	0.7766	0	0.3248129	0.4253782	#N/A	#N/A	0
TmoG3116v1_001054	MLOC_70258	11.77	9.96	10.92	5.09	4.91	5.33	10.88	5.11	0.4697	1	0.0173114	0.03794085	#N/A	#N/A	IPR011598
TmoG3116v1_001055	MLOC_70258	13.03	11.09	12.16	5.56	5.42	5.91	12.09	5.63	0.4652	1	0.01255018	0.02874214	#N/A	#N/A	IPR011598
TmoG3116v1_001056	MLOC_70258	13.42	11.31	12.41	5.69	5.46	5.91	12.38	5.68	0.4591	1	0.009217053	0.02196436	#N/A	#N/A	IPR011598
TmoG3116v1_001057	MLOC_70258	12.19	10.46	10.98	5.39	5.52	5.71	11.21	5.54	0.4942	1	0.02000646	0.04309875	#N/A	#N/A	IPR011598
TmoG3116v1_001058	MLOC_70258	13.10	11.22	12.40	5.49	5.37	5.75	12.24	5.54	0.4523	1	0.007832308	0.01906279	#N/A	#N/A	IPR011598
TmoG3116v1_001059	#N/A	5.08	2.92	5.01	2.57	1.92	1.75	4.34	2.08	0.4794	1	0.1740395	0.2616251	#N/A	#N/A	#N/A
TmoG3116v1_001060	MLOC_61599	5.49	3.18	4.91	2.92	1.69	1.67	4.53	2.09	0.4628	1	0.1216009	0.1955185	#N/A	#N/A	IPR002290
TmoG3116v1_001061	MLOC_61599	4.90	2.43	3.23	1.99	1.24	1.47	3.52	1.57	0.4459	1	0.2164392	0.3109154	#N/A	#N/A	IPR002290
TmoG3116v1_001062	#N/A	15.70	15.62	15.62	10.01	9.36	10.59	15.65	9.98	0.6381	0	0.05317025	0.09894471	#N/A	#N/A	#N/A
TmoG3116v1_001063	#N/A	26.55	38.80	25.47	35.30	48.44	36.41	30.28	40.05	1.3227	1	0.157405	0.2414375	#N/A	#N/A	#N/A
TmoG3116v1_001064	#N/A	25.56	29.96	23.10	22.02	29.64	27.00	26.21	26.22	1.0004	0	0.8876151	0.8518432	#N/A	#N/A	#N/A
TmoG3116v1_001065	#N/A	10.26	15.43	11.54	12.06	12.34	13.99	12.41	12.80	1.0309	0	1	0.8556254	#N/A	#N/A	#N/A
TmoG3116v1_001066	MLOC_63233	7.61	11.71	9.58	12.63	8.56	9.52	9.64	10.23	1.0621	0	1	0.8556254	#N/A	#N/A	IPR006816
TmoG3116v1_001067	#N/A	3.86	5.16	4.27	6.89	6.91	7.53	4.43	7.11	1.6060	1	0.3249001	0.4253782	#N/A	#N/A	#N/A
TmoG3116v1_001068	MLOC_63233	16.96	23.69	17.87	21.99	24.57	22.70	19.50	23.09	1.1837	1	0.5760953	0.643738	#N/A	#N/A	IPR006816
TmoG3116v1_001069	MLOC_63233	11.77	15.11	11.70	15.60	17.43	16.13	12.86	16.39	1.2743	1	0.4243628	0.5183395	#N/A	#N/A	IPR006816
TmoG3116v1_001070	MLOC_63233	17.00	22.01	18.16	20.10	20.43	23.15	19.06	21.23	1.1139	1	0.7412715	0.7666496	#N/A	#N/A	IPR006816
TmoG3116v1_001071	MLOC_63233	13.50	17.65	15.72	17.29	16.34	18.22	15.62	17.28	1.1063	1	0.8528949	0.8288981	#N/A	#N/A	IPR006816
TmoG3116v1_001072	MLOC_63233	17.29	22.42	18.48	20.61	20.94	23.41	19.40	21.65	1.1163	1	0.7436625	0.7678322	#N/A	#N/A	IPR006816
TmoG3116v1_001073	MLOC_63233	14.49	18.24	15.87	17.19	16.45	19.51	16.20	17.72	1.0938	1	0.8545536	0.8292281	#N/A	#N/A	IPR006816
TmoG3116v1_001074	MLOC_63233	14.02	19.71	15.56	16.69	17.14	19.28	16.43	17.70	1.0774	1	0.9273845	0.8556254	#N/A	#N/A	IPR006816
TmoG3116v1_001075	MLOC_63233	17.91	23.35	19.23	21.59	21.58	24.22	20.16	22.46	1.1142	1	0.8106761	0.8022534	#N/A	#N/A	IPR006816
TmoG3116v1_001076	MLOC_63233	14.26	18.34	15.49	17.08	15.92	18.98	16.03	17.33	1.0808	1	0.9265568	0.8556254	#N/A	#N/A	IPR006816
TmoG3116v1_001077	MLOC_63233	16.46	21.16	17.46	19.42	19.78	22.23	18.36	20.48	1.1154	1	0.7996468	0.7964847	#N/A	#N/A	IPR006816
TmoG3116v1_001078	#N/A	11.27	11.82	10.29	9.94	6.95	9.99	11.13	8.96	0.8052	0	0.3900855	0.487427	#N/A	#N/A	#N/A
TmoG3116v1_001079	#N/A	6.97	8.34	7.63	8.98	7.69	10.61	7.65	9.09	1.1889	1	0.6845794	0.7220362	#N/A	#N/A	#N/A
TmoG3116v1_001080	#N/A	10.68	11.34	9.75	9.42	6.61	9.56	10.59	8.53	0.8056	0	0.4488247	0.5391242	#N/A	#N/A	#N/A
TmoG3116v1_001081	#N/A	6.69	8.11	7.31	8.59	7.37	10.22	7.37	8.73	1.1848	1	0.7842953	0.788728	#N/A	#N/A	#N/A
TmoG3116v1_001082	#N/A	25.70	29.28	23.59	20.08	24.79	22.98	26.19	22.62	0.8635	0	0.3772777	0.4760768	#N/A	#N/A	#N/A
TmoG3116v1_001083	MLOC_15296	20.81	20.97	17.29	14.62	13.64	16.05	19.69	14.77	0.7501	0	0.1460967	0.2270944	#N/A	#N/A	IPR020831
TmoG3116v1_001084	MLOC_15296	27.46	27.30	24.93	16.74	15.94	17.40	26.56	16.69	0.6284	1	0.01362074	0.03086407	#N/A	#N/A	IPR020831
TmoG3116v1_001085	MLOC_15296	28.63	31.36	25.94	21.45	22.27	23.43	28.64	22.39	0.7816	0	0.1504207	0.2321924	#N/A	#N/A	IPR020831
TmoG3116v1_001086	MLOC_15296	17.42	18.51	15.93	11.09	9.94	11.43	17.29	10.82	0.6258	1	0.04207186	0.08119134	#N/A	#N/A	IPR020831
TmoG3116v1_001087	MLOC_15296	30.19	29.64	26.78	19.66	17.42	20.19	28.87	19.09	0.6612	0	0.02039834	0.04375783	#N/A	#N/A	IPR020831
TmoG3116v1_001088	MLOC_15296	22.31	24.29	20.65	14.92	12.11	14.29	22.42	13.78	0.6145	1	0.02181512	0.04642152	#N/A	#N/A	IPR020831
TmoG3116v1_001089	MLOC_15296	27.27	27.96	25.43	17.40	16.20	17.65	26.88	17.08	0.6354	1	0.01450524	0.03261121	#N/A	#N/A	IPR020831
TmoG3116v1_001090	#N/A	26.65	24.16	23.07	13.58	15.13	14.82	24.63	14.51	0.5892	1	0.008928887	0.02136897	#N/A	#N/A	#N/A
TmoG3116v1_001091	#N/A	12.96	11.06	9.35	8.97	5.99	7.82	11.13	7.60	0.6828	0	0.1598699	0.2442159	#N/A	#N/A	#N/A
TmoG3116v1_001092	#N/A	11.39	10.22	9.31	8.22	5.86	7.45	10.31	7.18	0.6966	0	0.2316761	0.327738	#N/A	#N/A	#N/A
TmoG3116v1_001093	#N/A	12.15	10.89	9.91	8.75	6.22	7.92	10.98	7.63	0.6946	0	0.1971839	0.2887204	#N/A	#N/A	#N/A
TmoG3116v1_001094	#N/A	2.08	2.32	3.18	1.92	2.54	2.75	2.53	2.40	0.9509	0	1	0.8556254	#N/A	#N/A	#N/A
TmoG3116v1_001095	#N/A	2.05	2.29	3.12	1.90	2.50	2.70	2.48	2.36	0.9515	0	1	0.8556254	#N/A	#N/A	#N/A
TmoG3116v1_001096	#N/A	11.36	9.93	8.36	8.08	5.13	6.67	9.88	6.63	0.6705	0	0.2217555	0.3167402	#N/A	#N/A	#N/A
TmoG3116v1_001097	#N/A	16.84	13.76	12.93	8.24	8.21	10.12	14.51	8.86	0.6103	0	0.05409024	0.1003681	#N/A	#N/A	#N/A
TmoG3116v1_001098	#N/A	23.24	21.54	19.95	11.77	10.79	13.56	21.58	12.04	0.5579	1	0.005537204	0.01405851	#N/A	#N/A	#N/A
TmoG3116v1_001099	#N/A	21.13	19.37	16.81	11.20	9.02	11.93	19.11	10.71	0.5608	1	0.009802368	0.02318022	#N/A	#N/A	#N/A
TmoG3116v1_001100	MLOC_19179	35.54	31.84	36.38	18.84	12.54	18.58	34.59	16.65	0.4815	1	6.69E-05	0.000260575	#N/A	#N/A	IPR000462
TmoG3116v1_001101	MLOC_53459	15.78	13.21	15.45	11.07	6.44	10.34	14.81	9.29	0.6269	1	0.05799514	0.1060619	#N/A	#N/A	IPR004864
TmoG3116v1_001102	MLOC_53459	12.64	10.18	10.88	8.66	5.19	8.27	11.24	7.37	0.6560	0	0.1598699	0.2442159	#N/A	#N/A	IPR004864
TmoG3116v1_001103	MLOC_53459	15.49	12.77	14.81	11.06	6.13	9.95	14.36	9.05	0.6302	0	0.0722994	0.127705	#N/A	#N/A	IPR004864
TmoG3116v1_001104	MLOC_53459	9.67	7.02	9.90	6.41	3.69	7.26	8.86	5.79	0.6531	0	0.1903293	0.2807113	#N/A	#N/A	IPR004864
TmoG3116v1_001105	MLOC_53459	14.51	11.43	16.55	10.50	5.30	10.11	14.16	8.64	0.6100	0	0.05024934	0.0941899	#N/A	#N/A	IPR004864
TmoG3116v1_001106	MLOC_53459	15.00	12.18	17.63	10.52	5.83	10.78	14.94	9.04	0.6055	0	0.04626831	0.08796921	#N/A	#N/A	IPR004864
TmoG3116v1_001107	#N/A	1.72	1.30	1.87	1.00	1.41	1.40	1.63	1.27	0.7786	0	1	0.8556254	#N/A	#N/A	#N/A
TmoG3116v1_001108	#N/A	1.67	1.28	1.81	1.00	1.38	1.37	1.59	1.25	0.7886	0	1	0.8556254	#N/A	#N/A	#N/A
TmoG3116v1_001109	#N/A	1.17	1.09	1.08	1.00	1.12	1.11	1.11	1.08	0.9692	0	1	0.8556254	#N/A	#N/A	#N/A
TmoG3116v1_001110	#N/A	1.16	1.09	1.08	1.00	1.12	1.11	1.11	1.08	0.9696	0	1	0.8556254	#N/A	#N/A	#N/A
TmoG3116v1_001111	#N/A	2.15	2.12	2.16	1.65	1.76	1.49	2.14	1.63	0.7617	0	0.7767378	0.7830392	#N/A	#N/A	#N/A
TmoG3116v1_001112	#N/A	1.19	1.10	1.09	1.00	1.13	1.13	1.13	1.09	0.9654	0	1	0.8556254	#N/A	#N/A	#N/A
TmoG3116v1_001113	#N/A	1.19	1.10	1.10	1.00	1.13	1.13	1.13	1.09	0.9653	0	1	0.8556254	#N/A	#N/A	#N/A
TmoG3116v1_001114	#N/A	1.19	1.10	1.10	1.00	1.13	1.13	1.13	1.09	0.9653	0	1	0.8556254	#N/A	#N/A	#N/A
TmoG3116v1_001115	#N/A	2.79	2.12	2.56	1.95	1.93	1.57	2.49	1.82	0.7297	0	0.5853702	0.6464233	#N/A	#N/A	#N/A
TmoG3116v1_001116	#N/A	23.97	22.53	22.24	11.97	12.98	13.16	22.92	12.70	0.5544	1	0.004199307	0.0110313	#N/A	#N/A	#N/A
TmoG3116v1_001117	#N/A	14.76	13.67	14.28	7.67	8.04	9.06	14.24	8.26	0.5799	1	0.03644364	0.07180687	#N/A	#N/A	#N/A
TmoG3116v1_001118	#N/A	13.32	12.37	12.91	6.96	7.21	8.18	12.87	7.45	0.5789	1	0.05034892	0.09430475	#N/A	#N/A	#N/A
TmoG3116v1_001119	#N/A	3.04	2.74	3.20	1.82	1.40	2.27	2.99	1.83	0.6121	1	0.4296191	0.5212778	#N/A	#N/A	#N/A
TmoG3116v1_001120	MLOC_66630	7.69	7.68	7.39	3.29	4.33	3.16	7.59	3.59	0.4737	1	0.06500909	0.1169814	#N/A	#N/A	IPR002290
TmoG3116v1_001121	MLOC_66630	7.61	7.49	7.54	3.18	4.01	3.07	7.54	3.42	0.4532	1	0.04036088	0.07827683	#N/A	#N/A	IPR002290
TmoG3116v1_001122	MLOC_66630	7.55	7.43	7.48	3.16	3.98	3.05	7.49	3.40	0.4538	1	0.04036088	0.07827683	#N/A	#N/A	IPR002290
TmoG3116v1_001123	MLOC_66630	7.09	6.89	6.95	2.99	3.54	3.06	6.98	3.20	0.4584	1	0.04820603	0.09091945	#N/A	#N/A	IPR002290
TmoG3116v1_001124	MLOC_66630	15.40	14.32	14.08	7.67	8.36	8.06	14.60	8.03	0.5499	1	0.02204083	0.04672451	#N/A	#N/A	IPR002290
TmoG3116v1_001125	MLOC_70258	12.89	11.51	12.10	6.12	6.24	6.35	12.17	6.24	0.5128	1	0.01940162	0.04192563	#N/A	#N/A	IPR011598
TmoG3116v1_001126	#N/A	3.19	2.92	3.58	1.79	1.73	2.18	3.23	1.90	0.5891	1	0.4607809	0.5479885	#N/A	#N/A	#N/A
TmoG3116v1_001127	MLOC_27322	10.40	10.12	9.59	13.01	12.85	13.22	10.03	13.03	1.2985	1	0.4953092	0.5790767	#N/A	#N/A	0
TmoG3116v1_001128	MLOC_27322	2.20	2.76	2.44	14.80	13.69	14.95	2.47	14.48	5.8649	1	1.80E-06	9.12E-06	#N/A	#N/A	0
TmoG3116v1_001129	MLOC_51141	68.96	73.17	57.19	64.95	82.36	74.11	66.44	73.81	1.1109	1	0.6299247	0.6818062	#N/A	#N/A	0
TmoG3116v1_001130	MLOC_51141	69.29	73.58	57.57	65.21	82.75	74.51	66.81	74.15	1.1099	1	0.6310804	0.6826041	#N/A	#N/A	0
TmoG3116v1_001131	MLOC_51141	75.98	80.52	62.79	72.46	91.38	81.69	73.10	81.84	1.1197	1	0.5574259	0.6273	#N/A	#N/A	0
TmoG3116v1_001132	MLOC_51141	67.78	71.80	56.01	64.32	81.23	72.77	65.20	72.77	1.1162	1	0.599486	0.658776	#N/A	#N/A	0
TmoG3116v1_001133	MLOC_51141	68.04	72.05	56.20	64.54	81.51	73.02	65.43	73.02	1.1161	1	0.6007358	0.659894	#N/A	#N/A	0
TmoG3116v1_001134	MLOC_51141	74.76	79.21	61.76	70.94	89.58	80.27	71.91	80.26	1.1162	1	0.6001576	0.6593697	#N/A	#N/A	0
TmoG3116v1_001135	MLOC_51141	78.81	84.44	66.47	74.84	94.68	85.62	76.57	85.05	1.1107	1	0.6156638	0.6695624	#N/A	#N/A	0
TmoG3116v1_001136	MLOC_51141	28.21	28.43	24.27	28.38	17.60	30.04	26.97	25.34	0.9396	0	0.6715472	0.7118985	IPR014002	Tudor-like, plant	0
TmoG3116v1_001137	MLOC_51141	21.67	18.21	22.63	21.74	7.84	17.74	20.83	15.77	0.7569	0	0.164058	0.2492822	IPR008395	Agenet-like domain	0
TmoG3116v1_001138	MLOC_51141	24.48	21.75	24.81	24.76	10.27	21.38	23.68	18.80	0.7941	0	0.2303821	0.326975	IPR014002|IPR008395	Tudor-like, plant|Agenet-like domain	0
TmoG3116v1_001139	MLOC_51141	41.27	44.93	35.91	41.57	25.73	42.75	40.70	36.68	0.9013	0	0.4060386	0.5011118	#N/A	#N/A	0
TmoG3116v1_001140	MLOC_66630	4.07	4.12	2.80	1.95	2.08	1.97	3.67	2.00	0.5457	1	0.3394383	0.4386938	#N/A	#N/A	IPR002290
TmoG3116v1_001141	MLOC_10665	3.84	3.13	3.24	1.80	1.44	2.08	3.41	1.78	0.5213	1	0.3080673	0.4086671	#N/A	#N/A	IPR013094
TmoG3116v1_001142	MLOC_10665	3.81	3.40	2.92	1.88	1.70	2.02	3.38	1.86	0.5511	1	0.3080673	0.4086671	#N/A	#N/A	IPR013094
TmoG3116v1_001143	#N/A	4.48	5.02	4.18	2.15	1.32	2.40	4.56	1.96	0.4296	1	0.1216009	0.1955185	#N/A	#N/A	#N/A
TmoG3116v1_001144	#N/A	5.14	3.24	4.74	1.54	2.73	2.58	4.37	2.28	0.5217	1	0.2714255	0.3712175	#N/A	#N/A	#N/A
TmoG3116v1_001145	MLOC_66630	6.90	6.28	6.20	3.36	2.71	3.66	6.46	3.25	0.5023	1	0.1074772	0.1769588	#N/A	#N/A	IPR002290
TmoG3116v1_001146	#N/A	7.48	6.83	6.94	3.66	2.78	4.03	7.09	3.49	0.4925	1	0.05650053	0.1041284	#N/A	#N/A	#N/A
TmoG3116v1_001147	MLOC_66630	7.47	7.29	6.59	3.98	2.55	3.91	7.12	3.48	0.4888	1	0.05650053	0.1041284	#N/A	#N/A	IPR002290
TmoG3116v1_001148	MLOC_66630	6.82	6.10	6.18	3.65	2.95	3.92	6.37	3.50	0.5505	1	0.1458292	0.2268742	#N/A	#N/A	IPR002290
TmoG3116v1_001149	MLOC_66630	7.01	6.28	6.16	3.32	2.68	3.58	6.48	3.19	0.4923	1	0.06796309	0.1213946	#N/A	#N/A	IPR002290
TmoG3116v1_001150	#N/A	9.76	9.67	9.00	5.25	2.95	5.07	9.48	4.43	0.4670	1	0.02410022	0.05042202	#N/A	#N/A	#N/A
TmoG3116v1_001151	MLOC_66630	6.95	6.26	6.28	3.27	2.62	3.46	6.50	3.12	0.4795	1	0.06796309	0.1213946	#N/A	#N/A	IPR002290
TmoG3116v1_001152	#N/A	4.20	3.13	4.57	1.74	1.48	1.23	3.96	1.48	0.3745	1	0.08087966	0.1403385	#N/A	#N/A	#N/A
TmoG3116v1_001153	#N/A	13.03	12.12	11.40	5.15	5.51	5.85	12.18	5.50	0.4516	1	0.007832308	0.01906279	#N/A	#N/A	#N/A
TmoG3116v1_001154	#N/A	12.68	11.83	11.09	4.99	5.44	5.63	11.87	5.35	0.4510	1	0.01076985	0.02514641	#N/A	#N/A	#N/A
TmoG3116v1_001155	#N/A	22.46	21.45	18.74	7.30	10.57	8.61	20.88	8.83	0.4226	1	0.000229363	0.00080392	#N/A	#N/A	#N/A
TmoG3116v1_001156	MLOC_1697	15.17	14.80	12.83	5.45	7.04	5.82	14.27	6.10	0.4277	1	0.00307113	0.008329522	#N/A	#N/A	IPR001471
TmoG3116v1_001157	MLOC_1697	6.60	6.79	5.80	3.25	2.89	2.49	6.40	2.87	0.4493	1	0.05775813	0.1057913	#N/A	#N/A	IPR001471
TmoG3116v1_001158	MLOC_1697	6.67	6.86	5.85	3.27	2.96	2.51	6.46	2.91	0.4510	1	0.06796309	0.1213946	#N/A	#N/A	IPR001471
TmoG3116v1_001159	#N/A	58.89	72.64	60.16	66.23	88.54	65.17	63.90	73.31	1.1474	1	0.4515059	0.5418934	#N/A	#N/A	#N/A
TmoG3116v1_001160	#N/A	53.74	66.02	55.63	62.37	82.72	60.48	58.46	68.52	1.1721	1	0.38229	0.4813606	#N/A	#N/A	#N/A
TmoG3116v1_001161	MLOC_81786	20.05	24.80	20.32	22.31	29.30	22.17	21.72	24.59	1.1320	1	0.7025676	0.7368585	#N/A	#N/A	0
TmoG3116v1_001162	MLOC_10374	3.67	4.51	3.24	2.66	2.96	3.25	3.81	2.95	0.7760	0	0.6693401	0.7101407	#N/A	#N/A	IPR005834
TmoG3116v1_001163	MLOC_81786	14.10	17.41	13.99	14.65	19.08	14.94	15.17	16.22	1.0696	1	0.9239215	0.8556254	#N/A	#N/A	0
TmoG3116v1_001164	MLOC_5280	14.07	17.34	13.94	14.59	19.00	14.87	15.12	16.15	1.0687	1	0.9239215	0.8556254	#N/A	#N/A	0
TmoG3116v1_001165	MLOC_10374	13.97	17.21	13.84	14.49	18.86	14.76	15.00	16.04	1.0689	1	1	0.8556254	#N/A	#N/A	IPR005834
TmoG3116v1_001166	MLOC_75008	62.83	49.00	52.13	22.54	25.21	24.26	54.65	24.00	0.4392	1	8.92E-08	5.41E-07	IPR016161|IPR015590|IPR016163	Aldehyde/histidinol dehydrogenase|Aldehyde dehydrogenase domain|Aldehyde dehydrogenase, C-terminal	IPR015590
TmoG3116v1_001167	MLOC_75008	62.46	48.90	51.52	22.22	26.09	24.27	54.29	24.19	0.4456	1	1.68E-07	9.82E-07	IPR016161|IPR015590|IPR016163	Aldehyde/histidinol dehydrogenase|Aldehyde dehydrogenase domain|Aldehyde dehydrogenase, C-terminal	IPR015590
TmoG3116v1_001168	MLOC_75008	34.27	23.72	32.30	12.73	7.84	15.53	30.10	12.03	0.3997	1	4.49E-06	2.14E-05	IPR016161|IPR015590|IPR016162|IPR016160|IPR016163	Aldehyde/histidinol dehydrogenase|Aldehyde dehydrogenase domain|Aldehyde dehydrogenase, N-terminal|Aldehyde dehydrogenase, conserved site|Aldehyde dehydrogenase, C-terminal	IPR015590
TmoG3116v1_001169	MLOC_75008	61.39	46.59	54.08	22.56	20.80	25.45	54.02	22.94	0.4246	1	4.14E-08	2.61E-07	IPR016161|IPR015590|IPR016162|IPR016160|IPR016163	Aldehyde/histidinol dehydrogenase|Aldehyde dehydrogenase domain|Aldehyde dehydrogenase, N-terminal|Aldehyde dehydrogenase, conserved site|Aldehyde dehydrogenase, C-terminal	IPR015590
TmoG3116v1_001170	MLOC_75008	33.58	23.24	31.64	12.48	7.69	15.22	29.49	11.80	0.4002	1	8.17E-06	3.73E-05	IPR016161|IPR015590|IPR016162|IPR016160|IPR016163	Aldehyde/histidinol dehydrogenase|Aldehyde dehydrogenase domain|Aldehyde dehydrogenase, N-terminal|Aldehyde dehydrogenase, conserved site|Aldehyde dehydrogenase, C-terminal	IPR015590
TmoG3116v1_001171	MLOC_75008	29.05	19.86	27.20	10.37	6.93	13.02	25.37	10.11	0.3984	1	3.22E-05	0.000132399	IPR016161|IPR015590|IPR016162	Aldehyde/histidinol dehydrogenase|Aldehyde dehydrogenase domain|Aldehyde dehydrogenase, N-terminal	IPR015590
TmoG3116v1_001172	MLOC_75008	30.43	21.00	29.17	11.16	6.99	13.85	26.87	10.66	0.3969	1	1.16E-05	5.18E-05	IPR016161|IPR015590|IPR016162	Aldehyde/histidinol dehydrogenase|Aldehyde dehydrogenase domain|Aldehyde dehydrogenase, N-terminal	IPR015590
TmoG3116v1_001173	MLOC_75008	34.54	23.90	32.55	12.82	7.89	15.64	30.33	12.12	0.3996	1	7.48E-06	3.44E-05	IPR016161|IPR015590|IPR016162|IPR016160|IPR016163	Aldehyde/histidinol dehydrogenase|Aldehyde dehydrogenase domain|Aldehyde dehydrogenase, N-terminal|Aldehyde dehydrogenase, conserved site|Aldehyde dehydrogenase, C-terminal	IPR015590
TmoG3116v1_001174	MLOC_75008	61.59	46.59	54.45	22.73	20.21	25.46	54.21	22.80	0.4206	1	4.14E-08	2.61E-07	IPR016161|IPR015590|IPR016162|IPR016160|IPR016163	Aldehyde/histidinol dehydrogenase|Aldehyde dehydrogenase domain|Aldehyde dehydrogenase, N-terminal|Aldehyde dehydrogenase, conserved site|Aldehyde dehydrogenase, C-terminal	IPR015590
TmoG3116v1_001175	MLOC_75008	34.90	24.15	32.89	12.95	7.97	15.80	30.65	12.24	0.3994	1	5.57E-06	2.61E-05	IPR016161|IPR015590|IPR016162|IPR016160|IPR016163	Aldehyde/histidinol dehydrogenase|Aldehyde dehydrogenase domain|Aldehyde dehydrogenase, N-terminal|Aldehyde dehydrogenase, conserved site|Aldehyde dehydrogenase, C-terminal	IPR015590
TmoG3116v1_001176	MLOC_75008	29.26	20.00	27.40	10.44	6.98	13.11	25.55	10.17	0.3982	1	2.36E-05	9.97E-05	IPR016161|IPR015590|IPR016162	Aldehyde/histidinol dehydrogenase|Aldehyde dehydrogenase domain|Aldehyde dehydrogenase, N-terminal	IPR015590
TmoG3116v1_001177	MLOC_75008	30.66	21.15	29.38	11.24	7.03	13.94	27.06	10.74	0.3968	1	1.44E-05	6.32E-05	IPR016161|IPR015590|IPR016162	Aldehyde/histidinol dehydrogenase|Aldehyde dehydrogenase domain|Aldehyde dehydrogenase, N-terminal	IPR015590
TmoG3116v1_001178	MLOC_75008	24.07	17.09	22.44	8.69	5.33	10.41	21.20	8.14	0.3842	1	5.76E-05	0.000227056	#N/A	#N/A	IPR015590
TmoG3116v1_001179	MLOC_75008	24.20	17.18	22.56	8.73	5.36	10.46	21.31	8.18	0.3840	1	5.76E-05	0.000227056	#N/A	#N/A	IPR015590
TmoG3116v1_001180	#N/A	55.73	68.74	56.90	62.68	83.77	61.68	60.46	69.38	1.1475	1	0.4811873	0.5673969	#N/A	#N/A	#N/A
TmoG3116v1_001181	#N/A	27.37	32.53	27.71	29.93	38.84	29.26	29.20	32.68	1.1190	1	0.7014505	0.7360615	#N/A	#N/A	#N/A
TmoG3116v1_001182	#N/A	3.82	2.62	2.77	1.80	1.41	1.80	3.07	1.67	0.5441	1	0.4296191	0.5212778	#N/A	#N/A	#N/A
TmoG3116v1_001183	#N/A	42.81	33.13	40.20	16.05	17.16	13.53	38.71	15.58	0.4024	1	6.06E-07	3.29E-06	#N/A	#N/A	#N/A
TmoG3116v1_001184	#N/A	76.44	77.37	74.47	59.14	74.03	56.09	76.09	63.09	0.8291	0	0.09375145	0.1585785	#N/A	#N/A	#N/A
TmoG3116v1_001185	#N/A	128.34	98.99	116.47	53.60	51.76	44.24	114.60	49.87	0.4351	1	7.96E-12	7.49E-11	#N/A	#N/A	#N/A
TmoG3116v1_001186	MLOC_52153	30.82	37.08	35.86	30.42	32.61	28.49	34.59	30.50	0.8820	0	0.3549849	0.4546647	IPR000109|IPR016196	Proton-dependent oligopeptide transporter family|Major facilitator superfamily domain, general substrate transporter	IPR000109
TmoG3116v1_001187	MLOC_51141	26.96	22.27	26.95	21.39	10.82	17.75	25.39	16.65	0.6558	0	0.02879817	0.05874833	IPR008395	Agenet-like domain	0
TmoG3116v1_001188	#N/A	82.66	84.70	81.18	63.68	79.05	60.30	82.85	67.68	0.8169	0	0.06188619	0.112198	#N/A	#N/A	#N/A
TmoG3116v1_001189	#N/A	11.91	7.62	10.27	5.53	2.07	3.91	9.93	3.83	0.3861	1	0.005794209	0.01462305	#N/A	#N/A	#N/A
TmoG3116v1_001190	MLOC_51447	26.32	39.68	28.65	305.01	257.23	336.95	31.55	299.73	9.5000	1	4.34E-69	2.36E-66	IPR015424|IPR000277|IPR015422|IPR015421	Pyridoxal phosphate-dependent transferase, major domain|Cys/Met metabolism, pyridoxal phosphate-dependent enzyme|Pyridoxal phosphate-dependent transferase, major region, subdomain 2|Pyridoxal phosphate-dependent transferase, major region, subdomain 1	IPR015421
TmoG3116v1_001191	MLOC_51447	31.33	47.39	33.52	381.27	300.18	412.47	37.41	364.64	9.7461	1	3.61E-76	2.80E-73	IPR015424|IPR000277|IPR015421	Pyridoxal phosphate-dependent transferase, major domain|Cys/Met metabolism, pyridoxal phosphate-dependent enzyme|Pyridoxal phosphate-dependent transferase, major region, subdomain 1	IPR015421
TmoG3116v1_001192	MLOC_51447	32.21	48.46	34.48	392.20	309.66	423.94	38.38	375.27	9.7773	1	3.22E-77	2.68E-74	IPR015424|IPR000277|IPR015421	Pyridoxal phosphate-dependent transferase, major domain|Cys/Met metabolism, pyridoxal phosphate-dependent enzyme|Pyridoxal phosphate-dependent transferase, major region, subdomain 1	IPR015421
TmoG3116v1_001193	MLOC_51447	31.87	48.22	34.10	388.06	305.52	419.81	38.06	371.13	9.7502	1	1.03E-76	8.28E-74	IPR015424|IPR000277|IPR015421	Pyridoxal phosphate-dependent transferase, major domain|Cys/Met metabolism, pyridoxal phosphate-dependent enzyme|Pyridoxal phosphate-dependent transferase, major region, subdomain 1	IPR015421
TmoG3116v1_001194	MLOC_52153	26.69	38.81	31.75	163.45	131.04	174.07	32.42	156.19	4.8182	1	4.50E-31	1.85E-29	IPR000109|IPR016196	Proton-dependent oligopeptide transporter family|Major facilitator superfamily domain, general substrate transporter	IPR000109
TmoG3116v1_001195	MLOC_52153	25.37	36.83	31.26	112.95	100.56	121.15	31.15	111.55	3.5805	1	5.15E-19	8.92E-18	IPR000109|IPR016196	Proton-dependent oligopeptide transporter family|Major facilitator superfamily domain, general substrate transporter	IPR000109
TmoG3116v1_001196	MLOC_52153	28.69	35.38	35.31	29.47	31.92	28.37	33.13	29.92	0.9032	0	0.4491506	0.5394258	IPR000109|IPR016196	Proton-dependent oligopeptide transporter family|Major facilitator superfamily domain, general substrate transporter	IPR000109
TmoG3116v1_001197	MLOC_5085	1.00	1.00	1.00	1.00	1.00	1.00	1.00	1.00	1.0000	#N/A	1	0.8556254	#N/A	#N/A	0
TmoG3116v1_001198	#N/A	15.24	14.42	11.96	8.59	11.93	8.81	13.87	9.78	0.7047	0	0.178606	0.2668838	#N/A	#N/A	#N/A
TmoG3116v1_001199	#N/A	19.01	17.98	14.87	10.60	14.83	10.88	17.29	12.10	0.7002	0	0.1138762	0.1857973	#N/A	#N/A	#N/A
TmoG3116v1_001200	#N/A	22.31	20.97	17.56	12.26	16.90	12.53	20.28	13.90	0.6853	0	0.0688684	0.1226752	#N/A	#N/A	#N/A
TmoG3116v1_001201	#N/A	9.78	8.57	7.24	7.00	4.50	5.81	8.53	5.77	0.6764	0	0.23893	0.3368167	#N/A	#N/A	#N/A
TmoG3116v1_001202	MLOC_59173	18.30	11.95	15.52	9.28	7.10	8.45	15.26	8.28	0.5426	1	0.01305961	0.02973408	#N/A	#N/A	IPR002921
TmoG3116v1_001203	MLOC_59173	18.08	11.80	15.41	9.14	6.98	8.37	15.10	8.16	0.5409	1	0.01700792	0.03739752	#N/A	#N/A	IPR002921
TmoG3116v1_001204	MLOC_59173	17.87	11.62	15.29	9.01	6.92	8.31	14.93	8.08	0.5415	1	0.01700792	0.03739752	#N/A	#N/A	IPR002921
TmoG3116v1_001205	MLOC_59173	17.95	11.66	15.15	9.10	7.02	8.28	14.92	8.13	0.5451	1	0.01700792	0.03739752	#N/A	#N/A	IPR002921
TmoG3116v1_001206	#N/A	3.21	2.33	2.59	1.46	1.68	2.10	2.71	1.75	0.6437	0	0.5853702	0.6464233	#N/A	#N/A	#N/A
TmoG3116v1_001207	MLOC_59173	17.89	11.82	15.16	9.09	6.95	8.28	14.96	8.11	0.5419	1	0.01700792	0.03739752	#N/A	#N/A	IPR002921
TmoG3116v1_001208	MLOC_59173	16.51	11.44	14.37	8.47	6.71	7.75	14.11	7.65	0.5419	1	0.01785527	0.03895688	#N/A	#N/A	IPR002921
TmoG3116v1_001209	MLOC_59173	16.23	11.17	14.04	8.32	6.65	7.61	13.82	7.53	0.5447	1	0.02333332	0.04914042	#N/A	#N/A	IPR002921
TmoG3116v1_001210	MLOC_59173	16.92	10.92	14.19	8.41	6.66	7.89	14.01	7.65	0.5463	1	0.01785527	0.03895688	#N/A	#N/A	IPR002921
TmoG3116v1_001211	MLOC_59173	16.68	10.75	14.24	8.62	6.28	7.67	13.89	7.52	0.5416	1	0.02333332	0.04914042	#N/A	#N/A	IPR002921
TmoG3116v1_001212	MLOC_59173	16.41	10.52	13.93	8.47	6.23	7.53	13.62	7.41	0.5443	1	0.02333332	0.04914042	#N/A	#N/A	IPR002921
TmoG3116v1_001213	MLOC_59173	16.84	11.25	14.35	8.64	6.58	7.69	14.15	7.64	0.5398	1	0.01785527	0.03895688	#N/A	#N/A	IPR002921
TmoG3116v1_001214	MLOC_59173	17.71	11.57	15.15	8.98	6.85	8.24	14.81	8.02	0.5418	1	0.02204083	0.04672451	#N/A	#N/A	IPR002921
TmoG3116v1_001215	MLOC_59173	16.36	10.91	13.96	8.34	6.36	7.53	13.74	7.41	0.5393	1	0.02333332	0.04914042	#N/A	#N/A	IPR002921
TmoG3116v1_001216	MLOC_59173	17.52	11.40	14.98	8.82	6.75	8.21	14.63	7.93	0.5419	1	0.01525452	0.03402312	#N/A	#N/A	IPR002921
TmoG3116v1_001217	#N/A	10.51	10.11	9.74	8.64	9.84	9.39	10.12	9.29	0.9182	0	0.7077846	0.7404451	#N/A	#N/A	#N/A
TmoG3116v1_001218	#N/A	10.75	12.10	12.12	11.59	6.39	7.77	11.65	8.58	0.7367	0	0.2231206	0.3184518	#N/A	#N/A	#N/A
TmoG3116v1_001219	#N/A	14.68	16.01	17.34	11.10	9.07	10.43	16.01	10.20	0.6373	0	0.05670821	0.1044368	#N/A	#N/A	#N/A
TmoG3116v1_001220	#N/A	14.00	15.26	16.52	10.60	8.67	9.96	15.26	9.74	0.6385	0	0.06596822	0.1184877	#N/A	#N/A	#N/A
TmoG3116v1_001221	#N/A	24.40	32.85	25.72	11.68	7.08	11.56	27.66	10.11	0.3654	1	3.57E-06	1.73E-05	#N/A	#N/A	#N/A
TmoG3116v1_001222	#N/A	3.85	3.04	2.44	3.46	2.48	2.62	3.11	2.85	0.9177	0	1	0.8556254	#N/A	#N/A	#N/A
TmoG3116v1_001223	MLOC_15279	23.52	25.29	24.00	10.69	8.96	11.93	24.27	10.53	0.4337	1	0.00012969	0.000477878	#N/A	#N/A	0
TmoG3116v1_001224	MLOC_15279	26.36	26.57	26.58	12.59	10.07	12.35	26.50	11.67	0.4403	1	6.97E-05	0.000270737	#N/A	#N/A	0
TmoG3116v1_001225	MLOC_15279	24.13	24.30	23.84	11.92	9.34	11.53	24.09	10.93	0.4537	1	0.000273763	0.000943651	#N/A	#N/A	0
TmoG3116v1_001226	MLOC_15279	26.32	25.52	26.35	12.41	10.09	11.70	26.06	11.40	0.4373	1	7.77E-05	0.000298521	#N/A	#N/A	0
TmoG3116v1_001227	MLOC_15279	26.27	25.54	26.39	12.40	10.00	11.66	26.07	11.35	0.4356	1	7.77E-05	0.000298521	#N/A	#N/A	0
TmoG3116v1_001228	MLOC_15279	25.31	25.40	25.50	12.16	9.79	11.85	25.40	11.27	0.4435	1	0.000138048	0.000505961	#N/A	#N/A	0
TmoG3116v1_001229	MLOC_15279	23.77	24.11	24.32	11.68	9.53	11.66	24.07	10.96	0.4552	1	0.000273763	0.000943651	#N/A	#N/A	0
TmoG3116v1_001230	MLOC_10776	29.39	39.06	33.53	40.18	50.80	40.94	33.99	43.97	1.2936	1	0.1681043	0.2544155	IPR013780|IPR017853|IPR015902|IPR013781	Glycosyl hydrolase, family 13, all-beta|Glycoside hydrolase, superfamily|Glycoside hydrolase, family 13|Glycoside hydrolase, catalytic domain	IPR006589
TmoG3116v1_001231	#N/A	25.46	30.09	19.83	13.31	17.17	15.94	25.13	15.47	0.6157	1	0.01037408	0.02436607	#N/A	#N/A	#N/A
TmoG3116v1_001232	MLOC_23772	16.95	14.23	14.09	9.50	9.75	10.72	15.09	9.99	0.6619	0	0.081417	0.1412151	#N/A	#N/A	IPR004910
TmoG3116v1_001233	MLOC_65371	17.71	14.85	14.66	9.88	10.17	11.16	15.74	10.41	0.6611	0	0.09063997	0.1541421	#N/A	#N/A	IPR013087
TmoG3116v1_001234	MLOC_23772	11.73	9.95	10.18	6.95	6.64	7.77	10.62	7.12	0.6705	0	0.1881623	0.2783409	#N/A	#N/A	IPR004910
TmoG3116v1_001235	MLOC_23772	10.55	8.55	9.17	6.55	5.97	6.75	9.43	6.42	0.6815	0	0.2115608	0.306481	#N/A	#N/A	IPR004910
TmoG3116v1_001236	MLOC_23772	10.99	9.32	9.34	6.58	6.35	7.49	9.88	6.81	0.6886	0	0.2217555	0.3167402	#N/A	#N/A	IPR004910
TmoG3116v1_001237	MLOC_66964	12.02	10.19	10.41	7.10	6.79	7.95	10.87	7.28	0.6698	0	0.1516101	0.2335711	#N/A	#N/A	IPR006740
TmoG3116v1_001238	MLOC_66964	12.04	10.21	10.42	7.11	6.80	7.98	10.89	7.30	0.6702	0	0.1516101	0.2335711	#N/A	#N/A	IPR006740
TmoG3116v1_001239	MLOC_66964	10.85	8.79	9.40	6.71	6.13	6.92	9.68	6.59	0.6806	0	0.1695547	0.2563416	#N/A	#N/A	IPR006740
TmoG3116v1_001240	MLOC_6818	11.95	10.14	10.35	7.06	6.75	7.91	10.81	7.24	0.6698	0	0.1516101	0.2335711	#N/A	#N/A	IPR001204
TmoG3116v1_001241	MLOC_66964	11.27	9.54	9.54	6.72	6.50	7.66	10.12	6.96	0.6879	0	0.178952	0.2670885	#N/A	#N/A	IPR006740
TmoG3116v1_001242	#N/A	19.99	13.28	19.40	7.33	3.99	3.91	17.56	5.08	0.2893	1	1.26E-05	5.58E-05	#N/A	#N/A	#N/A
TmoG3116v1_001243	#N/A	15.23	17.75	15.52	13.56	17.64	15.84	16.17	15.68	0.9699	0	0.849428	0.8259776	#N/A	#N/A	#N/A
TmoG3116v1_001244	#N/A	20.91	24.77	21.37	16.99	28.18	17.30	22.35	20.82	0.9318	0	0.6333706	0.6826041	#N/A	#N/A	#N/A
TmoG3116v1_001245	#N/A	17.07	19.83	17.94	15.31	19.11	17.95	18.28	17.45	0.9549	0	0.7228333	0.7530352	#N/A	#N/A	#N/A
TmoG3116v1_001246	#N/A	13.13	14.98	13.43	11.56	19.71	11.63	13.85	14.30	1.0325	0	1	0.8556254	#N/A	#N/A	#N/A
TmoG3116v1_001247	#N/A	5.66	7.40	6.72	4.66	7.06	5.17	6.59	5.63	0.8537	0	0.7505399	0.773272	#N/A	#N/A	#N/A
TmoG3116v1_001248	#N/A	2.08	2.13	2.28	3.58	5.61	3.04	2.16	4.08	1.8829	1	0.367183	0.465404	#N/A	#N/A	#N/A
TmoG3116v1_001249	#N/A	7.66	8.54	9.64	8.14	14.35	10.68	8.62	11.06	1.2832	1	0.4573354	0.5466448	#N/A	#N/A	#N/A
TmoG3116v1_001250	#N/A	7.60	8.47	9.56	8.07	14.22	10.58	8.54	10.96	1.2829	1	0.5319747	0.6092619	#N/A	#N/A	#N/A
TmoG3116v1_001251	#N/A	6.45	7.72	8.92	6.65	11.54	9.04	7.70	9.07	1.1787	1	0.788783	0.7910811	#N/A	#N/A	#N/A
TmoG3116v1_001252	MLOC_10776	26.10	27.35	25.82	19.22	20.60	19.33	26.42	19.72	0.7462	0	0.0935303	0.1582177	#N/A	#N/A	IPR006589
TmoG3116v1_001253	#N/A	8.17	8.56	9.20	7.58	11.97	9.87	8.64	9.81	1.1344	0	0.7970463	0.7942551	#N/A	#N/A	#N/A
TmoG3116v1_001254	#N/A	5.02	5.08	4.77	5.39	7.27	5.47	4.96	6.04	1.2191	1	0.7356087	0.7616122	#N/A	#N/A	#N/A
TmoG3116v1_001255	#N/A	8.58	9.84	8.08	7.81	9.91	8.87	8.83	8.86	1.0035	0	1	0.8556254	#N/A	#N/A	#N/A
TmoG3116v1_001256	MLOC_55038	14.71	15.68	13.69	21.57	18.08	21.44	14.70	20.36	1.3857	1	0.2087598	0.3029494	IPR001841|IPR013083	Zinc finger, RING-type|Zinc finger, RING/FYVE/PHD-type	IPR001841
TmoG3116v1_001257	MLOC_55038	30.77	28.98	29.92	45.23	33.05	45.01	29.89	41.09	1.3748	1	0.08830572	0.1508971	IPR017921|IPR001841|IPR013083	Zinc finger, CTCHY-type|Zinc finger, RING-type|Zinc finger, RING/FYVE/PHD-type	IPR001841
TmoG3116v1_001258	MLOC_55038	31.76	29.54	31.46	47.38	32.74	45.03	30.92	41.72	1.3493	1	0.1191458	0.1929882	IPR017921|IPR008913|IPR001841|IPR013083	Zinc finger, CTCHY-type|Zinc finger, CHY-type|Zinc finger, RING-type|Zinc finger, RING/FYVE/PHD-type	IPR001841
TmoG3116v1_001259	MLOC_55038	23.97	21.92	23.17	36.34	25.24	34.39	23.02	31.99	1.3896	1	0.1127587	0.184278	#N/A	#N/A	IPR001841
TmoG3116v1_001260	MLOC_55038	4.72	5.36	5.11	6.34	4.96	6.76	5.06	6.02	1.1886	1	0.7356087	0.7616122	#N/A	#N/A	IPR001841
TmoG3116v1_001261	MLOC_55038	1.80	2.69	2.43	2.32	2.15	2.51	2.31	2.33	1.0065	0	1	0.8556254	#N/A	#N/A	IPR001841
TmoG3116v1_001262	MLOC_55038	18.84	17.20	19.22	27.18	18.82	26.42	18.42	24.14	1.3104	1	0.2608315	0.3606771	IPR017921|IPR008913	Zinc finger, CTCHY-type|Zinc finger, CHY-type	IPR001841
TmoG3116v1_001263	MLOC_55038	32.23	34.46	31.83	43.90	41.77	47.09	32.84	44.25	1.3474	1	0.09515269	0.1603602	IPR017921|IPR008913|IPR001841|IPR004039|IPR013083	Zinc finger, CTCHY-type|Zinc finger, CHY-type|Zinc finger, RING-type|Rubredoxin-type fold|Zinc finger, RING/FYVE/PHD-type	IPR001841
TmoG3116v1_001264	MLOC_55038	23.65	25.28	23.72	31.42	30.63	34.42	24.22	32.16	1.3278	1	0.1760123	0.2638375	IPR017921|IPR008913	Zinc finger, CTCHY-type|Zinc finger, CHY-type	IPR001841
TmoG3116v1_001265	MLOC_55038	27.42	29.23	26.73	37.57	36.13	40.35	27.80	38.02	1.3677	1	0.1095519	0.1796938	IPR017921|IPR001841|IPR004039|IPR013083	Zinc finger, CTCHY-type|Zinc finger, RING-type|Rubredoxin-type fold|Zinc finger, RING/FYVE/PHD-type	IPR001841
TmoG3116v1_001266	MLOC_55038	31.80	34.85	31.12	42.35	43.14	47.36	32.59	44.28	1.3588	1	0.09515269	0.1603602	IPR017921|IPR001841|IPR004039|IPR013083	Zinc finger, CTCHY-type|Zinc finger, RING-type|Rubredoxin-type fold|Zinc finger, RING/FYVE/PHD-type	IPR001841
TmoG3116v1_001267	MLOC_55038	19.47	23.91	18.73	22.79	31.26	26.91	20.70	26.99	1.3033	1	0.2596037	0.3592577	#N/A	#N/A	IPR001841
TmoG3116v1_001268	MLOC_55038	21.07	22.44	20.44	28.08	26.49	29.12	21.32	27.90	1.3089	1	0.2388494	0.3368167	IPR017921|IPR008913|IPR001841|IPR013083	Zinc finger, CTCHY-type|Zinc finger, CHY-type|Zinc finger, RING-type|Zinc finger, RING/FYVE/PHD-type	IPR001841
TmoG3116v1_001269	MLOC_15880	7.76	8.34	8.68	6.65	6.13	7.97	8.26	6.92	0.8371	0	0.5664169	0.6346374	IPR019404	Mediator complex, subunit Med11	0
TmoG3116v1_001270	MLOC_15880	7.58	8.05	8.32	7.02	7.67	8.22	7.99	7.64	0.9563	0	0.8874237	0.8517042	IPR019404	Mediator complex, subunit Med11	0
TmoG3116v1_001271	MLOC_15880	8.08	9.17	8.95	7.01	7.60	8.05	8.74	7.55	0.8648	0	0.5838986	0.6464233	IPR019404	Mediator complex, subunit Med11	0
TmoG3116v1_001272	MLOC_15880	8.21	8.40	8.86	6.78	7.44	7.53	8.49	7.25	0.8537	0	0.5754004	0.6430397	IPR019404	Mediator complex, subunit Med11	0
TmoG3116v1_001273	MLOC_15880	5.45	5.54	5.26	4.66	5.30	5.12	5.42	5.03	0.9287	0	0.8637984	0.8352841	IPR019404	Mediator complex, subunit Med11	0
TmoG3116v1_001274	MLOC_15768	5.50	5.50	5.17	3.01	3.82	3.39	5.39	3.41	0.6327	1	0.3377271	0.4386938	#N/A	#N/A	0
TmoG3116v1_001275	MLOC_60372	2.42	2.40	1.76	2.25	1.68	2.45	2.19	2.12	0.9681	0	1	0.8556254	#N/A	#N/A	0
TmoG3116v1_001276	MLOC_81864	1.80	4.49	4.25	1.00	1.00	1.00	3.51	1.00	0.2846	1	0.06036327	0.109784	#N/A	#N/A	0
TmoG3116v1_001277	MLOC_60372	2.19	5.17	3.62	1.78	2.04	1.77	3.66	1.86	0.5091	1	0.2164392	0.3109154	#N/A	#N/A	0
TmoG3116v1_001278	MLOC_15768	2.99	5.32	3.96	1.75	1.93	1.85	4.09	1.84	0.4510	1	0.1493487	0.2312587	#N/A	#N/A	0
TmoG3116v1_001279	MLOC_55078	1.70	2.55	1.35	1.92	2.60	2.17	1.87	2.23	1.1940	0	1	0.8556254	IPR019024	Ribonuclease H2, subunit B	IPR019024
TmoG3116v1_001280	MLOC_55078	1.96	6.48	3.59	1.30	1.41	1.41	4.01	1.37	0.3425	1	0.08087966	0.1403385	IPR019024	Ribonuclease H2, subunit B	IPR019024
TmoG3116v1_001281	MLOC_55078	2.16	7.10	2.72	1.44	1.77	1.71	4.00	1.64	0.4097	0	0.1493487	0.2312587	IPR019024	Ribonuclease H2, subunit B	IPR019024
TmoG3116v1_001282	MLOC_55078	1.98	7.16	3.77	1.20	1.22	1.29	4.30	1.24	0.2880	1	0.05235089	0.09759096	#N/A	#N/A	IPR019024
TmoG3116v1_001283	MLOC_55078	2.00	7.17	3.95	1.19	1.21	1.27	4.37	1.22	0.2796	1	0.05235089	0.09759096	#N/A	#N/A	IPR019024
TmoG3116v1_001284	MLOC_55078	1.99	6.92	3.86	1.24	1.26	1.37	4.26	1.29	0.3035	1	0.05235089	0.09759096	#N/A	#N/A	IPR019024
TmoG3116v1_001285	MLOC_55078	1.97	7.03	3.87	1.05	1.11	1.15	4.29	1.10	0.2571	1	0.02303782	0.0485992	#N/A	#N/A	IPR019024
TmoG3116v1_001286	MLOC_75598	6.36	11.57	10.42	12.74	17.16	10.36	9.45	13.42	1.4203	1	0.2551555	0.3547724	#N/A	#N/A	0
TmoG3116v1_001287	MLOC_75598	6.77	11.14	9.83	10.60	15.73	9.83	9.24	12.05	1.3036	1	0.4733836	0.5594958	#N/A	#N/A	0
TmoG3116v1_001288	MLOC_75598	7.67	13.36	11.99	13.71	19.30	11.87	11.01	14.96	1.3589	1	0.3390617	0.4386938	#N/A	#N/A	0
TmoG3116v1_001289	MLOC_70099	8.98	16.47	13.18	27.19	30.84	25.39	12.88	27.81	2.1592	1	0.000447823	0.001474156	#N/A	#N/A	0
TmoG3116v1_001290	MLOC_70099	9.06	16.17	12.06	31.95	32.88	31.24	12.43	32.02	2.5763	1	8.37E-06	3.82E-05	#N/A	#N/A	0
TmoG3116v1_001291	MLOC_70099	10.36	18.54	14.65	31.23	35.04	30.33	14.52	32.20	2.2179	1	0.000170901	0.000615204	#N/A	#N/A	0
TmoG3116v1_001292	MLOC_70099	8.64	15.75	12.64	26.76	29.65	24.83	12.35	27.08	2.1934	1	0.00050659	0.001648894	#N/A	#N/A	0
TmoG3116v1_001293	MLOC_70099	10.27	19.04	15.15	33.13	36.51	31.36	14.82	33.67	2.2720	1	6.24E-05	0.000244572	#N/A	#N/A	0
TmoG3116v1_001294	MLOC_70099	10.80	19.99	15.99	34.58	38.54	32.97	15.60	35.36	2.2675	1	5.82E-05	0.000229229	#N/A	#N/A	0
TmoG3116v1_001295	MLOC_70099	8.96	15.91	11.92	31.58	32.51	30.85	12.26	31.65	2.5803	1	1.48E-05	6.47E-05	#N/A	#N/A	0
TmoG3116v1_001296	MLOC_70099	10.95	20.21	16.22	35.02	39.37	33.50	15.79	35.96	2.2775	1	3.53E-05	0.000144419	#N/A	#N/A	0
TmoG3116v1_001297	MLOC_75598	12.37	22.95	18.43	41.04	45.29	39.16	17.92	41.83	2.3346	1	8.41E-06	3.84E-05	#N/A	#N/A	0
TmoG3116v1_001298	MLOC_70099	10.37	19.36	15.29	32.61	36.45	30.37	15.00	33.14	2.2089	1	0.000119055	0.000441448	#N/A	#N/A	0
TmoG3116v1_001299	#N/A	10.46	9.01	7.60	7.35	4.78	6.17	9.02	6.10	0.6760	0	0.2010866	0.2933875	#N/A	#N/A	#N/A
TmoG3116v1_001300	#N/A	7.17	7.98	9.00	7.61	13.36	9.96	8.05	10.31	1.2806	1	0.606882	0.664674	#N/A	#N/A	#N/A
TmoG3116v1_001301	#N/A	3.70	4.04	4.20	5.09	8.31	4.88	3.98	6.10	1.5318	1	0.3738831	0.4721474	#N/A	#N/A	#N/A
TmoG3116v1_001302	MLOC_10776	22.09	22.29	21.88	14.14	14.18	12.85	22.08	13.73	0.6215	1	0.02040902	0.04375783	#N/A	#N/A	IPR006589
TmoG3116v1_001303	#N/A	9.16	8.24	8.89	5.64	5.03	5.57	8.76	5.41	0.6178	0	0.1402897	0.2204753	#N/A	#N/A	#N/A
TmoG3116v1_001304	#N/A	9.52	8.83	9.43	6.27	4.92	6.80	9.26	6.00	0.6478	0	0.2010866	0.2933875	#N/A	#N/A	#N/A
TmoG3116v1_001305	#N/A	8.05	6.66	7.73	4.85	4.92	5.75	7.48	5.17	0.6914	0	0.271233	0.3712175	#N/A	#N/A	#N/A
TmoG3116v1_001306	#N/A	8.52	8.12	8.49	5.73	4.68	6.19	8.38	5.53	0.6603	0	0.179287	0.2672921	#N/A	#N/A	#N/A
TmoG3116v1_001307	#N/A	7.24	6.22	7.01	4.48	4.68	5.27	6.82	4.81	0.7051	0	0.3249001	0.4253782	#N/A	#N/A	#N/A
TmoG3116v1_001308	#N/A	8.18	7.59	8.00	5.16	4.76	5.09	7.92	5.01	0.6321	0	0.2145456	0.3094017	#N/A	#N/A	#N/A
TmoG3116v1_001309	#N/A	8.83	8.46	8.97	5.95	4.75	6.44	8.75	5.72	0.6530	0	0.1903293	0.2807113	#N/A	#N/A	#N/A
TmoG3116v1_001310	#N/A	8.35	8.26	9.35	4.59	5.70	4.30	8.65	4.86	0.5620	1	0.09120464	0.1546958	#N/A	#N/A	#N/A
TmoG3116v1_001311	#N/A	9.42	10.68	11.83	5.77	6.20	5.13	10.65	5.70	0.5350	1	0.05356869	0.09952394	#N/A	#N/A	#N/A
TmoG3116v1_001312	#N/A	6.30	7.81	7.41	3.47	4.49	4.48	7.17	4.15	0.5784	1	0.1323595	0.2095023	#N/A	#N/A	#N/A
TmoG3116v1_001313	#N/A	7.81	7.64	8.97	4.16	5.14	4.47	8.14	4.59	0.5637	1	0.08241187	0.1422659	#N/A	#N/A	#N/A
TmoG3116v1_001314	#N/A	8.75	7.30	9.00	4.19	6.08	4.26	8.35	4.84	0.5799	0	0.1199883	0.1938857	#N/A	#N/A	#N/A
TmoG3116v1_001315	#N/A	3.10	5.60	5.41	2.02	3.00	2.46	4.70	2.49	0.5299	0	0.1972699	0.2887204	#N/A	#N/A	#N/A
TmoG3116v1_001316	#N/A	7.49	6.49	7.70	3.91	6.21	4.49	7.23	4.87	0.6741	0	0.25744	0.357137	#N/A	#N/A	#N/A
TmoG3116v1_001317	#N/A	8.62	6.48	8.20	4.45	7.01	5.05	7.76	5.50	0.7087	0	0.2844223	0.3845323	#N/A	#N/A	#N/A
TmoG3116v1_001318	#N/A	6.87	5.77	6.49	3.24	4.81	3.72	6.38	3.92	0.6151	0	0.293782	0.3947964	#N/A	#N/A	#N/A
TmoG3116v1_001319	#N/A	7.65	4.28	5.86	3.07	4.84	3.16	5.93	3.69	0.6226	0	0.2767973	0.3758902	#N/A	#N/A	#N/A
TmoG3116v1_001320	#N/A	9.69	6.00	7.72	3.93	7.04	5.40	7.80	5.46	0.6992	0	0.2844223	0.3845323	#N/A	#N/A	#N/A
TmoG3116v1_001321	#N/A	9.13	5.99	7.77	3.76	6.45	5.34	7.63	5.18	0.6793	0	0.271233	0.3712175	#N/A	#N/A	#N/A
TmoG3116v1_001322	#N/A	8.29	6.49	6.82	3.35	5.93	5.47	7.20	4.92	0.6827	0	0.25744	0.357137	#N/A	#N/A	#N/A
TmoG3116v1_001323	#N/A	16.97	9.25	12.63	5.93	10.06	7.42	12.95	7.80	0.6026	0	0.0546083	0.1010433	#N/A	#N/A	#N/A
TmoG3116v1_001324	#N/A	9.94	6.28	7.67	3.81	6.28	4.91	7.96	5.00	0.6279	0	0.2145456	0.3094017	#N/A	#N/A	#N/A
TmoG3116v1_001325	#N/A	8.21	6.67	6.80	3.36	6.06	5.24	7.23	4.89	0.6761	0	0.25744	0.357137	#N/A	#N/A	#N/A
TmoG3116v1_001326	#N/A	11.18	6.01	7.59	3.19	7.01	5.53	8.26	5.24	0.6349	0	0.1679611	0.2542754	#N/A	#N/A	#N/A
TmoG3116v1_001327	#N/A	6.72	5.98	6.74	3.22	4.72	3.63	6.48	3.85	0.5948	1	0.160468	0.2444123	#N/A	#N/A	#N/A
TmoG3116v1_001328	#N/A	8.94	5.50	6.77	3.24	5.58	4.55	7.07	4.46	0.6304	0	0.188411	0.2783702	#N/A	#N/A	#N/A
TmoG3116v1_001329	#N/A	6.42	3.94	4.44	2.36	4.32	3.37	4.93	3.35	0.6789	0	0.4342889	0.5244608	#N/A	#N/A	#N/A
TmoG3116v1_001330	#N/A	11.91	6.34	6.28	2.58	5.17	3.99	8.18	3.91	0.4784	0	0.03389328	0.0673537	#N/A	#N/A	#N/A
TmoG3116v1_001331	#N/A	10.78	8.59	9.40	4.34	6.19	4.66	9.59	5.06	0.5282	1	0.05747592	0.1054888	#N/A	#N/A	#N/A
TmoG3116v1_001332	#N/A	6.20	5.80	6.56	5.69	5.93	4.83	6.19	5.48	0.8861	0	0.7433763	0.7676309	#N/A	#N/A	#N/A
TmoG3116v1_001333	#N/A	6.89	6.74	8.23	6.42	6.35	5.46	7.29	6.08	0.8342	0	0.6471456	0.69385	#N/A	#N/A	#N/A
TmoG3116v1_001334	MLOC_72272	17.08	15.62	16.83	10.43	9.19	11.28	16.51	10.30	0.6237	1	0.04569526	0.08705841	#N/A	#N/A	IPR002290
TmoG3116v1_001335	#N/A	7.95	8.32	8.84	5.97	7.00	4.82	8.37	5.93	0.7086	0	0.23893	0.3368167	#N/A	#N/A	#N/A
TmoG3116v1_001336	MLOC_26352	20.38	21.42	18.92	13.95	13.83	15.14	20.24	14.31	0.7069	0	0.08579701	0.1470908	#N/A	#N/A	IPR004696
TmoG3116v1_001337	#N/A	9.26	9.55	10.87	6.06	3.36	3.09	9.89	4.17	0.4215	1	0.01030646	0.02422189	#N/A	#N/A	#N/A
TmoG3116v1_001338	#N/A	9.39	9.68	10.86	5.91	3.40	2.91	9.98	4.07	0.4083	1	0.01030646	0.02422189	#N/A	#N/A	#N/A
TmoG3116v1_001339	#N/A	12.82	9.58	10.55	5.11	5.41	4.63	10.98	5.05	0.4598	1	0.0173114	0.03794085	#N/A	#N/A	#N/A
TmoG3116v1_001340	#N/A	7.78	7.59	6.79	4.21	2.04	5.35	7.39	3.87	0.5233	1	0.06500909	0.1169814	#N/A	#N/A	#N/A
TmoG3116v1_001341	#N/A	17.75	13.00	14.13	9.24	4.25	6.59	14.96	6.70	0.4475	1	0.003173475	0.008573009	#N/A	#N/A	#N/A
TmoG3116v1_001342	#N/A	5.65	6.62	5.14	2.60	2.76	3.09	5.80	2.82	0.4854	1	0.0820972	0.1419898	#N/A	#N/A	#N/A
TmoG3116v1_001343	#N/A	46.75	38.18	45.02	10.93	7.98	18.74	43.32	12.55	0.2897	1	4.50E-11	3.94E-10	#N/A	#N/A	#N/A
TmoG3116v1_001344	#N/A	5.19	5.23	4.53	2.79	2.00	2.46	4.98	2.42	0.4845	0	0.1411858	0.2213047	#N/A	#N/A	#N/A
TmoG3116v1_001345	MLOC_9579	35.46	38.51	38.91	36.12	30.18	31.73	37.62	32.68	0.8685	0	0.289274	0.3902816	IPR006620|IPR005123|IPR003582	Prolyl 4-hydroxylase, alpha subunit|Oxoglutarate/iron-dependent dioxygenase|Metridin-like ShK toxin	IPR006620
TmoG3116v1_001346	MLOC_9579	30.67	34.98	34.25	32.87	29.06	28.94	33.30	30.29	0.9096	0	0.4521285	0.5421442	IPR006620|IPR005123|IPR003582	Prolyl 4-hydroxylase, alpha subunit|Oxoglutarate/iron-dependent dioxygenase|Metridin-like ShK toxin	IPR006620
TmoG3116v1_001347	MLOC_9579	28.55	31.01	29.99	29.61	24.70	23.10	29.85	25.81	0.8645	0	0.3403801	0.4397927	#N/A	#N/A	IPR006620
TmoG3116v1_001348	#N/A	63.59	56.77	47.83	40.12	46.05	44.18	56.06	43.45	0.7750	0	0.04848874	0.09132219	#N/A	#N/A	#N/A
TmoG3116v1_001349	#N/A	8.32	6.74	5.20	6.86	5.52	6.42	6.75	6.27	0.9276	0	0.7571745	0.7740554	#N/A	#N/A	#N/A
TmoG3116v1_001350	#N/A	1.66	2.68	1.13	2.17	1.19	2.48	1.83	1.94	1.0651	0	1	0.8556254	#N/A	#N/A	#N/A
TmoG3116v1_001351	MLOC_62814	73.48	69.39	62.98	47.68	48.15	51.91	68.62	49.25	0.7178	0	0.008226944	0.01992507	#N/A	#N/A	IPR000504
TmoG3116v1_001352	#N/A	79.58	73.87	70.50	53.91	49.42	53.81	74.65	52.38	0.7017	0	0.00365629	0.009750746	#N/A	#N/A	#N/A
TmoG3116v1_001353	#N/A	75.47	70.18	67.37	51.79	46.13	51.05	71.01	49.66	0.6993	0	0.003879166	0.01026198	#N/A	#N/A	#N/A
TmoG3116v1_001354	#N/A	75.97	70.42	66.71	51.42	47.32	51.66	71.04	50.13	0.7058	0	0.005210019	0.01330883	#N/A	#N/A	#N/A
TmoG3116v1_001355	MLOC_62814	77.77	72.51	69.49	53.39	47.28	52.59	73.26	51.08	0.6973	0	0.003175731	0.008578874	#N/A	#N/A	IPR000504
TmoG3116v1_001356	#N/A	70.45	66.98	63.84	49.13	42.88	49.21	67.09	47.07	0.7017	0	0.005398961	0.01375284	#N/A	#N/A	#N/A
TmoG3116v1_001357	MLOC_62814	74.50	67.45	65.58	50.38	46.80	49.66	69.18	48.94	0.7075	0	0.005707867	0.01445328	#N/A	#N/A	IPR000504
TmoG3116v1_001358	#N/A	9.03	7.54	7.82	4.21	4.39	5.31	8.13	4.64	0.5703	0	0.1199883	0.1938857	#N/A	#N/A	#N/A
TmoG3116v1_001359	#N/A	9.07	9.51	12.73	10.61	10.61	7.31	10.43	9.51	0.9114	0	0.7129001	0.7450863	#N/A	#N/A	#N/A
TmoG3116v1_001360	MLOC_15470	11.78	12.99	8.72	7.80	11.91	9.53	11.16	9.75	0.8733	0	0.6328161	0.6826041	#N/A	#N/A	0
TmoG3116v1_001361	#N/A	19.10	17.49	20.52	18.27	23.36	14.57	19.04	18.74	0.9842	0	0.8635958	0.8352841	#N/A	#N/A	#N/A
TmoG3116v1_001362	#N/A	4.24	2.63	3.28	5.54	2.61	3.16	3.38	3.77	1.1136	0	1	0.8556254	#N/A	#N/A	#N/A
TmoG3116v1_001363	#N/A	1.53	1.42	1.54	1.58	1.57	1.37	1.50	1.51	1.0076	0	1	0.8556254	#N/A	#N/A	#N/A
TmoG3116v1_001364	MLOC_58090	28.94	41.97	36.14	90.93	81.44	86.26	35.69	86.21	2.4159	1	1.28E-09	9.54E-09	#N/A	#N/A	IPR018492
TmoG3116v1_001365	MLOC_58090	41.19	54.17	49.02	112.47	96.37	108.13	48.13	105.65	2.1953	1	6.34E-09	4.36E-08	IPR001921|IPR004038	Ribosomal protein L7A/L8|Ribosomal protein L7Ae/L30e/S12e/Gadd45	IPR018492
TmoG3116v1_001366	MLOC_58090	15.45	16.99	13.68	7.09	6.94	10.03	15.38	8.02	0.5217	1	0.01305961	0.02973408	#N/A	#N/A	IPR018492
TmoG3116v1_001367	MLOC_58090	32.32	43.12	37.19	95.51	81.47	89.28	37.54	88.75	2.3641	1	2.55E-09	1.84E-08	#N/A	#N/A	IPR018492
TmoG3116v1_001368	MLOC_32946	24.58	23.88	19.52	26.52	17.69	25.61	22.66	23.28	1.0273	0	1	0.8556254	IPR001921	Ribosomal protein L7A/L8	IPR001921
TmoG3116v1_001369	MLOC_32946	23.72	19.13	16.35	48.26	27.88	42.87	19.73	39.67	2.0103	1	0.0002008	0.000711816	#N/A	#N/A	IPR001921
TmoG3116v1_001370	MLOC_58090	32.80	43.20	38.42	94.30	81.60	89.42	38.14	88.44	2.3189	1	5.90E-09	4.08E-08	#N/A	#N/A	IPR018492
TmoG3116v1_001371	#N/A	4.50	2.23	2.38	1.86	2.11	1.81	3.04	1.93	0.6344	0	0.6119468	0.6662522	#N/A	#N/A	#N/A
TmoG3116v1_001372	MLOC_58090	43.98	40.41	36.67	12.96	14.44	16.36	40.35	14.59	0.3615	1	3.07E-08	1.97E-07	#N/A	#N/A	IPR018492
TmoG3116v1_001373	MLOC_58090	42.94	45.60	41.02	48.60	45.33	48.20	43.19	47.38	1.0970	1	0.7267804	0.7559451	#N/A	#N/A	IPR018492
TmoG3116v1_001374	MLOC_32946	41.58	39.66	37.14	32.70	27.18	35.08	39.46	31.66	0.8022	0	0.1277899	0.2038396	IPR001921|IPR018492|IPR004038	Ribosomal protein L7A/L8|Ribosomal protein L7Ae/L8/Nhp2 family|Ribosomal protein L7Ae/L30e/S12e/Gadd45	IPR001921
TmoG3116v1_001375	MLOC_58090	36.78	32.54	31.02	11.80	12.97	14.15	33.45	12.97	0.3878	1	1.08E-06	5.65E-06	#N/A	#N/A	IPR018492
TmoG3116v1_001376	MLOC_58090	28.60	28.64	22.44	9.07	11.38	10.70	26.56	10.38	0.3909	1	9.26E-06	4.19E-05	#N/A	#N/A	IPR018492
TmoG3116v1_001377	MLOC_39179	66.80	69.94	62.33	55.51	65.63	54.27	66.36	58.47	0.8811	0	0.2281474	0.3242548	#N/A	#N/A	0
TmoG3116v1_001378	MLOC_39179	3.28	4.91	4.75	9.77	7.37	8.43	4.31	8.52	1.9753	1	0.08241187	0.1422659	IPR001130	TatD family	0
TmoG3116v1_001379	MLOC_10348	10.94	20.59	18.31	39.99	39.62	41.05	16.61	40.22	2.4210	1	4.45E-06	2.12E-05	IPR001130	TatD family	IPR001130
TmoG3116v1_001380	MLOC_10348	11.22	21.08	18.73	39.81	41.28	42.01	17.01	41.03	2.4123	1	4.07E-06	1.95E-05	IPR001130	TatD family	IPR001130
TmoG3116v1_001381	#N/A	3.53	2.25	4.90	5.14	2.27	3.27	3.56	3.56	0.9999	0	1	0.8556254	#N/A	#N/A	#N/A
TmoG3116v1_001382	#N/A	4.67	3.50	4.00	4.13	3.72	3.39	4.06	3.75	0.9236	0	1	0.8556254	#N/A	#N/A	#N/A
TmoG3116v1_001383	MLOC_39179	29.08	28.60	26.91	26.60	26.42	24.27	28.20	25.76	0.9137	0	0.5325401	0.6096742	#N/A	#N/A	0
TmoG3116v1_001384	MLOC_39179	26.54	26.06	23.70	21.66	23.53	20.17	25.44	21.79	0.8566	0	0.3286995	0.4299009	#N/A	#N/A	0
TmoG3116v1_001385	MLOC_52397	22.01	19.56	22.12	4.75	5.70	4.92	21.23	5.13	0.2414	1	9.43E-08	5.71E-07	#N/A	#N/A	IPR003864
TmoG3116v1_001386	#N/A	3.74	2.37	2.19	1.10	1.19	1.18	2.77	1.15	0.4174	1	0.2310229	0.3271991	#N/A	#N/A	#N/A
TmoG3116v1_001387	#N/A	3.56	2.28	2.11	1.09	1.17	1.17	2.65	1.14	0.4318	1	0.2310229	0.3271991	#N/A	#N/A	#N/A
TmoG3116v1_001388	#N/A	4.39	3.33	4.02	1.50	1.35	1.41	3.91	1.42	0.3632	1	0.08087966	0.1403385	#N/A	#N/A	#N/A
TmoG3116v1_001389	#N/A	4.74	4.82	5.23	2.99	4.40	3.52	4.93	3.63	0.7375	0	0.5659642	0.6344964	#N/A	#N/A	#N/A
TmoG3116v1_001390	#N/A	6.95	8.00	7.32	4.34	5.68	4.17	7.42	4.73	0.6372	0	0.2017025	0.2939461	#N/A	#N/A	#N/A
TmoG3116v1_001391	#N/A	1.53	1.84	1.94	1.39	1.57	1.19	1.77	1.38	0.7795	0	1	0.8556254	#N/A	#N/A	#N/A
TmoG3116v1_001392	#N/A	1.90	1.76	2.09	1.53	1.64	1.37	1.91	1.51	0.7907	0	0.7560242	0.7737806	#N/A	#N/A	#N/A
TmoG3116v1_001393	#N/A	1.47	1.63	1.81	2.08	2.43	2.02	1.64	2.18	1.3294	0	1	0.8556254	#N/A	#N/A	#N/A
TmoG3116v1_001394	#N/A	1.32	1.59	1.72	2.52	1.80	2.22	1.54	2.18	1.4106	0	1	0.8556254	#N/A	#N/A	#N/A
TmoG3116v1_001395	MLOC_12616	3.54	2.79	2.40	2.75	3.53	2.18	2.91	2.82	0.9690	0	1	0.8556254	#N/A	#N/A	0
TmoG3116v1_001396	MLOC_12616	4.14	3.47	3.70	2.81	3.34	2.21	3.77	2.79	0.7391	0	0.5108191	0.5912768	#N/A	#N/A	0
TmoG3116v1_001397	#N/A	3.16	3.35	2.36	4.89	6.17	2.87	2.96	4.65	1.5710	1	0.414167	0.5083341	#N/A	#N/A	#N/A
TmoG3116v1_001398	#N/A	3.81	3.96	3.67	4.67	5.63	2.81	3.81	4.37	1.1471	0	1	0.8556254	#N/A	#N/A	#N/A
TmoG3116v1_001399	#N/A	3.69	3.92	2.71	3.99	5.01	2.18	3.44	3.73	1.0827	0	1	0.8556254	#N/A	#N/A	#N/A
TmoG3116v1_001400	#N/A	4.27	4.45	3.97	3.89	4.63	2.21	4.23	3.57	0.8446	0	0.84209	0.821168	#N/A	#N/A	#N/A
TmoG3116v1_001401	#N/A	1.77	2.83	1.94	5.67	6.65	3.60	2.18	5.31	2.4312	1	0.09964348	0.1661668	#N/A	#N/A	#N/A
TmoG3116v1_001402	MLOC_39179	10.58	9.60	10.81	13.71	9.98	11.67	10.33	11.79	1.1413	1	0.817415	0.8052197	#N/A	#N/A	0
TmoG3116v1_001403	MLOC_39179	3.67	3.22	2.56	2.44	2.60	2.76	3.15	2.60	0.8257	0	0.8173733	0.8052197	#N/A	#N/A	0
TmoG3116v1_001404	MLOC_57844	12.01	9.55	9.58	8.65	8.46	8.52	10.38	8.55	0.8233	0	0.4488247	0.5391242	#N/A	#N/A	IPR013083
TmoG3116v1_001405	MLOC_37863	7.77	5.72	4.73	5.38	4.77	4.79	6.07	4.98	0.8195	0	0.6179078	0.6712363	#N/A	#N/A	0
TmoG3116v1_001406	MLOC_39179	1.48	1.51	1.78	1.14	1.14	1.13	1.59	1.14	0.7165	0	0.7284499	0.7559451	#N/A	#N/A	0
TmoG3116v1_001407	MLOC_39179	1.57	1.60	1.93	1.17	1.16	1.16	1.70	1.16	0.6837	0	0.7284499	0.7559451	#N/A	#N/A	0
TmoG3116v1_001408	MLOC_39179	11.64	11.15	10.42	10.10	9.10	10.18	11.07	9.80	0.8847	0	0.6328161	0.6826041	#N/A	#N/A	0
TmoG3116v1_001409	MLOC_39179	12.71	12.40	11.48	11.35	9.94	11.44	12.20	10.91	0.8944	0	0.6495306	0.6958675	#N/A	#N/A	0
TmoG3116v1_001410	#N/A	7.45	7.37	7.52	7.26	5.46	8.08	7.44	6.93	0.9316	0	0.7690974	0.7830392	#N/A	#N/A	#N/A
TmoG3116v1_001411	MLOC_39179	35.77	33.02	34.81	29.86	24.66	29.66	34.54	28.06	0.8125	0	0.1834953	0.2730901	#N/A	#N/A	0
TmoG3116v1_001412	MLOC_39179	31.75	29.47	30.78	26.38	21.44	26.33	30.67	24.71	0.8059	0	0.1728552	0.2605986	#N/A	#N/A	0
TmoG3116v1_001413	MLOC_39179	43.12	42.46	41.03	36.03	35.74	36.44	42.20	36.07	0.8547	0	0.2265765	0.3228815	#N/A	#N/A	0
TmoG3116v1_001414	MLOC_39179	14.13	11.66	13.87	13.15	9.85	14.12	13.22	12.37	0.9362	0	0.7467207	0.7705011	#N/A	#N/A	0
TmoG3116v1_001415	MLOC_39179	29.69	26.84	28.25	24.42	20.55	24.13	28.26	23.04	0.8151	0	0.2236403	0.3190305	#N/A	#N/A	0
TmoG3116v1_001416	MLOC_55175	2.07	1.94	1.99	1.91	2.27	1.37	2.00	1.85	0.9267	0	1	0.8556254	#N/A	#N/A	IPR002290
TmoG3116v1_001417	MLOC_33768	1.85	1.62	1.79	2.14	1.65	1.27	1.75	1.69	0.9645	0	1	0.8556254	#N/A	#N/A	0
TmoG3116v1_001418	MLOC_39179	10.88	10.20	10.02	8.28	7.34	6.81	10.37	7.48	0.7212	0	0.2413291	0.3392254	#N/A	#N/A	0
TmoG3116v1_001419	MLOC_39179	26.84	27.89	24.62	22.12	24.09	20.74	26.45	22.32	0.8438	0	0.3028526	0.4040968	#N/A	#N/A	0
TmoG3116v1_001420	MLOC_39179	22.89	23.68	21.00	18.56	20.71	17.95	22.53	19.07	0.8467	0	0.3307716	0.4321015	#N/A	#N/A	0
TmoG3116v1_001421	MLOC_39179	6.48	6.85	6.77	7.71	6.35	6.04	6.70	6.70	0.9997	0	1	0.8556254	#N/A	#N/A	0
TmoG3116v1_001422	MLOC_55175	7.74	7.25	7.25	5.44	5.26	3.86	7.41	4.85	0.6552	0	0.2017025	0.2939461	#N/A	#N/A	IPR002290
TmoG3116v1_001423	MLOC_39179	24.33	25.79	22.07	20.92	23.82	20.80	24.07	21.85	0.9078	0	0.539376	0.6162436	#N/A	#N/A	0
TmoG3116v1_001424	MLOC_39179	1.66	1.40	1.29	1.55	2.01	1.72	1.45	1.76	1.2170	0	1	0.8556254	#N/A	#N/A	0
TmoG3116v1_001425	#N/A	1.75	1.45	1.32	1.63	2.14	1.82	1.51	1.86	1.2356	0	1	0.8556254	#N/A	#N/A	#N/A
TmoG3116v1_001426	MLOC_10348	11.69	16.45	15.97	28.94	27.60	28.85	14.70	28.46	1.9362	1	0.002306266	0.006460775	IPR001130	TatD family	IPR001130
TmoG3116v1_001427	MLOC_10348	10.38	19.46	17.31	37.84	37.61	38.79	15.72	38.08	2.4232	1	7.58E-06	3.48E-05	IPR001130	TatD family	IPR001130
TmoG3116v1_001428	#N/A	10.75	9.96	11.63	14.93	10.84	12.87	10.78	12.88	1.1950	1	0.6546717	0.6989051	#N/A	#N/A	#N/A
TmoG3116v1_001429	#N/A	5.74	6.74	4.69	4.12	4.05	4.10	5.72	4.09	0.7145	0	0.4693721	0.555483	#N/A	#N/A	#N/A
TmoG3116v1_001430	MLOC_6256	6.87	7.52	7.34	5.44	4.87	4.77	7.24	5.03	0.6944	0	0.3391883	0.4386938	#N/A	#N/A	IPR025564
TmoG3116v1_001431	#N/A	17.25	20.10	17.67	17.38	20.01	17.46	18.34	18.29	0.9972	0	0.930473	0.8556254	#N/A	#N/A	#N/A
TmoG3116v1_001432	#N/A	34.38	33.33	31.54	19.56	19.75	20.73	33.08	20.01	0.6050	1	0.003923825	0.01036427	#N/A	#N/A	#N/A
TmoG3116v1_001433	MLOC_6256	21.77	19.86	19.69	10.95	11.27	13.22	20.44	11.81	0.5779	1	0.01404198	0.03168558	#N/A	#N/A	IPR025564
TmoG3116v1_001434	#N/A	26.39	25.76	23.59	15.03	14.27	16.04	25.25	15.12	0.5987	1	0.007812625	0.01903599	#N/A	#N/A	#N/A
TmoG3116v1_001435	MLOC_74152	21.77	19.86	19.69	10.95	11.27	13.22	20.44	11.81	0.5779	1	0.01404198	0.03168558	#N/A	#N/A	IPR001680
TmoG3116v1_001436	MLOC_72272	21.86	19.93	19.76	10.99	11.31	13.27	20.52	11.86	0.5778	1	0.01118657	0.02599612	#N/A	#N/A	IPR002290
TmoG3116v1_001437	MLOC_6256	20.67	19.44	19.13	9.94	10.40	12.78	19.75	11.04	0.5590	1	0.008478195	0.02042157	#N/A	#N/A	IPR025564
TmoG3116v1_001438	#N/A	26.08	24.21	24.34	14.39	15.63	16.30	24.88	15.44	0.6205	1	0.01271679	0.0290637	#N/A	#N/A	#N/A
TmoG3116v1_001439	#N/A	16.43	15.64	16.49	6.99	9.17	9.24	16.18	8.47	0.5231	1	0.01120277	0.02601472	#N/A	#N/A	#N/A
TmoG3116v1_001440	#N/A	19.06	16.63	17.62	9.72	11.38	10.40	17.77	10.50	0.5908	1	0.02517769	0.05236479	#N/A	#N/A	#N/A
TmoG3116v1_001441	#N/A	11.24	11.09	9.48	8.01	8.36	8.78	10.60	8.38	0.7909	0	0.4488247	0.5391242	#N/A	#N/A	#N/A
TmoG3116v1_001442	#N/A	77.81	70.65	71.42	30.39	36.76	37.50	73.29	34.89	0.4760	1	5.17E-08	3.23E-07	#N/A	#N/A	#N/A
TmoG3116v1_001443	#N/A	64.56	57.08	58.45	24.88	32.37	31.02	60.03	29.42	0.4902	1	9.44E-07	4.99E-06	#N/A	#N/A	#N/A
TmoG3116v1_001444	#N/A	2.46	3.08	2.63	1.75	1.42	2.02	2.73	1.73	0.6345	0	0.5853702	0.6464233	#N/A	#N/A	#N/A
TmoG3116v1_001445	#N/A	2.18	1.93	1.45	7.70	7.95	8.08	1.85	7.91	4.2680	1	0.002925296	0.007979231	#N/A	#N/A	#N/A
TmoG3116v1_001446	#N/A	2.15	3.29	2.37	14.06	10.28	12.64	2.61	12.33	4.7316	1	4.75E-05	0.00019002	#N/A	#N/A	#N/A
TmoG3116v1_001447	#N/A	35.97	34.33	27.21	24.60	32.72	27.77	32.50	28.36	0.8726	0	0.3326523	0.4338789	#N/A	#N/A	#N/A
TmoG3116v1_001448	MLOC_4602	30.72	27.89	25.67	18.19	20.57	19.85	28.09	19.54	0.6954	0	0.03559724	0.07041958	#N/A	#N/A	IPR004709
TmoG3116v1_001449	#N/A	12.30	13.09	14.71	6.09	4.73	11.16	13.37	7.33	0.5480	0	0.03032599	0.06148483	#N/A	#N/A	#N/A
TmoG3116v1_001450	MLOC_61805	48.23	41.45	40.40	19.65	20.89	23.39	43.36	21.31	0.4915	1	2.02E-05	8.63E-05	#N/A	#N/A	IPR000228
TmoG3116v1_001451	MLOC_61805	49.10	42.26	41.14	20.03	20.98	23.69	44.17	21.57	0.4883	1	1.02E-05	4.60E-05	#N/A	#N/A	IPR000228
TmoG3116v1_001452	#N/A	20.21	17.94	16.69	11.97	6.84	9.14	18.28	9.32	0.5098	1	0.003716978	0.009886731	#N/A	#N/A	#N/A
TmoG3116v1_001453	MLOC_44956	32.37	28.12	26.74	18.41	9.34	13.77	29.08	13.84	0.4760	1	0.000163044	0.000588936	IPR020683|IPR002110	Ankyrin repeat-containing domain|Ankyrin repeat	IPR002110
TmoG3116v1_001454	MLOC_44956	34.73	31.01	28.89	19.13	9.39	14.26	31.55	14.26	0.4521	1	3.93E-05	0.000159638	IPR020683|IPR002110	Ankyrin repeat-containing domain|Ankyrin repeat	IPR002110
TmoG3116v1_001455	MLOC_44956	38.21	31.67	33.41	20.86	10.06	15.35	34.43	15.42	0.4479	1	1.31E-05	5.77E-05	#N/A	#N/A	IPR002110
TmoG3116v1_001456	MLOC_44956	37.23	31.35	32.97	19.88	9.37	14.58	33.85	14.61	0.4316	1	9.24E-06	4.19E-05	#N/A	#N/A	IPR002110
TmoG3116v1_001457	MLOC_44956	41.17	34.71	36.32	21.87	10.22	16.03	37.40	16.04	0.4289	1	2.88E-06	1.41E-05	#N/A	#N/A	IPR002110
TmoG3116v1_001458	MLOC_44956	26.11	22.05	23.02	13.51	7.00	10.21	23.73	10.24	0.4315	1	0.000145182	0.00052961	#N/A	#N/A	IPR002110
TmoG3116v1_001459	MLOC_44956	8.17	7.11	7.23	3.63	3.03	3.35	7.51	3.34	0.4444	1	0.04036088	0.07827683	#N/A	#N/A	IPR002110
TmoG3116v1_001460	#N/A	1.95	2.37	2.67	1.51	2.28	2.39	2.33	2.06	0.8858	0	1	0.8556254	#N/A	#N/A	#N/A
TmoG3116v1_001461	#N/A	3.74	3.19	4.33	2.52	1.78	2.10	3.75	2.14	0.5690	1	0.3394383	0.4386938	#N/A	#N/A	#N/A
TmoG3116v1_001462	MLOC_58027	8.88	8.50	9.86	4.44	6.45	3.74	9.08	4.88	0.5370	1	0.05131239	0.09586563	#N/A	#N/A	0
TmoG3116v1_001463	MLOC_4602	19.28	17.89	17.79	9.82	11.16	12.02	18.32	11.00	0.6005	1	0.0217095	0.04621723	#N/A	#N/A	IPR004709
TmoG3116v1_001464	MLOC_4602	31.40	28.86	26.08	18.63	21.69	22.36	28.78	20.89	0.7261	0	0.05713764	0.1049806	#N/A	#N/A	IPR004709
TmoG3116v1_001465	MLOC_4602	17.30	16.39	15.93	8.89	10.56	11.35	16.54	10.27	0.6208	1	0.04569526	0.08705841	#N/A	#N/A	IPR004709
TmoG3116v1_001466	MLOC_4602	34.28	30.77	28.79	19.22	23.06	22.79	31.28	21.69	0.6934	0	0.03472523	0.06881051	#N/A	#N/A	IPR004709
TmoG3116v1_001467	MLOC_58027	15.41	13.41	15.01	14.41	15.89	18.26	14.61	16.18	1.1077	0	0.8476146	0.8251694	#N/A	#N/A	0
TmoG3116v1_001468	#N/A	10.15	7.85	9.01	6.96	5.65	4.96	9.01	5.85	0.6500	0	0.1903293	0.2807113	#N/A	#N/A	#N/A
TmoG3116v1_001469	#N/A	8.51	5.00	6.40	5.19	4.65	8.53	6.63	6.13	0.9234	0	0.8754741	0.8434312	#N/A	#N/A	#N/A
TmoG3116v1_001470	#N/A	59.55	54.99	52.47	25.92	31.60	26.17	55.67	27.89	0.5011	1	3.63E-06	1.75E-05	#N/A	#N/A	#N/A
TmoG3116v1_001471	#N/A	7.45	7.12	6.00	3.05	2.38	3.84	6.86	3.09	0.4507	1	0.04820603	0.09091945	#N/A	#N/A	#N/A
TmoG3116v1_001472	MLOC_21771	8.82	8.61	8.02	4.99	5.03	4.89	8.48	4.97	0.5860	1	0.1302079	0.2069803	#N/A	#N/A	0
TmoG3116v1_001473	MLOC_21771	7.89	8.04	7.68	5.27	5.11	4.21	7.87	4.86	0.6180	1	0.1563565	0.2399568	#N/A	#N/A	0
TmoG3116v1_001474	#N/A	24.29	25.08	27.05	15.80	15.02	15.46	25.47	15.43	0.6057	0	0.008438174	0.02034654	IPR007203	ORMDL	#N/A
TmoG3116v1_001475	#N/A	60.44	65.65	58.74	41.39	60.18	51.17	61.61	50.91	0.8264	0	0.1100241	0.1802817	#N/A	#N/A	#N/A
TmoG3116v1_001476	MLOC_48036	4.32	5.31	3.32	2.50	2.46	1.89	4.32	2.28	0.5285	0	0.2714255	0.3712175	#N/A	#N/A	IPR006047
TmoG3116v1_001477	MLOC_48036	24.96	27.52	23.71	16.93	23.68	20.27	25.39	20.30	0.7993	0	0.2191443	0.3136152	#N/A	#N/A	IPR006047
TmoG3116v1_001478	MLOC_70642	4.28	4.84	3.35	2.94	2.63	2.52	4.16	2.70	0.6481	0	0.3919284	0.487427	#N/A	#N/A	0
TmoG3116v1_001479	#N/A	10.39	9.42	10.23	7.88	5.35	8.06	10.02	7.10	0.7084	0	0.2316761	0.327738	#N/A	#N/A	#N/A
TmoG3116v1_001480	#N/A	10.63	9.54	11.10	7.72	5.76	8.88	10.42	7.46	0.7154	0	0.2413291	0.3392254	#N/A	#N/A	#N/A
TmoG3116v1_001481	#N/A	8.21	9.03	7.76	5.56	4.26	6.12	8.33	5.31	0.6374	0	0.2269504	0.3230585	#N/A	#N/A	#N/A
TmoG3116v1_001482	MLOC_70929	9.75	9.77	10.08	7.19	5.52	7.76	9.87	6.82	0.6913	0	0.2217555	0.3167402	#N/A	#N/A	IPR003441
TmoG3116v1_001483	MLOC_70929	24.45	18.95	21.22	10.75	9.43	12.74	21.54	10.97	0.5094	1	0.00185471	0.005318298	#N/A	#N/A	IPR003441
TmoG3116v1_001484	MLOC_70929	13.74	11.84	12.39	7.98	6.22	9.08	12.66	7.76	0.6132	1	0.06926895	0.123269	#N/A	#N/A	IPR003441
TmoG3116v1_001485	MLOC_70929	22.96	18.90	20.95	10.03	9.55	12.15	20.94	10.57	0.5050	1	0.002124984	0.005994693	#N/A	#N/A	IPR003441
TmoG3116v1_001486	MLOC_70929	21.43	17.80	19.14	9.51	9.07	11.28	19.46	9.95	0.5114	1	0.003660271	0.009755009	#N/A	#N/A	IPR003441
TmoG3116v1_001487	MLOC_70929	14.48	12.31	12.87	7.92	5.73	8.72	13.22	7.46	0.5641	1	0.03919096	0.0764899	#N/A	#N/A	IPR003441
TmoG3116v1_001488	MLOC_70929	25.67	20.15	23.20	12.54	12.45	14.37	23.01	13.12	0.5702	1	0.008012025	0.01943552	#N/A	#N/A	IPR003441
TmoG3116v1_001489	MLOC_77452	6.67	5.80	6.91	5.63	3.92	5.91	6.46	5.15	0.7975	0	0.5122501	0.5917883	#N/A	#N/A	0
TmoG3116v1_001490	MLOC_39717	18.34	23.25	16.44	26.15	35.09	29.17	19.35	30.14	1.5579	1	0.03299399	0.06609358	#N/A	#N/A	0
TmoG3116v1_001491	MLOC_77452	35.31	36.84	33.59	40.88	44.06	46.31	35.25	43.75	1.2412	1	0.2743523	0.3736658	#N/A	#N/A	0
TmoG3116v1_001492	MLOC_14140	20.08	25.25	20.55	51.51	47.34	55.85	21.96	51.57	2.3484	1	9.10E-07	4.82E-06	IPR000150|IPR023091|IPR006379|IPR023214|IPR002036|IPR013200	Cof protein|Metalloprotease catalytic domain, predicted|HAD-superfamily hydrolase, subfamily IIB|HAD-like domain|Uncharacterised protein family UPF0054, metalloprotease YbeY, predicted|HAD superfamily hydrolase-like, type 3	0
TmoG3116v1_001493	MLOC_77452	48.44	50.66	45.65	45.37	49.90	50.70	48.25	48.66	1.0085	0	0.885895	0.8509043	#N/A	#N/A	0
TmoG3116v1_001494	MLOC_77452	26.46	26.36	25.45	27.46	30.20	31.75	26.09	29.81	1.1425	1	0.635001	0.6834934	#N/A	#N/A	0
TmoG3116v1_001495	MLOC_77452	30.09	32.32	28.95	36.72	39.11	41.93	30.45	39.26	1.2890	1	0.19237	0.2832906	#N/A	#N/A	0
TmoG3116v1_001496	MLOC_77452	30.29	32.02	29.47	33.24	37.22	37.43	30.59	35.96	1.1755	1	0.4636978	0.5508955	#N/A	#N/A	0
TmoG3116v1_001497	MLOC_10412	66.56	70.60	67.29	45.29	59.97	51.78	68.15	52.35	0.7681	0	0.02880216	0.05875053	IPR007203	ORMDL	IPR007203
TmoG3116v1_001498	MLOC_10412	8.32	8.29	9.59	6.06	5.57	6.34	8.73	5.99	0.6862	0	0.2504991	0.3490915	IPR007203	ORMDL	IPR007203
TmoG3116v1_001499	MLOC_10412	8.49	8.89	8.89	7.58	6.81	6.80	8.76	7.06	0.8066	0	0.4886172	0.5721276	IPR007203	ORMDL	IPR007203
TmoG3116v1_001500	MLOC_10412	18.32	15.42	17.75	11.07	10.60	11.51	17.17	11.06	0.6443	1	0.06760413	0.1212491	#N/A	#N/A	IPR007203
TmoG3116v1_001501	#N/A	13.26	14.35	12.01	8.38	5.48	5.17	13.21	6.34	0.4802	1	0.01233931	0.02836319	#N/A	#N/A	#N/A
TmoG3116v1_001502	MLOC_58027	19.30	13.94	15.85	10.99	11.94	13.22	16.36	12.05	0.7361	0	0.1558865	0.2396545	#N/A	#N/A	0
TmoG3116v1_001503	MLOC_56804	5.80	6.06	4.67	5.46	5.18	6.86	5.51	5.83	1.0590	0	1	0.8556254	#N/A	#N/A	IPR001005
TmoG3116v1_001504	#N/A	1.00	1.40	1.00	1.00	1.00	1.53	1.13	1.18	1.0375	#N/A	1	0.8556254	#N/A	#N/A	#N/A
TmoG3116v1_001505	#N/A	1.09	1.29	1.28	1.00	1.13	1.39	1.22	1.17	0.9597	0	1	0.8556254	#N/A	#N/A	#N/A
TmoG3116v1_001506	#N/A	4.20	5.55	4.24	4.64	5.67	7.55	4.66	5.95	1.2764	1	0.60657	0.6646496	#N/A	#N/A	#N/A
TmoG3116v1_001507	#N/A	16.47	11.51	10.35	6.72	8.09	7.70	12.78	7.50	0.5872	1	0.05034892	0.09430475	#N/A	#N/A	#N/A
TmoG3116v1_001508	#N/A	3.25	2.77	3.19	2.67	2.79	2.42	3.07	2.63	0.8563	0	1	0.8556254	#N/A	#N/A	#N/A
TmoG3116v1_001509	#N/A	2.99	2.49	2.85	2.46	2.47	2.38	2.78	2.44	0.8776	0	1	0.8556254	#N/A	#N/A	#N/A
TmoG3116v1_001510	MLOC_46147	4.79	5.32	3.32	2.87	3.91	3.15	4.48	3.31	0.7397	0	0.5495857	0.6233841	#N/A	#N/A	0
TmoG3116v1_001511	MLOC_36879	8.47	9.74	9.38	4.31	6.09	3.96	9.20	4.79	0.5204	1	0.05131239	0.09586563	#N/A	#N/A	0
TmoG3116v1_001512	MLOC_36879	9.50	11.21	10.50	5.15	6.86	4.42	10.40	5.48	0.5265	1	0.03622529	0.07146872	#N/A	#N/A	0
TmoG3116v1_001513	MLOC_60060	6.09	5.72	4.70	2.99	3.06	3.28	5.50	3.11	0.5649	1	0.1781725	0.2663504	#N/A	#N/A	IPR009291
TmoG3116v1_001514	MLOC_60060	10.73	10.18	10.08	3.64	5.23	4.36	10.33	4.41	0.4269	1	0.01245106	0.02857334	#N/A	#N/A	IPR009291
TmoG3116v1_001515	MLOC_36879	8.81	8.81	8.58	3.57	5.30	4.00	8.73	4.29	0.4909	1	0.04530375	0.08642018	#N/A	#N/A	0
TmoG3116v1_001516	#N/A	4.95	4.84	5.30	4.12	1.87	3.75	5.03	3.24	0.6447	0	0.4342889	0.5244608	#N/A	#N/A	#N/A
TmoG3116v1_001517	#N/A	4.74	4.51	3.89	2.02	2.20	3.04	4.38	2.42	0.5526	1	0.2714255	0.3712175	#N/A	#N/A	#N/A
TmoG3116v1_001518	MLOC_60733	5.82	6.92	5.38	3.87	6.98	4.96	6.04	5.27	0.8723	0	0.7356087	0.7616122	#N/A	#N/A	IPR002290
TmoG3116v1_001519	MLOC_60733	5.20	6.88	4.61	3.68	8.00	4.95	5.56	5.54	0.9963	0	1	0.8556254	#N/A	#N/A	IPR002290
TmoG3116v1_001520	MLOC_60733	5.76	6.79	5.27	3.82	6.90	4.81	5.94	5.18	0.8722	0	0.7356087	0.7616122	#N/A	#N/A	IPR002290
TmoG3116v1_001521	MLOC_60733	5.22	6.90	4.63	3.69	8.02	4.97	5.58	5.56	0.9962	0	1	0.8556254	#N/A	#N/A	IPR002290
TmoG3116v1_001522	MLOC_60733	6.11	7.32	5.85	3.79	7.26	5.20	6.43	5.42	0.8427	0	0.6283825	0.6804036	#N/A	#N/A	IPR002290
TmoG3116v1_001523	MLOC_60733	5.34	7.05	4.71	3.76	8.10	4.99	5.70	5.62	0.9854	0	1	0.8556254	#N/A	#N/A	IPR002290
TmoG3116v1_001524	MLOC_60733	5.30	6.99	4.72	3.73	8.01	4.97	5.67	5.57	0.9829	0	1	0.8556254	#N/A	#N/A	IPR002290
TmoG3116v1_001525	MLOC_37549	4.91	4.86	3.89	4.09	4.55	3.68	4.55	4.11	0.9018	0	0.848417	0.8251694	#N/A	#N/A	IPR002044
TmoG3116v1_001526	#N/A	9.33	11.34	8.20	5.33	12.33	13.52	9.62	10.40	1.0800	0	0.9024004	0.8556254	IPR013083	Zinc finger, RING/FYVE/PHD-type	#N/A
TmoG3116v1_001527	#N/A	6.35	4.76	2.95	4.05	4.40	2.45	4.69	3.63	0.7746	0	0.696327	0.731659	#N/A	#N/A	#N/A
TmoG3116v1_001528	MLOC_16180	6.10	7.21	5.31	4.66	7.27	6.06	6.21	6.00	0.9660	0	1	0.8556254	#N/A	#N/A	IPR007751
TmoG3116v1_001529	MLOC_16180	6.27	7.30	5.37	4.70	7.30	5.97	6.31	5.99	0.9489	0	1	0.8556254	#N/A	#N/A	IPR007751
TmoG3116v1_001530	MLOC_16180	5.61	7.31	4.72	4.57	8.28	6.24	5.88	6.36	1.0819	0	1	0.8556254	#N/A	#N/A	IPR007751
TmoG3116v1_001531	MLOC_10039	8.07	10.71	7.08	6.78	13.56	9.09	8.62	9.81	1.1378	0	0.7970463	0.7942551	#N/A	#N/A	IPR005201
TmoG3116v1_001532	#N/A	6.58	10.26	5.48	5.92	11.91	8.43	7.44	8.76	1.1775	0	0.7842953	0.788728	#N/A	#N/A	#N/A
TmoG3116v1_001533	#N/A	1.00	1.00	1.00	1.00	1.00	1.00	1.00	1.00	1.0000	#N/A	1	0.8556254	#N/A	#N/A	#N/A
TmoG3116v1_001534	#N/A	1.00	1.00	1.00	1.00	1.00	1.00	1.00	1.00	1.0000	#N/A	1	0.8556254	#N/A	#N/A	#N/A
TmoG3116v1_001535	#N/A	14.88	11.18	10.16	5.86	7.59	6.77	12.07	6.74	0.5585	1	0.04209773	0.08119134	#N/A	#N/A	#N/A
TmoG3116v1_001536	MLOC_36879	15.98	13.28	12.26	6.54	8.73	7.05	13.84	7.44	0.5377	1	0.02333332	0.04914042	#N/A	#N/A	0
TmoG3116v1_001537	#N/A	12.66	9.53	8.75	5.10	6.54	5.88	10.31	5.84	0.5663	1	0.07014853	0.1243584	#N/A	#N/A	#N/A
TmoG3116v1_001538	#N/A	12.89	9.70	8.90	5.19	6.65	5.98	10.50	5.94	0.5655	1	0.05356869	0.09952394	#N/A	#N/A	#N/A
TmoG3116v1_001539	#N/A	14.03	10.45	9.59	5.60	7.16	6.33	11.36	6.36	0.5603	1	0.04977856	0.09342367	#N/A	#N/A	#N/A
TmoG3116v1_001540	#N/A	15.58	11.58	10.61	6.14	7.89	6.97	12.59	7.00	0.5562	1	0.04617494	0.08786782	#N/A	#N/A	#N/A
TmoG3116v1_001541	#N/A	13.12	9.83	9.06	5.27	6.76	6.07	10.67	6.03	0.5653	1	0.05901204	0.1076913	#N/A	#N/A	#N/A
TmoG3116v1_001542	#N/A	13.71	10.22	9.43	5.46	7.11	6.45	11.12	6.34	0.5701	1	0.06454995	0.116344	#N/A	#N/A	#N/A
TmoG3116v1_001543	#N/A	15.61	11.60	10.62	6.15	7.90	6.98	12.61	7.01	0.5561	1	0.04617494	0.08786782	#N/A	#N/A	#N/A
TmoG3116v1_001544	#N/A	5.54	5.51	4.40	4.67	5.35	7.04	5.15	5.69	1.1047	0	1	0.8556254	#N/A	#N/A	#N/A
TmoG3116v1_001545	#N/A	5.27	5.53	4.23	4.62	5.23	6.78	5.01	5.54	1.1062	1	1	0.8556254	#N/A	#N/A	#N/A
TmoG3116v1_001546	#N/A	7.94	10.22	7.45	8.66	12.14	15.46	8.54	12.09	1.4161	1	0.2774119	0.3764513	#N/A	#N/A	#N/A
TmoG3116v1_001547	#N/A	7.38	10.47	7.12	8.91	11.98	15.27	8.32	12.05	1.4483	1	0.2231206	0.3184518	#N/A	#N/A	#N/A
TmoG3116v1_001548	#N/A	6.70	8.07	6.10	8.00	10.89	13.16	6.96	10.68	1.5354	1	0.1881623	0.2783409	#N/A	#N/A	#N/A
TmoG3116v1_001549	#N/A	7.38	9.47	6.93	8.12	11.36	14.40	7.93	11.29	1.4249	1	0.3121903	0.4123211	#N/A	#N/A	#N/A
TmoG3116v1_001550	#N/A	6.57	8.61	6.55	7.10	10.93	12.92	7.24	10.32	1.4244	1	0.3527587	0.4521354	#N/A	#N/A	#N/A
TmoG3116v1_001551	#N/A	6.57	9.61	6.74	7.89	11.55	13.79	7.64	11.08	1.4498	1	0.2507214	0.3492229	#N/A	#N/A	#N/A
TmoG3116v1_001552	#N/A	5.90	7.21	5.73	6.98	10.47	11.68	6.28	9.71	1.5464	1	0.2115608	0.306481	#N/A	#N/A	#N/A
TmoG3116v1_001553	MLOC_56595	13.21	12.72	14.08	12.85	10.16	13.35	13.34	12.12	0.9090	0	0.668986	0.7101407	IPR021627	Mediator complex, subunit Med27	IPR021627
TmoG3116v1_001554	MLOC_56595	12.66	12.03	13.66	12.56	9.83	12.88	12.78	11.76	0.9196	0	0.7430637	0.7676309	IPR021627	Mediator complex, subunit Med27	IPR021627
TmoG3116v1_001555	#N/A	9.94	11.98	10.18	48.18	49.27	62.57	10.70	53.34	4.9856	1	2.57E-16	3.61E-15	#N/A	#N/A	#N/A
TmoG3116v1_001556	#N/A	8.96	10.97	9.27	46.48	47.50	59.05	9.73	51.01	5.2411	1	2.13E-16	3.00E-15	#N/A	#N/A	#N/A
TmoG3116v1_001557	#N/A	11.32	13.92	10.65	53.53	58.14	72.81	11.96	61.49	5.1400	1	2.03E-18	3.36E-17	#N/A	#N/A	#N/A
TmoG3116v1_001558	#N/A	7.32	9.21	7.09	37.14	40.11	48.67	7.87	41.97	5.3303	1	1.92E-14	2.30E-13	#N/A	#N/A	#N/A
TmoG3116v1_001559	#N/A	9.38	11.46	9.71	48.89	49.96	61.93	10.18	53.59	5.2631	1	4.20E-17	6.28E-16	#N/A	#N/A	#N/A
TmoG3116v1_001560	#N/A	9.37	11.45	9.70	48.70	49.77	61.78	10.17	53.42	5.2499	1	4.20E-17	6.28E-16	#N/A	#N/A	#N/A
TmoG3116v1_001561	#N/A	2.57	3.66	3.60	2.41	1.36	2.47	3.28	2.08	0.6349	0	0.4607809	0.5479885	#N/A	#N/A	#N/A
TmoG3116v1_001562	#N/A	2.60	4.52	5.12	3.56	1.21	3.22	4.08	2.66	0.6527	0	0.5108191	0.5912768	#N/A	#N/A	#N/A
TmoG3116v1_001563	#N/A	55.18	43.09	55.13	20.95	22.80	25.64	51.13	23.13	0.4523	1	5.29E-07	2.89E-06	#N/A	#N/A	#N/A
TmoG3116v1_001564	#N/A	44.64	31.20	45.29	15.08	20.02	20.54	40.38	18.55	0.4594	1	5.63E-06	2.64E-05	#N/A	#N/A	#N/A
TmoG3116v1_001565	#N/A	74.96	55.06	72.66	30.48	23.44	29.52	67.56	27.81	0.4117	1	1.45E-09	1.08E-08	#N/A	#N/A	#N/A
TmoG3116v1_001566	#N/A	72.28	52.57	68.23	30.41	17.80	26.60	64.36	24.94	0.3875	1	3.06E-10	2.45E-09	#N/A	#N/A	#N/A
TmoG3116v1_001567	#N/A	7.21	6.71	5.56	4.47	3.74	4.30	6.49	4.17	0.6422	0	0.2278962	0.323907	#N/A	#N/A	#N/A
TmoG3116v1_001568	MLOC_6256	13.41	12.19	11.03	7.13	6.37	8.39	12.21	7.30	0.5976	1	0.05936973	0.1082345	#N/A	#N/A	IPR025564
TmoG3116v1_001569	MLOC_7607	4.88	3.98	3.94	5.85	5.15	6.95	4.26	5.99	1.4035	1	0.4847924	0.5706146	IPR013785|IPR004136	Aldolase-type TIM barrel|2-nitropropane dioxygenase, NPD	IPR004136
TmoG3116v1_001570	MLOC_7607	20.84	18.61	18.31	23.90	22.23	29.85	19.26	25.33	1.3152	1	0.2431536	0.3409259	#N/A	#N/A	IPR004136
TmoG3116v1_001571	MLOC_5085	4.48	3.49	3.88	3.65	2.49	3.90	3.95	3.35	0.8472	0	0.8349479	0.8167203	#N/A	#N/A	0
TmoG3116v1_001572	MLOC_10781	2.82	2.92	1.87	1.47	2.23	3.09	2.54	2.26	0.8914	0	1	0.8556254	#N/A	#N/A	IPR022212
TmoG3116v1_001573	MLOC_7607	4.24	3.49	3.39	3.92	4.20	6.28	3.71	4.80	1.2949	1	0.696327	0.731659	#N/A	#N/A	IPR004136
TmoG3116v1_001574	MLOC_7607	31.88	27.26	27.46	15.87	18.77	20.08	28.87	18.24	0.6319	1	0.01272701	0.02907884	#N/A	#N/A	IPR004136
TmoG3116v1_001575	MLOC_7607	41.65	40.95	35.25	49.66	57.35	72.93	39.28	59.98	1.5268	1	0.008102527	0.01964201	IPR013785|IPR004136	Aldolase-type TIM barrel|2-nitropropane dioxygenase, NPD	IPR004136
TmoG3116v1_001576	MLOC_7607	43.87	43.38	37.15	52.17	61.21	76.83	41.47	63.40	1.5289	1	0.007208045	0.01774797	IPR013785|IPR004136	Aldolase-type TIM barrel|2-nitropropane dioxygenase, NPD	IPR004136
TmoG3116v1_001577	MLOC_7607	16.76	14.76	13.07	11.21	15.55	17.85	14.86	14.87	1.0003	0	1	0.8556254	#N/A	#N/A	IPR004136
TmoG3116v1_001578	MLOC_7607	25.14	25.49	21.03	27.45	35.64	42.95	23.88	35.35	1.4799	1	0.0481606	0.09091945	IPR004136	2-nitropropane dioxygenase, NPD	IPR004136
TmoG3116v1_001579	MLOC_7607	35.17	34.73	29.65	40.58	48.90	61.11	33.18	50.20	1.5127	1	0.01717978	0.03773349	IPR013785|IPR004136	Aldolase-type TIM barrel|2-nitropropane dioxygenase, NPD	IPR004136
TmoG3116v1_001580	MLOC_7607	23.64	21.46	19.15	22.38	25.55	32.19	21.41	26.71	1.2473	1	0.3327623	0.4339719	IPR013785|IPR004136	Aldolase-type TIM barrel|2-nitropropane dioxygenase, NPD	IPR004136
TmoG3116v1_001581	MLOC_7607	23.98	21.90	19.52	22.78	26.16	32.89	21.80	27.27	1.2511	1	0.3772777	0.4760768	IPR013785|IPR004136	Aldolase-type TIM barrel|2-nitropropane dioxygenase, NPD	IPR004136
TmoG3116v1_001582	MLOC_7607	36.77	36.58	31.38	44.62	52.61	66.15	34.91	54.46	1.5600	1	0.007278079	0.01789815	IPR013785|IPR004136	Aldolase-type TIM barrel|2-nitropropane dioxygenase, NPD	IPR004136
TmoG3116v1_001583	MLOC_7607	14.18	13.45	11.30	12.90	17.48	21.20	12.97	17.19	1.3250	1	0.3301327	0.4313923	#N/A	#N/A	IPR004136
TmoG3116v1_001584	MLOC_7607	26.19	25.60	22.22	31.97	35.96	45.82	24.67	37.92	1.5371	1	0.02179516	0.04639078	IPR013785|IPR004136	Aldolase-type TIM barrel|2-nitropropane dioxygenase, NPD	IPR004136
TmoG3116v1_001585	MLOC_33768	7.98	6.25	7.21	7.08	4.80	6.08	7.15	5.99	0.8378	0	0.6471456	0.69385	#N/A	#N/A	0
TmoG3116v1_001586	MLOC_33768	51.06	43.36	45.86	23.14	24.94	25.29	46.76	24.46	0.5230	1	3.80E-05	0.000154924	#N/A	#N/A	0
TmoG3116v1_001587	MLOC_77475	24.13	22.03	22.31	12.42	19.00	16.42	22.82	15.95	0.6989	0	0.06310965	0.1141823	#N/A	#N/A	IPR001733
TmoG3116v1_001588	MLOC_77475	2.77	3.33	2.53	1.74	1.18	2.58	2.88	1.84	0.6373	0	0.4296191	0.5212778	#N/A	#N/A	IPR001733
TmoG3116v1_001589	#N/A	2.08	2.59	1.87	1.63	1.00	2.60	2.18	1.74	0.7999	0	0.7767378	0.7830392	#N/A	#N/A	#N/A
TmoG3116v1_001590	MLOC_77475	43.12	38.34	42.16	22.50	33.05	28.81	41.21	28.12	0.6823	0	0.01252634	0.02870969	IPR011056|IPR019759|IPR001733|IPR015927	Peptidase S24/S26A/S26B/S26C, beta-ribbon domain|Peptidase S24/S26A/S26B|Peptidase S26B, eukaryotic signal peptidase|Peptidase S24/S26A/S26B/S26C	IPR001733
TmoG3116v1_001591	MLOC_77475	40.95	36.58	36.56	19.22	22.37	20.50	38.03	20.69	0.5442	1	0.00034052	0.001150152	#N/A	#N/A	IPR001733
TmoG3116v1_001592	MLOC_50400	30.74	28.39	29.88	14.85	22.61	17.55	29.67	18.34	0.6180	1	0.007226782	0.0177902	IPR011056|IPR019759|IPR001733|IPR015927	Peptidase S24/S26A/S26B/S26C, beta-ribbon domain|Peptidase S24/S26A/S26B|Peptidase S26B, eukaryotic signal peptidase|Peptidase S24/S26A/S26B/S26C	IPR001733
TmoG3116v1_001593	MLOC_77475	43.33	38.49	42.30	22.63	33.22	28.83	41.37	28.23	0.6823	0	0.01252634	0.02870969	IPR011056|IPR019759|IPR001733|IPR015927	Peptidase S24/S26A/S26B/S26C, beta-ribbon domain|Peptidase S24/S26A/S26B|Peptidase S26B, eukaryotic signal peptidase|Peptidase S24/S26A/S26B/S26C	IPR001733
TmoG3116v1_001594	MLOC_77475	14.90	22.17	13.60	13.06	21.18	10.66	16.89	14.97	0.8862	0	0.508725	0.5912768	#N/A	#N/A	IPR001733
TmoG3116v1_001595	MLOC_50400	31.01	28.59	30.07	15.02	22.83	17.59	29.89	18.48	0.6184	1	0.007226782	0.0177902	IPR011056|IPR019759|IPR001733|IPR015927	Peptidase S24/S26A/S26B/S26C, beta-ribbon domain|Peptidase S24/S26A/S26B|Peptidase S26B, eukaryotic signal peptidase|Peptidase S24/S26A/S26B/S26C	IPR001733
TmoG3116v1_001596	MLOC_77475	28.56	27.03	28.43	16.12	22.59	19.70	28.01	19.47	0.6952	0	0.04190121	0.08094069	IPR011056|IPR019759|IPR001733|IPR015927	Peptidase S24/S26A/S26B/S26C, beta-ribbon domain|Peptidase S24/S26A/S26B|Peptidase S26B, eukaryotic signal peptidase|Peptidase S24/S26A/S26B/S26C	IPR001733
TmoG3116v1_001597	MLOC_77475	43.16	38.33	41.63	22.38	33.73	28.79	41.04	28.30	0.6895	0	0.01450615	0.03261121	IPR011056|IPR019759|IPR001733|IPR015927	Peptidase S24/S26A/S26B/S26C, beta-ribbon domain|Peptidase S24/S26A/S26B|Peptidase S26B, eukaryotic signal peptidase|Peptidase S24/S26A/S26B/S26C	IPR001733
TmoG3116v1_001598	#N/A	19.84	15.89	17.60	12.38	7.91	11.44	17.78	10.58	0.5950	0	0.02517769	0.05236479	#N/A	#N/A	#N/A
TmoG3116v1_001599	#N/A	6.78	3.52	4.56	5.75	2.21	4.13	4.95	4.03	0.8135	0	0.7076613	0.7404451	#N/A	#N/A	#N/A
TmoG3116v1_001600	MLOC_39179	22.43	20.79	20.67	20.30	18.92	18.53	21.30	19.25	0.9041	0	0.5651956	0.6344964	#N/A	#N/A	0
TmoG3116v1_001601	#N/A	1.59	2.41	1.60	2.09	1.42	3.48	1.87	2.33	1.2477	0	1	0.8556254	#N/A	#N/A	#N/A
TmoG3116v1_001602	#N/A	26.49	21.67	24.25	13.79	11.24	14.14	24.14	13.06	0.5410	1	0.002271398	0.006373112	#N/A	#N/A	#N/A
TmoG3116v1_001603	#N/A	18.94	15.93	18.11	10.02	8.05	10.96	17.66	9.68	0.5480	1	0.009253711	0.0220387	#N/A	#N/A	#N/A
TmoG3116v1_001604	#N/A	26.62	21.87	24.35	13.76	11.19	14.22	24.28	13.06	0.5378	1	0.002271398	0.006373112	#N/A	#N/A	#N/A
TmoG3116v1_001605	MLOC_65371	42.63	33.87	39.08	19.74	18.07	19.97	38.53	19.26	0.4999	1	7.33E-05	0.000283103	#N/A	#N/A	IPR013087
TmoG3116v1_001606	#N/A	24.84	20.09	23.78	13.27	8.88	11.70	22.90	11.28	0.4927	1	0.000955594	0.002929804	#N/A	#N/A	#N/A
TmoG3116v1_001607	MLOC_77263	72.74	75.15	72.12	35.72	37.89	38.20	73.34	37.27	0.5083	1	4.59E-07	2.53E-06	#N/A	#N/A	0
TmoG3116v1_001608	MLOC_55989	36.86	47.93	38.06	29.77	36.05	30.95	40.95	32.26	0.7877	0	0.09601738	0.1615154	#N/A	#N/A	IPR007736
TmoG3116v1_001609	MLOC_55989	69.80	71.27	64.64	59.61	57.97	50.50	68.57	56.03	0.8170	0	0.08325118	0.1435356	IPR018249|IPR007736	EF-HAND 2|Caleosin	IPR007736
TmoG3116v1_001610	MLOC_55989	57.99	57.90	53.81	49.37	48.31	42.46	56.57	46.71	0.8258	0	0.1201795	0.1941485	IPR018249|IPR007736	EF-HAND 2|Caleosin	IPR007736
TmoG3116v1_001611	MLOC_55989	58.62	60.07	55.29	50.30	48.10	43.33	57.99	47.25	0.8147	0	0.09425441	0.1592932	IPR018249|IPR007736	EF-HAND 2|Caleosin	IPR007736
TmoG3116v1_001612	MLOC_55989	39.17	41.70	37.21	34.46	33.94	28.83	39.36	32.41	0.8234	0	0.1624053	0.2469606	IPR018249|IPR007736	EF-HAND 2|Caleosin	IPR007736
TmoG3116v1_001613	MLOC_77263	76.71	83.79	80.32	38.21	39.89	40.27	80.27	39.46	0.4916	1	8.13E-08	4.95E-07	#N/A	#N/A	0
TmoG3116v1_001614	MLOC_77263	77.87	84.74	81.62	38.58	40.05	40.56	81.41	39.73	0.4880	1	6.38E-08	3.94E-07	#N/A	#N/A	0
TmoG3116v1_001615	MLOC_77263	106.37	130.80	120.06	55.36	56.96	57.52	119.08	56.61	0.4754	1	3.59E-10	2.85E-09	#N/A	#N/A	0
TmoG3116v1_001616	MLOC_77263	65.20	81.31	72.46	37.62	41.54	40.13	72.99	39.76	0.5447	1	4.97E-06	2.35E-05	#N/A	#N/A	0
TmoG3116v1_001617	MLOC_55989	98.64	117.38	106.98	59.26	61.06	57.47	107.67	59.26	0.5504	1	4.37E-07	2.42E-06	#N/A	#N/A	IPR007736
TmoG3116v1_001618	MLOC_55989	77.90	93.08	84.77	46.51	47.97	45.33	85.25	46.60	0.5466	1	1.88E-06	9.51E-06	#N/A	#N/A	IPR007736
TmoG3116v1_001619	MLOC_77263	79.34	100.09	88.36	45.06	50.58	47.98	89.27	47.87	0.5363	1	7.73E-07	4.13E-06	#N/A	#N/A	0
TmoG3116v1_001620	MLOC_77263	80.83	101.35	90.05	45.55	50.82	48.36	90.75	48.24	0.5316	1	4.54E-07	2.51E-06	#N/A	#N/A	0
TmoG3116v1_001621	MLOC_77263	76.90	96.98	85.61	43.95	49.29	46.76	86.50	46.67	0.5395	1	1.01E-06	5.30E-06	#N/A	#N/A	0
TmoG3116v1_001622	MLOC_77263	70.85	89.31	79.09	40.84	45.56	43.45	79.75	43.28	0.5427	1	2.37E-06	1.18E-05	#N/A	#N/A	0
TmoG3116v1_001623	MLOC_77263	63.73	81.38	73.11	38.81	44.79	40.73	72.74	41.45	0.5698	1	2.01E-05	8.59E-05	#N/A	#N/A	0
TmoG3116v1_001624	MLOC_55989	76.75	95.54	84.76	43.64	49.41	46.52	85.68	46.53	0.5430	1	1.61E-06	8.23E-06	#N/A	#N/A	IPR007736
TmoG3116v1_001625	MLOC_5359	50.12	40.62	41.32	13.09	12.79	18.56	44.02	14.82	0.3366	1	1.12E-09	8.44E-09	#N/A	#N/A	IPR002539
TmoG3116v1_001626	MLOC_5359	61.06	50.42	51.06	15.57	15.62	21.95	54.18	17.71	0.3270	1	2.28E-11	2.05E-10	#N/A	#N/A	IPR002539
TmoG3116v1_001627	MLOC_5359	43.74	36.82	36.36	10.34	10.28	14.38	38.97	11.67	0.2993	1	4.30E-10	3.39E-09	#N/A	#N/A	IPR002539
TmoG3116v1_001628	MLOC_5359	35.31	28.63	29.95	9.89	10.71	13.60	31.30	11.40	0.3643	1	5.95E-07	3.23E-06	#N/A	#N/A	IPR002539
TmoG3116v1_001629	MLOC_5359	32.71	27.08	27.56	9.44	10.08	13.26	29.12	10.93	0.3753	1	2.25E-06	1.12E-05	#N/A	#N/A	IPR002539
TmoG3116v1_001630	MLOC_5359	36.92	30.85	31.65	10.59	10.81	13.98	33.14	11.79	0.3558	1	2.83E-07	1.60E-06	#N/A	#N/A	IPR002539
TmoG3116v1_001631	MLOC_5359	83.96	82.04	73.34	24.84	27.00	25.94	79.78	25.93	0.3250	1	1.12E-14	1.38E-13	#N/A	#N/A	IPR002539
TmoG3116v1_001632	MLOC_5359	65.01	62.37	56.03	19.89	24.52	22.13	61.14	22.18	0.3627	1	8.20E-11	6.98E-10	#N/A	#N/A	IPR002539
TmoG3116v1_001633	MLOC_5359	59.17	60.24	52.73	17.81	19.28	18.55	57.38	18.55	0.3232	1	4.13E-12	3.98E-11	#N/A	#N/A	IPR002539
TmoG3116v1_001634	MLOC_68913	68.57	64.88	59.27	20.35	27.39	24.42	64.24	24.05	0.3744	1	7.47E-11	6.38E-10	#N/A	#N/A	IPR009071
TmoG3116v1_001635	MLOC_68913	71.46	67.61	61.76	21.17	28.51	25.42	66.94	25.04	0.3740	1	4.28E-11	3.75E-10	#N/A	#N/A	IPR009071
TmoG3116v1_001636	MLOC_68913	88.46	83.50	79.16	25.66	37.14	32.08	83.71	31.63	0.3778	1	2.45E-12	2.42E-11	#N/A	#N/A	IPR009071
TmoG3116v1_001637	MLOC_68913	112.48	109.32	104.05	31.87	47.40	39.09	108.62	39.45	0.3632	1	4.38E-15	5.56E-14	#N/A	#N/A	IPR009071
TmoG3116v1_001638	MLOC_68913	94.00	90.18	84.90	29.61	43.88	37.53	89.70	37.01	0.4126	1	1.97E-11	1.79E-10	#N/A	#N/A	IPR009071
TmoG3116v1_001639	MLOC_68913	107.89	103.30	97.46	29.86	48.07	38.09	102.88	38.67	0.3759	1	4.04E-14	4.70E-13	#N/A	#N/A	IPR009071
TmoG3116v1_001640	MLOC_68913	72.12	68.41	64.19	21.60	30.58	26.20	68.24	26.13	0.3829	1	1.04E-10	8.75E-10	#N/A	#N/A	IPR009071
TmoG3116v1_001641	MLOC_68913	96.07	90.54	85.98	27.76	40.38	34.76	90.86	34.30	0.3775	1	4.04E-13	4.30E-12	#N/A	#N/A	IPR009071
TmoG3116v1_001642	MLOC_68913	129.35	125.48	119.68	36.46	54.58	44.81	124.84	45.28	0.3627	1	2.57E-16	3.61E-15	#N/A	#N/A	IPR009071
TmoG3116v1_001643	MLOC_68913	81.93	77.32	71.11	24.26	33.20	30.05	76.79	29.17	0.3799	1	8.41E-12	7.89E-11	#N/A	#N/A	IPR009071
TmoG3116v1_001644	MLOC_68913	105.27	100.79	95.09	33.02	49.22	41.94	100.39	41.39	0.4123	1	4.54E-12	4.36E-11	#N/A	#N/A	IPR009071
TmoG3116v1_001645	MLOC_68913	124.97	119.39	112.90	34.38	55.77	43.97	119.09	44.71	0.3754	1	3.58E-15	4.58E-14	#N/A	#N/A	IPR009071
TmoG3116v1_001646	MLOC_68913	77.66	73.65	68.86	23.18	32.93	28.18	73.39	28.10	0.3828	1	2.24E-11	2.03E-10	#N/A	#N/A	IPR009071
TmoG3116v1_001647	MLOC_68913	60.08	57.30	52.04	18.44	23.72	21.69	56.47	21.28	0.3768	1	7.12E-10	5.48E-09	#N/A	#N/A	IPR009071
TmoG3116v1_001648	MLOC_68913	60.38	57.51	52.03	18.39	23.85	21.75	56.64	21.33	0.3766	1	5.48E-10	4.26E-09	#N/A	#N/A	IPR009071
TmoG3116v1_001649	MLOC_5359	4.45	3.56	3.84	2.11	1.60	1.63	3.95	1.78	0.4507	1	0.1493487	0.2312587	#N/A	#N/A	IPR002539
TmoG3116v1_001650	MLOC_38747	6.16	3.67	4.54	1.90	2.13	2.10	4.79	2.04	0.4256	1	0.08376642	0.1439616	#N/A	#N/A	IPR024462
TmoG3116v1_001651	MLOC_5359	3.64	3.08	3.79	2.02	1.41	1.81	3.50	1.75	0.4988	1	0.2164392	0.3109154	#N/A	#N/A	IPR002539
TmoG3116v1_001652	MLOC_38747	4.03	2.78	4.16	1.83	1.59	2.21	3.66	1.87	0.5127	1	0.3394383	0.4386938	#N/A	#N/A	IPR024462
TmoG3116v1_001653	MLOC_38747	5.46	3.17	4.25	1.73	2.06	1.92	4.30	1.90	0.4427	1	0.1740395	0.2616251	#N/A	#N/A	IPR024462
TmoG3116v1_001654	MLOC_5359	16.39	18.72	15.52	7.60	7.06	7.87	16.88	7.51	0.4451	1	0.001765843	0.005095029	#N/A	#N/A	IPR002539
TmoG3116v1_001655	MLOC_5359	12.13	14.68	11.63	6.63	6.25	7.14	12.81	6.67	0.5209	1	0.02462404	0.05131691	#N/A	#N/A	IPR002539
TmoG3116v1_001656	MLOC_5359	24.77	26.53	23.66	10.38	9.77	10.75	24.99	10.30	0.4123	1	4.37E-05	0.000175964	#N/A	#N/A	IPR002539
TmoG3116v1_001657	MLOC_5359	17.40	17.24	16.51	6.93	5.88	6.29	17.05	6.37	0.3735	1	0.00026179	0.000906465	#N/A	#N/A	IPR002539
TmoG3116v1_001658	MLOC_5359	50.61	50.87	45.96	16.82	17.55	16.91	49.15	17.09	0.3478	1	5.54E-10	4.31E-09	#N/A	#N/A	IPR002539
TmoG3116v1_001659	MLOC_5359	18.34	18.35	17.58	7.16	6.18	6.58	18.09	6.64	0.3671	1	9.19E-05	0.000348624	#N/A	#N/A	IPR002539
TmoG3116v1_001660	MLOC_60827	73.21	67.73	61.65	22.00	26.22	23.31	67.53	23.84	0.3531	1	5.90E-12	5.61E-11	#N/A	#N/A	IPR002539
TmoG3116v1_001661	MLOC_5359	2.39	3.92	1.94	2.47	2.65	3.57	2.75	2.90	1.0541	0	1	0.8556254	IPR002539	MaoC-like dehydratase	IPR002539
TmoG3116v1_001662	MLOC_5359	2.68	4.43	2.00	2.74	3.12	4.16	3.04	3.34	1.0987	0	1	0.8556254	#N/A	#N/A	IPR002539
TmoG3116v1_001663	MLOC_5359	2.48	4.36	3.06	4.05	3.31	4.09	3.30	3.82	1.1565	0	1	0.8556254	#N/A	#N/A	IPR002539
TmoG3116v1_001664	MLOC_5359	4.37	4.37	3.68	3.28	3.76	2.80	4.14	3.28	0.7922	0	0.6836502	0.7214632	IPR002539	MaoC-like dehydratase	IPR002539
TmoG3116v1_001665	MLOC_5359	4.46	4.43	3.75	3.34	3.83	2.85	4.22	3.34	0.7928	0	0.6836502	0.7214632	IPR002539	MaoC-like dehydratase	IPR002539
TmoG3116v1_001666	MLOC_5359	3.91	5.43	3.33	4.97	3.60	5.05	4.22	4.54	1.0745	0	1	0.8556254	#N/A	#N/A	IPR002539
TmoG3116v1_001667	MLOC_58090	33.81	43.73	40.25	89.45	78.48	87.19	39.26	85.04	2.1660	1	9.08E-08	5.51E-07	IPR001921|IPR004038	Ribosomal protein L7A/L8|Ribosomal protein L7Ae/L30e/S12e/Gadd45	IPR018492
TmoG3116v1_001668	MLOC_58090	29.88	42.74	37.64	86.92	86.14	87.17	36.76	86.74	2.3600	1	4.10E-09	2.89E-08	IPR001921|IPR018492|IPR004038	Ribosomal protein L7A/L8|Ribosomal protein L7Ae/L8/Nhp2 family|Ribosomal protein L7Ae/L30e/S12e/Gadd45	IPR018492
TmoG3116v1_001669	MLOC_58090	6.27	4.71	5.30	3.28	3.45	4.26	5.42	3.66	0.6753	0	0.3564834	0.4554504	#N/A	#N/A	IPR018492
TmoG3116v1_001670	MLOC_58090	24.28	31.50	28.80	64.43	58.50	62.63	28.19	61.85	2.1940	1	9.44E-07	4.99E-06	#N/A	#N/A	IPR018492
TmoG3116v1_001671	MLOC_58090	30.28	42.95	38.28	91.89	83.27	88.58	37.17	87.91	2.3650	1	2.67E-09	1.93E-08	#N/A	#N/A	IPR018492
TmoG3116v1_001672	MLOC_58090	29.06	42.43	36.63	91.95	82.36	86.62	36.04	86.97	2.4132	1	1.22E-09	9.15E-09	#N/A	#N/A	IPR018492
TmoG3116v1_001673	MLOC_58090	4.19	4.17	4.77	7.45	4.66	6.81	4.38	6.31	1.4408	1	0.3900765	0.487427	#N/A	#N/A	IPR018492
TmoG3116v1_001674	MLOC_58090	31.40	44.38	39.38	94.90	85.93	92.12	38.39	90.98	2.3701	1	1.84E-09	1.35E-08	IPR001921	Ribosomal protein L7A/L8	IPR018492
TmoG3116v1_001675	MLOC_58090	42.73	38.47	35.33	13.54	15.30	17.40	38.84	15.41	0.3968	1	3.71E-07	2.07E-06	#N/A	#N/A	IPR018492
TmoG3116v1_001676	MLOC_20306	12.84	9.92	9.56	7.96	9.76	11.93	10.77	9.89	0.9177	0	0.7177835	0.748605	#N/A	#N/A	0
TmoG3116v1_001677	#N/A	3.55	3.68	3.84	3.75	2.91	3.24	3.69	3.30	0.8939	0	1	0.8556254	#N/A	#N/A	#N/A
TmoG3116v1_001678	MLOC_20306	23.14	17.82	18.54	12.72	13.76	13.66	19.83	13.38	0.6746	0	0.05187596	0.09686118	#N/A	#N/A	0
TmoG3116v1_001679	MLOC_20306	24.05	18.47	19.37	13.04	14.10	14.00	20.63	13.71	0.6647	0	0.04519864	0.08632898	#N/A	#N/A	0
TmoG3116v1_001680	MLOC_20306	22.37	15.98	17.75	12.81	12.99	13.59	18.70	13.13	0.7022	0	0.1076257	0.177157	#N/A	#N/A	0
TmoG3116v1_001681	MLOC_20306	22.23	17.32	17.87	12.22	13.28	13.10	19.14	12.87	0.6725	0	0.07191795	0.1272027	#N/A	#N/A	0
TmoG3116v1_001682	#N/A	7.77	6.13	5.80	3.61	4.22	5.63	6.57	4.49	0.6830	0	0.3097892	0.409848	#N/A	#N/A	#N/A
TmoG3116v1_001683	MLOC_20306	21.63	17.23	17.78	11.94	13.20	13.33	18.88	12.82	0.6792	0	0.07191795	0.1272027	#N/A	#N/A	0
TmoG3116v1_001684	#N/A	9.22	7.83	6.62	5.58	6.46	7.44	7.89	6.49	0.8229	0	0.5568998	0.626715	#N/A	#N/A	#N/A
TmoG3116v1_001685	MLOC_20306	18.18	13.24	13.68	10.40	10.64	10.94	15.03	10.66	0.7091	0	0.1334274	0.2109916	#N/A	#N/A	0
TmoG3116v1_001686	#N/A	7.05	5.61	2.02	6.17	3.88	3.34	4.89	4.46	0.9123	0	0.8540739	0.8288981	#N/A	#N/A	#N/A
TmoG3116v1_001687	MLOC_20306	21.77	16.67	17.53	12.15	12.98	12.80	18.66	12.64	0.6775	0	0.06850785	0.1222465	#N/A	#N/A	0
TmoG3116v1_001688	MLOC_20306	28.30	21.66	22.51	15.64	17.52	16.33	24.16	16.50	0.6828	0	0.0391902	0.0764899	#N/A	#N/A	0
TmoG3116v1_001689	MLOC_20306	22.21	15.71	18.60	10.31	10.78	9.98	18.84	10.35	0.5495	1	0.008867546	0.02124029	#N/A	#N/A	0
TmoG3116v1_001690	MLOC_20306	24.06	16.97	19.78	11.59	12.44	11.62	20.27	11.88	0.5863	1	0.01404198	0.03168558	#N/A	#N/A	0
TmoG3116v1_001691	MLOC_77263	53.59	69.63	65.28	29.55	27.21	28.28	62.83	28.35	0.4511	1	4.88E-08	3.06E-07	#N/A	#N/A	0
TmoG3116v1_001692	MLOC_77263	31.13	40.67	38.43	17.90	15.93	16.60	36.74	16.81	0.4575	1	1.16E-05	5.16E-05	#N/A	#N/A	0
TmoG3116v1_001693	#N/A	2.80	2.73	3.73	5.08	3.46	3.16	3.09	3.90	1.2636	0	0.6693401	0.7101407	#N/A	#N/A	#N/A
TmoG3116v1_001694	MLOC_54940	3.66	3.69	2.61	3.03	2.37	2.48	3.32	2.62	0.7902	0	0.8173733	0.8052197	#N/A	#N/A	0
TmoG3116v1_001695	#N/A	4.55	3.03	3.54	2.30	2.27	1.62	3.71	2.06	0.5562	0	0.3394383	0.4386938	#N/A	#N/A	#N/A
TmoG3116v1_001696	MLOC_54940	14.22	12.14	13.51	13.83	12.36	14.35	13.29	13.52	1.0168	0	1	0.8556254	#N/A	#N/A	0
TmoG3116v1_001697	MLOC_4047	6.78	5.15	6.98	5.04	4.94	5.93	6.30	5.31	0.8417	0	0.7433763	0.7676309	#N/A	#N/A	IPR006636
TmoG3116v1_001698	MLOC_4047	3.23	2.84	3.06	4.07	3.07	2.91	3.04	3.35	1.1000	0	1	0.8556254	#N/A	#N/A	IPR006636
TmoG3116v1_001699	#N/A	2.15	2.21	2.13	3.41	2.46	1.99	2.16	2.62	1.2124	0	1	0.8556254	#N/A	#N/A	#N/A
TmoG3116v1_001700	MLOC_4047	11.25	9.84	8.80	9.19	8.04	8.03	9.96	8.42	0.8451	0	0.606882	0.664674	#N/A	#N/A	IPR006636
TmoG3116v1_001701	MLOC_53529	7.11	3.39	4.35	5.09	4.49	7.31	4.95	5.63	1.1374	0	0.8637984	0.8352841	#N/A	#N/A	IPR023213
TmoG3116v1_001702	#N/A	2.16	3.86	3.12	4.18	3.55	4.67	3.05	4.13	1.3562	1	0.6693401	0.7101407	#N/A	#N/A	#N/A
TmoG3116v1_001703	MLOC_54940	17.29	15.50	16.25	18.29	17.08	20.61	16.35	18.66	1.1417	1	0.7199243	0.7505236	#N/A	#N/A	0
TmoG3116v1_001704	MLOC_54940	16.91	15.56	15.86	18.63	16.97	20.64	16.11	18.75	1.1635	1	0.6521942	0.6974771	#N/A	#N/A	0
TmoG3116v1_001705	MLOC_54940	17.38	15.35	15.76	18.19	16.95	20.80	16.17	18.65	1.1536	1	0.6521942	0.6974771	#N/A	#N/A	0
TmoG3116v1_001706	MLOC_54940	19.40	16.84	17.13	19.74	18.47	21.46	17.79	19.89	1.1181	1	0.731125	0.7583674	#N/A	#N/A	0
TmoG3116v1_001707	MLOC_54940	13.21	11.33	11.90	13.62	12.43	14.53	12.15	13.53	1.1141	1	0.8307582	0.8145402	#N/A	#N/A	0
TmoG3116v1_001708	MLOC_54940	11.92	11.05	11.55	13.40	12.04	14.45	11.51	13.29	1.1551	1	0.7430637	0.7676309	#N/A	#N/A	0
TmoG3116v1_001709	MLOC_54940	16.38	14.26	15.46	17.27	15.94	19.46	15.37	17.56	1.1424	1	0.7107149	0.743241	#N/A	#N/A	0
TmoG3116v1_001710	MLOC_54940	13.05	11.38	11.85	13.45	12.41	14.33	12.09	13.40	1.1080	1	0.9142801	0.8556254	#N/A	#N/A	0
TmoG3116v1_001711	MLOC_54940	17.41	16.03	16.79	18.63	17.63	21.09	16.74	19.12	1.1419	1	0.7228333	0.7530352	#N/A	#N/A	0
TmoG3116v1_001712	MLOC_55345	22.31	19.93	20.97	10.00	15.39	11.81	21.07	12.40	0.5883	1	0.01217887	0.02802299	#N/A	#N/A	IPR010525
TmoG3116v1_001713	MLOC_55345	28.49	19.89	21.98	10.39	10.09	11.85	23.45	10.77	0.4594	1	0.000479465	0.001566464	#N/A	#N/A	IPR010525
TmoG3116v1_001714	MLOC_3724	20.47	15.37	20.07	8.22	5.38	6.60	18.64	6.73	0.3612	1	8.39E-05	0.000320419	#N/A	#N/A	IPR014830
TmoG3116v1_001715	MLOC_54112	16.88	11.57	14.83	5.02	5.67	6.68	14.43	5.79	0.4011	1	0.001299429	0.003863125	IPR002123|IPR000872	Phospholipid/glycerol acyltransferase|Tafazzin	0
TmoG3116v1_001716	MLOC_54112	16.61	11.06	14.39	4.79	5.80	6.51	14.02	5.70	0.4066	1	0.001822226	0.005238992	IPR002123|IPR000872	Phospholipid/glycerol acyltransferase|Tafazzin	0
TmoG3116v1_001717	#N/A	34.15	22.81	28.46	12.49	10.54	14.81	28.47	12.62	0.4431	1	5.06E-05	0.000201484	#N/A	#N/A	#N/A
TmoG3116v1_001718	MLOC_3724	26.90	20.54	23.80	10.99	11.31	12.08	23.75	11.46	0.4827	1	0.000839594	0.002607017	#N/A	#N/A	IPR014830
TmoG3116v1_001719	MLOC_3724	25.87	19.63	22.83	10.39	10.35	11.58	22.78	10.77	0.4730	1	0.000830802	0.002584407	#N/A	#N/A	IPR014830
TmoG3116v1_001720	MLOC_3724	25.33	19.97	23.45	10.81	11.35	11.79	22.92	11.32	0.4938	1	0.000955594	0.002929804	#N/A	#N/A	IPR014830
TmoG3116v1_001721	MLOC_3724	22.93	18.25	20.84	9.98	11.18	10.46	20.67	10.54	0.5098	1	0.002765488	0.007587542	#N/A	#N/A	IPR014830
TmoG3116v1_001722	#N/A	7.43	7.99	7.92	5.52	8.32	5.00	7.78	6.28	0.8067	0	0.4569131	0.5465633	#N/A	#N/A	#N/A
TmoG3116v1_001723	MLOC_77263	33.02	29.51	27.00	18.49	18.90	17.96	29.84	18.45	0.6183	1	0.007226782	0.0177902	#N/A	#N/A	0
TmoG3116v1_001724	MLOC_77263	35.04	31.68	30.06	19.74	20.21	19.20	32.26	19.71	0.6111	1	0.005352978	0.01364019	#N/A	#N/A	0
TmoG3116v1_001725	MLOC_77263	31.04	27.15	25.07	17.20	17.37	16.54	27.76	17.04	0.6138	1	0.008099102	0.01963543	#N/A	#N/A	0
TmoG3116v1_001726	MLOC_77263	26.52	24.11	22.52	15.14	15.44	14.48	24.38	15.02	0.6160	1	0.01453025	0.03265377	#N/A	#N/A	0
TmoG3116v1_001727	MLOC_77263	39.78	36.50	33.75	21.84	22.91	21.49	36.67	22.08	0.6021	1	0.002343589	0.006554756	#N/A	#N/A	0
TmoG3116v1_001728	MLOC_77263	68.24	75.16	71.60	34.40	35.75	36.53	71.67	35.56	0.4962	1	2.56E-07	1.46E-06	#N/A	#N/A	0
TmoG3116v1_001729	MLOC_77263	68.52	87.10	76.45	39.37	43.94	42.25	77.36	41.85	0.5410	1	2.69E-06	1.32E-05	#N/A	#N/A	0
TmoG3116v1_001730	MLOC_77263	69.49	76.55	72.33	34.12	35.22	36.45	72.79	35.26	0.4844	1	1.45E-07	8.56E-07	#N/A	#N/A	0
TmoG3116v1_001731	MLOC_7607	31.85	27.71	27.11	15.44	17.97	20.03	28.89	17.81	0.6166	1	0.007648835	0.01869739	#N/A	#N/A	IPR004136
TmoG3116v1_001732	#N/A	3.83	2.95	2.12	1.18	1.00	1.68	2.97	1.29	0.4344	1	0.2722678	0.3712175	#N/A	#N/A	#N/A
TmoG3116v1_001733	#N/A	4.98	4.59	4.29	1.93	2.94	2.62	4.62	2.50	0.5404	1	0.1972699	0.2887204	#N/A	#N/A	#N/A
TmoG3116v1_001734	#N/A	3.99	3.53	3.89	1.86	2.98	2.52	3.80	2.46	0.6459	0	0.367183	0.465404	#N/A	#N/A	#N/A
TmoG3116v1_001735	#N/A	2.16	1.89	2.49	1.00	1.30	1.15	2.18	1.15	0.5274	1	0.3480004	0.4473708	#N/A	#N/A	#N/A
TmoG3116v1_001736	#N/A	4.62	4.02	4.41	2.47	3.08	2.82	4.35	2.79	0.6419	0	0.3919284	0.487427	#N/A	#N/A	#N/A
TmoG3116v1_001737	MLOC_10575	42.05	56.09	49.85	35.99	34.65	34.21	49.33	34.95	0.7085	0	0.01375174	0.03113506	IPR007863	Peptidase M16, C-terminal	IPR007863
TmoG3116v1_001738	MLOC_11645	34.74	43.34	40.98	32.05	26.79	29.21	39.68	29.35	0.7397	0	0.04229869	0.08155555	IPR007863	Peptidase M16, C-terminal	IPR007863
TmoG3116v1_001739	MLOC_10575	51.01	71.10	59.25	45.16	50.60	37.26	60.45	44.34	0.7335	0	0.01587617	0.03527244	#N/A	#N/A	IPR007863
TmoG3116v1_001740	#N/A	3.38	3.51	2.87	3.13	2.70	3.39	3.25	3.07	0.9449	0	1	0.8556254	#N/A	#N/A	#N/A
TmoG3116v1_001741	#N/A	20.10	16.54	15.33	13.55	8.22	13.50	17.32	11.76	0.6786	0	0.09075754	0.1542667	#N/A	#N/A	#N/A
TmoG3116v1_001742	#N/A	18.55	18.63	15.83	13.25	8.25	13.20	17.67	11.57	0.6547	0	0.05847328	0.1068763	#N/A	#N/A	#N/A
TmoG3116v1_001743	#N/A	25.38	24.88	22.31	15.44	19.77	19.73	24.19	18.31	0.7570	0	0.1283855	0.2047056	#N/A	#N/A	#N/A
TmoG3116v1_001744	MLOC_59390	9.35	8.56	7.85	2.01	2.96	3.19	8.59	2.72	0.3167	1	0.003815828	0.01010811	#N/A	#N/A	IPR025718
TmoG3116v1_001745	MLOC_59390	6.77	6.40	5.52	2.11	2.85	2.65	6.23	2.53	0.4069	1	0.032594	0.06534938	#N/A	#N/A	IPR025718
TmoG3116v1_001746	#N/A	7.24	5.27	5.10	3.97	5.68	3.17	5.87	4.27	0.7279	0	0.4847924	0.5706146	#N/A	#N/A	#N/A
TmoG3116v1_001747	#N/A	1.78	1.33	1.79	1.00	1.45	1.22	1.63	1.22	0.7479	0	1	0.8556254	#N/A	#N/A	#N/A
TmoG3116v1_001748	MLOC_80550	4.88	4.53	5.54	3.52	3.24	3.52	4.98	3.43	0.6882	0	0.4342889	0.5244608	#N/A	#N/A	0
TmoG3116v1_001749	MLOC_9982	4.54	4.22	5.33	3.30	3.09	3.29	4.69	3.23	0.6872	0	0.414167	0.5083341	#N/A	#N/A	0
TmoG3116v1_001750	#N/A	1.98	2.24	2.39	1.29	1.00	1.00	2.20	1.10	0.4971	0	0.3480004	0.4473708	#N/A	#N/A	#N/A
TmoG3116v1_001751	#N/A	2.57	2.51	3.21	1.40	1.78	1.29	2.77	1.49	0.5382	1	0.3926918	0.487427	#N/A	#N/A	#N/A
TmoG3116v1_001752	#N/A	2.58	1.42	1.80	1.00	1.85	1.00	1.93	1.28	0.6639	0	0.7560242	0.7737806	#N/A	#N/A	#N/A
TmoG3116v1_001753	#N/A	3.04	1.79	3.40	1.60	1.97	1.85	2.74	1.81	0.6585	0	0.5853702	0.6464233	#N/A	#N/A	#N/A
TmoG3116v1_001754	#N/A	2.34	1.61	2.94	2.12	1.27	2.07	2.30	1.82	0.7934	0	0.7767378	0.7830392	#N/A	#N/A	#N/A
TmoG3116v1_001755	#N/A	8.19	5.99	7.19	2.69	2.75	3.22	7.12	2.88	0.4049	1	0.01893275	0.04106309	#N/A	#N/A	#N/A
TmoG3116v1_001756	#N/A	14.44	10.73	12.52	4.08	4.09	4.89	12.56	4.35	0.3467	1	0.001022383	0.003115838	#N/A	#N/A	#N/A
TmoG3116v1_001757	#N/A	13.85	9.69	11.67	4.18	3.90	4.59	11.74	4.22	0.3597	1	0.001137043	0.003426788	#N/A	#N/A	#N/A
TmoG3116v1_001758	#N/A	15.82	13.68	13.79	3.99	4.76	4.78	14.43	4.51	0.3126	1	0.00010038	0.000377975	#N/A	#N/A	#N/A
TmoG3116v1_001759	#N/A	13.53	10.53	12.09	3.99	3.76	4.90	12.05	4.22	0.3499	1	0.000773531	0.002420653	#N/A	#N/A	#N/A
TmoG3116v1_001760	#N/A	13.66	9.64	11.19	4.15	3.66	4.55	11.50	4.12	0.3585	1	0.001663682	0.004827446	#N/A	#N/A	#N/A
TmoG3116v1_001761	#N/A	13.53	9.48	11.36	4.12	3.82	4.49	11.46	4.14	0.3616	1	0.001663682	0.004827446	#N/A	#N/A	#N/A
TmoG3116v1_001762	#N/A	13.97	10.38	12.06	4.00	3.97	4.75	12.14	4.24	0.3494	1	0.000773531	0.002420653	#N/A	#N/A	#N/A
TmoG3116v1_001763	#N/A	13.86	10.51	11.50	4.08	4.05	4.24	11.95	4.13	0.3452	1	0.001137043	0.003426788	#N/A	#N/A	#N/A
TmoG3116v1_001764	#N/A	13.65	9.52	11.50	4.12	3.84	4.52	11.55	4.16	0.3601	1	0.001663682	0.004827446	#N/A	#N/A	#N/A
TmoG3116v1_001765	#N/A	13.38	10.23	11.96	4.10	3.78	4.78	11.86	4.22	0.3560	1	0.001137043	0.003426788	#N/A	#N/A	#N/A
TmoG3116v1_001766	#N/A	12.48	9.16	10.58	3.92	3.57	4.25	10.74	3.91	0.3642	1	0.001859384	0.005325799	#N/A	#N/A	#N/A
TmoG3116v1_001767	#N/A	15.03	10.73	12.05	4.48	4.30	4.67	12.60	4.48	0.3555	1	0.001022383	0.003115838	#N/A	#N/A	#N/A
TmoG3116v1_001768	#N/A	14.28	10.69	11.57	4.35	4.17	4.49	12.18	4.34	0.3560	1	0.001483902	0.004352329	#N/A	#N/A	#N/A
TmoG3116v1_001769	#N/A	21.70	16.54	17.18	5.15	5.81	5.54	18.47	5.50	0.2976	1	8.23E-06	3.75E-05	#N/A	#N/A	#N/A
TmoG3116v1_001770	#N/A	21.31	16.25	17.14	5.17	5.58	5.53	18.23	5.43	0.2978	1	8.23E-06	3.75E-05	#N/A	#N/A	#N/A
TmoG3116v1_001771	#N/A	19.81	15.28	15.81	4.88	5.55	5.32	16.97	5.25	0.3095	1	1.87E-05	8.04E-05	#N/A	#N/A	#N/A
TmoG3116v1_001772	#N/A	6.47	6.63	5.38	3.22	5.14	4.57	6.16	4.31	0.7000	0	0.3900765	0.487427	#N/A	#N/A	#N/A
TmoG3116v1_001773	#N/A	6.34	6.94	5.42	3.38	5.57	5.10	6.23	4.69	0.7517	0	0.4990377	0.581852	#N/A	#N/A	#N/A
TmoG3116v1_001774	#N/A	3.45	2.69	2.96	2.36	2.57	2.29	3.03	2.41	0.7933	0	0.8063028	0.7989124	#N/A	#N/A	#N/A
TmoG3116v1_001775	#N/A	5.09	5.90	5.94	4.99	3.52	4.68	5.64	4.40	0.7791	0	0.5942423	0.6539456	#N/A	#N/A	#N/A
TmoG3116v1_001776	#N/A	6.61	8.81	6.35	8.75	8.56	7.62	7.26	8.31	1.1457	0	0.8874237	0.8517042	#N/A	#N/A	#N/A
TmoG3116v1_001777	#N/A	8.21	10.97	7.28	8.27	8.69	8.27	8.82	8.41	0.9533	0	0.8945605	0.8556254	#N/A	#N/A	#N/A
TmoG3116v1_001778	#N/A	1.00	1.00	1.00	1.00	1.00	1.00	1.00	1.00	1.0000	#N/A	1	0.8556254	#N/A	#N/A	#N/A
TmoG3116v1_001779	#N/A	3.81	2.36	2.61	1.78	2.09	1.32	2.93	1.73	0.5899	0	0.4296191	0.5212778	#N/A	#N/A	#N/A
TmoG3116v1_001780	#N/A	3.60	2.32	2.82	1.53	2.03	1.37	2.91	1.64	0.5634	0	0.4296191	0.5212778	#N/A	#N/A	#N/A
TmoG3116v1_001781	#N/A	8.60	7.95	8.34	5.98	6.33	7.58	8.30	6.63	0.7991	0	0.5664169	0.6346374	#N/A	#N/A	#N/A
TmoG3116v1_001782	#N/A	2.28	1.99	3.67	2.00	1.73	1.47	2.64	1.73	0.6558	0	0.5853702	0.6464233	#N/A	#N/A	#N/A
TmoG3116v1_001783	#N/A	5.51	5.55	4.59	2.41	1.69	1.80	5.21	1.96	0.3765	1	0.05697069	0.1047024	#N/A	#N/A	#N/A
TmoG3116v1_001784	#N/A	3.16	2.09	2.14	1.63	1.49	1.12	2.46	1.42	0.5748	0	0.3926918	0.487427	#N/A	#N/A	#N/A
TmoG3116v1_001785	#N/A	2.80	1.89	1.75	1.47	1.45	1.15	2.15	1.36	0.6313	0	0.552711	0.6233841	#N/A	#N/A	#N/A
TmoG3116v1_001786	MLOC_5156	5.65	6.05	5.84	3.61	3.22	3.79	5.85	3.54	0.6050	1	0.1955067	0.2871181	#N/A	#N/A	IPR012416
TmoG3116v1_001787	MLOC_5156	5.62	6.09	5.33	3.71	3.28	3.74	5.68	3.58	0.6298	0	0.3564834	0.4554504	#N/A	#N/A	IPR012416
TmoG3116v1_001788	MLOC_5739	8.14	8.37	9.23	8.31	10.77	7.09	8.58	8.72	1.0167	0	1	0.8556254	#N/A	#N/A	IPR001005
TmoG3116v1_001789	#N/A	13.27	13.20	10.53	11.19	9.68	10.76	12.33	10.54	0.8550	0	0.4953092	0.5790767	#N/A	#N/A	#N/A
TmoG3116v1_001790	MLOC_67420	19.09	18.90	17.44	18.95	19.54	17.96	18.48	18.82	1.0184	0	1	0.8556254	#N/A	#N/A	IPR000719
TmoG3116v1_001791	MLOC_67420	21.39	21.42	20.97	24.01	24.63	21.56	21.26	23.40	1.1007	1	0.8156521	0.8052197	#N/A	#N/A	IPR000719
TmoG3116v1_001792	MLOC_67420	16.61	16.60	15.05	16.17	17.04	15.35	16.09	16.18	1.0060	0	1	0.8556254	#N/A	#N/A	IPR000719
TmoG3116v1_001793	MLOC_67420	9.15	8.67	7.59	8.32	8.30	9.77	8.47	8.80	1.0382	0	1	0.8556254	#N/A	#N/A	IPR000719
TmoG3116v1_001794	#N/A	4.33	2.91	2.54	1.84	2.63	2.46	3.26	2.31	0.7082	0	0.6341275	0.6826041	#N/A	#N/A	#N/A
TmoG3116v1_001795	MLOC_5156	3.54	2.93	2.71	1.41	2.21	1.78	3.06	1.80	0.5890	0	0.4296191	0.5212778	#N/A	#N/A	IPR012416
TmoG3116v1_001796	MLOC_58327	6.61	5.52	5.64	2.15	3.33	2.09	5.92	2.52	0.4260	1	0.04782575	0.0903517	#N/A	#N/A	IPR014751
TmoG3116v1_001797	MLOC_58327	6.01	4.43	5.20	2.25	3.14	2.19	5.21	2.53	0.4851	1	0.09964348	0.1661668	#N/A	#N/A	IPR014751
TmoG3116v1_001798	MLOC_58327	6.79	5.11	6.23	2.50	3.64	2.92	6.04	3.02	0.4998	1	0.1307753	0.2074627	#N/A	#N/A	IPR014751
TmoG3116v1_001799	MLOC_58327	3.35	3.47	3.73	1.66	2.55	1.50	3.52	1.90	0.5410	1	0.3394383	0.4386938	#N/A	#N/A	IPR014751
TmoG3116v1_001800	MLOC_58327	9.68	7.55	7.20	3.07	3.50	3.12	8.14	3.23	0.3969	1	0.01114158	0.0259139	#N/A	#N/A	IPR014751
TmoG3116v1_001801	MLOC_58327	7.87	6.39	5.66	2.49	2.74	2.41	6.64	2.55	0.3837	1	0.02199857	0.04667317	#N/A	#N/A	IPR014751
TmoG3116v1_001802	MLOC_58327	9.13	7.39	6.73	2.91	3.39	2.93	7.75	3.08	0.3970	1	0.01626835	0.03599087	#N/A	#N/A	IPR014751
TmoG3116v1_001803	MLOC_58327	8.00	6.59	6.36	2.53	2.93	2.75	6.98	2.74	0.3916	1	0.02771474	0.05690385	#N/A	#N/A	IPR014751
TmoG3116v1_001804	MLOC_58327	8.24	6.93	6.51	2.61	3.02	2.81	7.22	2.81	0.3895	1	0.01893275	0.04106309	#N/A	#N/A	IPR014751
TmoG3116v1_001805	MLOC_58327	9.22	6.81	6.83	2.92	3.48	2.94	7.62	3.11	0.4081	1	0.02356912	0.04946878	#N/A	#N/A	IPR014751
TmoG3116v1_001806	#N/A	3.80	2.54	3.02	1.00	1.57	1.74	3.12	1.44	0.4607	1	0.1848504	0.274008	#N/A	#N/A	#N/A
TmoG3116v1_001807	MLOC_58327	7.82	6.90	6.63	2.91	3.16	3.43	7.12	3.16	0.4444	1	0.03386019	0.0673537	#N/A	#N/A	IPR014751
TmoG3116v1_001808	MLOC_58327	7.79	6.68	6.59	2.92	3.23	3.55	7.02	3.23	0.4608	1	0.04820603	0.09091945	#N/A	#N/A	IPR014751
TmoG3116v1_001809	MLOC_58327	8.85	6.82	7.12	3.01	3.54	2.96	7.60	3.17	0.4173	1	0.02356912	0.04946878	#N/A	#N/A	IPR014751
TmoG3116v1_001810	MLOC_58327	7.88	6.60	7.07	2.90	3.34	3.17	7.18	3.14	0.4368	1	0.03386019	0.0673537	#N/A	#N/A	IPR014751
TmoG3116v1_001811	MLOC_58327	7.56	5.99	6.01	2.60	2.99	2.46	6.52	2.68	0.4111	1	0.0402056	0.07808521	#N/A	#N/A	IPR014751
TmoG3116v1_001812	MLOC_58327	8.49	6.75	6.78	2.90	3.45	2.83	7.34	3.06	0.4169	1	0.03386019	0.0673537	#N/A	#N/A	IPR014751
TmoG3116v1_001813	MLOC_58327	9.64	7.69	7.58	3.12	3.67	3.07	8.30	3.29	0.3959	1	0.02005779	0.04313726	#N/A	#N/A	IPR014751
TmoG3116v1_001814	MLOC_58327	9.80	7.72	7.60	3.39	3.55	3.27	8.37	3.40	0.4065	1	0.01397017	0.03156871	#N/A	#N/A	IPR014751
TmoG3116v1_001815	MLOC_58327	5.14	3.40	4.01	1.79	2.36	2.04	4.18	2.06	0.4929	1	0.1740395	0.2616251	#N/A	#N/A	IPR014751
TmoG3116v1_001816	MLOC_58327	5.24	3.41	3.91	1.81	2.33	2.06	4.18	2.07	0.4936	1	0.1740395	0.2616251	#N/A	#N/A	IPR014751
TmoG3116v1_001817	MLOC_58327	2.71	2.36	3.43	2.08	1.99	2.93	2.83	2.33	0.8235	0	0.8063028	0.7989124	#N/A	#N/A	IPR014751
TmoG3116v1_001818	#N/A	2.70	3.18	3.23	3.22	3.05	3.11	3.04	3.12	1.0286	0	1	0.8556254	#N/A	#N/A	#N/A
TmoG3116v1_001819	MLOC_5156	4.79	3.14	3.85	2.55	2.84	2.09	3.93	2.49	0.6347	0	0.367183	0.465404	#N/A	#N/A	IPR012416
TmoG3116v1_001820	#N/A	4.88	3.15	3.75	2.58	2.83	2.11	3.93	2.51	0.6387	0	0.367183	0.465404	#N/A	#N/A	#N/A
TmoG3116v1_001821	#N/A	5.63	4.05	5.06	2.89	2.85	3.60	4.91	3.11	0.6342	1	0.3174394	0.4176471	#N/A	#N/A	#N/A
TmoG3116v1_001822	MLOC_10575	19.47	20.89	19.19	15.91	15.96	16.81	19.85	16.23	0.8175	0	0.2919714	0.3934476	IPR007863	Peptidase M16, C-terminal	IPR007863
TmoG3116v1_001823	#N/A	4.83	4.38	4.62	2.45	2.06	2.72	4.61	2.41	0.5222	0	0.1972699	0.2887204	#N/A	#N/A	#N/A
TmoG3116v1_001824	#N/A	15.73	14.19	12.53	6.80	6.52	7.53	14.15	6.95	0.4911	1	0.007869499	0.01913623	#N/A	#N/A	#N/A
TmoG3116v1_001825	#N/A	6.87	4.82	4.28	6.40	5.37	6.39	5.33	6.05	1.1367	0	0.8680221	0.8382521	#N/A	#N/A	#N/A
TmoG3116v1_001826	#N/A	5.81	6.67	6.78	4.69	5.42	4.34	6.42	4.82	0.7500	0	0.4051929	0.5002455	#N/A	#N/A	#N/A
TmoG3116v1_001827	MLOC_63666	13.69	13.54	12.87	8.80	10.13	8.98	13.36	9.31	0.6965	0	0.1353194	0.2135652	#N/A	#N/A	IPR020472
TmoG3116v1_001828	#N/A	8.54	9.29	9.80	4.43	5.07	4.26	9.21	4.59	0.4980	1	0.03317094	0.06634272	#N/A	#N/A	#N/A
TmoG3116v1_001829	MLOC_63666	13.09	13.03	12.17	8.30	9.39	8.34	12.76	8.68	0.6797	0	0.1224033	0.1965832	#N/A	#N/A	IPR020472
TmoG3116v1_001830	MLOC_63666	17.84	18.72	17.90	10.00	12.66	9.94	18.15	10.87	0.5986	1	0.02718459	0.0559896	#N/A	#N/A	IPR020472
TmoG3116v1_001831	MLOC_63666	19.09	20.19	19.25	10.69	13.59	10.70	19.51	11.66	0.5977	1	0.01621318	0.0359127	#N/A	#N/A	IPR020472
TmoG3116v1_001832	MLOC_63666	13.41	13.30	12.68	8.52	9.72	8.59	13.13	8.94	0.6809	0	0.1288821	0.2051505	#N/A	#N/A	IPR020472
TmoG3116v1_001833	MLOC_63666	15.53	16.08	15.49	8.91	11.01	9.02	15.70	9.65	0.6147	1	0.03964327	0.07711771	#N/A	#N/A	IPR020472
TmoG3116v1_001834	#N/A	3.44	3.67	4.04	3.89	3.68	3.35	3.72	3.64	0.9795	0	1	0.8556254	#N/A	#N/A	#N/A
TmoG3116v1_001835	MLOC_63666	8.59	8.54	7.98	6.42	6.49	6.40	8.37	6.44	0.7692	0	0.3893641	0.487427	#N/A	#N/A	IPR020472
TmoG3116v1_001836	#N/A	7.95	6.79	5.71	5.79	5.58	5.96	6.82	5.77	0.8470	0	0.6380991	0.6860234	#N/A	#N/A	#N/A
TmoG3116v1_001837	#N/A	2.34	2.41	1.85	1.25	1.48	2.16	2.20	1.63	0.7409	0	0.7767378	0.7830392	#N/A	#N/A	#N/A
TmoG3116v1_001838	MLOC_63666	19.12	20.37	19.13	10.68	13.43	10.68	19.54	11.60	0.5937	1	0.01621318	0.0359127	#N/A	#N/A	IPR020472
TmoG3116v1_001839	#N/A	5.88	7.56	7.18	5.25	4.26	5.61	6.87	5.04	0.7338	0	0.4193442	0.5133713	#N/A	#N/A	#N/A
TmoG3116v1_001840	#N/A	6.28	8.10	7.69	5.60	4.53	6.00	7.36	5.38	0.7308	0	0.432627	0.5234174	#N/A	#N/A	#N/A
TmoG3116v1_001841	#N/A	5.49	10.97	10.68	10.24	10.01	8.59	9.04	9.61	1.0626	0	1	0.8556254	#N/A	#N/A	#N/A
TmoG3116v1_001842	#N/A	5.68	11.15	10.59	10.47	10.04	8.65	9.14	9.72	1.0637	0	1	0.8556254	#N/A	#N/A	#N/A
TmoG3116v1_001843	#N/A	5.73	11.25	10.69	10.57	10.13	8.73	9.22	9.81	1.0637	0	1	0.8556254	#N/A	#N/A	#N/A
TmoG3116v1_001844	#N/A	5.45	10.88	10.60	10.15	9.93	8.52	8.97	9.53	1.0625	0	1	0.8556254	#N/A	#N/A	#N/A
TmoG3116v1_001845	#N/A	5.01	8.20	7.31	8.18	6.31	6.17	6.84	6.89	1.0065	0	1	0.8556254	#N/A	#N/A	#N/A
TmoG3116v1_001846	#N/A	8.63	12.30	11.60	8.50	10.70	9.61	10.84	9.61	0.8863	0	0.6267619	0.6794797	#N/A	#N/A	#N/A
TmoG3116v1_001847	#N/A	8.09	11.93	11.49	8.44	10.53	9.39	10.50	9.45	0.9001	0	0.7129001	0.7450863	#N/A	#N/A	#N/A
TmoG3116v1_001848	#N/A	13.89	17.49	16.53	10.17	8.10	7.01	15.97	8.43	0.5278	1	0.01120277	0.02601472	#N/A	#N/A	#N/A
TmoG3116v1_001849	#N/A	24.57	27.61	26.52	10.86	9.53	7.38	26.23	9.26	0.3529	1	2.27E-06	1.13E-05	#N/A	#N/A	#N/A
TmoG3116v1_001850	#N/A	24.09	27.79	24.01	9.22	9.02	6.86	25.30	8.37	0.3308	1	9.46E-07	5.00E-06	#N/A	#N/A	#N/A
TmoG3116v1_001851	#N/A	18.92	20.00	19.46	7.69	6.22	5.92	19.46	6.61	0.3396	1	2.19E-05	9.27E-05	#N/A	#N/A	#N/A
TmoG3116v1_001852	#N/A	18.84	20.02	19.46	8.13	7.02	6.71	19.44	7.29	0.3748	1	7.65E-05	0.000294257	#N/A	#N/A	#N/A
TmoG3116v1_001853	#N/A	17.44	19.76	17.50	10.87	12.25	11.79	18.23	11.64	0.6382	0	0.03878185	0.07580871	#N/A	#N/A	#N/A
TmoG3116v1_001854	#N/A	4.57	5.97	7.06	1.42	2.22	2.39	5.87	2.01	0.3427	1	0.02548169	0.0528636	#N/A	#N/A	#N/A
TmoG3116v1_001855	#N/A	6.03	6.82	6.37	2.66	3.73	4.05	6.41	3.48	0.5435	1	0.1074772	0.1769588	#N/A	#N/A	#N/A
TmoG3116v1_001856	MLOC_65475	14.83	11.38	12.59	6.07	5.61	7.01	12.94	6.23	0.4815	1	0.01072032	0.02507021	#N/A	#N/A	IPR022059
TmoG3116v1_001857	MLOC_65475	13.87	12.10	13.20	5.86	5.32	6.61	13.05	5.93	0.4541	1	0.004891317	0.01260896	#N/A	#N/A	IPR022059
TmoG3116v1_001858	MLOC_65475	11.60	9.89	12.33	5.23	4.42	5.14	11.27	4.93	0.4375	1	0.007624812	0.01864408	#N/A	#N/A	IPR022059
TmoG3116v1_001859	MLOC_65475	11.18	9.61	11.99	5.13	4.37	4.92	10.93	4.81	0.4399	1	0.01065187	0.02493092	#N/A	#N/A	IPR022059
TmoG3116v1_001860	MLOC_65475	10.50	8.93	11.30	4.98	4.23	5.03	10.24	4.75	0.4633	1	0.02040107	0.04375783	#N/A	#N/A	IPR022059
TmoG3116v1_001861	MLOC_65475	10.89	8.98	10.94	4.84	4.16	4.65	10.27	4.55	0.4431	1	0.01245106	0.02857334	#N/A	#N/A	IPR022059
TmoG3116v1_001862	#N/A	8.94	7.91	10.25	4.26	3.81	4.69	9.03	4.25	0.4707	1	0.02047193	0.0438573	#N/A	#N/A	#N/A
TmoG3116v1_001863	#N/A	2.19	2.51	2.57	1.78	1.58	1.80	2.42	1.72	0.7102	0	0.7767378	0.7830392	#N/A	#N/A	#N/A
TmoG3116v1_001864	#N/A	1.64	2.19	2.46	1.24	1.46	2.12	2.10	1.60	0.7649	0	1	0.8556254	#N/A	#N/A	#N/A
TmoG3116v1_001865	MLOC_65475	12.40	10.97	12.32	5.38	4.75	6.15	11.90	5.43	0.4564	1	0.01076985	0.02514641	#N/A	#N/A	IPR022059
TmoG3116v1_001866	MLOC_65475	13.43	11.63	12.72	5.67	5.25	6.39	12.59	5.77	0.4582	1	0.009217053	0.02196436	#N/A	#N/A	IPR022059
TmoG3116v1_001867	MLOC_65475	12.68	10.97	12.08	5.50	5.09	6.26	11.91	5.62	0.4715	1	0.01076985	0.02514641	#N/A	#N/A	IPR022059
TmoG3116v1_001868	MLOC_65475	11.83	10.35	11.09	5.13	4.70	5.77	11.09	5.20	0.4689	1	0.01260827	0.02883566	#N/A	#N/A	IPR022059
TmoG3116v1_001869	MLOC_65475	12.74	10.68	12.05	5.36	5.16	6.03	11.82	5.52	0.4667	1	0.01076985	0.02514641	#N/A	#N/A	IPR022059
TmoG3116v1_001870	MLOC_65475	12.96	11.04	11.89	5.43	5.07	6.06	11.97	5.52	0.4615	1	0.01076985	0.02514641	#N/A	#N/A	IPR022059
TmoG3116v1_001871	MLOC_65475	13.19	11.47	12.53	5.62	5.22	6.26	12.39	5.70	0.4597	1	0.009217053	0.02196436	#N/A	#N/A	IPR022059
TmoG3116v1_001872	MLOC_65475	13.32	11.51	11.73	5.50	5.30	6.08	12.19	5.63	0.4616	1	0.01255018	0.02874214	#N/A	#N/A	IPR022059
TmoG3116v1_001873	#N/A	4.06	3.15	3.06	1.90	1.87	1.99	3.42	1.92	0.5612	0	0.4607809	0.5479885	#N/A	#N/A	#N/A
TmoG3116v1_001874	#N/A	7.44	5.13	5.53	2.43	2.60	2.75	6.03	2.60	0.4303	1	0.0820972	0.1419898	#N/A	#N/A	#N/A
TmoG3116v1_001875	MLOC_11730	17.97	27.88	20.37	13.03	18.34	14.14	22.07	15.17	0.6873	0	0.0688251	0.1226283	#N/A	#N/A	IPR002290
TmoG3116v1_001876	#N/A	7.54	5.85	7.42	4.91	4.55	4.97	6.93	4.81	0.6935	0	0.3249001	0.4253782	#N/A	#N/A	#N/A
TmoG3116v1_001877	#N/A	8.94	7.66	6.79	3.15	1.84	3.86	7.80	2.95	0.3785	1	0.01626835	0.03599087	#N/A	#N/A	#N/A
TmoG3116v1_001878	#N/A	12.45	10.53	7.94	3.52	2.31	4.98	10.31	3.60	0.3494	1	0.00398931	0.01052567	#N/A	#N/A	#N/A
TmoG3116v1_001879	#N/A	5.16	2.88	4.00	1.72	1.85	1.69	4.01	1.75	0.4372	1	0.1493487	0.2312587	#N/A	#N/A	#N/A
TmoG3116v1_001880	#N/A	4.05	1.36	3.06	1.25	1.00	1.47	2.82	1.24	0.4394	1	0.2722678	0.3712175	#N/A	#N/A	#N/A
TmoG3116v1_001881	MLOC_9982	5.47	5.17	4.15	3.34	3.77	5.10	4.93	4.07	0.8259	0	0.7076613	0.7404451	#N/A	#N/A	0
TmoG3116v1_001882	#N/A	11.75	10.13	10.89	6.43	7.77	8.71	10.93	7.64	0.6992	0	0.1971839	0.2887204	#N/A	#N/A	#N/A
TmoG3116v1_001883	#N/A	15.39	13.78	14.56	8.33	10.42	11.59	14.58	10.11	0.6938	0	0.1543315	0.2374339	#N/A	#N/A	#N/A
TmoG3116v1_001884	#N/A	31.48	29.18	26.38	15.24	15.49	15.02	29.01	15.25	0.5255	1	0.000923396	0.002844307	#N/A	#N/A	#N/A
TmoG3116v1_001885	#N/A	73.52	100.56	74.37	65.53	63.94	60.53	82.82	63.33	0.7648	0	0.01744602	0.03818946	#N/A	#N/A	#N/A
TmoG3116v1_001886	#N/A	6.12	4.50	5.23	4.91	3.41	5.16	5.28	4.49	0.8504	0	0.7178762	0.748605	#N/A	#N/A	#N/A
TmoG3116v1_001887	MLOC_38501	36.88	46.25	33.55	26.43	33.79	28.35	38.89	29.52	0.7591	0	0.06343039	0.114666	#N/A	#N/A	IPR006461
TmoG3116v1_001888	MLOC_2111	36.81	44.42	31.07	24.80	30.00	26.70	37.43	27.17	0.7257	0	0.04004592	0.07786341	#N/A	#N/A	0
TmoG3116v1_001889	MLOC_38501	38.13	47.93	35.05	27.00	35.29	29.51	40.37	30.60	0.7580	0	0.06066404	0.1102575	#N/A	#N/A	IPR006461
TmoG3116v1_001890	MLOC_38501	36.33	45.47	33.08	26.53	34.27	28.28	38.29	29.69	0.7754	0	0.08069835	0.1402916	#N/A	#N/A	IPR006461
TmoG3116v1_001891	MLOC_38501	35.15	44.78	32.86	25.75	33.25	27.55	37.59	28.85	0.7673	0	0.07694212	0.1346101	#N/A	#N/A	IPR006461
TmoG3116v1_001892	MLOC_2111	35.50	44.82	32.65	25.81	33.21	27.30	37.66	28.77	0.7641	0	0.07694212	0.1346101	#N/A	#N/A	0
TmoG3116v1_001893	MLOC_2111	33.28	41.82	29.49	24.30	29.40	25.61	34.86	26.44	0.7583	0	0.08277173	0.1428163	#N/A	#N/A	0
TmoG3116v1_001894	MLOC_38501	34.41	42.64	32.41	25.53	32.52	27.83	36.49	28.63	0.7845	0	0.1072807	0.1769588	#N/A	#N/A	IPR006461
TmoG3116v1_001895	#N/A	6.81	8.63	7.71	7.49	5.48	5.81	7.72	6.26	0.8109	0	0.4569131	0.5465633	#N/A	#N/A	#N/A
TmoG3116v1_001896	MLOC_10575	42.66	56.19	49.73	38.33	39.07	31.24	49.53	36.22	0.7312	0	0.02578663	0.05346602	#N/A	#N/A	IPR007863
TmoG3116v1_001897	MLOC_10575	42.40	55.30	47.25	37.54	41.83	39.14	48.32	39.50	0.8176	0	0.1252091	0.2003022	IPR007863	Peptidase M16, C-terminal	IPR007863
TmoG3116v1_001898	#N/A	3.83	2.34	4.10	1.14	1.27	1.13	3.42	1.18	0.3445	1	0.09593104	0.161389	#N/A	#N/A	#N/A
TmoG3116v1_001899	#N/A	3.84	2.35	4.07	1.14	1.27	1.13	3.42	1.18	0.3452	1	0.09593104	0.161389	#N/A	#N/A	#N/A
TmoG3116v1_001900	MLOC_68895	25.54	28.45	23.07	19.37	22.00	18.89	25.69	20.09	0.7820	0	0.1666878	0.2528134	#N/A	#N/A	IPR004254
TmoG3116v1_001901	#N/A	23.12	23.12	22.50	14.59	14.52	18.46	22.91	15.86	0.6921	0	0.06310965	0.1141823	#N/A	#N/A	#N/A
TmoG3116v1_001902	MLOC_51499	19.58	19.89	18.20	17.49	18.94	19.73	19.22	18.72	0.9739	0	0.7976496	0.7946994	#N/A	#N/A	0
TmoG3116v1_001903	#N/A	10.00	8.97	10.28	7.33	10.26	9.26	9.75	8.95	0.9180	0	0.7024177	0.7367931	#N/A	#N/A	#N/A
TmoG3116v1_001904	MLOC_81866	21.16	22.86	19.43	21.80	23.09	22.88	21.15	22.59	1.0680	1	0.9375046	0.8556254	#N/A	#N/A	IPR023798
TmoG3116v1_001905	MLOC_81866	26.55	28.46	24.14	21.51	24.09	23.89	26.38	23.16	0.8781	0	0.3811629	0.4801507	#N/A	#N/A	IPR023798
TmoG3116v1_001906	MLOC_81866	25.66	27.64	23.26	20.91	23.23	23.25	25.52	22.46	0.8802	0	0.4125821	0.5077967	#N/A	#N/A	IPR023798
TmoG3116v1_001907	MLOC_81866	19.25	21.23	17.92	19.84	21.49	21.13	19.47	20.82	1.0695	1	0.9339021	0.8556254	#N/A	#N/A	IPR023798
TmoG3116v1_001908	MLOC_81866	21.51	22.99	19.28	19.82	21.47	21.85	21.26	21.05	0.9898	0	0.8725355	0.8414675	#N/A	#N/A	IPR023798
TmoG3116v1_001909	MLOC_81866	23.19	24.93	21.13	20.42	22.62	22.78	23.08	21.94	0.9505	0	0.7569444	0.7740554	#N/A	#N/A	IPR023798
TmoG3116v1_001910	MLOC_81866	24.29	25.87	22.26	20.28	22.30	22.49	24.14	21.69	0.8985	0	0.4917364	0.5754646	#N/A	#N/A	IPR023798
TmoG3116v1_001911	MLOC_81866	25.12	27.10	22.92	20.63	22.98	22.62	25.05	22.08	0.8815	0	0.4506946	0.5411308	#N/A	#N/A	IPR023798
TmoG3116v1_001912	MLOC_81866	19.94	21.58	18.07	19.29	20.83	21.00	19.86	20.38	1.0259	0	1	0.8556254	#N/A	#N/A	IPR023798
TmoG3116v1_001913	#N/A	2.06	3.78	2.42	7.71	5.78	7.86	2.75	7.12	2.5829	1	0.02771474	0.05690385	#N/A	#N/A	#N/A
TmoG3116v1_001914	#N/A	2.08	3.85	2.27	7.59	5.37	7.51	2.73	6.82	2.4970	1	0.0402056	0.07808521	#N/A	#N/A	#N/A
TmoG3116v1_001915	#N/A	6.43	5.45	7.10	3.87	3.59	6.45	6.32	4.64	0.7330	0	0.4990377	0.581852	#N/A	#N/A	#N/A
TmoG3116v1_001916	#N/A	9.81	8.12	7.02	9.38	5.58	8.48	8.32	7.81	0.9397	0	0.8899466	0.8533261	#N/A	#N/A	#N/A
TmoG3116v1_001917	#N/A	8.48	6.36	6.94	3.04	2.85	3.49	7.26	3.13	0.4312	1	0.03386019	0.0673537	#N/A	#N/A	#N/A
TmoG3116v1_001918	#N/A	7.09	5.76	5.07	3.16	2.82	3.46	5.97	3.15	0.5268	1	0.1307753	0.2074627	#N/A	#N/A	#N/A
TmoG3116v1_001919	#N/A	5.44	5.93	6.01	3.09	2.87	3.26	5.80	3.07	0.5305	1	0.1307753	0.2074627	#N/A	#N/A	#N/A
TmoG3116v1_001920	#N/A	4.32	5.52	5.48	9.32	14.06	12.75	5.11	12.04	2.3569	1	0.01076985	0.02514641	#N/A	#N/A	#N/A
TmoG3116v1_001921	#N/A	12.29	10.79	8.80	7.91	10.80	6.76	10.62	8.49	0.7990	0	0.4488247	0.5391242	#N/A	#N/A	#N/A
TmoG3116v1_001922	#N/A	7.16	6.55	7.22	2.85	3.20	2.71	6.98	2.92	0.4188	1	0.04820603	0.09091945	#N/A	#N/A	#N/A
TmoG3116v1_001923	#N/A	6.03	6.38	5.83	3.08	3.50	2.77	6.08	3.12	0.5131	1	0.09481346	0.1598445	#N/A	#N/A	#N/A
TmoG3116v1_001924	#N/A	23.81	14.59	18.04	5.94	6.10	4.31	18.81	5.45	0.2897	1	5.56E-06	2.61E-05	#N/A	#N/A	#N/A
TmoG3116v1_001925	MLOC_11852	25.79	18.40	23.23	5.20	6.09	6.04	22.47	5.78	0.2571	1	1.55E-07	9.13E-07	#N/A	#N/A	0
TmoG3116v1_001926	MLOC_11852	19.83	11.36	22.67	4.47	4.72	4.13	17.95	4.44	0.2473	1	1.07E-06	5.63E-06	#N/A	#N/A	0
TmoG3116v1_001927	#N/A	2.82	1.53	2.22	1.15	1.29	1.70	2.19	1.38	0.6296	0	0.552711	0.6233841	#N/A	#N/A	#N/A
TmoG3116v1_001928	MLOC_38734	53.05	49.82	56.06	16.18	14.64	12.82	52.98	14.54	0.2745	1	2.42E-13	2.64E-12	#N/A	#N/A	0
TmoG3116v1_001929	MLOC_72627	59.62	55.67	60.41	32.79	30.14	33.52	58.57	32.15	0.5489	1	3.06E-05	0.000126566	IPR002182|IPR000767	NB-ARC|Disease resistance protein	IPR000767
TmoG3116v1_001930	#N/A	3.40	4.80	3.95	1.00	1.25	1.95	4.05	1.40	0.3456	1	0.08087966	0.1403385	#N/A	#N/A	#N/A
TmoG3116v1_001931	#N/A	13.85	14.63	15.33	10.50	13.41	10.54	14.60	11.48	0.7862	0	0.2914338	0.3928071	IPR001878	Zinc finger, CCHC-type	#N/A
TmoG3116v1_001932	#N/A	3.45	4.01	3.31	2.92	2.17	3.95	3.59	3.01	0.8385	0	0.8267972	0.8112791	#N/A	#N/A	#N/A
TmoG3116v1_001933	MLOC_59511	23.15	21.15	24.19	11.03	17.10	13.60	22.83	13.91	0.6092	0	0.01445177	0.03252664	#N/A	#N/A	0
TmoG3116v1_001934	MLOC_72627	21.85	20.96	22.42	11.77	11.76	11.76	21.74	11.76	0.5411	1	0.005537204	0.01405851	IPR002182|IPR000767	NB-ARC|Disease resistance protein	IPR000767
TmoG3116v1_001935	MLOC_59511	2.65	2.39	2.43	2.45	1.20	1.98	2.49	1.88	0.7545	0	0.7930383	0.7910811	#N/A	#N/A	0
TmoG3116v1_001936	MLOC_17055	3.22	2.38	3.77	1.19	1.19	1.00	3.12	1.13	0.3606	1	0.09593104	0.161389	#N/A	#N/A	IPR001944
TmoG3116v1_001937	MLOC_17055	3.91	3.64	5.51	1.99	1.87	2.03	4.35	1.97	0.4514	1	0.1740395	0.2616251	#N/A	#N/A	IPR001944
TmoG3116v1_001938	MLOC_59511	5.19	4.48	6.90	2.39	2.27	2.32	5.52	2.33	0.4218	1	0.0694348	0.1233358	#N/A	#N/A	0
TmoG3116v1_001939	MLOC_17055	3.77	3.08	5.02	1.64	1.57	1.56	3.96	1.59	0.4021	1	0.1493487	0.2312587	#N/A	#N/A	IPR001944
TmoG3116v1_001940	MLOC_17055	3.63	3.31	4.69	1.54	1.73	1.81	3.88	1.69	0.4365	1	0.1493487	0.2312587	#N/A	#N/A	IPR001944
TmoG3116v1_001941	MLOC_53632	2.80	3.71	2.82	7.08	3.81	7.23	3.11	6.04	1.9421	1	0.1955067	0.2871181	#N/A	#N/A	0
TmoG3116v1_001942	MLOC_53632	10.16	14.65	11.04	34.19	34.84	28.76	11.95	32.60	2.7282	1	3.81E-06	1.83E-05	#N/A	#N/A	0
TmoG3116v1_001943	MLOC_34173	10.70	11.92	10.93	7.80	13.66	8.25	11.19	9.90	0.8852	0	0.6328161	0.6826041	IPR002680	Alternative oxidase	0
TmoG3116v1_001944	MLOC_34173	8.03	8.82	8.35	6.05	10.93	6.49	8.40	7.82	0.9315	0	0.7842953	0.788728	IPR002680	Alternative oxidase	0
TmoG3116v1_001945	#N/A	6.62	7.31	6.41	4.73	9.93	4.39	6.78	6.35	0.9367	0	0.8787853	0.8456526	IPR002680	Alternative oxidase	#N/A
TmoG3116v1_001946	#N/A	1.62	1.82	1.79	1.46	1.89	1.65	1.74	1.67	0.9551	0	1	0.8556254	IPR002680	Alternative oxidase	#N/A
TmoG3116v1_001947	#N/A	18.82	26.52	21.46	68.30	87.04	61.71	22.27	72.35	3.2490	1	3.37E-13	3.61E-12	#N/A	#N/A	#N/A
TmoG3116v1_001948	#N/A	10.71	13.69	12.20	38.13	47.57	32.49	12.20	39.40	3.2291	1	1.48E-08	9.84E-08	#N/A	#N/A	#N/A
TmoG3116v1_001949	MLOC_53632	16.78	26.07	18.08	67.86	71.61	51.90	20.31	63.79	3.1410	1	1.01E-11	9.41E-11	IPR002680	Alternative oxidase	0
TmoG3116v1_001950	MLOC_53632	13.89	22.53	14.27	59.18	54.66	40.48	16.90	51.44	3.0440	1	9.40E-10	7.13E-09	IPR002680	Alternative oxidase	0
TmoG3116v1_001951	MLOC_53632	16.12	24.73	17.22	65.13	68.93	49.85	19.36	61.30	3.1670	1	1.33E-11	1.22E-10	#N/A	#N/A	0
TmoG3116v1_001952	MLOC_53632	13.80	21.15	14.75	56.26	57.50	41.34	16.57	51.70	3.1205	1	4.09E-10	3.23E-09	IPR002680	Alternative oxidase	0
TmoG3116v1_001953	MLOC_53632	11.99	18.05	12.09	41.24	40.38	28.66	14.04	36.76	2.6176	1	1.76E-06	8.90E-06	IPR002680	Alternative oxidase	0
TmoG3116v1_001954	MLOC_53632	13.89	22.75	15.62	64.33	61.80	50.41	17.42	58.85	3.3786	1	5.50E-12	5.25E-11	IPR002680	Alternative oxidase	0
TmoG3116v1_001955	MLOC_53632	11.06	18.57	13.41	55.39	48.86	46.69	14.35	50.32	3.5074	1	2.06E-11	1.87E-10	IPR002680	Alternative oxidase	0
TmoG3116v1_001956	MLOC_53632	11.60	17.16	11.55	39.88	39.27	27.77	13.44	35.64	2.6529	1	2.06E-06	1.03E-05	#N/A	#N/A	0
TmoG3116v1_001957	MLOC_53632	14.89	23.39	15.95	60.51	64.59	46.66	18.08	57.25	3.1664	1	7.05E-11	6.04E-10	#N/A	#N/A	0
TmoG3116v1_001958	MLOC_53632	10.43	15.88	10.35	35.47	35.09	24.70	12.22	31.75	2.5983	1	6.85E-06	3.17E-05	#N/A	#N/A	0
TmoG3116v1_001959	MLOC_53632	8.93	14.18	12.18	46.09	42.90	47.05	11.76	45.35	3.8560	1	1.14E-11	1.06E-10	#N/A	#N/A	0
TmoG3116v1_001960	MLOC_53632	9.95	13.97	10.38	29.88	32.93	24.93	11.43	29.25	2.5582	1	2.65E-05	0.000110674	IPR002680	Alternative oxidase	0
TmoG3116v1_001961	MLOC_53632	10.83	16.19	13.84	43.36	38.92	42.81	13.62	41.70	3.0613	1	1.76E-08	1.16E-07	#N/A	#N/A	0
TmoG3116v1_001962	MLOC_61797	9.01	11.31	9.48	13.01	10.46	11.40	9.93	11.62	1.1701	1	0.7224521	0.7527856	#N/A	#N/A	0
TmoG3116v1_001963	MLOC_61797	15.65	19.27	16.11	14.87	15.52	11.26	17.01	13.88	0.8161	0	0.3361263	0.437946	#N/A	#N/A	0
TmoG3116v1_001964	MLOC_61797	37.63	35.65	35.87	23.99	28.84	23.83	36.38	25.55	0.7023	0	0.02527127	0.05254642	#N/A	#N/A	0
TmoG3116v1_001965	MLOC_61797	17.87	16.94	17.13	11.95	14.77	12.19	17.32	12.97	0.7491	0	0.1722774	0.2598702	#N/A	#N/A	0
TmoG3116v1_001966	MLOC_81078	3.70	2.70	3.39	1.49	1.36	1.90	3.27	1.58	0.4852	1	0.3080673	0.4086671	#N/A	#N/A	0
TmoG3116v1_001967	#N/A	4.61	3.93	3.64	1.47	1.91	1.74	4.06	1.70	0.4199	1	0.1493487	0.2312587	IPR025724|IPR001584|IPR012337	GAG-pre-integrase domain|Integrase, catalytic core|Ribonuclease H-like domain	#N/A
TmoG3116v1_001968	#N/A	3.81	2.89	2.37	1.53	2.04	1.56	3.02	1.71	0.5668	1	0.4296191	0.5212778	#N/A	#N/A	#N/A
TmoG3116v1_001969	#N/A	1.38	3.19	2.72	2.94	1.27	1.79	2.43	2.00	0.8227	0	1	0.8556254	#N/A	#N/A	#N/A
TmoG3116v1_001970	#N/A	4.96	4.89	4.52	1.84	1.51	1.96	4.79	1.77	0.3695	1	0.04489889	0.0858881	IPR013103	Reverse transcriptase, RNA-dependent DNA polymerase	#N/A
TmoG3116v1_001971	#N/A	3.94	4.50	3.67	2.29	1.72	2.40	4.03	2.13	0.5292	1	0.2451976	0.342735	IPR013103	Reverse transcriptase, RNA-dependent DNA polymerase	#N/A
TmoG3116v1_001972	#N/A	3.48	4.38	3.73	2.40	1.91	2.63	3.86	2.31	0.5987	1	0.367183	0.465404	IPR013103	Reverse transcriptase, RNA-dependent DNA polymerase	#N/A
TmoG3116v1_001973	#N/A	6.33	4.98	5.50	3.35	3.67	2.53	5.60	3.18	0.5679	1	0.1781725	0.2663504	#N/A	#N/A	#N/A
TmoG3116v1_001974	MLOC_72627	26.03	23.70	25.84	14.58	14.11	14.48	25.19	14.39	0.5712	1	0.004270064	0.01118312	IPR002182|IPR000767	NB-ARC|Disease resistance protein	IPR000767
TmoG3116v1_001975	#N/A	42.49	45.47	38.65	4.63	15.59	6.74	42.20	8.99	0.2130	1	1.88E-14	2.26E-13	#N/A	#N/A	#N/A
TmoG3116v1_001976	MLOC_59511	220.61	190.81	188.27	85.51	107.56	94.00	199.90	95.69	0.4787	1	1.96E-12	1.95E-11	#N/A	#N/A	0
TmoG3116v1_001977	MLOC_59511	12.25	12.54	9.98	4.76	3.68	3.88	11.59	4.11	0.3543	1	0.001663682	0.004827446	#N/A	#N/A	0
TmoG3116v1_001978	MLOC_59511	2.70	3.07	2.35	1.72	1.45	1.62	2.71	1.60	0.5894	1	0.5853702	0.6464233	#N/A	#N/A	0
TmoG3116v1_001979	MLOC_59511	80.24	68.05	69.92	31.22	36.40	34.40	72.74	34.01	0.4675	1	3.94E-08	2.50E-07	#N/A	#N/A	0
TmoG3116v1_001980	MLOC_59511	70.71	60.14	61.42	27.45	31.65	29.99	64.09	29.70	0.4633	1	1.10E-07	6.60E-07	#N/A	#N/A	0
TmoG3116v1_001981	MLOC_59511	68.68	59.17	58.89	26.72	31.96	29.28	62.25	29.32	0.4710	1	2.21E-07	1.27E-06	#N/A	#N/A	0
TmoG3116v1_001982	MLOC_59511	78.48	66.65	68.73	30.58	35.23	33.66	71.29	33.16	0.4651	1	3.87E-08	2.45E-07	#N/A	#N/A	0
TmoG3116v1_001983	#N/A	2.01	1.64	2.63	1.00	1.29	1.56	2.09	1.28	0.6136	0	0.7560242	0.7737806	#N/A	#N/A	#N/A
TmoG3116v1_001984	MLOC_17055	205.13	155.98	171.16	23.18	55.67	34.42	177.42	37.76	0.2128	1	1.33E-35	7.40E-34	IPR001944|IPR025300|IPR017853|IPR008979|IPR013781	Glycoside hydrolase, family 35|Beta-galactosidase jelly roll domain|Glycoside hydrolase, superfamily|Galactose-binding domain-like|Glycoside hydrolase, catalytic domain	IPR001944
TmoG3116v1_001985	MLOC_17055	201.02	176.29	145.63	22.54	72.21	41.04	174.32	45.27	0.2597	1	4.22E-29	1.52E-27	#N/A	#N/A	IPR001944
TmoG3116v1_001986	MLOC_17055	174.86	133.40	146.35	19.66	47.01	29.49	151.54	32.06	0.2115	1	4.04E-33	1.89E-31	#N/A	#N/A	IPR001944
TmoG3116v1_001987	MLOC_17055	30.73	19.81	24.18	3.92	6.27	5.31	24.91	5.16	0.2074	1	8.84E-10	6.72E-09	#N/A	#N/A	IPR001944
TmoG3116v1_001988	MLOC_17055	139.74	104.77	115.48	14.44	34.64	21.65	120.00	23.58	0.1965	1	1.11E-30	4.44E-29	#N/A	#N/A	IPR001944
TmoG3116v1_001989	MLOC_17055	187.38	140.83	155.15	18.97	46.20	28.76	161.12	31.31	0.1944	1	1.32E-36	7.81E-35	IPR001944|IPR013781	Glycoside hydrolase, family 35|Glycoside hydrolase, catalytic domain	IPR001944
TmoG3116v1_001990	MLOC_17055	214.72	170.57	169.13	23.99	63.88	38.52	184.80	42.13	0.2280	1	4.24E-34	2.11E-32	IPR001944|IPR025300|IPR017853|IPR008979|IPR013781	Glycoside hydrolase, family 35|Beta-galactosidase jelly roll domain|Glycoside hydrolase, superfamily|Galactose-binding domain-like|Glycoside hydrolase, catalytic domain	IPR001944
TmoG3116v1_001991	MLOC_17055	63.96	40.92	59.38	7.47	11.10	10.37	54.75	9.65	0.1762	1	7.95E-20	1.46E-18	#N/A	#N/A	IPR001944
TmoG3116v1_001992	MLOC_17055	96.80	61.83	80.56	10.70	17.56	16.16	79.73	14.81	0.1857	1	7.33E-25	2.00E-23	#N/A	#N/A	IPR001944
TmoG3116v1_001993	MLOC_17055	67.19	43.25	53.07	7.84	12.78	11.45	54.50	10.69	0.1962	1	2.31E-18	3.80E-17	#N/A	#N/A	IPR001944
TmoG3116v1_001994	MLOC_62317	27.87	62.81	49.73	321.23	308.82	349.93	46.80	326.66	6.9796	1	7.96E-59	2.11E-56	#N/A	#N/A	IPR000146
TmoG3116v1_001995	MLOC_62317	26.11	58.63	43.00	262.31	269.92	294.35	42.58	275.53	6.4707	1	7.31E-52	1.23E-49	#N/A	#N/A	IPR000146
TmoG3116v1_001996	MLOC_52515	54.74	148.50	80.58	441.27	601.84	559.06	94.61	534.06	5.6451	1	1.69E-58	4.42E-56	#N/A	#N/A	IPR020829
TmoG3116v1_001997	MLOC_52515	75.84	205.61	112.22	624.54	869.96	799.41	131.22	764.64	5.8271	1	5.91E-66	2.64E-63	#N/A	#N/A	IPR020829
TmoG3116v1_001998	MLOC_52515	74.89	203.02	110.82	616.67	858.99	789.33	129.58	755.00	5.8266	1	8.93E-66	3.90E-63	#N/A	#N/A	IPR020829
TmoG3116v1_001999	MLOC_52515	55.42	150.38	81.60	446.89	609.65	566.32	95.80	540.95	5.6467	1	7.92E-59	2.11E-56	#N/A	#N/A	IPR020829
[truncated: 115,970 more rows]
