# Supplementary material for: De Novo Transcriptome Assembly and Analyses of Gene Expression during Photomorphogenesis in Diploid Wheat Triticum monococcum
Source: PLoS One. 2014 May 12;9(5):e96855. doi: 10.1371/journal.pone.0096855 (PMC4018402; doi:10.1371/journal.pone.0096855)
Supplement: Table S2 — List of barley homologs clustered in a four-way Venn diagram (Figure 2C) (XLSX) [file pone.0096855.s011.xlsx]

## Sheet: Table-S2
Table S2. List of barley homologs clustered in a four-way Venn diagram (Figure 2C)
Worksheet_name
list of genes in All-sets	List of barley homolog gene sets as mentioned in each of the blocks of the Venn diagram
37-set	Includes list of barley and Arabidopsis thaliana homogs to find the putative function
41-set	Includes list of barley and Arabidopsis thaliana homogs to find the putative function
51-set	Includes list of barley and Arabidopsis thaliana homogs to find the putative function

## Sheet: list of genes in All-sets
Set-492	Set-611	Set-1113	Set-1495	Set-14	Set-1543	Set-41	Set-51	Set-1589	Set-73	Set-39	Set-24	Set-79	Set-47	Set-37
MLOC_10040	MLOC_10618	MLOC_10080	MLOC_10007	MLOC_15081	MLOC_10001	MLOC_10967	MLOC_10131	MLOC_10066	MLOC_10734	MLOC_10588	MLOC_10013	MLOC_11452	MLOC_11531	MLOC_12283
MLOC_10218	MLOC_10635	MLOC_10176	MLOC_10031	MLOC_20083	MLOC_10027	MLOC_12393	MLOC_10229	MLOC_10177	MLOC_13167	MLOC_11761	MLOC_15712	MLOC_12061	MLOC_11850	MLOC_12626
MLOC_10224	MLOC_1068	MLOC_10201	MLOC_10032	MLOC_21848	MLOC_10028	MLOC_16300	MLOC_10613	MLOC_10183	MLOC_1491	MLOC_14114	MLOC_17903	MLOC_12822	MLOC_11885	MLOC_15925
MLOC_10314	MLOC_10779	MLOC_10208	MLOC_10033	MLOC_2556	MLOC_10050	MLOC_17148	MLOC_11423	MLOC_10292	MLOC_16814	MLOC_15777	MLOC_23666	MLOC_13042	MLOC_13612	MLOC_17002
MLOC_10397	MLOC_10876	MLOC_10225	MLOC_10090	MLOC_34489	MLOC_10070	MLOC_21036	MLOC_12040	MLOC_10329	MLOC_17126	MLOC_16149	MLOC_26667	MLOC_13624	MLOC_13819	MLOC_18337
MLOC_10452	MLOC_10919	MLOC_10279	MLOC_10146	MLOC_36867	MLOC_10111	MLOC_2539	MLOC_14228	MLOC_10342	MLOC_17211	MLOC_16331	MLOC_33875	MLOC_13836	MLOC_13991	MLOC_19670
MLOC_10482	MLOC_10922	MLOC_10282	MLOC_10169	MLOC_54419	MLOC_10139	MLOC_26683	MLOC_15283	MLOC_10364	MLOC_18718	MLOC_21811	MLOC_35025	MLOC_14076	MLOC_14677	MLOC_21264
MLOC_10816	MLOC_11125	MLOC_10343	MLOC_10199	MLOC_55352	MLOC_10160	MLOC_28495	MLOC_17499	MLOC_10376	MLOC_21021	MLOC_37549	MLOC_38009	MLOC_14385	MLOC_15659	MLOC_34767
MLOC_10873	MLOC_11262	MLOC_10348	MLOC_10269	MLOC_55967	MLOC_10174	MLOC_32712	MLOC_17885	MLOC_10385	MLOC_21573	MLOC_37646	MLOC_38109	MLOC_15396	MLOC_17176	MLOC_37763
MLOC_11254	MLOC_11283	MLOC_10392	MLOC_10304	MLOC_72174	MLOC_10195	MLOC_36300	MLOC_17938	MLOC_10399	MLOC_23772	MLOC_4428	MLOC_4373	MLOC_18416	MLOC_18223	MLOC_44159
MLOC_11370	MLOC_11419	MLOC_10406	MLOC_10308	MLOC_74390	MLOC_10219	MLOC_36540	MLOC_19923	MLOC_10489	MLOC_24388	MLOC_44303	MLOC_54015	MLOC_18705	MLOC_35254	MLOC_44238
MLOC_11744	MLOC_11560	MLOC_10422	MLOC_10310	MLOC_75754	MLOC_10247	MLOC_3661	MLOC_21503	MLOC_10567	MLOC_27966	MLOC_4782	MLOC_56165	MLOC_19179	MLOC_35512	MLOC_44256
MLOC_11818	MLOC_11583	MLOC_10471	MLOC_10322	MLOC_80384	MLOC_10261	MLOC_36868	MLOC_21774	MLOC_10621	MLOC_3335	MLOC_52040	MLOC_56980	MLOC_19557	MLOC_36562	MLOC_4673
MLOC_11924	MLOC_11875	MLOC_10472	MLOC_10346	MLOC_80595	MLOC_10271	MLOC_37446	MLOC_24886	MLOC_10629	MLOC_34498	MLOC_52170	MLOC_60060	MLOC_19596	MLOC_3665	MLOC_51412
MLOC_11950	MLOC_11999	MLOC_10655	MLOC_10371		MLOC_10312	MLOC_37885	MLOC_3231	MLOC_1064	MLOC_34939	MLOC_52455	MLOC_60849	MLOC_19874	MLOC_3743	MLOC_56998
MLOC_11952	MLOC_12260	MLOC_10665	MLOC_1044		MLOC_10347	MLOC_38676	MLOC_37918	MLOC_10656	MLOC_35138	MLOC_53443	MLOC_66195	MLOC_20487	MLOC_38256	MLOC_58800
MLOC_11960	MLOC_12350	MLOC_10676	MLOC_10449		MLOC_10423	MLOC_4324	MLOC_44327	MLOC_10666	MLOC_35750	MLOC_53632	MLOC_67497	MLOC_21169	MLOC_43498	MLOC_60633
MLOC_11991	MLOC_12385	MLOC_10685	MLOC_10478		MLOC_10428	MLOC_4372	MLOC_45783	MLOC_10669	MLOC_36586	MLOC_54902	MLOC_6783	MLOC_21196	MLOC_43693	MLOC_61805
MLOC_12056	MLOC_12402	MLOC_10753	MLOC_10498		MLOC_10457	MLOC_44074	MLOC_46711	MLOC_10727	MLOC_36760	MLOC_55580	MLOC_68021	MLOC_22698	MLOC_44795	MLOC_62750
MLOC_12163	MLOC_12443	MLOC_10778	MLOC_10504		MLOC_10464	MLOC_44991	MLOC_50701	MLOC_10743	MLOC_36900	MLOC_56325	MLOC_68062	MLOC_36414	MLOC_5163	MLOC_64056
MLOC_12171	MLOC_12459	MLOC_10783	MLOC_10511		MLOC_10541	MLOC_50671	MLOC_52639	MLOC_10764	MLOC_37244	MLOC_57069	MLOC_68913	MLOC_37378	MLOC_52847	MLOC_64743
MLOC_12293	MLOC_12466	MLOC_10789	MLOC_10600		MLOC_10546	MLOC_52027	MLOC_52916	MLOC_10769	MLOC_37292	MLOC_57736	MLOC_71633	MLOC_3923	MLOC_53120	MLOC_65914
MLOC_12320	MLOC_1248	MLOC_1081	MLOC_10662		MLOC_10585	MLOC_53621	MLOC_55401	MLOC_10826	MLOC_37328	MLOC_60439	MLOC_75032	MLOC_40366	MLOC_54177	MLOC_66563
MLOC_12388	MLOC_12571	MLOC_10856	MLOC_10688		MLOC_10606	MLOC_54087	MLOC_5618	MLOC_10855	MLOC_37850	MLOC_60691	MLOC_76334	MLOC_42873	MLOC_54272	MLOC_67376
MLOC_12507	MLOC_12672	MLOC_1098	MLOC_10722		MLOC_10609	MLOC_54431	MLOC_57823	MLOC_10858	MLOC_38099	MLOC_61174		MLOC_43860	MLOC_55261	MLOC_6818
MLOC_12540	MLOC_12747	MLOC_11046	MLOC_10754		MLOC_10614	MLOC_56441	MLOC_59969	MLOC_10860	MLOC_3839	MLOC_61350		MLOC_44726	MLOC_56252	MLOC_68568
MLOC_12550	MLOC_12810	MLOC_11129	MLOC_10793		MLOC_10658	MLOC_5684	MLOC_60655	MLOC_10878	MLOC_47648	MLOC_63302		MLOC_44757	MLOC_5941	MLOC_72666
MLOC_12602	MLOC_12977	MLOC_11427	MLOC_10797		MLOC_1069	MLOC_57196	MLOC_61688	MLOC_10884	MLOC_47898	MLOC_6506		MLOC_44890	MLOC_60834	MLOC_7297
MLOC_12636	MLOC_13033	MLOC_11431	MLOC_10811		MLOC_10702	MLOC_57275	MLOC_62759	MLOC_10889	MLOC_51459	MLOC_65462		MLOC_44990	MLOC_61547	MLOC_73301
MLOC_12637	MLOC_13122	MLOC_11460	MLOC_10832		MLOC_10729	MLOC_59840	MLOC_63035	MLOC_10892	MLOC_52133	MLOC_65636		MLOC_45165	MLOC_62134	MLOC_74587
MLOC_12687	MLOC_13213	MLOC_11492	MLOC_10849		MLOC_10731	MLOC_61085	MLOC_6327	MLOC_10957	MLOC_52144	MLOC_65818		MLOC_49356	MLOC_64374	MLOC_74636
MLOC_12768	MLOC_13239	MLOC_11497	MLOC_10859		MLOC_10745	MLOC_63332	MLOC_63560	MLOC_10963	MLOC_55185	MLOC_71416		MLOC_4948	MLOC_64878	MLOC_74702
MLOC_12906	MLOC_13316	MLOC_11524	MLOC_10879		MLOC_10755	MLOC_64417	MLOC_63569	MLOC_10982	MLOC_55595	MLOC_72733		MLOC_4996	MLOC_64881	MLOC_75842
MLOC_13104	MLOC_13422	MLOC_11717	MLOC_10916		MLOC_10777	MLOC_65460	MLOC_65030	MLOC_11060	MLOC_56983	MLOC_72790		MLOC_52397	MLOC_66801	MLOC_79046
MLOC_13401	MLOC_13546	MLOC_11730	MLOC_11028		MLOC_10812	MLOC_66650	MLOC_65134	MLOC_11065	MLOC_58851	MLOC_73052		MLOC_52585	MLOC_67781	MLOC_79331
MLOC_13417	MLOC_13598	MLOC_11752	MLOC_1104		MLOC_10840	MLOC_69418	MLOC_65860	MLOC_11126	MLOC_58915	MLOC_735		MLOC_52930	MLOC_68730	MLOC_81773
MLOC_13564	MLOC_13772	MLOC_11789	MLOC_1106		MLOC_10854	MLOC_71534	MLOC_65917	MLOC_11220	MLOC_58960	MLOC_73638		MLOC_53079	MLOC_6972	MLOC_9982
MLOC_13619	MLOC_14103	MLOC_11796	MLOC_11090		MLOC_10877	MLOC_75598	MLOC_66148	MLOC_11225	MLOC_59273	MLOC_7826		MLOC_53258	MLOC_69901
MLOC_13683	MLOC_14153	MLOC_1181	MLOC_11096		MLOC_1091	MLOC_76772	MLOC_66314	MLOC_11246	MLOC_59520	MLOC_79642		MLOC_5432	MLOC_70664
MLOC_13704	MLOC_14272	MLOC_11877	MLOC_11115		MLOC_10926	MLOC_79030	MLOC_68356	MLOC_11248	MLOC_59618			MLOC_55762	MLOC_72723
MLOC_13737	MLOC_14584	MLOC_11969	MLOC_11136		MLOC_10953	MLOC_9957	MLOC_70743	MLOC_11249	MLOC_59642			MLOC_56151	MLOC_73440
MLOC_13741	MLOC_14727	MLOC_12012	MLOC_11149		MLOC_10955		MLOC_70816	MLOC_11292	MLOC_60208			MLOC_58090	MLOC_73666
MLOC_13760	MLOC_14814	MLOC_12125	MLOC_11180		MLOC_10956		MLOC_71307	MLOC_11293	MLOC_60352			MLOC_58287	MLOC_74330
MLOC_13807	MLOC_15014	MLOC_12134	MLOC_11260		MLOC_10980		MLOC_72001	MLOC_11317	MLOC_60701			MLOC_58680	MLOC_74699
MLOC_13871	MLOC_15120	MLOC_12168	MLOC_11279		MLOC_11021		MLOC_73081	MLOC_11435	MLOC_60852			MLOC_58704	MLOC_78030
MLOC_13880	MLOC_15145	MLOC_12220	MLOC_11359		MLOC_11031		MLOC_74641	MLOC_11446	MLOC_61492			MLOC_59070	MLOC_79567
MLOC_13885	MLOC_15202	MLOC_123	MLOC_11367		MLOC_11061		MLOC_75134	MLOC_11449	MLOC_61849			MLOC_60736	MLOC_81993
MLOC_13922	MLOC_15556	MLOC_12315	MLOC_1137		MLOC_11152		MLOC_78474	MLOC_11593	MLOC_62018			MLOC_61131
MLOC_1396	MLOC_15779	MLOC_12321	MLOC_11410		MLOC_11161		MLOC_80094	MLOC_11663	MLOC_62089			MLOC_61991
MLOC_14052	MLOC_16010	MLOC_12325	MLOC_11414		MLOC_11291		MLOC_8032	MLOC_11738	MLOC_63614			MLOC_62498
MLOC_14093	MLOC_16075	MLOC_12419	MLOC_11448		MLOC_11312		MLOC_81884	MLOC_11747	MLOC_64254			MLOC_6256
MLOC_14118	MLOC_16246	MLOC_12438	MLOC_11469		MLOC_11400			MLOC_11749	MLOC_64708			MLOC_62780
MLOC_14247	MLOC_16427	MLOC_12457	MLOC_11475		MLOC_11529			MLOC_11772	MLOC_65057			MLOC_62900
MLOC_14271	MLOC_16429	MLOC_12546	MLOC_11479		MLOC_11568			MLOC_11773	MLOC_65225			MLOC_62927
MLOC_14423	MLOC_16458	MLOC_12614	MLOC_11494		MLOC_11586			MLOC_11804	MLOC_65537			MLOC_63724
MLOC_14744	MLOC_16478	MLOC_12689	MLOC_11523		MLOC_11590			MLOC_11832	MLOC_65565			MLOC_64679
MLOC_14774	MLOC_165	MLOC_12711	MLOC_11534		MLOC_11629			MLOC_11833	MLOC_65569			MLOC_64805
MLOC_14852	MLOC_16558	MLOC_12725	MLOC_11563		MLOC_11632			MLOC_11835	MLOC_65812			MLOC_65219
MLOC_14881	MLOC_16595	MLOC_1273	MLOC_11572		MLOC_11635			MLOC_11852	MLOC_66557			MLOC_65859
MLOC_15067	MLOC_16734	MLOC_12761	MLOC_11659		MLOC_11692			MLOC_11953	MLOC_68180			MLOC_66074
MLOC_15079	MLOC_16798	MLOC_12765	MLOC_11662		MLOC_11693			MLOC_11977	MLOC_68183			MLOC_66259
MLOC_15114	MLOC_16950	MLOC_12786	MLOC_11677		MLOC_11711			MLOC_12000	MLOC_68703			MLOC_67012
MLOC_15115	MLOC_17228	MLOC_12984	MLOC_11701		MLOC_11785			MLOC_12095	MLOC_68832			MLOC_67524
MLOC_15267	MLOC_17298	MLOC_13045	MLOC_11729		MLOC_11828			MLOC_12105	MLOC_69020			MLOC_67834
MLOC_15391	MLOC_17525	MLOC_13110	MLOC_11792		MLOC_11884			MLOC_12116	MLOC_70430			MLOC_69288
MLOC_15446	MLOC_17772	MLOC_13175	MLOC_11838		MLOC_11893			MLOC_12172	MLOC_71767			MLOC_69342
MLOC_15707	MLOC_17787	MLOC_13187	MLOC_11900		MLOC_11897			MLOC_12185	MLOC_71896			MLOC_7007
MLOC_15773	MLOC_17803	MLOC_13273	MLOC_11923		MLOC_11912			MLOC_12188	MLOC_71922			MLOC_70866
MLOC_15911	MLOC_17860	MLOC_13411	MLOC_11927		MLOC_11932			MLOC_12268	MLOC_72250			MLOC_71446
MLOC_16047	MLOC_17861	MLOC_13495	MLOC_11941		MLOC_11961			MLOC_12288	MLOC_72465			MLOC_71809
MLOC_16049	MLOC_17883	MLOC_13587	MLOC_11943		MLOC_12034			MLOC_12290	MLOC_73194			MLOC_71930
MLOC_16268	MLOC_17983	MLOC_13651	MLOC_11954		MLOC_12039			MLOC_12335	MLOC_76360			MLOC_72614
MLOC_16470	MLOC_18077	MLOC_13653	MLOC_11982		MLOC_12048			MLOC_12452	MLOC_76927			MLOC_72691
MLOC_16572	MLOC_18114	MLOC_13663	MLOC_12053		MLOC_12057			MLOC_12464				MLOC_73477
MLOC_16939	MLOC_18185	MLOC_13673	MLOC_12077		MLOC_12107			MLOC_1250				MLOC_7476
MLOC_17061	MLOC_18224	MLOC_13682	MLOC_12130		MLOC_12176			MLOC_12525				MLOC_76000
MLOC_17735	MLOC_18321	MLOC_13746	MLOC_12166		MLOC_12179			MLOC_12553				MLOC_76706
MLOC_18031	MLOC_18325	MLOC_1375	MLOC_12169		MLOC_12193			MLOC_12555				MLOC_76968
MLOC_18082	MLOC_18373	MLOC_13768	MLOC_12181		MLOC_12233			MLOC_12581				MLOC_77349
MLOC_18468	MLOC_18667	MLOC_13781	MLOC_12225		MLOC_12234			MLOC_12589
MLOC_18578	MLOC_18670	MLOC_13884	MLOC_12337		MLOC_12252			MLOC_12610
MLOC_18648	MLOC_18811	MLOC_13894	MLOC_12347		MLOC_12266			MLOC_12641
MLOC_18800	MLOC_18823	MLOC_13902	MLOC_12383		MLOC_12395			MLOC_12648
MLOC_19324	MLOC_18976	MLOC_13927	MLOC_12446		MLOC_12403			MLOC_12681
MLOC_194	MLOC_18991	MLOC_13931	MLOC_12447		MLOC_12420			MLOC_12685
MLOC_19554	MLOC_19025	MLOC_14021	MLOC_12458		MLOC_12482			MLOC_12693
MLOC_1956	MLOC_19255	MLOC_14113	MLOC_12513		MLOC_12521			MLOC_12704
MLOC_1972	MLOC_19455	MLOC_14130	MLOC_12526		MLOC_12616			MLOC_12748
MLOC_19854	MLOC_19475	MLOC_14188	MLOC_12619		MLOC_12634			MLOC_12809
MLOC_19863	MLOC_19539	MLOC_14202	MLOC_12653		MLOC_12684			MLOC_1288
MLOC_19889	MLOC_19846	MLOC_14209	MLOC_12729		MLOC_12781			MLOC_1290
MLOC_20089	MLOC_19974	MLOC_14214	MLOC_12744		MLOC_12806			MLOC_12900
MLOC_20118	MLOC_20050	MLOC_14294	MLOC_12824		MLOC_12843			MLOC_12985
MLOC_20306	MLOC_20077	MLOC_14310	MLOC_12830		MLOC_12844			MLOC_13074
MLOC_20442	MLOC_20297	MLOC_14349	MLOC_12849		MLOC_12925			MLOC_13141
MLOC_20566	MLOC_20747	MLOC_14409	MLOC_12877		MLOC_12963			MLOC_13176
MLOC_20791	MLOC_2075	MLOC_14475	MLOC_12883		MLOC_13014			MLOC_13228
MLOC_21038	MLOC_20864	MLOC_14628	MLOC_12890		MLOC_1304			MLOC_13255
MLOC_21153	MLOC_21004	MLOC_14667	MLOC_12901		MLOC_13048			MLOC_13267
MLOC_21210	MLOC_21356	MLOC_14736	MLOC_12924		MLOC_13066			MLOC_13269
MLOC_21456	MLOC_21442	MLOC_14773	MLOC_12939		MLOC_13095			MLOC_13301
MLOC_22183	MLOC_21615	MLOC_14779	MLOC_1297		MLOC_13099			MLOC_13441
MLOC_22296	MLOC_21933	MLOC_14916	MLOC_12973		MLOC_13115			MLOC_13447
MLOC_22418	MLOC_21938	MLOC_1497	MLOC_1299		MLOC_13146			MLOC_13471
MLOC_23045	MLOC_22208	MLOC_15034	MLOC_13072		MLOC_13165			MLOC_13484
MLOC_2310	MLOC_22341	MLOC_15059	MLOC_13106		MLOC_1326			MLOC_13504
MLOC_23198	MLOC_22626	MLOC_15109	MLOC_13135		MLOC_13341			MLOC_13610
MLOC_23596	MLOC_22943	MLOC_15148	MLOC_13169		MLOC_13345			MLOC_13613
MLOC_23606	MLOC_23055	MLOC_15155	MLOC_1318		MLOC_13410			MLOC_13635
MLOC_24214	MLOC_23495	MLOC_15443	MLOC_13193		MLOC_13456			MLOC_13638
MLOC_2444	MLOC_24040	MLOC_15459	MLOC_132		MLOC_13520			MLOC_13691
MLOC_24700	MLOC_24609	MLOC_15677	MLOC_13207		MLOC_13577			MLOC_13714
MLOC_24730	MLOC_24729	MLOC_15678	MLOC_13212		MLOC_13604			MLOC_1373
MLOC_25291	MLOC_24946	MLOC_15718	MLOC_13243		MLOC_13732			MLOC_13739
MLOC_25856	MLOC_24962	MLOC_15889	MLOC_13372		MLOC_13752			MLOC_13818
MLOC_25873	MLOC_25678	MLOC_15937	MLOC_13385		MLOC_13787			MLOC_1385
MLOC_275	MLOC_2573	MLOC_15972	MLOC_13427		MLOC_13813			MLOC_13850
MLOC_2752	MLOC_25808	MLOC_16221	MLOC_13429		MLOC_13895			MLOC_13908
MLOC_27655	MLOC_26641	MLOC_16235	MLOC_13481		MLOC_13910			MLOC_13932
MLOC_27789	MLOC_2848	MLOC_16240	MLOC_13532		MLOC_13913			MLOC_13961
MLOC_28454	MLOC_2875	MLOC_16249	MLOC_13572		MLOC_13920			MLOC_14036
MLOC_2849	MLOC_29271	MLOC_1635	MLOC_13583		MLOC_13975			MLOC_14069
MLOC_29241	MLOC_3036	MLOC_16383	MLOC_13658		MLOC_13981			MLOC_14101
MLOC_29257	MLOC_30598	MLOC_16453	MLOC_13677		MLOC_14006			MLOC_14148
MLOC_29808	MLOC_30724	MLOC_16468	MLOC_13689		MLOC_14041			MLOC_14151
MLOC_29951	MLOC_30751	MLOC_16471	MLOC_13765		MLOC_14062			MLOC_14157
MLOC_30041	MLOC_31442	MLOC_16521	MLOC_13829		MLOC_14090			MLOC_14189
MLOC_30215	MLOC_32072	MLOC_16643	MLOC_13879		MLOC_14097			MLOC_14212
MLOC_3038	MLOC_32207	MLOC_16644	MLOC_1393		MLOC_14115			MLOC_14236
MLOC_31441	MLOC_3282	MLOC_16742	MLOC_13942		MLOC_14140			MLOC_14259
MLOC_319	MLOC_33144	MLOC_16787	MLOC_13987		MLOC_14167			MLOC_14286
MLOC_3235	MLOC_3355	MLOC_16792	MLOC_14121		MLOC_14176			MLOC_14293
MLOC_3315	MLOC_33861	MLOC_16831	MLOC_14183		MLOC_14178			MLOC_14344
MLOC_33315	MLOC_33910	MLOC_16880	MLOC_14206		MLOC_14198			MLOC_14390
MLOC_33777	MLOC_34058	MLOC_16918	MLOC_14207		MLOC_14280			MLOC_14456
MLOC_3385	MLOC_34107	MLOC_16969	MLOC_14288		MLOC_14311			MLOC_14516
MLOC_33876	MLOC_3422	MLOC_16980	MLOC_14372		MLOC_14364			MLOC_14530
MLOC_3392	MLOC_34362	MLOC_17029	MLOC_14397		MLOC_14393			MLOC_14580
MLOC_34173	MLOC_34364	MLOC_17068	MLOC_14470		MLOC_14405			MLOC_14604
MLOC_34266	MLOC_34441	MLOC_17321	MLOC_14543		MLOC_14435			MLOC_14621
MLOC_34565	MLOC_34455	MLOC_174	MLOC_14578		MLOC_14462			MLOC_14660
MLOC_34638	MLOC_34543	MLOC_17459	MLOC_14591		MLOC_14537			MLOC_14747
MLOC_34820	MLOC_34562	MLOC_17549	MLOC_14661		MLOC_14559			MLOC_14802
MLOC_34952	MLOC_34610	MLOC_17719	MLOC_14679		MLOC_14582			MLOC_14804
MLOC_34955	MLOC_34622	MLOC_17726	MLOC_14695		MLOC_14601			MLOC_14812
MLOC_34992	MLOC_34629	MLOC_18076	MLOC_14700		MLOC_14622			MLOC_14903
MLOC_35005	MLOC_34809	MLOC_18278	MLOC_14732		MLOC_14629			MLOC_14936
MLOC_35082	MLOC_34851	MLOC_18280	MLOC_14746		MLOC_14656			MLOC_14939
MLOC_35155	MLOC_3502	MLOC_18520	MLOC_14890		MLOC_14711			MLOC_14940
MLOC_3539	MLOC_36363	MLOC_18521	MLOC_1493		MLOC_14795			MLOC_14987
MLOC_36301	MLOC_36423	MLOC_18650	MLOC_14945		MLOC_14883			MLOC_15027
MLOC_36331	MLOC_36438	MLOC_18714	MLOC_1496		MLOC_14884			MLOC_15171
MLOC_3653	MLOC_36591	MLOC_18741	MLOC_14978		MLOC_14923			MLOC_15174
MLOC_36573	MLOC_36707	MLOC_18857	MLOC_14994		MLOC_15010			MLOC_15177
MLOC_36574	MLOC_36717	MLOC_19285	MLOC_14997		MLOC_15043			MLOC_15192
MLOC_36623	MLOC_36726	MLOC_19326	MLOC_15016		MLOC_1507			MLOC_15203
MLOC_36634	MLOC_36743	MLOC_19358	MLOC_15028		MLOC_15070			MLOC_15222
MLOC_36638	MLOC_36799	MLOC_19374	MLOC_15082		MLOC_15154			MLOC_15274
MLOC_36749	MLOC_36824	MLOC_19489	MLOC_15135		MLOC_1517			MLOC_15279
MLOC_36806	MLOC_36849	MLOC_19702	MLOC_15151		MLOC_1518			MLOC_15325
MLOC_36883	MLOC_36873	MLOC_19786	MLOC_15215		MLOC_15181			MLOC_15333
MLOC_37169	MLOC_36930	MLOC_19902	MLOC_15286		MLOC_15214			MLOC_15376
MLOC_37219	MLOC_36970	MLOC_20045	MLOC_15337		MLOC_15227			MLOC_15402
MLOC_37321	MLOC_36992	MLOC_20250	MLOC_15380		MLOC_15230			MLOC_15462
MLOC_37355	MLOC_37070	MLOC_20389	MLOC_15442		MLOC_15242			MLOC_15510
MLOC_37381	MLOC_37131	MLOC_20488	MLOC_15515		MLOC_15249			MLOC_15516
MLOC_37602	MLOC_37134	MLOC_20541	MLOC_15579		MLOC_15256			MLOC_15558
MLOC_37760	MLOC_37159	MLOC_20608	MLOC_15606		MLOC_15295			MLOC_15574
MLOC_37854	MLOC_3720	MLOC_20636	MLOC_15629		MLOC_15296			MLOC_15595
MLOC_37976	MLOC_37242	MLOC_20729	MLOC_15680		MLOC_15361			MLOC_15650
MLOC_38039	MLOC_37329	MLOC_20740	MLOC_15700		MLOC_15385			MLOC_15681
MLOC_38052	MLOC_37452	MLOC_20802	MLOC_15770		MLOC_15398			MLOC_15776
MLOC_38181	MLOC_3759	MLOC_21149	MLOC_15785		MLOC_15413			MLOC_15784
MLOC_38209	MLOC_3766	MLOC_21204	MLOC_15792		MLOC_15435			MLOC_1579
MLOC_38318	MLOC_37773	MLOC_21220	MLOC_15832		MLOC_15467			MLOC_15805
MLOC_38467	MLOC_3779	MLOC_21399	MLOC_15853		MLOC_15485			MLOC_1587
MLOC_38479	MLOC_37792	MLOC_21457	MLOC_15900		MLOC_15496			MLOC_15914
MLOC_3857	MLOC_37856	MLOC_21459	MLOC_15948		MLOC_15499			MLOC_15947
MLOC_38574	MLOC_37907	MLOC_21559	MLOC_15952		MLOC_15530			MLOC_15954
MLOC_38910	MLOC_37946	MLOC_21595	MLOC_15977		MLOC_15538			MLOC_16007
MLOC_38922	MLOC_37947	MLOC_21688	MLOC_16024		MLOC_15559			MLOC_16056
MLOC_38951	MLOC_38061	MLOC_21708	MLOC_16107		MLOC_15562			MLOC_16059
MLOC_39055	MLOC_38080	MLOC_22167	MLOC_16121		MLOC_1557			MLOC_1607
MLOC_39155	MLOC_38106	MLOC_22197	MLOC_16185		MLOC_15631			MLOC_16094
MLOC_39570	MLOC_38280	MLOC_22343	MLOC_16187		MLOC_15638			MLOC_16223
MLOC_3994	MLOC_38421	MLOC_22377	MLOC_16230		MLOC_15724			MLOC_16275
MLOC_40168	MLOC_38424	MLOC_22458	MLOC_16280		MLOC_15730			MLOC_16279
MLOC_40523	MLOC_38431	MLOC_22463	MLOC_16313		MLOC_15844			MLOC_16320
MLOC_40666	MLOC_38447	MLOC_22498	MLOC_16345		MLOC_15927			MLOC_16333
MLOC_4108	MLOC_38468	MLOC_22532	MLOC_16610		MLOC_15936			MLOC_16402
MLOC_41147	MLOC_38610	MLOC_23041	MLOC_16614		MLOC_15968			MLOC_16428
MLOC_4115	MLOC_38658	MLOC_23044	MLOC_16769		MLOC_15992			MLOC_16464
MLOC_41230	MLOC_38808	MLOC_23107	MLOC_16818		MLOC_16035			MLOC_16522
MLOC_4127	MLOC_38843	MLOC_23179	MLOC_16828		MLOC_16086			MLOC_16571
MLOC_42185	MLOC_38901	MLOC_23199	MLOC_16958		MLOC_16176			MLOC_16585
MLOC_42860	MLOC_38945	MLOC_23297	MLOC_1697		MLOC_16205			MLOC_16609
MLOC_42878	MLOC_39179	MLOC_23396	MLOC_16978		MLOC_16226			MLOC_16711
MLOC_43138	MLOC_39203	MLOC_23688	MLOC_16987		MLOC_16266			MLOC_16732
MLOC_4341	MLOC_39235	MLOC_23760	MLOC_17018		MLOC_16293			MLOC_16768
MLOC_43537	MLOC_39974	MLOC_23980	MLOC_17072		MLOC_16303			MLOC_16791
MLOC_43689	MLOC_40016	MLOC_24231	MLOC_17090		MLOC_16410			MLOC_16821
MLOC_43732	MLOC_4076	MLOC_24605	MLOC_17133		MLOC_16420			MLOC_16853
MLOC_44187	MLOC_41138	MLOC_2480	MLOC_17206		MLOC_16432			MLOC_16968
MLOC_44190	MLOC_4180	MLOC_24802	MLOC_17238		MLOC_16437			MLOC_16972
MLOC_44668	MLOC_41994	MLOC_24830	MLOC_17301		MLOC_16499			MLOC_16998
MLOC_44777	MLOC_4201	MLOC_25000	MLOC_17312		MLOC_16506			MLOC_17011
MLOC_44978	MLOC_42946	MLOC_25310	MLOC_17343		MLOC_16544			MLOC_17055
MLOC_45035	MLOC_43005	MLOC_25403	MLOC_17360		MLOC_1658			MLOC_17194
MLOC_45278	MLOC_43076	MLOC_25698	MLOC_17382		MLOC_16606			MLOC_17219
MLOC_4557	MLOC_43080	MLOC_25701	MLOC_17456		MLOC_16607			MLOC_17308
MLOC_4567	MLOC_43465	MLOC_25879	MLOC_17457		MLOC_16702			MLOC_17331
MLOC_47103	MLOC_44080	MLOC_259	MLOC_17477		MLOC_16706			MLOC_17346
MLOC_47482	MLOC_44095	MLOC_26199	MLOC_17596		MLOC_16727			MLOC_17358
MLOC_47807	MLOC_44133	MLOC_26352	MLOC_17602		MLOC_16803			MLOC_17389
MLOC_4801	MLOC_44152	MLOC_26643	MLOC_17646		MLOC_16849			MLOC_17394
MLOC_48264	MLOC_44295	MLOC_26864	MLOC_17792		MLOC_16929			MLOC_17429
MLOC_4890	MLOC_4434	MLOC_28103	MLOC_17920		MLOC_16944			MLOC_17433
MLOC_49204	MLOC_44386	MLOC_28289	MLOC_17984		MLOC_16963			MLOC_17473
MLOC_49710	MLOC_44399	MLOC_2842	MLOC_17998		MLOC_16981			MLOC_17476
MLOC_49738	MLOC_44514	MLOC_2862	MLOC_17999		MLOC_17089			MLOC_17512
MLOC_49954	MLOC_4452	MLOC_2910	MLOC_18039		MLOC_17110			MLOC_17514
MLOC_50075	MLOC_44534	MLOC_29381	MLOC_18060		MLOC_17167			MLOC_17573
MLOC_5029	MLOC_44619	MLOC_30245	MLOC_18080		MLOC_17327			MLOC_17612
MLOC_50454	MLOC_4500	MLOC_30332	MLOC_18099		MLOC_17364			MLOC_17714
MLOC_50823	MLOC_45058	MLOC_30580	MLOC_18137		MLOC_17405			MLOC_1772
MLOC_50974	MLOC_45078	MLOC_30715	MLOC_18165		MLOC_17436			MLOC_1773
MLOC_5111	MLOC_45236	MLOC_30809	MLOC_18288		MLOC_17545			MLOC_17819
MLOC_51139	MLOC_45258	MLOC_31219	MLOC_18441		MLOC_17586			MLOC_17850
MLOC_51405	MLOC_45353	MLOC_31329	MLOC_18493		MLOC_17604			MLOC_17879
MLOC_5147	MLOC_45679	MLOC_31697	MLOC_18522		MLOC_17605			MLOC_17927
MLOC_51578	MLOC_46074	MLOC_32179	MLOC_18525		MLOC_17635			MLOC_17982
MLOC_51660	MLOC_46147	MLOC_3237	MLOC_18662		MLOC_17699			MLOC_18053
MLOC_51687	MLOC_47250	MLOC_32569	MLOC_18664		MLOC_17755			MLOC_181
MLOC_51867	MLOC_47627	MLOC_3272	MLOC_18719		MLOC_17775			MLOC_18120
MLOC_51886	MLOC_4787	MLOC_32780	MLOC_18723		MLOC_17796			MLOC_18254
MLOC_51936	MLOC_48354	MLOC_32870	MLOC_18751		MLOC_17842			MLOC_1826
MLOC_52096	MLOC_484	MLOC_32877	MLOC_18767		MLOC_17852			MLOC_18443
MLOC_52134	MLOC_48429	MLOC_32946	MLOC_18778		MLOC_17874			MLOC_18499
MLOC_5223	MLOC_4846	MLOC_32958	MLOC_18886		MLOC_17902			MLOC_18515
MLOC_5226	MLOC_4848	MLOC_32988	MLOC_18900		MLOC_17987			MLOC_18524
MLOC_52352	MLOC_48708	MLOC_33002	MLOC_19019		MLOC_17993			MLOC_18557
MLOC_52653	MLOC_48956	MLOC_33004	MLOC_19136		MLOC_18028			MLOC_18610
MLOC_52820	MLOC_49358	MLOC_33267	MLOC_19210		MLOC_18050			MLOC_18632
MLOC_53009	MLOC_49593	MLOC_33664	MLOC_19253		MLOC_18092			MLOC_18635
MLOC_53028	MLOC_49818	MLOC_33744	MLOC_19286		MLOC_18132			MLOC_18686
MLOC_5319	MLOC_50485	MLOC_33897	MLOC_19501		MLOC_18233			MLOC_18725
MLOC_53280	MLOC_5080	MLOC_34251	MLOC_19527		MLOC_18308			MLOC_18867
MLOC_53307	MLOC_50835	MLOC_34659	MLOC_19541		MLOC_18320			MLOC_1888
MLOC_53424	MLOC_50984	MLOC_34855	MLOC_19548		MLOC_18326			MLOC_18929
MLOC_53453	MLOC_5108	MLOC_36035	MLOC_19556		MLOC_18354			MLOC_18956
MLOC_53626	MLOC_51122	MLOC_36086	MLOC_19564		MLOC_18375			MLOC_19022
MLOC_54023	MLOC_51209	MLOC_36367	MLOC_19609		MLOC_18379			MLOC_19026
MLOC_54129	MLOC_51326	MLOC_36385	MLOC_19685		MLOC_18399			MLOC_19039
MLOC_54175	MLOC_51359	MLOC_36432	MLOC_19715		MLOC_18415			MLOC_19090
MLOC_54200	MLOC_51377	MLOC_36471	MLOC_19779		MLOC_18470			MLOC_19118
MLOC_54290	MLOC_51427	MLOC_36495	MLOC_19888		MLOC_18553			MLOC_19187
MLOC_54734	MLOC_5156	MLOC_3652	MLOC_20023		MLOC_18776			MLOC_19231
MLOC_54805	MLOC_51577	MLOC_36627	MLOC_20041		MLOC_18790			MLOC_19269
MLOC_5481	MLOC_5172	MLOC_36656	MLOC_20130		MLOC_18875			MLOC_19270
MLOC_54986	MLOC_51904	MLOC_36698	MLOC_20134		MLOC_18904			MLOC_19335
MLOC_55095	MLOC_51923	MLOC_36700	MLOC_20318		MLOC_18966			MLOC_19397
MLOC_55150	MLOC_51973	MLOC_36742	MLOC_20378		MLOC_19012			MLOC_19401
MLOC_55246	MLOC_52043	MLOC_36825	MLOC_20384		MLOC_19079			MLOC_19463
MLOC_55270	MLOC_52146	MLOC_36835	MLOC_20438		MLOC_19119			MLOC_19468
MLOC_55271	MLOC_52497	MLOC_36870	MLOC_20532		MLOC_19143			MLOC_1954
MLOC_55413	MLOC_52549	MLOC_36909	MLOC_20591		MLOC_19150			MLOC_19633
MLOC_55414	MLOC_52702	MLOC_36959	MLOC_20638		MLOC_19352			MLOC_19649
MLOC_55435	MLOC_52788	MLOC_36989	MLOC_20687		MLOC_19435			MLOC_19663
MLOC_55574	MLOC_5280	MLOC_37001	MLOC_20738		MLOC_19478			MLOC_19711
MLOC_55627	MLOC_52822	MLOC_37050	MLOC_20815		MLOC_19484			MLOC_19742
MLOC_55683	MLOC_52907	MLOC_37055	MLOC_20865		MLOC_19635			MLOC_19750
MLOC_55741	MLOC_53084	MLOC_37060	MLOC_20943		MLOC_19725			MLOC_19773
MLOC_55823	MLOC_53110	MLOC_37085	MLOC_21032		MLOC_19759			MLOC_19814
MLOC_5591	MLOC_53125	MLOC_37115	MLOC_21051		MLOC_19798			MLOC_19862
MLOC_560	MLOC_53170	MLOC_3712	MLOC_21103		MLOC_19824			MLOC_19930
MLOC_56162	MLOC_53193	MLOC_37222	MLOC_21175		MLOC_20029			MLOC_19954
MLOC_56175	MLOC_53215	MLOC_37284	MLOC_2118		MLOC_20051			MLOC_1996
MLOC_5639	MLOC_53219	MLOC_37402	MLOC_21199		MLOC_20059			MLOC_20094
MLOC_56703	MLOC_53226	MLOC_37498	MLOC_212		MLOC_20076			MLOC_20163
MLOC_56895	MLOC_53246	MLOC_37499	MLOC_21297		MLOC_20078			MLOC_2019
MLOC_56927	MLOC_53267	MLOC_37626	MLOC_21411		MLOC_20190			MLOC_20210
MLOC_56994	MLOC_5327	MLOC_37666	MLOC_2142		MLOC_20288			MLOC_20301
MLOC_57004	MLOC_53316	MLOC_37719	MLOC_21463		MLOC_20525			MLOC_20363
MLOC_57130	MLOC_53542	MLOC_37725	MLOC_21535		MLOC_20597			MLOC_20538
MLOC_57148	MLOC_53688	MLOC_37729	MLOC_21561		MLOC_20732			MLOC_20545
MLOC_57200	MLOC_53822	MLOC_37738	MLOC_21796		MLOC_20746			MLOC_20609
MLOC_57248	MLOC_53950	MLOC_37765	MLOC_21966		MLOC_20770			MLOC_2078
MLOC_57377	MLOC_54001	MLOC_37783	MLOC_21990		MLOC_20798			MLOC_20784
MLOC_57430	MLOC_54103	MLOC_37798	MLOC_22000		MLOC_20816			MLOC_20786
MLOC_57452	MLOC_54126	MLOC_37944	MLOC_22022		MLOC_20818			MLOC_20841
MLOC_57467	MLOC_5428	MLOC_3799	MLOC_22042		MLOC_20854			MLOC_20848
MLOC_57653	MLOC_54346	MLOC_37998	MLOC_22178		MLOC_20877			MLOC_20874
MLOC_57666	MLOC_5438	MLOC_38042	MLOC_22271		MLOC_20879			MLOC_20885
MLOC_57691	MLOC_54458	MLOC_38120	MLOC_22325		MLOC_20933			MLOC_20897
MLOC_57815	MLOC_54586	MLOC_38147	MLOC_22335		MLOC_20962			MLOC_20940
MLOC_57925	MLOC_54712	MLOC_38149	MLOC_22342		MLOC_21017			MLOC_20994
MLOC_57983	MLOC_54747	MLOC_38167	MLOC_22570		MLOC_21069			MLOC_20995
MLOC_58100	MLOC_54810	MLOC_38183	MLOC_2259		MLOC_2111			MLOC_21191
MLOC_58203	MLOC_54921	MLOC_38210	MLOC_22594		MLOC_21132			MLOC_21284
MLOC_58247	MLOC_55039	MLOC_38253	MLOC_22614		MLOC_21266			MLOC_21450
MLOC_58337	MLOC_5505	MLOC_38258	MLOC_22686		MLOC_21289			MLOC_21548
MLOC_58539	MLOC_55263	MLOC_38307	MLOC_23129		MLOC_21379			MLOC_21685
MLOC_58589	MLOC_55294	MLOC_38404	MLOC_23224		MLOC_21386			MLOC_21715
MLOC_58630	MLOC_55351	MLOC_38462	MLOC_23489		MLOC_21488			MLOC_218
MLOC_58713	MLOC_55606	MLOC_38552	MLOC_23728		MLOC_21549			MLOC_21803
MLOC_59184	MLOC_55646	MLOC_38600	MLOC_23803		MLOC_21600			MLOC_21831
MLOC_59247	MLOC_55674	MLOC_38614	MLOC_23883		MLOC_21771			MLOC_21885
MLOC_59275	MLOC_55818	MLOC_38675	MLOC_23972		MLOC_21941			MLOC_21902
MLOC_59786	MLOC_55819	MLOC_38685	MLOC_24198		MLOC_22001			MLOC_21954
MLOC_59837	MLOC_55847	MLOC_38762	MLOC_2429		MLOC_22064			MLOC_21961
MLOC_59875	MLOC_5586	MLOC_38770	MLOC_24308		MLOC_22142			MLOC_22026
MLOC_59902	MLOC_55870	MLOC_3881	MLOC_24490		MLOC_22174			MLOC_22078
MLOC_59908	MLOC_56093	MLOC_3886	MLOC_24517		MLOC_22198			MLOC_22101
MLOC_60028	MLOC_56164	MLOC_38876	MLOC_24563		MLOC_22224			MLOC_22181
MLOC_60077	MLOC_56219	MLOC_38932	MLOC_24715		MLOC_22247			MLOC_22184
MLOC_60090	MLOC_56354	MLOC_38965	MLOC_24846		MLOC_22420			MLOC_22365
MLOC_60138	MLOC_56419	MLOC_3906	MLOC_25012		MLOC_22471			MLOC_22521
MLOC_60283	MLOC_56462	MLOC_39121	MLOC_25412		MLOC_22512			MLOC_22595
MLOC_60300	MLOC_56570	MLOC_39127	MLOC_25433		MLOC_22525			MLOC_22596
MLOC_60542	MLOC_5665	MLOC_39247	MLOC_25456		MLOC_22542			MLOC_22651
MLOC_60705	MLOC_56792	MLOC_39328	MLOC_25517		MLOC_22649			MLOC_22773
MLOC_60921	MLOC_56900	MLOC_39436	MLOC_25539		MLOC_2269			MLOC_22791
MLOC_61081	MLOC_56945	MLOC_39474	MLOC_25582		MLOC_2275			MLOC_22808
MLOC_61612	MLOC_56981	MLOC_395	MLOC_25672		MLOC_23000			MLOC_22988
MLOC_61692	MLOC_57101	MLOC_39527	MLOC_25688		MLOC_23120			MLOC_23021
MLOC_6176	MLOC_57112	MLOC_39585	MLOC_25893		MLOC_23200			MLOC_23103
MLOC_61817	MLOC_57134	MLOC_3959	MLOC_26028		MLOC_23254			MLOC_23250
MLOC_61829	MLOC_57139	MLOC_39634	MLOC_26329		MLOC_23649			MLOC_23365
MLOC_61904	MLOC_57180	MLOC_39640	MLOC_26394		MLOC_24024			MLOC_23367
MLOC_61929	MLOC_57217	MLOC_39693	MLOC_26558		MLOC_24208			MLOC_23473
MLOC_61964	MLOC_5726	MLOC_39726	MLOC_26762		MLOC_24602			MLOC_23755
MLOC_61972	MLOC_57420	MLOC_3974	MLOC_26767		MLOC_24740			MLOC_23899
MLOC_6200	MLOC_57434	MLOC_3975	MLOC_2686		MLOC_2484			MLOC_24056
MLOC_6215	MLOC_5765	MLOC_39787	MLOC_27067		MLOC_24854			MLOC_2431
MLOC_62354	MLOC_57830	MLOC_39888	MLOC_27074		MLOC_24861			MLOC_24657
MLOC_62380	MLOC_57911	MLOC_3996	MLOC_27086		MLOC_25162			MLOC_2513
MLOC_62543	MLOC_57998	MLOC_39969	MLOC_2714		MLOC_25218			MLOC_2515
MLOC_62580	MLOC_58028	MLOC_40035	MLOC_27364		MLOC_25411			MLOC_25460
MLOC_62603	MLOC_58156	MLOC_40062	MLOC_27531		MLOC_25435			MLOC_25601
MLOC_62611	MLOC_58262	MLOC_40064	MLOC_27807		MLOC_25453			MLOC_25763
MLOC_62631	MLOC_58351	MLOC_4012	MLOC_27945		MLOC_25784			MLOC_25780
MLOC_62638	MLOC_58507	MLOC_4022	MLOC_280		MLOC_26281			MLOC_25825
MLOC_63188	MLOC_58576	MLOC_40261	MLOC_28407		MLOC_26659			MLOC_25875
MLOC_63275	MLOC_58610	MLOC_40364	MLOC_28868		MLOC_2675			MLOC_25947
MLOC_63301	MLOC_58693	MLOC_40627	MLOC_28942		MLOC_27159			MLOC_26129
MLOC_63387	MLOC_5871	MLOC_4066	MLOC_28975		MLOC_27279			MLOC_26313
MLOC_63409	MLOC_5879	MLOC_4067	MLOC_292		MLOC_27322			MLOC_2643
MLOC_63543	MLOC_58913	MLOC_4172	MLOC_2925		MLOC_27476			MLOC_2655
MLOC_63588	MLOC_59029	MLOC_41791	MLOC_29472		MLOC_27560			MLOC_26878
MLOC_63646	MLOC_59285	MLOC_42717	MLOC_2967		MLOC_27849			MLOC_26912
MLOC_63657	MLOC_59305	MLOC_42821	MLOC_29683		MLOC_27864			MLOC_27154
MLOC_63735	MLOC_59323	MLOC_4297	MLOC_30121		MLOC_279			MLOC_2725
MLOC_63976	MLOC_59418	MLOC_43253	MLOC_3019		MLOC_27932			MLOC_2726
MLOC_64025	MLOC_59452	MLOC_4332	MLOC_3087		MLOC_28133			MLOC_27318
MLOC_64031	MLOC_59596	MLOC_4342	MLOC_31095		MLOC_28183			MLOC_2769
MLOC_64140	MLOC_59608	MLOC_43486	MLOC_31198		MLOC_28345			MLOC_27850
MLOC_64216	MLOC_59686	MLOC_43627	MLOC_31208		MLOC_28676			MLOC_28316
MLOC_6447	MLOC_59784	MLOC_43630	MLOC_31474		MLOC_29067			MLOC_28318
MLOC_64475	MLOC_59810	MLOC_43923	MLOC_3161		MLOC_2912			MLOC_28352
MLOC_64488	MLOC_59888	MLOC_43985	MLOC_3173		MLOC_29137			MLOC_29541
MLOC_64544	MLOC_59962	MLOC_44024	MLOC_31922		MLOC_29188			MLOC_2968
MLOC_6476	MLOC_59992	MLOC_44049	MLOC_31969		MLOC_2930			MLOC_3013
MLOC_64811	MLOC_60173	MLOC_44076	MLOC_3213		MLOC_29481			MLOC_3021
MLOC_6488	MLOC_60251	MLOC_44123	MLOC_32154		MLOC_29817			MLOC_3075
MLOC_64885	MLOC_60312	MLOC_44139	MLOC_32229		MLOC_30704			MLOC_30789
MLOC_64904	MLOC_60394	MLOC_44161	MLOC_32341		MLOC_3113			MLOC_312
MLOC_64906	MLOC_60423	MLOC_44214	MLOC_32346		MLOC_31320			MLOC_31759
MLOC_64939	MLOC_60447	MLOC_44233	MLOC_32468		MLOC_3156			MLOC_31807
MLOC_64966	MLOC_60843	MLOC_44242	MLOC_32627		MLOC_3169			MLOC_31846
MLOC_65036	MLOC_60943	MLOC_44262	MLOC_32702		MLOC_32526			MLOC_3255
MLOC_65039	MLOC_60965	MLOC_44278	MLOC_32910		MLOC_32914			MLOC_32698
MLOC_65268	MLOC_60979	MLOC_4430	MLOC_33086		MLOC_32990			MLOC_33094
MLOC_65442	MLOC_60985	MLOC_4431	MLOC_331		MLOC_33219			MLOC_33127
MLOC_65483	MLOC_61000	MLOC_44448	MLOC_33149		MLOC_33400			MLOC_33422
MLOC_65532	MLOC_61008	MLOC_44450	MLOC_33320		MLOC_33482			MLOC_33456
MLOC_66000	MLOC_61017	MLOC_44488	MLOC_33522		MLOC_33510			MLOC_33688
MLOC_66027	MLOC_61042	MLOC_44513	MLOC_33538		MLOC_33768			MLOC_33796
MLOC_66523	MLOC_61062	MLOC_44533	MLOC_33561		MLOC_33774			MLOC_33896
MLOC_66574	MLOC_61089	MLOC_4458	MLOC_33638		MLOC_34004			MLOC_34003
MLOC_66740	MLOC_61117	MLOC_44625	MLOC_3384		MLOC_34029			MLOC_34098
MLOC_6697	MLOC_61290	MLOC_44708	MLOC_34111		MLOC_34078			MLOC_34294
MLOC_67060	MLOC_61306	MLOC_44739	MLOC_34155		MLOC_3412			MLOC_34316
MLOC_67137	MLOC_61352	MLOC_44750	MLOC_34230		MLOC_34127			MLOC_34477
MLOC_67164	MLOC_61638	MLOC_44763	MLOC_34287		MLOC_34159			MLOC_34526
MLOC_67216	MLOC_61708	MLOC_44778	MLOC_34350		MLOC_34262			MLOC_34548
MLOC_67247	MLOC_61804	MLOC_44850	MLOC_34453		MLOC_34300			MLOC_3462
MLOC_67256	MLOC_6187	MLOC_44900	MLOC_34481		MLOC_34318			MLOC_34661
MLOC_67501	MLOC_61917	MLOC_45046	MLOC_34488		MLOC_34357			MLOC_34693
MLOC_67531	MLOC_61922	MLOC_45065	MLOC_34517		MLOC_34358			MLOC_34875
MLOC_67554	MLOC_61949	MLOC_45116	MLOC_34519		MLOC_34425			MLOC_35066
MLOC_67627	MLOC_62101	MLOC_45120	MLOC_34521		MLOC_34448			MLOC_35167
MLOC_67845	MLOC_6213	MLOC_4535	MLOC_34540		MLOC_34456			MLOC_35168
MLOC_68088	MLOC_62177	MLOC_45674	MLOC_34542		MLOC_34457			MLOC_35261
MLOC_68437	MLOC_62256	MLOC_4581	MLOC_34575		MLOC_34470			MLOC_3543
MLOC_6851	MLOC_62325	MLOC_46757	MLOC_34604		MLOC_34485			MLOC_3574
MLOC_6853	MLOC_62331	MLOC_47015	MLOC_34634		MLOC_34534			MLOC_35821
MLOC_69030	MLOC_62332	MLOC_4721	MLOC_34639		MLOC_34595			MLOC_36343
MLOC_6922	MLOC_62418	MLOC_4742	MLOC_34667		MLOC_34633			MLOC_36373
MLOC_69371	MLOC_62434	MLOC_4757	MLOC_34763		MLOC_34662			MLOC_36386
MLOC_69460	MLOC_62542	MLOC_4762	MLOC_34794		MLOC_34830			MLOC_36403
MLOC_69499	MLOC_62563	MLOC_477	MLOC_34836		MLOC_3492			MLOC_36446
MLOC_69583	MLOC_62657	MLOC_47741	MLOC_3491		MLOC_34961			MLOC_3645
MLOC_69805	MLOC_62710	MLOC_47822	MLOC_34932		MLOC_35087			MLOC_3646
MLOC_69830	MLOC_62814	MLOC_4783	MLOC_34935		MLOC_35098			MLOC_36469
MLOC_69930	MLOC_62833	MLOC_4786	MLOC_35099		MLOC_35785			MLOC_36476
MLOC_69951	MLOC_62864	MLOC_48036	MLOC_35120		MLOC_35834			MLOC_36488
MLOC_70051	MLOC_62887	MLOC_4813	MLOC_35477		MLOC_35890			MLOC_36500
MLOC_70104	MLOC_62912	MLOC_4816	MLOC_35628		MLOC_35914			MLOC_36523
MLOC_70122	MLOC_6294	MLOC_48245	MLOC_35704		MLOC_35934			MLOC_36565
MLOC_70155	MLOC_63133	MLOC_48406	MLOC_36339		MLOC_360			MLOC_36567
MLOC_70500	MLOC_63314	MLOC_4845	MLOC_36397		MLOC_3618			MLOC_36595
MLOC_70521	MLOC_63339	MLOC_49079	MLOC_36444		MLOC_36299			MLOC_36659
MLOC_70817	MLOC_63529	MLOC_4925	MLOC_36445		MLOC_36308			MLOC_36718
MLOC_70835	MLOC_63538	MLOC_4927	MLOC_36457		MLOC_36348			MLOC_36727
MLOC_70989	MLOC_63576	MLOC_4945	MLOC_36494		MLOC_36349			MLOC_36757
MLOC_71005	MLOC_63679	MLOC_4966	MLOC_36570		MLOC_36351			MLOC_36763
MLOC_71031	MLOC_63686	MLOC_49847	MLOC_36619		MLOC_36391			MLOC_36820
MLOC_71034	MLOC_63717	MLOC_49979	MLOC_36661		MLOC_36416			MLOC_36925
MLOC_71112	MLOC_63718	MLOC_5010	MLOC_36683		MLOC_36462			MLOC_36945
MLOC_7148	MLOC_63720	MLOC_50130	MLOC_36745		MLOC_36466			MLOC_36966
MLOC_71512	MLOC_63743	MLOC_50398	MLOC_36747		MLOC_36541			MLOC_36971
MLOC_71601	MLOC_63866	MLOC_5047	MLOC_36782		MLOC_36546			MLOC_36986
MLOC_71846	MLOC_63964	MLOC_50598	MLOC_36840		MLOC_36556			MLOC_37020
MLOC_71951	MLOC_63998	MLOC_50667	MLOC_36861		MLOC_36662			MLOC_37052
MLOC_71995	MLOC_64004	MLOC_5072	MLOC_36865		MLOC_36667			MLOC_37255
MLOC_72158	MLOC_64089	MLOC_50897	MLOC_36879		MLOC_36687			MLOC_37263
MLOC_72322	MLOC_64136	MLOC_50953	MLOC_36919		MLOC_36706			MLOC_37410
MLOC_72482	MLOC_64333	MLOC_50965	MLOC_3692		MLOC_36711			MLOC_37432
MLOC_72547	MLOC_6435	MLOC_50994	MLOC_36995		MLOC_36735			MLOC_37443
MLOC_72548	MLOC_64367	MLOC_51023	MLOC_370		MLOC_36739			MLOC_37447
MLOC_72630	MLOC_64376	MLOC_51075	MLOC_37025		MLOC_36779			MLOC_37449
MLOC_72638	MLOC_64391	MLOC_51097	MLOC_37037		MLOC_36847			MLOC_37472
MLOC_72662	MLOC_64437	MLOC_51098	MLOC_37088		MLOC_36886			MLOC_37530
MLOC_72715	MLOC_64567	MLOC_51105	MLOC_37108		MLOC_36911			MLOC_3763
MLOC_72738	MLOC_64646	MLOC_51107	MLOC_37123		MLOC_36953			MLOC_37631
MLOC_73050	MLOC_64724	MLOC_51134	MLOC_3713		MLOC_36991			MLOC_37632
MLOC_73233	MLOC_64798	MLOC_51160	MLOC_37173		MLOC_37018			MLOC_37671
MLOC_7342	MLOC_64891	MLOC_51163	MLOC_37188		MLOC_3702			MLOC_37688
MLOC_7350	MLOC_64958	MLOC_51254	MLOC_372		MLOC_37132			MLOC_37695
MLOC_73503	MLOC_64972	MLOC_51344	MLOC_37205		MLOC_37170			MLOC_37736
MLOC_73797	MLOC_65040	MLOC_51364	MLOC_37233		MLOC_37192			MLOC_37740
MLOC_74132	MLOC_65044	MLOC_514	MLOC_3724		MLOC_37207			MLOC_37831
MLOC_74173	MLOC_6507	MLOC_5142	MLOC_37278		MLOC_37208			MLOC_37872
MLOC_743	MLOC_65166	MLOC_51450	MLOC_37365		MLOC_37256			MLOC_37883
MLOC_74301	MLOC_65224	MLOC_51486	MLOC_37423		MLOC_37312			MLOC_37906
MLOC_7433	MLOC_65304	MLOC_51713	MLOC_37514		MLOC_37319			MLOC_3791
MLOC_7441	MLOC_65370	MLOC_51718	MLOC_37559		MLOC_37400			MLOC_37948
MLOC_74532	MLOC_65400	MLOC_5174	MLOC_37577		MLOC_37418			MLOC_37958
MLOC_74713	MLOC_65463	MLOC_51757	MLOC_37752		MLOC_37421			MLOC_37964
MLOC_7482	MLOC_65492	MLOC_51797	MLOC_37761		MLOC_37433			MLOC_37997
MLOC_74911	MLOC_65516	MLOC_51825	MLOC_37782		MLOC_37458			MLOC_38029
MLOC_74976	MLOC_65672	MLOC_51860	MLOC_37913		MLOC_37476			MLOC_38050
MLOC_75304	MLOC_65730	MLOC_51884	MLOC_37925		MLOC_37550			MLOC_38074
MLOC_75343	MLOC_65736	MLOC_51885	MLOC_38010		MLOC_37645			MLOC_38098
MLOC_75428	MLOC_65804	MLOC_51930	MLOC_3802		MLOC_37675			MLOC_38164
MLOC_75498	MLOC_6582	MLOC_5195	MLOC_38035		MLOC_37779			MLOC_38192
MLOC_75753	MLOC_66	MLOC_52004	MLOC_38044		MLOC_3778			MLOC_38211
MLOC_75813	MLOC_66120	MLOC_52050	MLOC_38081		MLOC_37791			MLOC_38218
MLOC_76007	MLOC_66134	MLOC_52070	MLOC_38194		MLOC_37867			MLOC_3822
MLOC_76036	MLOC_66361	MLOC_52128	MLOC_38213		MLOC_3787			MLOC_38249
MLOC_76415	MLOC_66366	MLOC_52153	MLOC_38252		MLOC_37887			MLOC_38263
MLOC_76682	MLOC_66577	MLOC_52160	MLOC_38278		MLOC_37894			MLOC_38269
MLOC_76752	MLOC_66594	MLOC_52259	MLOC_38289		MLOC_37911			MLOC_38273
MLOC_77667	MLOC_66827	MLOC_52262	MLOC_38325		MLOC_37970			MLOC_38381
MLOC_77827	MLOC_66871	MLOC_52301	MLOC_38370		MLOC_37993			MLOC_38408
MLOC_77915	MLOC_66998	MLOC_52314	MLOC_38373		MLOC_38048			MLOC_38473
MLOC_77970	MLOC_6706	MLOC_52545	MLOC_38490		MLOC_38051			MLOC_38501
MLOC_78265	MLOC_67083	MLOC_52640	MLOC_38537		MLOC_38165			MLOC_38520
MLOC_78630	MLOC_67705	MLOC_52671	MLOC_38597		MLOC_3817			MLOC_38532
MLOC_78716	MLOC_67715	MLOC_52728	MLOC_38630		MLOC_38227			MLOC_38561
MLOC_78723	MLOC_67756	MLOC_52753	MLOC_38657		MLOC_38343			MLOC_38595
MLOC_78755	MLOC_67842	MLOC_52756	MLOC_38673		MLOC_38362			MLOC_38602
MLOC_78783	MLOC_67899	MLOC_52803	MLOC_3871		MLOC_38413			MLOC_38607
MLOC_7883	MLOC_68075	MLOC_52804	MLOC_38734		MLOC_38470			MLOC_38633
MLOC_80035	MLOC_68128	MLOC_52827	MLOC_38740		MLOC_38478			MLOC_38674
MLOC_80105	MLOC_68174	MLOC_52829	MLOC_38813		MLOC_38534			MLOC_38683
MLOC_80246	MLOC_68184	MLOC_5294	MLOC_3889		MLOC_3858			MLOC_38745
MLOC_80341	MLOC_68190	MLOC_52965	MLOC_38941		MLOC_38593			MLOC_38821
MLOC_80571	MLOC_68389	MLOC_5299	MLOC_39152		MLOC_38636			MLOC_3895
MLOC_80672	MLOC_68609	MLOC_53015	MLOC_39233		MLOC_38721			MLOC_39042
MLOC_80690	MLOC_68636	MLOC_53038	MLOC_39281		MLOC_3876			MLOC_3912
MLOC_81198	MLOC_68708	MLOC_53112	MLOC_39313		MLOC_38768			MLOC_39173
MLOC_81367	MLOC_68976	MLOC_53134	MLOC_39413		MLOC_38805			MLOC_39223
MLOC_81642	MLOC_69000	MLOC_53142	MLOC_39419		MLOC_38841			MLOC_39237
MLOC_81660	MLOC_69019	MLOC_53224	MLOC_39598		MLOC_38862			MLOC_39251
MLOC_81866	MLOC_69349	MLOC_53290	MLOC_39685		MLOC_3888			MLOC_39291
MLOC_8293	MLOC_69428	MLOC_53352	MLOC_3969		MLOC_38902			MLOC_39316
MLOC_8438	MLOC_69432	MLOC_5336	MLOC_39711		MLOC_38923			MLOC_39318
MLOC_9033	MLOC_69454	MLOC_53473	MLOC_39911		MLOC_38928			MLOC_39332
MLOC_9802	MLOC_69518	MLOC_5352	MLOC_39917		MLOC_38935			MLOC_39362
MLOC_9841	MLOC_69588	MLOC_5354	MLOC_39971		MLOC_38969			MLOC_39399
MLOC_9937	MLOC_69703	MLOC_53546	MLOC_4000		MLOC_39145			MLOC_39421
	MLOC_69781	MLOC_53547	MLOC_40002		MLOC_39177			MLOC_3949
	MLOC_70	MLOC_53598	MLOC_40022		MLOC_39198			MLOC_3955
	MLOC_70097	MLOC_5370	MLOC_40031		MLOC_39202			MLOC_39626
	MLOC_70103	MLOC_53810	MLOC_4018		MLOC_39205			MLOC_39637
	MLOC_70130	MLOC_53830	MLOC_40201		MLOC_39270			MLOC_39668
	MLOC_70176	MLOC_53873	MLOC_40256		MLOC_39397			MLOC_39928
	MLOC_70242	MLOC_53885	MLOC_4059		MLOC_39431			MLOC_39990
	MLOC_7036	MLOC_53905	MLOC_4105		MLOC_39495			MLOC_40056
	MLOC_7039	MLOC_53911	MLOC_41144		MLOC_39622			MLOC_40225
	MLOC_70392	MLOC_53989	MLOC_4128		MLOC_3963			MLOC_40292
	MLOC_70427	MLOC_5405	MLOC_41330		MLOC_39833			MLOC_4044
	MLOC_70538	MLOC_54122	MLOC_4137		MLOC_39835			MLOC_40806
	MLOC_70558	MLOC_54133	MLOC_4183		MLOC_39886			MLOC_4093
	MLOC_70596	MLOC_54134	MLOC_4273		MLOC_39970			MLOC_41012
	MLOC_70613	MLOC_54179	MLOC_42759		MLOC_40132			MLOC_4114
	MLOC_70782	MLOC_54180	MLOC_42874		MLOC_40287			MLOC_41502
	MLOC_70795	MLOC_54198	MLOC_4298		MLOC_40298			MLOC_41668
	MLOC_7083	MLOC_54306	MLOC_43041		MLOC_40393			MLOC_4181
	MLOC_70988	MLOC_54335	MLOC_4305		MLOC_4055			MLOC_4188
	MLOC_71053	MLOC_54362	MLOC_43168		MLOC_4058			MLOC_4227
	MLOC_71365	MLOC_54471	MLOC_43191		MLOC_4098			MLOC_4232
	MLOC_71584	MLOC_5449	MLOC_4321		MLOC_41520			MLOC_4276
	MLOC_71597	MLOC_54524	MLOC_43237		MLOC_4198			MLOC_42909
	MLOC_7161	MLOC_54560	MLOC_43282		MLOC_42167			MLOC_43035
	MLOC_71642	MLOC_54570	MLOC_43316		MLOC_42504			MLOC_43043
	MLOC_71750	MLOC_54589	MLOC_43345		MLOC_4257			MLOC_43049
	MLOC_71830	MLOC_54605	MLOC_43354		MLOC_42911			MLOC_4326
	MLOC_71958	MLOC_54618	MLOC_43439		MLOC_42935			MLOC_43263
	MLOC_71959	MLOC_54622	MLOC_43447		MLOC_43022			MLOC_4330
	MLOC_72308	MLOC_54648	MLOC_43456		MLOC_43140			MLOC_43476
	MLOC_72365	MLOC_54672	MLOC_43526		MLOC_43232			MLOC_4352
	MLOC_72368	MLOC_54692	MLOC_4376		MLOC_43271			MLOC_4356
	MLOC_72400	MLOC_54710	MLOC_4380		MLOC_43329			MLOC_43566
	MLOC_72474	MLOC_54725	MLOC_43868		MLOC_43331			MLOC_43659
	MLOC_72570	MLOC_54750	MLOC_43885		MLOC_43357			MLOC_4366
	MLOC_72618	MLOC_54751	MLOC_43899		MLOC_43382			MLOC_43678
	MLOC_72661	MLOC_54754	MLOC_43948		MLOC_43394			MLOC_43777
	MLOC_72841	MLOC_54774	MLOC_44001		MLOC_43403			MLOC_43794
	MLOC_72925	MLOC_54785	MLOC_44021		MLOC_43405			MLOC_43857
	MLOC_72929	MLOC_54824	MLOC_4406		MLOC_43461			MLOC_43888
	MLOC_73030	MLOC_54916	MLOC_44093		MLOC_4355			MLOC_43911
	MLOC_73036	MLOC_54924	MLOC_44147		MLOC_43665			MLOC_43913
	MLOC_73037	MLOC_54942	MLOC_44148		MLOC_43731			MLOC_4398
	MLOC_73198	MLOC_54983	MLOC_4415		MLOC_43749			MLOC_43986
	MLOC_73203	MLOC_55013	MLOC_44162		MLOC_43780			MLOC_44012
	MLOC_73223	MLOC_55037	MLOC_4418		MLOC_43795			MLOC_44060
	MLOC_73273	MLOC_55052	MLOC_44206		MLOC_43982			MLOC_44066
	MLOC_73339	MLOC_55124	MLOC_44235		MLOC_43989			MLOC_44091
	MLOC_7338	MLOC_55142	MLOC_4425		MLOC_4405			MLOC_44102
	MLOC_73405	MLOC_55173	MLOC_44264		MLOC_44061			MLOC_44141
	MLOC_73427	MLOC_55179	MLOC_44311		MLOC_44064			MLOC_4417
	MLOC_73827	MLOC_55183	MLOC_44419		MLOC_44090			MLOC_4421
	MLOC_73874	MLOC_55254	MLOC_44489		MLOC_44404			MLOC_44251
	MLOC_73887	MLOC_5528	MLOC_44528		MLOC_4445			MLOC_44326
	MLOC_7404	MLOC_55380	MLOC_44597		MLOC_44511			MLOC_44328
	MLOC_74255	MLOC_55382	MLOC_44658		MLOC_44584			MLOC_44349
	MLOC_74461	MLOC_55424	MLOC_44667		MLOC_44588			MLOC_44373
	MLOC_7465	MLOC_55473	MLOC_44676		MLOC_44604			MLOC_44425
	MLOC_74712	MLOC_55490	MLOC_44713		MLOC_44617			MLOC_44452
	MLOC_74813	MLOC_55507	MLOC_44719		MLOC_44677			MLOC_44455
	MLOC_74873	MLOC_55583	MLOC_44743		MLOC_44697			MLOC_4447
	MLOC_74934	MLOC_55602	MLOC_44779		MLOC_44702			MLOC_44499
	MLOC_74989	MLOC_55611	MLOC_44794		MLOC_44725			MLOC_4451
	MLOC_75154	MLOC_55615	MLOC_44861		MLOC_44764			MLOC_44527
	MLOC_75204	MLOC_55747	MLOC_44925		MLOC_45002			MLOC_44678
	MLOC_75285	MLOC_55760	MLOC_44961		MLOC_45088			MLOC_44740
	MLOC_75346	MLOC_55784	MLOC_45029		MLOC_4518			MLOC_44742
	MLOC_75911	MLOC_55795	MLOC_45261		MLOC_45193			MLOC_4480
	MLOC_75963	MLOC_5580	MLOC_4530		MLOC_4523			MLOC_44855
	MLOC_76008	MLOC_55803	MLOC_45485		MLOC_45474			MLOC_44870
	MLOC_76018	MLOC_55893	MLOC_4554		MLOC_45667			MLOC_44956
	MLOC_76250	MLOC_55907	MLOC_45680		MLOC_45673			MLOC_44998
	MLOC_76269	MLOC_55945	MLOC_45799		MLOC_4568			MLOC_4504
	MLOC_76284	MLOC_56018	MLOC_4583		MLOC_45747			MLOC_45108
	MLOC_76806	MLOC_56053	MLOC_45851		MLOC_45908			MLOC_4511
	MLOC_76896	MLOC_56116	MLOC_4594		MLOC_45952			MLOC_45209
	MLOC_76914	MLOC_56157	MLOC_4609		MLOC_46137			MLOC_45211
	MLOC_76936	MLOC_56170	MLOC_4611		MLOC_4623			MLOC_4524
	MLOC_7719	MLOC_56244	MLOC_4612		MLOC_4624			MLOC_4525
	MLOC_7733	MLOC_56261	MLOC_46295		MLOC_46558			MLOC_4526
	MLOC_7735	MLOC_56290	MLOC_46309		MLOC_46576			MLOC_4527
	MLOC_77686	MLOC_56296	MLOC_46375		MLOC_4672			MLOC_45296
	MLOC_77869	MLOC_56336	MLOC_4644		MLOC_4689			MLOC_4531
	MLOC_7799	MLOC_56337	MLOC_4665		MLOC_46977			MLOC_45320
	MLOC_78051	MLOC_56393	MLOC_46938		MLOC_4708			MLOC_45344
	MLOC_78052	MLOC_5646	MLOC_46959		MLOC_4737			MLOC_4572
	MLOC_7814	MLOC_56502	MLOC_47055		MLOC_4738			MLOC_4582
	MLOC_78157	MLOC_56524	MLOC_47111		MLOC_4744			MLOC_4591
	MLOC_78241	MLOC_56536	MLOC_47140		MLOC_47637			MLOC_4597
	MLOC_78303	MLOC_56638	MLOC_47205		MLOC_47794			MLOC_46016
	MLOC_7839	MLOC_5664	MLOC_47254		MLOC_48122			MLOC_4602
	MLOC_78515	MLOC_56660	MLOC_47316		MLOC_4829			MLOC_46045
	MLOC_78690	MLOC_56671	MLOC_4749		MLOC_48291			MLOC_4643
	MLOC_78935	MLOC_56702	MLOC_4792		MLOC_48344			MLOC_4661
	MLOC_79102	MLOC_56774	MLOC_4798		MLOC_4840			MLOC_4674
	MLOC_79176	MLOC_56811	MLOC_4800		MLOC_49000			MLOC_4680
	MLOC_79305	MLOC_56916	MLOC_48207		MLOC_49095			MLOC_4683
	MLOC_79437	MLOC_571	MLOC_4835		MLOC_49116			MLOC_46916
	MLOC_797	MLOC_57173	MLOC_48781		MLOC_4918			MLOC_47299
	MLOC_79748	MLOC_5718	MLOC_48806		MLOC_49311			MLOC_4747
	MLOC_79857	MLOC_57210	MLOC_4902		MLOC_49376			MLOC_4770
	MLOC_79988	MLOC_57231	MLOC_4903		MLOC_4940			MLOC_47748
	MLOC_80085	MLOC_57259	MLOC_49205		MLOC_49445			MLOC_48019
	MLOC_80135	MLOC_57284	MLOC_49329		MLOC_49468			MLOC_4831
	MLOC_80166	MLOC_57310	MLOC_49413		MLOC_49483			MLOC_4832
	MLOC_80310	MLOC_57322	MLOC_49591		MLOC_49486			MLOC_48351
	MLOC_80844	MLOC_57323	MLOC_496		MLOC_49652			MLOC_48766
	MLOC_8088	MLOC_57334	MLOC_49675		MLOC_4981			MLOC_48844
	MLOC_80962	MLOC_57378	MLOC_49914		MLOC_49822			MLOC_48919
	MLOC_81137	MLOC_57385	MLOC_50055		MLOC_49894			MLOC_48965
	MLOC_81233	MLOC_57521	MLOC_50061		MLOC_4991			MLOC_49121
	MLOC_81380	MLOC_57565	MLOC_50164		MLOC_50			MLOC_492
	MLOC_81382	MLOC_57711	MLOC_5021		MLOC_5000			MLOC_49381
	MLOC_8155	MLOC_57724	MLOC_50341		MLOC_5005			MLOC_49421
	MLOC_8936	MLOC_57764	MLOC_50515		MLOC_50304			MLOC_49454
	MLOC_9013	MLOC_57855	MLOC_50620		MLOC_5050			MLOC_4946
	MLOC_9522	MLOC_57938	MLOC_5070		MLOC_50928			MLOC_49472
	MLOC_9784	MLOC_57940	MLOC_50785		MLOC_50930			MLOC_4960
	MLOC_9817	MLOC_58024	MLOC_50786		MLOC_50938			MLOC_4970
		MLOC_58111	MLOC_50885		MLOC_50960			MLOC_49701
		MLOC_58312	MLOC_50898		MLOC_50966			MLOC_49761
		MLOC_58318	MLOC_50979		MLOC_50972			MLOC_498
		MLOC_58362	MLOC_5099		MLOC_50985			MLOC_49833
		MLOC_58369	MLOC_51005		MLOC_51032			MLOC_4984
		MLOC_58380	MLOC_51028		MLOC_51128			MLOC_49937
		MLOC_58410	MLOC_5104		MLOC_5113			MLOC_5053
		MLOC_58450	MLOC_51084		MLOC_51166			MLOC_50612
		MLOC_58712	MLOC_51087		MLOC_51219			MLOC_50830
		MLOC_58726	MLOC_51096		MLOC_51243			MLOC_50839
		MLOC_58758	MLOC_51183		MLOC_51287			MLOC_50842
		MLOC_58814	MLOC_5120		MLOC_51325			MLOC_5085
		MLOC_58884	MLOC_51223		MLOC_51415			MLOC_50852
		MLOC_58950	MLOC_51236		MLOC_51422			MLOC_5093
		MLOC_58957	MLOC_51273		MLOC_51434			MLOC_50936
		MLOC_58975	MLOC_5129		MLOC_51447			MLOC_51038
		MLOC_59	MLOC_51300		MLOC_51587			MLOC_51041
		MLOC_59016	MLOC_51368		MLOC_51649			MLOC_51067
		MLOC_59028	MLOC_5141		MLOC_51720			MLOC_51094
		MLOC_59039	MLOC_51456		MLOC_51794			MLOC_51106
		MLOC_59050	MLOC_51485		MLOC_51927			MLOC_51110
		MLOC_59055	MLOC_51556		MLOC_51938			MLOC_5112
		MLOC_59127	MLOC_51570		MLOC_51943			MLOC_51143
		MLOC_59138	MLOC_51581		MLOC_52017			MLOC_5124
		MLOC_59149	MLOC_51601		MLOC_5202			MLOC_51255
		MLOC_59150	MLOC_5162		MLOC_5205			MLOC_51277
		MLOC_59161	MLOC_51693		MLOC_52097			MLOC_51295
		MLOC_59179	MLOC_5176		MLOC_5210			MLOC_51297
		MLOC_59286	MLOC_5181		MLOC_52112			MLOC_51316
		MLOC_59315	MLOC_51913		MLOC_52140			MLOC_51334
		MLOC_59363	MLOC_5194		MLOC_52149			MLOC_51379
		MLOC_59369	MLOC_51948		MLOC_52158			MLOC_51499
		MLOC_59406	MLOC_52013		MLOC_52199			MLOC_51528
		MLOC_5942	MLOC_52057		MLOC_52219			MLOC_51543
		MLOC_59482	MLOC_52075		MLOC_52247			MLOC_51590
		MLOC_59496	MLOC_52081		MLOC_52278			MLOC_5161
		MLOC_5950	MLOC_5209		MLOC_5229			MLOC_51654
		MLOC_59517	MLOC_5212		MLOC_52332			MLOC_5168
		MLOC_59532	MLOC_52168		MLOC_52439			MLOC_51712
		MLOC_59646	MLOC_52178		MLOC_52444			MLOC_51719
		MLOC_59669	MLOC_52196		MLOC_52457			MLOC_51821
		MLOC_59714	MLOC_52224		MLOC_52484			MLOC_51849
		MLOC_59814	MLOC_52297		MLOC_52486			MLOC_51882
		MLOC_59844	MLOC_52385		MLOC_52492			MLOC_51932
		MLOC_59892	MLOC_52483		MLOC_52515			MLOC_51942
		MLOC_59910	MLOC_52485		MLOC_52517			MLOC_51964
		MLOC_59911	MLOC_52570		MLOC_52518			MLOC_51984
		MLOC_59942	MLOC_52584		MLOC_52569			MLOC_52011
		MLOC_60115	MLOC_52635		MLOC_52582			MLOC_52014
		MLOC_60374	MLOC_52680		MLOC_52590			MLOC_52019
		MLOC_60401	MLOC_52705		MLOC_52605			MLOC_52024
		MLOC_60429	MLOC_52790		MLOC_52660			MLOC_52074
		MLOC_60480	MLOC_52815		MLOC_52687			MLOC_52125
		MLOC_6065	MLOC_52834		MLOC_52704			MLOC_52137
		MLOC_60790	MLOC_52846		MLOC_52830			MLOC_52201
		MLOC_60955	MLOC_5296		MLOC_5287			MLOC_52202
		MLOC_61003	MLOC_52982		MLOC_52887			MLOC_52221
		MLOC_61007	MLOC_53014		MLOC_52904			MLOC_52252
		MLOC_61064	MLOC_53061		MLOC_52924			MLOC_52280
		MLOC_61116	MLOC_53104		MLOC_53007			MLOC_52303
		MLOC_61200	MLOC_53130		MLOC_53008			MLOC_5234
		MLOC_61257	MLOC_53163		MLOC_53087			MLOC_52401
		MLOC_61267	MLOC_53186		MLOC_53106			MLOC_52425
		MLOC_6127	MLOC_53238		MLOC_53114			MLOC_5243
		MLOC_61270	MLOC_53279		MLOC_53116			MLOC_52550
		MLOC_61388	MLOC_53282		MLOC_53162			MLOC_52601
		MLOC_61490	MLOC_53294		MLOC_53168			MLOC_52613
		MLOC_61515	MLOC_53343		MLOC_53175			MLOC_52707
		MLOC_61576	MLOC_5335		MLOC_5324			MLOC_52708
		MLOC_61578	MLOC_5337		MLOC_53292			MLOC_52785
		MLOC_61611	MLOC_53402		MLOC_53299			MLOC_52826
		MLOC_6171	MLOC_53471		MLOC_53310			MLOC_5291
		MLOC_61750	MLOC_53512		MLOC_53324			MLOC_52914
		MLOC_61891	MLOC_53578		MLOC_53327			MLOC_52920
		MLOC_61940	MLOC_53584		MLOC_53353			MLOC_52928
		MLOC_61963	MLOC_5359		MLOC_53370			MLOC_52939
		MLOC_61989	MLOC_53590		MLOC_53374			MLOC_5297
		MLOC_62021	MLOC_5360		MLOC_53378			MLOC_52970
		MLOC_62027	MLOC_53617		MLOC_53399			MLOC_53016
		MLOC_62094	MLOC_53633		MLOC_53458			MLOC_53077
		MLOC_62143	MLOC_53684		MLOC_53469			MLOC_53118
		MLOC_62298	MLOC_53744		MLOC_53489			MLOC_53132
		MLOC_62314	MLOC_53785		MLOC_53533			MLOC_5322
		MLOC_62397	MLOC_53891		MLOC_53537			MLOC_53247
		MLOC_62478	MLOC_5394		MLOC_5355			MLOC_53283
		MLOC_62509	MLOC_53940		MLOC_53588			MLOC_53288
		MLOC_62559	MLOC_53941		MLOC_53649			MLOC_53309
		MLOC_62570	MLOC_53947		MLOC_53783			MLOC_53358
		MLOC_62588	MLOC_53964		MLOC_5379			MLOC_5340
		MLOC_62598	MLOC_54024		MLOC_53799			MLOC_53418
		MLOC_62654	MLOC_54031		MLOC_53969			MLOC_53430
		MLOC_62655	MLOC_54055		MLOC_54032			MLOC_53437
		MLOC_62693	MLOC_54063		MLOC_54057			MLOC_53459
		MLOC_62700	MLOC_54112		MLOC_54083			MLOC_5347
		MLOC_62713	MLOC_54136		MLOC_54097			MLOC_53540
		MLOC_62725	MLOC_54142		MLOC_54099			MLOC_53549
		MLOC_62743	MLOC_54160		MLOC_54230			MLOC_53580
		MLOC_62796	MLOC_54176		MLOC_54242			MLOC_53640
		MLOC_62812	MLOC_54188		MLOC_5429			MLOC_53685
		MLOC_62857	MLOC_54189		MLOC_54315			MLOC_53738
		MLOC_62908	MLOC_54195		MLOC_54323			MLOC_53800
		MLOC_62913	MLOC_54336		MLOC_54333			MLOC_53856
		MLOC_62921	MLOC_54358		MLOC_54361			MLOC_53862
		MLOC_63014	MLOC_54368		MLOC_54379			MLOC_53864
		MLOC_63032	MLOC_54420		MLOC_54395			MLOC_5389
		MLOC_63104	MLOC_54442		MLOC_5442			MLOC_53943
		MLOC_63132	MLOC_54459		MLOC_54452			MLOC_53985
		MLOC_63134	MLOC_54461		MLOC_54486			MLOC_54045
		MLOC_6320	MLOC_54481		MLOC_54528			MLOC_54071
		MLOC_63263	MLOC_54494		MLOC_54574			MLOC_54110
		MLOC_63361	MLOC_54547		MLOC_54593			MLOC_54218
		MLOC_63407	MLOC_54576		MLOC_5462			MLOC_54220
		MLOC_63436	MLOC_54582		MLOC_54671			MLOC_54234
		MLOC_63447	MLOC_54588		MLOC_54731			MLOC_54255
		MLOC_63448	MLOC_54615		MLOC_54736			MLOC_54267
		MLOC_63454	MLOC_54620		MLOC_54749			MLOC_5431
		MLOC_63476	MLOC_54625		MLOC_54759			MLOC_54352
		MLOC_63506	MLOC_54675		MLOC_54797			MLOC_54441
		MLOC_63597	MLOC_54711		MLOC_54815			MLOC_54468
		MLOC_63636	MLOC_54763		MLOC_54831			MLOC_54474
		MLOC_63645	MLOC_54788		MLOC_54852			MLOC_54479
		MLOC_6367	MLOC_54791		MLOC_54972			MLOC_54485
		MLOC_63742	MLOC_5484		MLOC_55016			MLOC_54489
		MLOC_63811	MLOC_54858		MLOC_55027			MLOC_54492
		MLOC_64046	MLOC_54885		MLOC_55064			MLOC_54496
		MLOC_64122	MLOC_54917		MLOC_55068			MLOC_54499
		MLOC_64147	MLOC_54945		MLOC_55086			MLOC_54510
		MLOC_64179	MLOC_54951		MLOC_55152			MLOC_54555
		MLOC_64229	MLOC_54991		MLOC_55178			MLOC_54654
		MLOC_64231	MLOC_55025		MLOC_55181			MLOC_54786
		MLOC_64239	MLOC_55051		MLOC_55193			MLOC_54790
		MLOC_64339	MLOC_55071		MLOC_55199			MLOC_54794
		MLOC_64350	MLOC_55077		MLOC_552			MLOC_54802
		MLOC_64398	MLOC_55083		MLOC_55210			MLOC_54829
		MLOC_64501	MLOC_55103		MLOC_5533			MLOC_54850
		MLOC_64652	MLOC_55105		MLOC_55343			MLOC_54862
		MLOC_64672	MLOC_55106		MLOC_55346			MLOC_54892
		MLOC_64727	MLOC_55110		MLOC_55350			MLOC_54911
		MLOC_64731	MLOC_55155		MLOC_55370			MLOC_54912
		MLOC_64815	MLOC_55206		MLOC_55378			MLOC_54929
		MLOC_64847	MLOC_5523		MLOC_55407			MLOC_54932
		MLOC_64887	MLOC_55248		MLOC_55528			MLOC_54960
		MLOC_64914	MLOC_55250		MLOC_55542			MLOC_54966
		MLOC_64978	MLOC_55323		MLOC_55549			MLOC_55009
		MLOC_64996	MLOC_55329		MLOC_55587			MLOC_55023
		MLOC_65058	MLOC_55345		MLOC_55589			MLOC_55029
		MLOC_65120	MLOC_55384		MLOC_55616			MLOC_55078
		MLOC_65139	MLOC_55423		MLOC_55637			MLOC_55094
		MLOC_65207	MLOC_55460		MLOC_55658			MLOC_55107
		MLOC_6521	MLOC_55492		MLOC_55667			MLOC_55123
		MLOC_65215	MLOC_55519		MLOC_55676			MLOC_55125
		MLOC_65308	MLOC_5552		MLOC_55688			MLOC_55129
		MLOC_65324	MLOC_55530		MLOC_55695			MLOC_55132
		MLOC_65342	MLOC_55536		MLOC_55781			MLOC_55140
		MLOC_6537	MLOC_55538		MLOC_558			MLOC_5515
		MLOC_65398	MLOC_55623		MLOC_55828			MLOC_55207
		MLOC_65408	MLOC_5564		MLOC_55849			MLOC_55212
		MLOC_65699	MLOC_55657		MLOC_55999			MLOC_55252
		MLOC_65767	MLOC_55659		MLOC_56005			MLOC_55348
		MLOC_65853	MLOC_55720		MLOC_56031			MLOC_5537
		MLOC_65883	MLOC_55724		MLOC_56074			MLOC_55375
		MLOC_65899	MLOC_55756		MLOC_56083			MLOC_55418
		MLOC_65942	MLOC_55782		MLOC_56094			MLOC_55450
		MLOC_65957	MLOC_55785		MLOC_56095			MLOC_5547
		MLOC_65969	MLOC_55807		MLOC_56102			MLOC_55486
		MLOC_65982	MLOC_55820		MLOC_56128			MLOC_55517
		MLOC_66031	MLOC_55846		MLOC_5614			MLOC_55524
		MLOC_66069	MLOC_55853		MLOC_56201			MLOC_55544
		MLOC_66080	MLOC_55888		MLOC_56233			MLOC_55552
		MLOC_66152	MLOC_55926		MLOC_56313			MLOC_55553
		MLOC_66224	MLOC_55953		MLOC_56359			MLOC_55556
		MLOC_66267	MLOC_55960		MLOC_56386			MLOC_55632
		MLOC_66305	MLOC_55975		MLOC_56414			MLOC_55708
		MLOC_66476	MLOC_56006		MLOC_56421			MLOC_55733
		MLOC_66481	MLOC_56020		MLOC_56422			MLOC_55738
		MLOC_66511	MLOC_56030		MLOC_56423			MLOC_55770
		MLOC_66526	MLOC_56035		MLOC_56451			MLOC_55775
		MLOC_6655	MLOC_56050		MLOC_56495			MLOC_55776
		MLOC_66576	MLOC_5607		MLOC_56501			MLOC_55792
		MLOC_66585	MLOC_56125		MLOC_56552			MLOC_55825
		MLOC_6659	MLOC_56159		MLOC_5656			MLOC_55833
		MLOC_66683	MLOC_56230		MLOC_5657			MLOC_55880
		MLOC_66695	MLOC_56239		MLOC_56580			MLOC_55890
		MLOC_66732	MLOC_56263		MLOC_56629			MLOC_55934
		MLOC_66898	MLOC_56293		MLOC_56651			MLOC_55970
		MLOC_67039	MLOC_56369		MLOC_56797			MLOC_56062
		MLOC_67057	MLOC_56385		MLOC_56800			MLOC_56099
		MLOC_67067	MLOC_5649		MLOC_56819			MLOC_56120
		MLOC_67080	MLOC_56529		MLOC_56832			MLOC_56194
		MLOC_67097	MLOC_56537		MLOC_56839			MLOC_56204
		MLOC_67202	MLOC_56550		MLOC_5693			MLOC_56249
		MLOC_67302	MLOC_56587		MLOC_57001			MLOC_56250
		MLOC_67407	MLOC_56594		MLOC_57042			MLOC_56267
		MLOC_67439	MLOC_56623		MLOC_57061			MLOC_56272
		MLOC_67455	MLOC_5663		MLOC_57081			MLOC_56278
		MLOC_67467	MLOC_56679		MLOC_57123			MLOC_56311
		MLOC_67513	MLOC_56712		MLOC_5716			MLOC_56351
		MLOC_67559	MLOC_56731		MLOC_57218			MLOC_56360
		MLOC_67637	MLOC_56742		MLOC_57220			MLOC_56373
		MLOC_67682	MLOC_56833		MLOC_57234			MLOC_5638
		MLOC_67738	MLOC_56862		MLOC_57279			MLOC_56394
		MLOC_67751	MLOC_56876		MLOC_57289			MLOC_56401
		MLOC_67764	MLOC_56963		MLOC_57313			MLOC_56457
		MLOC_67799	MLOC_56995		MLOC_57324			MLOC_56477
		MLOC_67813	MLOC_57003		MLOC_57382			MLOC_56481
		MLOC_67879	MLOC_57018		MLOC_57408			MLOC_5651
		MLOC_67890	MLOC_57085		MLOC_57414			MLOC_56531
		MLOC_67894	MLOC_57215		MLOC_57419			MLOC_56532
		MLOC_67928	MLOC_57247		MLOC_5746			MLOC_56554
		MLOC_67950	MLOC_57261		MLOC_57475			MLOC_56576
		MLOC_67953	MLOC_57280		MLOC_57476			MLOC_56578
		MLOC_67974	MLOC_57282		MLOC_57507			MLOC_56637
		MLOC_68007	MLOC_5730		MLOC_57533			MLOC_56649
		MLOC_6802	MLOC_57343		MLOC_57538			MLOC_56655
		MLOC_68031	MLOC_57417		MLOC_57566			MLOC_56684
		MLOC_68102	MLOC_57512		MLOC_57585			MLOC_5669
		MLOC_68105	MLOC_57526		MLOC_57610			MLOC_56719
		MLOC_68145	MLOC_57556		MLOC_57650			MLOC_5672
		MLOC_6820	MLOC_57557		MLOC_57719			MLOC_56778
		MLOC_68247	MLOC_57624		MLOC_57759			MLOC_56806
		MLOC_68278	MLOC_57679		MLOC_57813			MLOC_56808
		MLOC_68297	MLOC_57683		MLOC_57816			MLOC_56837
		MLOC_68299	MLOC_57715		MLOC_5786			MLOC_56855
		MLOC_68337	MLOC_57741		MLOC_5787			MLOC_56888
		MLOC_68387	MLOC_57782		MLOC_58033			MLOC_56912
		MLOC_6839	MLOC_57827		MLOC_58078			MLOC_56946
		MLOC_68506	MLOC_5783		MLOC_58102			MLOC_56950
		MLOC_68510	MLOC_57842		MLOC_58105			MLOC_56966
		MLOC_68561	MLOC_57844		MLOC_58106			MLOC_56997
		MLOC_68577	MLOC_57877		MLOC_58116			MLOC_57103
		MLOC_68767	MLOC_5794		MLOC_58155			MLOC_57119
		MLOC_68778	MLOC_58032		MLOC_58163			MLOC_57144
		MLOC_68824	MLOC_58043		MLOC_5821			MLOC_57145
		MLOC_68844	MLOC_58094		MLOC_58244			MLOC_57195
		MLOC_68859	MLOC_58168		MLOC_58301			MLOC_5720
		MLOC_68885	MLOC_58202		MLOC_58322			MLOC_57227
		MLOC_68932	MLOC_58221		MLOC_5835			MLOC_57238
		MLOC_68937	MLOC_58228		MLOC_58350			MLOC_57254
		MLOC_68939	MLOC_58242		MLOC_58382			MLOC_57257
		MLOC_68949	MLOC_58251		MLOC_58521			MLOC_57269
		MLOC_68965	MLOC_5829		MLOC_58541			MLOC_57270
		MLOC_68982	MLOC_58291		MLOC_58544			MLOC_5729
		MLOC_69111	MLOC_58296		MLOC_58556			MLOC_57293
		MLOC_69140	MLOC_58315		MLOC_58581			MLOC_57306
		MLOC_6921	MLOC_58327		MLOC_58594			MLOC_57391
		MLOC_69213	MLOC_58341		MLOC_58603			MLOC_57406
		MLOC_69283	MLOC_58342		MLOC_58628			MLOC_57440
		MLOC_69312	MLOC_58377		MLOC_58689			MLOC_57469
		MLOC_69336	MLOC_58402		MLOC_58706			MLOC_57500
		MLOC_69378	MLOC_58430		MLOC_58736			MLOC_57518
		MLOC_69381	MLOC_58441		MLOC_58755			MLOC_57544
		MLOC_69456	MLOC_58471		MLOC_58764			MLOC_57560
		MLOC_69498	MLOC_58483		MLOC_58855			MLOC_57570
		MLOC_6950	MLOC_58519		MLOC_58872			MLOC_57602
		MLOC_69555	MLOC_58588		MLOC_58888			MLOC_57618
		MLOC_69558	MLOC_58616		MLOC_58958			MLOC_57622
		MLOC_69572	MLOC_58711		MLOC_58999			MLOC_57632
		MLOC_69639	MLOC_58751		MLOC_59001			MLOC_57703
		MLOC_69650	MLOC_58763		MLOC_59013			MLOC_57706
		MLOC_69668	MLOC_58868		MLOC_59034			MLOC_57729
		MLOC_69799	MLOC_58899		MLOC_59047			MLOC_57775
		MLOC_69817	MLOC_5892		MLOC_59071			MLOC_57804
		MLOC_69843	MLOC_58976		MLOC_5908			MLOC_57810
		MLOC_69844	MLOC_58977		MLOC_59087			MLOC_57831
		MLOC_69873	MLOC_59006		MLOC_59088			MLOC_57850
		MLOC_69899	MLOC_59065		MLOC_59092			MLOC_57860
		MLOC_69929	MLOC_59085		MLOC_59130			MLOC_57868
		MLOC_69940	MLOC_59135		MLOC_59195			MLOC_57879
		MLOC_70023	MLOC_59151		MLOC_59214			MLOC_57901
		MLOC_70041	MLOC_59158		MLOC_59255			MLOC_57913
		MLOC_70075	MLOC_5926		MLOC_59261			MLOC_57971
		MLOC_70093	MLOC_59287		MLOC_59293			MLOC_5800
		MLOC_70099	MLOC_59328		MLOC_59299			MLOC_58027
		MLOC_70129	MLOC_59358		MLOC_59320			MLOC_58062
		MLOC_70143	MLOC_59390		MLOC_59333			MLOC_58064
		MLOC_70279	MLOC_59435		MLOC_59356			MLOC_58074
		MLOC_70330	MLOC_59454		MLOC_59370			MLOC_58086
		MLOC_70369	MLOC_59478		MLOC_59407			MLOC_58093
		MLOC_70387	MLOC_59511		MLOC_59437			MLOC_58164
		MLOC_70429	MLOC_59516		MLOC_5947			MLOC_58170
		MLOC_70441	MLOC_59529		MLOC_59472			MLOC_58220
		MLOC_70458	MLOC_59587		MLOC_59473			MLOC_58352
		MLOC_70467	MLOC_59599		MLOC_59493			MLOC_58395
		MLOC_70472	MLOC_59602		MLOC_59521			MLOC_58414
		MLOC_70515	MLOC_59656		MLOC_59538			MLOC_58451
		MLOC_70533	MLOC_59657		MLOC_5958			MLOC_58454
		MLOC_70578	MLOC_5967		MLOC_59653			MLOC_5847
		MLOC_7069	MLOC_59678		MLOC_59654			MLOC_58487
		MLOC_70734	MLOC_59780		MLOC_59782			MLOC_58500
		MLOC_70735	MLOC_59805		MLOC_59789			MLOC_58506
		MLOC_70757	MLOC_59842		MLOC_59824			MLOC_58508
		MLOC_70893	MLOC_59845		MLOC_59847			MLOC_58510
		MLOC_70920	MLOC_59863		MLOC_59914			MLOC_58513
		MLOC_70958	MLOC_59895		MLOC_59924			MLOC_5852
		MLOC_70967	MLOC_59923		MLOC_60041			MLOC_58569
		MLOC_7105	MLOC_59943		MLOC_60053			MLOC_58573
		MLOC_71096	MLOC_60005		MLOC_60073			MLOC_58640
		MLOC_71107	MLOC_60066		MLOC_60079			MLOC_58642
		MLOC_71182	MLOC_60068		MLOC_60110			MLOC_58687
		MLOC_71397	MLOC_60158		MLOC_60122			MLOC_58694
		MLOC_71420	MLOC_60168		MLOC_60221			MLOC_5873
		MLOC_71478	MLOC_60187		MLOC_60239			MLOC_58790
		MLOC_71518	MLOC_6021		MLOC_60358			MLOC_58799
		MLOC_71596	MLOC_60285		MLOC_60419			MLOC_58812
		MLOC_71617	MLOC_60292		MLOC_60425			MLOC_58815
		MLOC_71630	MLOC_60365		MLOC_60445			MLOC_58850
		MLOC_71727	MLOC_6039		MLOC_60446			MLOC_58861
		MLOC_71738	MLOC_60392		MLOC_60458			MLOC_58876
		MLOC_71747	MLOC_60496		MLOC_60490			MLOC_58953
		MLOC_7196	MLOC_60529		MLOC_60549			MLOC_58994
		MLOC_72008	MLOC_60550		MLOC_60591			MLOC_59068
		MLOC_72067	MLOC_60571		MLOC_606			MLOC_59103
		MLOC_72084	MLOC_60590		MLOC_60617			MLOC_5912
		MLOC_72170	MLOC_60621		MLOC_60635			MLOC_59162
		MLOC_72258	MLOC_60690		MLOC_60649			MLOC_59238
		MLOC_72338	MLOC_60698		MLOC_60660			MLOC_5927
		MLOC_72468	MLOC_60740		MLOC_6067			MLOC_59321
		MLOC_72476	MLOC_60749		MLOC_6069			MLOC_59330
		MLOC_72543	MLOC_60750		MLOC_6072			MLOC_59350
		MLOC_72603	MLOC_6079		MLOC_60758			MLOC_59424
		MLOC_72622	MLOC_60815		MLOC_6077			MLOC_59425
		MLOC_72644	MLOC_60827		MLOC_60784			MLOC_59426
		MLOC_72648	MLOC_60854		MLOC_60793			MLOC_59427
		MLOC_7266	MLOC_60869		MLOC_608			MLOC_59451
		MLOC_72672	MLOC_60871		MLOC_60842			MLOC_5946
		MLOC_72735	MLOC_60894		MLOC_6087			MLOC_59487
		MLOC_72860	MLOC_60911		MLOC_6089			MLOC_59588
		MLOC_72941	MLOC_60969		MLOC_60933			MLOC_59589
		MLOC_72968	MLOC_61073		MLOC_60935			MLOC_59663
		MLOC_73072	MLOC_61076		MLOC_60937			MLOC_59698
		MLOC_73103	MLOC_61082		MLOC_60971			MLOC_59746
		MLOC_73162	MLOC_61121		MLOC_60978			MLOC_59770
		MLOC_73174	MLOC_61122		MLOC_60984			MLOC_59785
		MLOC_73207	MLOC_61166		MLOC_6100			MLOC_5979
		MLOC_73220	MLOC_61171		MLOC_61025			MLOC_59790
		MLOC_73240	MLOC_61184		MLOC_61036			MLOC_59794
		MLOC_73259	MLOC_61210		MLOC_61068			MLOC_59913
		MLOC_73265	MLOC_61231		MLOC_61078			MLOC_59937
		MLOC_7328	MLOC_61245		MLOC_61094			MLOC_5997
		MLOC_7329	MLOC_61307		MLOC_61153			MLOC_60
		MLOC_73322	MLOC_61357		MLOC_61170			MLOC_60042
		MLOC_73342	MLOC_61379		MLOC_61188			MLOC_60056
		MLOC_73380	MLOC_61441		MLOC_61194			MLOC_6007
		MLOC_73523	MLOC_61454		MLOC_61206			MLOC_60108
		MLOC_73618	MLOC_61565		MLOC_6121			MLOC_60129
		MLOC_73620	MLOC_61623		MLOC_61260			MLOC_60133
		MLOC_73647	MLOC_61662		MLOC_61284			MLOC_60157
		MLOC_7371	MLOC_6169		MLOC_6130			MLOC_60189
		MLOC_73713	MLOC_61698		MLOC_61339			MLOC_60219
		MLOC_73803	MLOC_61699		MLOC_61349			MLOC_60279
		MLOC_73862	MLOC_6170		MLOC_6135			MLOC_60332
		MLOC_73896	MLOC_61712		MLOC_61498			MLOC_60357
		MLOC_73913	MLOC_61727		MLOC_61500			MLOC_60395
		MLOC_73956	MLOC_61815		MLOC_61516			MLOC_60492
		MLOC_73987	MLOC_61906		MLOC_61544			MLOC_60505
		MLOC_7401	MLOC_61918		MLOC_61549			MLOC_60577
		MLOC_74051	MLOC_61930		MLOC_61558			MLOC_6058
		MLOC_74063	MLOC_61957		MLOC_6156			MLOC_60618
		MLOC_74149	MLOC_62025		MLOC_61599			MLOC_60643
		MLOC_74226	MLOC_62041		MLOC_61617			MLOC_60718
		MLOC_74244	MLOC_62068		MLOC_61659			MLOC_60721
		MLOC_74251	MLOC_62165		MLOC_61690			MLOC_60747
		MLOC_74265	MLOC_62185		MLOC_61695			MLOC_6076
		MLOC_74324	MLOC_6222		MLOC_61703			MLOC_60773
		MLOC_74341	MLOC_6223		MLOC_61711			MLOC_60788
		MLOC_74367	MLOC_62265		MLOC_61720			MLOC_60789
		MLOC_74389	MLOC_62313		MLOC_61723			MLOC_60795
		MLOC_74402	MLOC_62315		MLOC_6173			MLOC_60802
		MLOC_74437	MLOC_62319		MLOC_6177			MLOC_60833
		MLOC_74471	MLOC_62335		MLOC_61788			MLOC_60958
		MLOC_74472	MLOC_62377		MLOC_61809			MLOC_60959
		MLOC_74478	MLOC_6242		MLOC_61818			MLOC_60972
		MLOC_74488	MLOC_6249		MLOC_61850			MLOC_60992
		MLOC_74526	MLOC_6250		MLOC_61900			MLOC_61063
		MLOC_74533	MLOC_62544		MLOC_61924			MLOC_61135
		MLOC_74693	MLOC_62561		MLOC_61927			MLOC_61202
		MLOC_74793	MLOC_62637		MLOC_61961			MLOC_61215
		MLOC_74808	MLOC_62670		MLOC_61996			MLOC_61224
		MLOC_74834	MLOC_62674		MLOC_62030			MLOC_6125
		MLOC_74896	MLOC_6270		MLOC_62044			MLOC_6128
		MLOC_74909	MLOC_62732		MLOC_62067			MLOC_61338
		MLOC_74917	MLOC_6277		MLOC_6210			MLOC_61359
		MLOC_74925	MLOC_62820		MLOC_62120			MLOC_61360
		MLOC_74973	MLOC_62839		MLOC_62145			MLOC_61366
		MLOC_74990	MLOC_62872		MLOC_62162			MLOC_61488
		MLOC_75024	MLOC_62889		MLOC_62205			MLOC_61506
		MLOC_75026	MLOC_6299		MLOC_62225			MLOC_61507
		MLOC_7504	MLOC_62996		MLOC_6227			MLOC_61587
		MLOC_75045	MLOC_63		MLOC_62317			MLOC_61601
		MLOC_75335	MLOC_63017		MLOC_62322			MLOC_6162
		MLOC_75379	MLOC_63044		MLOC_62329			MLOC_61634
		MLOC_75429	MLOC_63061		MLOC_62347			MLOC_61654
		MLOC_75447	MLOC_63062		MLOC_6237			MLOC_61668
		MLOC_75615	MLOC_63125		MLOC_6239			MLOC_61671
		MLOC_75792	MLOC_63199		MLOC_62417			MLOC_61713
		MLOC_7581	MLOC_63210		MLOC_62438			MLOC_61752
		MLOC_75884	MLOC_63274		MLOC_62485			MLOC_61753
		MLOC_75889	MLOC_63300		MLOC_62492			MLOC_61808
		MLOC_7591	MLOC_63338		MLOC_62496			MLOC_61812
		MLOC_76054	MLOC_63441		MLOC_62501			MLOC_61826
		MLOC_7610	MLOC_63462		MLOC_6255			MLOC_61880
		MLOC_76271	MLOC_63484		MLOC_62569			MLOC_61925
		MLOC_76419	MLOC_63550		MLOC_62591			MLOC_61944
		MLOC_76490	MLOC_6356		MLOC_62649			MLOC_61983
		MLOC_76558	MLOC_63607		MLOC_62656			MLOC_61988
		MLOC_76650	MLOC_63613		MLOC_62685			MLOC_62024
		MLOC_76721	MLOC_63621		MLOC_62687			MLOC_62049
		MLOC_76739	MLOC_63666		MLOC_6272			MLOC_62095
		MLOC_76823	MLOC_63674		MLOC_62784			MLOC_62132
		MLOC_7688	MLOC_63716		MLOC_62795			MLOC_62200
		MLOC_76926	MLOC_63732		MLOC_62821			MLOC_62283
		MLOC_77001	MLOC_63776		MLOC_62874			MLOC_62301
		MLOC_77003	MLOC_63813		MLOC_62877			MLOC_62302
		MLOC_77094	MLOC_63880		MLOC_62922			MLOC_62323
		MLOC_77105	MLOC_6404		MLOC_62955			MLOC_62330
		MLOC_7716	MLOC_64063		MLOC_62968			MLOC_62402
		MLOC_77253	MLOC_64083		MLOC_62969			MLOC_62411
		MLOC_77326	MLOC_64085		MLOC_63045			MLOC_62422
		MLOC_77330	MLOC_64098		MLOC_63077			MLOC_62427
		MLOC_7740	MLOC_64107		MLOC_63142			MLOC_62472
		MLOC_77439	MLOC_64108		MLOC_6315			MLOC_62475
		MLOC_77466	MLOC_64191		MLOC_63155			MLOC_62512
		MLOC_77470	MLOC_64194		MLOC_63156			MLOC_62564
		MLOC_77509	MLOC_64195		MLOC_63201			MLOC_62596
		MLOC_77511	MLOC_64264		MLOC_63269			MLOC_6260
		MLOC_77609	MLOC_64308		MLOC_63336			MLOC_62604
		MLOC_77683	MLOC_64421		MLOC_63340			MLOC_62630
		MLOC_77875	MLOC_64430		MLOC_6338			MLOC_62633
		MLOC_77876	MLOC_64514		MLOC_63383			MLOC_62671
		MLOC_77941	MLOC_64522		MLOC_63421			MLOC_62712
		MLOC_77977	MLOC_64560		MLOC_63430			MLOC_62746
		MLOC_7825	MLOC_64627		MLOC_6344			MLOC_62747
		MLOC_78332	MLOC_64669		MLOC_63445			MLOC_62757
		MLOC_7841	MLOC_64671		MLOC_63464			MLOC_62766
		MLOC_78415	MLOC_64686		MLOC_63465			MLOC_62775
		MLOC_78418	MLOC_64692		MLOC_63523			MLOC_62816
		MLOC_78536	MLOC_64730		MLOC_63574			MLOC_62873
		MLOC_78572	MLOC_64782		MLOC_63672			MLOC_62884
		MLOC_78644	MLOC_64788		MLOC_63677			MLOC_63060
		MLOC_78748	MLOC_64821		MLOC_63684			MLOC_63065
		MLOC_78915	MLOC_64867		MLOC_63719			MLOC_63066
		MLOC_79077	MLOC_64879		MLOC_63737			MLOC_63070
		MLOC_79078	MLOC_64900		MLOC_63746			MLOC_63089
		MLOC_79084	MLOC_64908		MLOC_6377			MLOC_63126
		MLOC_79108	MLOC_64922		MLOC_6378			MLOC_63157
		MLOC_79276	MLOC_64929		MLOC_6380			MLOC_63208
		MLOC_79292	MLOC_65000		MLOC_63808			MLOC_63209
		MLOC_7931	MLOC_65007		MLOC_63821			MLOC_63226
		MLOC_7958	MLOC_65102		MLOC_63849			MLOC_6323
		MLOC_79641	MLOC_65114		MLOC_63853			MLOC_63369
		MLOC_79673	MLOC_65127		MLOC_63872			MLOC_6337
		MLOC_79756	MLOC_65140		MLOC_63920			MLOC_63404
		MLOC_79789	MLOC_65295		MLOC_63996			MLOC_63505
		MLOC_7979	MLOC_65358		MLOC_64060			MLOC_63525
		MLOC_79855	MLOC_65371		MLOC_64100			MLOC_63544
		MLOC_79876	MLOC_65394		MLOC_6413			MLOC_63556
		MLOC_79909	MLOC_65396		MLOC_64131			MLOC_63557
		MLOC_79915	MLOC_65417		MLOC_64156			MLOC_6359
		MLOC_79981	MLOC_65443		MLOC_64198			MLOC_63598
		MLOC_80049	MLOC_65471		MLOC_64233			MLOC_63608
		MLOC_80090	MLOC_65475		MLOC_64237			MLOC_63673
		MLOC_80115	MLOC_65481		MLOC_64248			MLOC_63704
		MLOC_80136	MLOC_65534		MLOC_64284			MLOC_63761
		MLOC_80212	MLOC_65542		MLOC_64318			MLOC_63767
		MLOC_80569	MLOC_65555		MLOC_64337			MLOC_63798
		MLOC_80572	MLOC_6557		MLOC_64368			MLOC_63869
		MLOC_80759	MLOC_65595		MLOC_64416			MLOC_63875
		MLOC_80830	MLOC_65622		MLOC_64481			MLOC_63900
		MLOC_80870	MLOC_65624		MLOC_64500			MLOC_63909
		MLOC_8106	MLOC_65646		MLOC_64528			MLOC_63926
		MLOC_81070	MLOC_6566		MLOC_64541			MLOC_63935
		MLOC_81146	MLOC_65701		MLOC_64658			MLOC_63951
		MLOC_81154	MLOC_65709		MLOC_64845			MLOC_63954
		MLOC_8131	MLOC_65713		MLOC_64918			MLOC_63991
		MLOC_81455	MLOC_65740		MLOC_6492			MLOC_63994
		MLOC_81731	MLOC_65784		MLOC_64920			MLOC_64008
		MLOC_8174	MLOC_6579		MLOC_64943			MLOC_64055
		MLOC_81756	MLOC_65825		MLOC_64991			MLOC_64059
		MLOC_81781	MLOC_65889		MLOC_64997			MLOC_64192
		MLOC_81818	MLOC_65949		MLOC_65066			MLOC_64202
		MLOC_81994	MLOC_66048		MLOC_65067			MLOC_64217
		MLOC_82087	MLOC_66115		MLOC_65081			MLOC_64268
		MLOC_8209	MLOC_66132		MLOC_65142			MLOC_64370
		MLOC_82092	MLOC_66147		MLOC_65147			MLOC_64388
		MLOC_82094	MLOC_66163		MLOC_65152			MLOC_64392
		MLOC_82108	MLOC_662		MLOC_65158			MLOC_64394
		MLOC_8212	MLOC_66201		MLOC_65326			MLOC_64479
		MLOC_8227	MLOC_66254		MLOC_65343			MLOC_64503
		MLOC_8245	MLOC_66382		MLOC_65378			MLOC_64563
		MLOC_8366	MLOC_66439		MLOC_65431			MLOC_64571
		MLOC_8394	MLOC_66449		MLOC_65480			MLOC_64573
		MLOC_861	MLOC_66471		MLOC_6549			MLOC_6458
		MLOC_8669	MLOC_66489		MLOC_65493			MLOC_64594
		MLOC_8695	MLOC_6651		MLOC_65546			MLOC_64596
		MLOC_8879	MLOC_66532		MLOC_65607			MLOC_64612
		MLOC_9203	MLOC_66541		MLOC_65618			MLOC_64633
		MLOC_9281	MLOC_66653		MLOC_6563			MLOC_64635
		MLOC_9498	MLOC_66665		MLOC_65632			MLOC_64667
		MLOC_9826	MLOC_66693		MLOC_6564			MLOC_64786
		MLOC_9835	MLOC_66719		MLOC_65664			MLOC_64888
		MLOC_9899	MLOC_66742		MLOC_65675			MLOC_64945
		MLOC_9954	MLOC_66753		MLOC_6569			MLOC_64948
			MLOC_6679		MLOC_65717			MLOC_64951
			MLOC_66803		MLOC_65725			MLOC_64963
			MLOC_66855		MLOC_65770			MLOC_65008
			MLOC_66888		MLOC_65782			MLOC_65020
			MLOC_66906		MLOC_6580			MLOC_65101
			MLOC_66991		MLOC_65864			MLOC_65103
			MLOC_67077		MLOC_65877			MLOC_6513
			MLOC_67117		MLOC_65880			MLOC_65216
			MLOC_67155		MLOC_65936			MLOC_65242
			MLOC_67182		MLOC_65944			MLOC_65263
			MLOC_67248		MLOC_65962			MLOC_65274
			MLOC_6725		MLOC_65988			MLOC_65286
			MLOC_67283		MLOC_66004			MLOC_65292
			MLOC_67296		MLOC_66029			MLOC_65297
			MLOC_67313		MLOC_66082			MLOC_65298
			MLOC_67318		MLOC_66090			MLOC_65327
			MLOC_67343		MLOC_66151			MLOC_6533
			MLOC_67386		MLOC_66181			MLOC_6534
			MLOC_67419		MLOC_66210			MLOC_65340
			MLOC_67445		MLOC_66238			MLOC_65439
			MLOC_67470		MLOC_66289			MLOC_65458
			MLOC_67477		MLOC_66290			MLOC_65477
			MLOC_67489		MLOC_66301			MLOC_6548
			MLOC_67507		MLOC_66332			MLOC_65513
			MLOC_67517		MLOC_66363			MLOC_65522
			MLOC_67596		MLOC_66415			MLOC_6553
			MLOC_67617		MLOC_66478			MLOC_65576
			MLOC_67623		MLOC_66505			MLOC_65593
			MLOC_67651		MLOC_66539			MLOC_65621
			MLOC_67697		MLOC_66675			MLOC_65637
			MLOC_67743		MLOC_66750			MLOC_65663
			MLOC_67763		MLOC_66756			MLOC_65671
			MLOC_67770		MLOC_6677			MLOC_65678
			MLOC_67780		MLOC_66817			MLOC_65679
			MLOC_67824		MLOC_66845			MLOC_65700
			MLOC_6787		MLOC_66937			MLOC_65765
			MLOC_67886		MLOC_66971			MLOC_65771
			MLOC_67910		MLOC_66975			MLOC_65780
			MLOC_67946		MLOC_67009			MLOC_65813
			MLOC_67985		MLOC_67053			MLOC_65827
			MLOC_67991		MLOC_67136			MLOC_65833
			MLOC_68		MLOC_6715			MLOC_65893
			MLOC_68129		MLOC_67152			MLOC_65931
			MLOC_68164		MLOC_67180			MLOC_65968
			MLOC_68176		MLOC_67187			MLOC_66007
			MLOC_68238		MLOC_67219			MLOC_66032
			MLOC_68298		MLOC_67220			MLOC_66041
			MLOC_68319		MLOC_67228			MLOC_66068
			MLOC_68363		MLOC_67265			MLOC_66109
			MLOC_68396		MLOC_67281			MLOC_66145
			MLOC_68406		MLOC_67307			MLOC_66196
			MLOC_68522		MLOC_67327			MLOC_66252
			MLOC_68560		MLOC_67371			MLOC_66269
			MLOC_68591		MLOC_6738			MLOC_66355
			MLOC_68623		MLOC_67450			MLOC_66396
			MLOC_68710		MLOC_67657			MLOC_66399
			MLOC_68729		MLOC_67736			MLOC_66470
			MLOC_68734		MLOC_67858			MLOC_66504
			MLOC_68757		MLOC_679			MLOC_66554
			MLOC_68759		MLOC_68000			MLOC_66558
			MLOC_68772		MLOC_68042			MLOC_66624
			MLOC_68812		MLOC_68045			MLOC_66627
			MLOC_68827		MLOC_68056			MLOC_66630
			MLOC_6887		MLOC_68060			MLOC_66646
			MLOC_68907		MLOC_68100			MLOC_66674
			MLOC_68963		MLOC_68104			MLOC_66679
			MLOC_68972		MLOC_68114			MLOC_66686
			MLOC_68999		MLOC_68131			MLOC_66727
			MLOC_69034		MLOC_68150			MLOC_66741
			MLOC_69090		MLOC_68189			MLOC_66780
			MLOC_69098		MLOC_6831			MLOC_66784
			MLOC_6912		MLOC_68317			MLOC_66846
			MLOC_6913		MLOC_68334			MLOC_66875
			MLOC_69246		MLOC_6838			MLOC_66904
			MLOC_69311		MLOC_68416			MLOC_66909
			MLOC_69326		MLOC_68423			MLOC_66934
			MLOC_69327		MLOC_68428			MLOC_66946
			MLOC_69339		MLOC_68471			MLOC_66973
			MLOC_69374		MLOC_68534			MLOC_67
			MLOC_69415		MLOC_68564			MLOC_67052
			MLOC_69420		MLOC_68567			MLOC_67091
			MLOC_69436		MLOC_6864			MLOC_67100
			MLOC_69438		MLOC_68667			MLOC_67101
			MLOC_69448		MLOC_68681			MLOC_67144
			MLOC_69476		MLOC_68701			MLOC_67175
			MLOC_69556		MLOC_68705			MLOC_67190
			MLOC_69607		MLOC_68726			MLOC_67194
			MLOC_69621		MLOC_68830			MLOC_67204
			MLOC_69622		MLOC_68905			MLOC_67213
			MLOC_69696		MLOC_68968			MLOC_67224
			MLOC_6971		MLOC_69043			MLOC_67235
			MLOC_69748		MLOC_69075			MLOC_67259
			MLOC_69784		MLOC_69078			MLOC_67262
			MLOC_6981		MLOC_69110			MLOC_67284
			MLOC_69815		MLOC_69114			MLOC_67288
			MLOC_69990		MLOC_69130			MLOC_67311
			MLOC_70174		MLOC_69162			MLOC_67330
			MLOC_70179		MLOC_6919			MLOC_6736
			MLOC_7019		MLOC_69205			MLOC_67422
			MLOC_70201		MLOC_69215			MLOC_67515
			MLOC_70299		MLOC_69218			MLOC_67533
			MLOC_70304		MLOC_69238			MLOC_67581
			MLOC_70320		MLOC_69242			MLOC_67613
			MLOC_70321		MLOC_69252			MLOC_67669
			MLOC_70351		MLOC_69271			MLOC_67725
			MLOC_70474		MLOC_69291			MLOC_67815
			MLOC_70520		MLOC_69402			MLOC_67851
			MLOC_70535		MLOC_69414			MLOC_67865
			MLOC_70539		MLOC_69458			MLOC_67880
			MLOC_70556		MLOC_69463			MLOC_6793
			MLOC_70597		MLOC_69486			MLOC_67937
			MLOC_7062		MLOC_69516			MLOC_67947
			MLOC_70642		MLOC_69524			MLOC_67992
			MLOC_70666		MLOC_69546			MLOC_68035
			MLOC_70708		MLOC_6955			MLOC_68036
			MLOC_70736		MLOC_69582			MLOC_68118
			MLOC_70775		MLOC_69613			MLOC_68123
			MLOC_7079		MLOC_69633			MLOC_6813
			MLOC_70811		MLOC_6969			MLOC_68137
			MLOC_70826		MLOC_69701			MLOC_68197
			MLOC_70834		MLOC_69788			MLOC_68219
			MLOC_70845		MLOC_69818			MLOC_68227
			MLOC_70896		MLOC_69891			MLOC_68244
			MLOC_70917		MLOC_69931			MLOC_68256
			MLOC_70922		MLOC_69946			MLOC_68301
			MLOC_70957		MLOC_69977			MLOC_68357
			MLOC_70960		MLOC_69987			MLOC_68360
			MLOC_71014		MLOC_70036			MLOC_68383
			MLOC_71019		MLOC_70157			MLOC_68429
			MLOC_71022		MLOC_70184			MLOC_68498
			MLOC_71136		MLOC_70189			MLOC_68550
			MLOC_7115		MLOC_70239			MLOC_68578
			MLOC_71156		MLOC_7024			MLOC_68581
			MLOC_71162		MLOC_70310			MLOC_68598
			MLOC_7119		MLOC_70319			MLOC_6861
			MLOC_71242		MLOC_70343			MLOC_68625
			MLOC_71329		MLOC_70406			MLOC_68657
			MLOC_71332		MLOC_70428			MLOC_68666
			MLOC_71376		MLOC_7045			MLOC_68712
			MLOC_71471		MLOC_70465			MLOC_68718
			MLOC_71475		MLOC_70480			MLOC_68764
			MLOC_71556		MLOC_70482			MLOC_68770
			MLOC_71682		MLOC_70501			MLOC_68815
			MLOC_7175		MLOC_70505			MLOC_68833
			MLOC_71762		MLOC_70508			MLOC_68838
			MLOC_71773		MLOC_7053			MLOC_68918
			MLOC_71779		MLOC_70555			MLOC_68987
			MLOC_71818		MLOC_70585			MLOC_69040
			MLOC_71821		MLOC_70598			MLOC_69065
			MLOC_71880		MLOC_7060			MLOC_69121
			MLOC_71884		MLOC_70623			MLOC_69163
			MLOC_71897		MLOC_70672			MLOC_69176
			MLOC_71939		MLOC_70707			MLOC_69202
			MLOC_71991		MLOC_70738			MLOC_69212
			MLOC_72057		MLOC_70745			MLOC_69295
			MLOC_72076		MLOC_70764			MLOC_69301
			MLOC_72090		MLOC_70785			MLOC_69412
			MLOC_7215		MLOC_70805			MLOC_6942
			MLOC_7217		MLOC_70839			MLOC_6943
			MLOC_72300		MLOC_7086			MLOC_69501
			MLOC_72321		MLOC_70886			MLOC_69523
			MLOC_72334		MLOC_70906			MLOC_69529
			MLOC_7234		MLOC_70977			MLOC_69539
			MLOC_72346		MLOC_71010			MLOC_69573
			MLOC_7243		MLOC_71020			MLOC_69576
			MLOC_72488		MLOC_71028			MLOC_6958
			MLOC_72490		MLOC_71030			MLOC_69590
			MLOC_72498		MLOC_7109			MLOC_69630
			MLOC_72503		MLOC_71104			MLOC_69632
			MLOC_72517		MLOC_71114			MLOC_69707
			MLOC_72534		MLOC_71150			MLOC_69710
			MLOC_72556		MLOC_71155			MLOC_69715
			MLOC_72624		MLOC_71195			MLOC_69732
			MLOC_72629		MLOC_71208			MLOC_69778
			MLOC_72634		MLOC_7121			MLOC_69795
			MLOC_72728		MLOC_71287			MLOC_69862
			MLOC_72785		MLOC_71296			MLOC_69905
			MLOC_72793		MLOC_71382			MLOC_69932
			MLOC_72802		MLOC_71399			MLOC_69970
			MLOC_72804		MLOC_71514			MLOC_70035
			MLOC_7281		MLOC_71570			MLOC_70044
			MLOC_72858		MLOC_7159			MLOC_70053
			MLOC_73016		MLOC_7174			MLOC_70055
			MLOC_7311		MLOC_71746			MLOC_70101
			MLOC_73160		MLOC_71781			MLOC_7013
			MLOC_73209		MLOC_71890			MLOC_70140
			MLOC_73239		MLOC_71923			MLOC_70167
			MLOC_73257		MLOC_71981			MLOC_70182
			MLOC_73319		MLOC_71989			MLOC_70219
			MLOC_73340		MLOC_72026			MLOC_70253
			MLOC_73438		MLOC_72039			MLOC_70258
			MLOC_73497		MLOC_72047			MLOC_70346
			MLOC_73505		MLOC_72113			MLOC_70393
			MLOC_73507		MLOC_72214			MLOC_70404
			MLOC_73512		MLOC_72249			MLOC_70410
			MLOC_73528		MLOC_72282			MLOC_70419
			MLOC_73532		MLOC_72290			MLOC_70443
			MLOC_73552		MLOC_72316			MLOC_70506
			MLOC_73623		MLOC_7233			MLOC_70512
			MLOC_73651		MLOC_72354			MLOC_70530
			MLOC_73657		MLOC_72404			MLOC_70549
			MLOC_7366		MLOC_72452			MLOC_70557
			MLOC_73689		MLOC_72453			MLOC_70587
			MLOC_73693		MLOC_72511			MLOC_70591
			MLOC_73710		MLOC_72532			MLOC_70609
			MLOC_73738		MLOC_72558			MLOC_70647
			MLOC_73768		MLOC_72579			MLOC_70652
			MLOC_73822		MLOC_72589			MLOC_70680
			MLOC_73881		MLOC_72596			MLOC_70684
			MLOC_73905		MLOC_72651			MLOC_70692
			MLOC_73942		MLOC_72677			MLOC_70696
			MLOC_73966		MLOC_72696			MLOC_70754
			MLOC_73985		MLOC_72825			MLOC_7077
			MLOC_73986		MLOC_72838			MLOC_70809
			MLOC_74066		MLOC_72875			MLOC_70810
			MLOC_74114		MLOC_72928			MLOC_7084
			MLOC_74135		MLOC_73014			MLOC_70842
			MLOC_74176		MLOC_73144			MLOC_70929
			MLOC_7418		MLOC_73185			MLOC_70999
			MLOC_74200		MLOC_73204			MLOC_71047
			MLOC_74269		MLOC_73237			MLOC_71086
			MLOC_74314		MLOC_73252			MLOC_71202
			MLOC_74323		MLOC_7327			MLOC_71240
			MLOC_7434		MLOC_73272			MLOC_71241
			MLOC_74374		MLOC_73290			MLOC_71256
			MLOC_74379		MLOC_73300			MLOC_71261
			MLOC_74495		MLOC_73304			MLOC_71270
			MLOC_74531		MLOC_73359			MLOC_71318
			MLOC_74611		MLOC_73371			MLOC_71324
			MLOC_74621		MLOC_73381			MLOC_71424
			MLOC_74673		MLOC_73386			MLOC_71497
			MLOC_74741		MLOC_73663			MLOC_71498
			MLOC_74794		MLOC_73664			MLOC_71561
			MLOC_74801		MLOC_73678			MLOC_71592
			MLOC_74830		MLOC_73679			MLOC_71608
			MLOC_74888		MLOC_73690			MLOC_71650
			MLOC_74974		MLOC_73709			MLOC_71666
			MLOC_750		MLOC_73712			MLOC_71690
			MLOC_75007		MLOC_73716			MLOC_71748
			MLOC_75008		MLOC_73732			MLOC_71749
			MLOC_75014		MLOC_73742			MLOC_71823
			MLOC_7505		MLOC_73744			MLOC_7183
			MLOC_75101		MLOC_73766			MLOC_71836
			MLOC_75114		MLOC_73778			MLOC_71858
			MLOC_7514		MLOC_73792			MLOC_71862
			MLOC_75157		MLOC_73816			MLOC_71899
			MLOC_7518		MLOC_73817			MLOC_71913
			MLOC_75202		MLOC_73858			MLOC_71929
			MLOC_75225		MLOC_73878			MLOC_71979
			MLOC_75244		MLOC_73883			MLOC_72011
			MLOC_75309		MLOC_73926			MLOC_72048
			MLOC_75316		MLOC_73996			MLOC_72062
			MLOC_75448		MLOC_74095			MLOC_72099
			MLOC_7554		MLOC_74116			MLOC_72140
			MLOC_75576		MLOC_74118			MLOC_72162
			MLOC_75580		MLOC_74140			MLOC_72168
			MLOC_75605		MLOC_74167			MLOC_72172
			MLOC_75677		MLOC_74175			MLOC_72180
			MLOC_75709		MLOC_74182			MLOC_72184
			MLOC_75725		MLOC_74184			MLOC_72199
			MLOC_75730		MLOC_7420			MLOC_72239
			MLOC_75806		MLOC_74232			MLOC_7225
			MLOC_75844		MLOC_74287			MLOC_72272
			MLOC_75925		MLOC_74448			MLOC_72275
			MLOC_75956		MLOC_74483			MLOC_72304
			MLOC_7601		MLOC_74485			MLOC_72347
			MLOC_76016		MLOC_74559			MLOC_72375
			MLOC_76063		MLOC_74565			MLOC_72448
			MLOC_76080		MLOC_74573			MLOC_72449
			MLOC_76092		MLOC_74633			MLOC_72461
			MLOC_76165		MLOC_74647			MLOC_72489
			MLOC_76208		MLOC_74679			MLOC_72568
			MLOC_76275		MLOC_74692			MLOC_72581
			MLOC_7632		MLOC_74700			MLOC_72590
			MLOC_76328		MLOC_74704			MLOC_72698
			MLOC_76542		MLOC_74755			MLOC_72699
			MLOC_76567		MLOC_74782			MLOC_72702
			MLOC_7657		MLOC_74814			MLOC_72880
			MLOC_76698		MLOC_74815			MLOC_72881
			MLOC_76878		MLOC_74828			MLOC_72883
			MLOC_76988		MLOC_74856			MLOC_72962
			MLOC_77079		MLOC_74904			MLOC_72999
			MLOC_77080		MLOC_74910			MLOC_73012
			MLOC_77263		MLOC_74914			MLOC_73033
			MLOC_77319		MLOC_74965			MLOC_73077
			MLOC_77359		MLOC_75003			MLOC_73147
			MLOC_77442		MLOC_75010			MLOC_73159
			MLOC_77483		MLOC_75040			MLOC_73178
			MLOC_77491		MLOC_75066			MLOC_73249
			MLOC_77505		MLOC_75071			MLOC_73251
			MLOC_77519		MLOC_75083			MLOC_73320
			MLOC_77591		MLOC_75092			MLOC_73460
			MLOC_77637		MLOC_75110			MLOC_73475
			MLOC_7773		MLOC_75214			MLOC_73499
			MLOC_77784		MLOC_75270			MLOC_73531
			MLOC_77796		MLOC_75312			MLOC_73598
			MLOC_7788		MLOC_75315			MLOC_73649
			MLOC_77886		MLOC_7534			MLOC_7365
			MLOC_77896		MLOC_75359			MLOC_73656
			MLOC_77921		MLOC_75411			MLOC_73672
			MLOC_77923		MLOC_75450			MLOC_73706
			MLOC_7793		MLOC_75496			MLOC_73849
			MLOC_77957		MLOC_75524			MLOC_73857
			MLOC_78113		MLOC_75599			MLOC_73964
			MLOC_78135		MLOC_75673			MLOC_73965
			MLOC_78147		MLOC_75766			MLOC_7399
			MLOC_78233		MLOC_75857			MLOC_74018
			MLOC_78237		MLOC_75882			MLOC_74122
			MLOC_78392		MLOC_75928			MLOC_74152
			MLOC_78431		MLOC_75972			MLOC_74185
			MLOC_7849		MLOC_76030			MLOC_7419
			MLOC_78540		MLOC_76049			MLOC_7426
			MLOC_7855		MLOC_76055			MLOC_74285
			MLOC_78580		MLOC_76086			MLOC_74286
			MLOC_78625		MLOC_76303			MLOC_74290
			MLOC_78661		MLOC_76355			MLOC_74353
			MLOC_78685		MLOC_76359			MLOC_74384
			MLOC_78778		MLOC_76394			MLOC_74457
			MLOC_78799		MLOC_76402			MLOC_74514
			MLOC_78819		MLOC_76517			MLOC_74517
			MLOC_7882		MLOC_76546			MLOC_74537
			MLOC_78823		MLOC_76562			MLOC_74604
			MLOC_78825		MLOC_766			MLOC_74662
			MLOC_78909		MLOC_76733			MLOC_74671
			MLOC_79101		MLOC_76747			MLOC_74708
			MLOC_79112		MLOC_76824			MLOC_74717
			MLOC_79115		MLOC_76839			MLOC_74726
			MLOC_79172		MLOC_76898			MLOC_74738
			MLOC_79234		MLOC_76905			MLOC_74807
			MLOC_79420		MLOC_7695			MLOC_74840
			MLOC_79423		MLOC_76974			MLOC_74857
			MLOC_7973		MLOC_77077			MLOC_74889
			MLOC_7981		MLOC_77209			MLOC_75000
			MLOC_79874		MLOC_7722			MLOC_75012
			MLOC_79944		MLOC_77243			MLOC_75013
			MLOC_80063		MLOC_77296			MLOC_75068
			MLOC_8012		MLOC_77398			MLOC_75070
			MLOC_80133		MLOC_77451			MLOC_75143
			MLOC_802		MLOC_77485			MLOC_75180
			MLOC_80410		MLOC_77535			MLOC_75188
			MLOC_80474		MLOC_77543			MLOC_7519
			MLOC_80485		MLOC_7761			MLOC_75218
			MLOC_80489		MLOC_77651			MLOC_7525
			MLOC_80513		MLOC_77680			MLOC_75255
			MLOC_80628		MLOC_77698			MLOC_75278
			MLOC_80752		MLOC_77777			MLOC_75297
			MLOC_80801		MLOC_7780			MLOC_75344
			MLOC_8081		MLOC_77802			MLOC_75433
			MLOC_80812		MLOC_77859			MLOC_75437
			MLOC_80871		MLOC_77860			MLOC_75519
			MLOC_80902		MLOC_78015			MLOC_75530
			MLOC_81027		MLOC_78019			MLOC_75600
			MLOC_81078		MLOC_78084			MLOC_75711
			MLOC_8116		MLOC_78164			MLOC_75745
			MLOC_81167		MLOC_78170			MLOC_7577
			MLOC_81185		MLOC_7845			MLOC_75780
			MLOC_81213		MLOC_78457			MLOC_75794
			MLOC_81351		MLOC_78576			MLOC_75827
			MLOC_81383		MLOC_78779			MLOC_75859
			MLOC_81426		MLOC_78870			MLOC_75899
			MLOC_81445		MLOC_78893			MLOC_75969
			MLOC_81464		MLOC_78894			MLOC_7612
			MLOC_81554		MLOC_7890			MLOC_76215
			MLOC_81826		MLOC_78953			MLOC_76226
			MLOC_81829		MLOC_78997			MLOC_76311
			MLOC_81848		MLOC_7936			MLOC_76316
			MLOC_81955		MLOC_79456			MLOC_76338
			MLOC_81966		MLOC_79728			MLOC_76410
			MLOC_82028		MLOC_79741			MLOC_76441
			MLOC_8370		MLOC_7975			MLOC_76457
			MLOC_8841		MLOC_79761			MLOC_76462
			MLOC_899		MLOC_79849			MLOC_76463
			MLOC_9783		MLOC_79866			MLOC_76480
			MLOC_9815		MLOC_79952			MLOC_76584
			MLOC_9844		MLOC_79954			MLOC_76689
			MLOC_9845		MLOC_80153			MLOC_76795
			MLOC_9883		MLOC_80158			MLOC_76802
			MLOC_9900		MLOC_8022			MLOC_7690
			MLOC_9931		MLOC_80253			MLOC_77063
			MLOC_9943		MLOC_80281			MLOC_77257
			MLOC_9975		MLOC_80333			MLOC_77378
			MLOC_9988		MLOC_80354			MLOC_77387
					MLOC_8040			MLOC_77427
					MLOC_80428			MLOC_7744
					MLOC_80440			MLOC_77447
					MLOC_80481			MLOC_77560
					MLOC_80511			MLOC_77640
					MLOC_80531			MLOC_77740
					MLOC_80685			MLOC_77829
					MLOC_80737			MLOC_77836
					MLOC_80837			MLOC_77846
					MLOC_80913			MLOC_7811
					MLOC_81101			MLOC_78148
					MLOC_81109			MLOC_7818
					MLOC_81211			MLOC_78198
					MLOC_81215			MLOC_78253
					MLOC_81237			MLOC_78414
					MLOC_8139			MLOC_7850
					MLOC_81416			MLOC_78504
					MLOC_81623			MLOC_78725
					MLOC_81723			MLOC_78759
					MLOC_81751			MLOC_78769
					MLOC_81785			MLOC_78802
					MLOC_81801			MLOC_78863
					MLOC_81842			MLOC_78867
					MLOC_81865			MLOC_79028
					MLOC_8187			MLOC_79065
					MLOC_81936			MLOC_79167
					MLOC_82077			MLOC_79186
					MLOC_82111			MLOC_79273
					MLOC_82112			MLOC_79278
					MLOC_82116			MLOC_7930
					MLOC_82117			MLOC_79308
					MLOC_8215			MLOC_79335
					MLOC_8220			MLOC_79552
					MLOC_8225			MLOC_79674
					MLOC_848			MLOC_79727
					MLOC_8567			MLOC_79926
					MLOC_8614			MLOC_8008
					MLOC_8631			MLOC_80130
					MLOC_8870			MLOC_80290
					MLOC_9146			MLOC_8033
					MLOC_9163			MLOC_80338
					MLOC_9248			MLOC_80451
					MLOC_945			MLOC_80455
					MLOC_9827			MLOC_80476
					MLOC_9855			MLOC_80530
					MLOC_9861			MLOC_80533
					MLOC_9878			MLOC_80547
					MLOC_9952			MLOC_80652
								MLOC_80739
								MLOC_80777
								MLOC_80833
								MLOC_80849
								MLOC_80855
								MLOC_80912
								MLOC_8100
								MLOC_81003
								MLOC_81053
								MLOC_81111
								MLOC_81135
								MLOC_81350
								MLOC_81534
								MLOC_81543
								MLOC_81608
								MLOC_8162
								MLOC_8168
								MLOC_81684
								MLOC_81748
								MLOC_81766
								MLOC_81843
								MLOC_81844
								MLOC_81878
								MLOC_81883
								MLOC_82049
								MLOC_8233
								MLOC_824
								MLOC_8289
								MLOC_8321
								MLOC_8353
								MLOC_8469
								MLOC_8529
								MLOC_87
								MLOC_8932
								MLOC_9130
								MLOC_9317
								MLOC_9446
								MLOC_9718
								MLOC_9811
								MLOC_9865
								MLOC_9873
								MLOC_9902
								MLOC_9912
								MLOC_9949
								MLOC_9950
								MLOC_9968

## Sheet: 37-set
Barley_homolog_ID	Barley_description	Arabidopsis_ID	Arabidopsis Gene name	Arabidopsis Gene description
MLOC_12283	Uncharacterized protein [Source:UniProtKB/TrEMBL;Acc:M0UMH7]	AT1G68610	PCR11	PLANT CADMIUM RESISTANCE 11 [Source:TAIR_LOCUS;Acc:AT1G68610]
MLOC_12626	Uncharacterized protein [Source:UniProtKB/TrEMBL;Acc:M0UNS2]	AT2G20020	CAF1	RNA-binding CRS1 / YhbY (CRM) domain-containing protein [Source:TAIR_LOCUS;Acc:AT2G20020]
MLOC_15925	Putative Cytochrome P450 family member
MLOC_17002	Chlorophyll a-b binding protein of LHCII type III, chloroplastic [Source:UniProtKB/Swiss-Prot;Acc:P27523]	AT5G54270	LHCB3	light-harvesting chlorophyll B-binding protein 3 [Source:TAIR_LOCUS;Acc:AT5G54270]
MLOC_18337	Predicted protein; Uncharacterized protein [Source:UniProtKB/TrEMBL;Acc:F2E5L6]	AT5G45910		GDSL-like Lipase/Acylhydrolase superfamily protein [Source:TAIR_LOCUS;Acc:AT5G45910]
MLOC_19670	Uncharacterized protein [Source:UniProtKB/TrEMBL;Acc:M0V7D5]	AT1G43670		Inositol monophosphatase family protein [Source:TAIR_LOCUS;Acc:AT1G43670]
MLOC_21264	oligopeptide protein tranporter | memebrane protein
MLOC_34767	Predicted protein; Uncharacterized protein [Source:UniProtKB/TrEMBL;Acc:F2D8Q1]	AT2G03505		Carbohydrate-binding X8 domain superfamily protein [Source:TAIR_LOCUS;Acc:AT2G03505]
MLOC_37763	Uncharacterized protein [Source:UniProtKB/TrEMBL;Acc:M0VW03]	AT3G55610	P5CS2	delta 1-pyrroline-5-carboxylate synthase 2 [Source:TAIR_LOCUS;Acc:AT3G55610]
MLOC_44159	Predicted protein; Uncharacterized protein [Source:UniProtKB/TrEMBL;Acc:F2CZT0]	AT5G61930	APO3	Arabidopsis thaliana protein of unknown function (DUF794) [Source:TAIR_LOCUS;Acc:AT5G61930]
MLOC_44238	Uncharacterized protein [Source:UniProtKB/TrEMBL;Acc:M0W6E7]	AT4G17740	DL4905C	Peptidase S41 family protein [Source:TAIR_LOCUS;Acc:AT4G17740]
MLOC_44256	Uncharacterized protein [Source:UniProtKB/TrEMBL;Acc:M0W6H0]	AT5G26120	ATASD2	alpha-L-arabinofuranosidase 2 [Source:TAIR_LOCUS;Acc:AT5G26120]
MLOC_4673	Serine/threonine-protein phosphatase [Source:UniProtKB/TrEMBL;Acc:M0WAP7]	AT2G42500	PP2A-3	protein phosphatase 2A-3 [Source:TAIR_LOCUS;Acc:AT2G42500]
MLOC_51412	putative calcium ion binding
MLOC_56998	Uncharacterized protein [Source:UniProtKB/TrEMBL;Acc:M0X4K5]	AT1G55120	ATFRUCT5	beta-fructofuranosidase 5 [Source:TAIR_LOCUS;Acc:AT1G55120]
MLOC_58800	Uncharacterized protein [Source:UniProtKB/TrEMBL;Acc:M0XCA5]	AT1G80820	CCR2	cinnamoyl coa reductase [Source:TAIR_LOCUS;Acc:AT1G80820]
MLOC_60633	Uncharacterized protein [Source:UniProtKB/TrEMBL;Acc:M0XJI0]	AT5G24380	YSL2	YELLOW STRIPE like 2 | homolog of Zea maize metal-phytosiderophore/metal-nicotianamine transporter ZmYS1 which encodes a proton-coupled broad-range metal-phytosiderophore transporter that additionally transports Fe- and Ni-nicotianamine [Source:TAIR_LOCUS;Acc:AT5G24380]
MLOC_61805	Uncharacterized protein [Source:UniProtKB/TrEMBL;Acc:M0XP55]	AT5G22100	AT5G22100	RNA cyclase family protein [Source:TAIR_LOCUS;Acc:AT5G22100]
MLOC_62750	Predicted protein; Uncharacterized protein [Source:UniProtKB/TrEMBL;Acc:F2CZX1]	AT1G71480	F26A9.14	Nuclear transport factor 2 (NTF2) family protein [Source:TAIR_LOCUS;Acc:AT1G71480]
MLOC_64056	3-ketoacyl-CoA synthase [Source:UniProtKB/TrEMBL;Acc:M0XXY1]	AT5G04530	KCS19	3-KETOACYL-COA SYNTHASE 19 | known to be up-regulated in light | lipid biosynthetic process
MLOC_64743	Predicted protein; Uncharacterized protein [Source:UniProtKB/TrEMBL;Acc:F2DB94]	AT1G53510	ATMPK18	mitogen-activated protein kinase 18 [Source:TAIR_LOCUS;Acc:AT1G53510]
MLOC_65914	Uncharacterized protein [Source:UniProtKB/TrEMBL;Acc:M0Y5N1]	AT1G55850	ATCSLE1	cellulose synthase like E1 [Source:TAIR_LOCUS;Acc:AT1G55850]
MLOC_66563	Uncharacterized protein [Source:UniProtKB/TrEMBL;Acc:M0Y7V1]	AT3G43790	ZIFL2	zinc induced facilitator-like 2 [Source:TAIR_LOCUS;Acc:AT3G43790]
MLOC_67376	Uncharacterized protein [Source:UniProtKB/TrEMBL;Acc:M0YAU0]	AT3G23620		Ribosomal RNA processing Brix domain protein [Source:TAIR_LOCUS;Acc:AT3G23620]
MLOC_6818	Uncharacterized protein [Source:UniProtKB/TrEMBL;Acc:M0YDJ3]	AT3G26570	PHT2;1	phosphate transporter 2;1 [Source:TAIR_LOCUS;Acc:AT3G26570]
MLOC_68568	Histone H2A [Source:UniProtKB/TrEMBL;Acc:F2CVZ1]	AT5G02560	HTA12	histone H2A 12 [Source:TAIR_LOCUS;Acc:AT5G02560]
MLOC_72666	Uncharacterized protein [Source:UniProtKB/TrEMBL;Acc:M0YTA8]	AT4G02930	AT4G02930	GTP binding Elongation factor Tu family protein [Source:TAIR_LOCUS;Acc:AT4G02930]
MLOC_7297	membrane protein
MLOC_73301	Predicted protein; Tonoplast intrinsic protein; Uncharacterized protein [Source:UniProtKB/TrEMBL;Acc:D2KZ38]	AT3G26520	TIP2	tonoplast intrinsic protein 2 [Source:TAIR_LOCUS;Acc:AT3G26520]
MLOC_74587	Beta tubulin 6; Uncharacterized protein [Source:UniProtKB/TrEMBL;Acc:A5CFY9]	AT5G62700	TUB3	tubulin beta chain 3 | expressed in cold response and expressed in seed [Source:TAIR_LOCUS;Acc:AT5G62700]
MLOC_74636	Uncharacterized protein [Source:UniProtKB/TrEMBL;Acc:M0YYY7]
MLOC_74702	Predicted protein; Uncharacterized protein [Source:UniProtKB/TrEMBL;Acc:F2DYU4]	AT1G61590	T25B24.6	Protein kinase superfamily protein [Source:TAIR_LOCUS;Acc:AT1G61590]
MLOC_75842	Uncharacterized protein [Source:UniProtKB/TrEMBL;Acc:M0Z2G1]	AT1G80390	IAA15	indole-3-acetic acid inducible 15 [Source:TAIR_LOCUS;Acc:AT1G80390]
MLOC_79046	Red chlorophyll catabolite reductase [Source:UniProtKB/Swiss-Prot;Acc:Q9MTQ6]	AT4G37000	ACD2	accelerated cell death 2 (ACD2) | ARABIDOPSIS THALIANA RED CHLOROPHYLL CATABOLITE REDUCTASE, ATRCCR | Mutants have spontaneous spreading cell death lesions and constitutive activation of defenses in the absence of pathogen infection. Its product was shown to display red chlorophyll catabolite reductase (RCCR), which catalyzes one step in the breakdown of the porphyrin component of chlorophyll. Th…
MLOC_79331	Pyruvate kinase [Source:UniProtKB/TrEMBL;Acc:F2CS51]	AT5G08570		Pyruvate kinase family protein | potassium ion binding, magnesium ion binding [Source:TAIR_LOCUS;Acc:AT5G08570]
MLOC_81773	Uncharacterized protein [Source:UniProtKB/TrEMBL;Acc:M0ZCU7]	AT5G24780	VSP1	vegetative storage protein 1 [Source:TAIR_LOCUS;Acc:AT5G24780]
MLOC_9982	Uncharacterized protein [Source:UniProtKB/TrEMBL;Acc:M0ZFV0]	AT4G38340	NLP3	Plant regulator RWP-RK family protein [Source:TAIR_LOCUS;Acc:AT4G38340]

## Sheet: 41-set
Barley_homolog_ID	Barley_description	Arabidopsis_ID	Arabidopsis Gene name	Arabidopsis Gene description
MLOC_10967	Uncharacterized protein [Source:UniProtKB/TrEMBL;Acc:M0UHD9]	AT1G26370	T1K7.25	RNA helicase family protein [Source:TAIR_LOCUS;Acc:AT1G26370]
MLOC_12393	Uncharacterized protein [Source:UniProtKB/TrEMBL;Acc:M0UMX5]	AT3G06670	F3E22.19	binding [Source:TAIR_LOCUS;Acc:AT3G06670]
MLOC_16300	Uncharacterized protein [Source:UniProtKB/TrEMBL;Acc:M0V098]
MLOC_17148	Predicted protein; Uncharacterized protein [Source:UniProtKB/TrEMBL;Acc:F2DY66]	AT2G19690	PLA2-BETA	phospholipase A2-beta [Source:TAIR_LOCUS;Acc:AT2G19690]
MLOC_21036	Uncharacterized protein [Source:UniProtKB/TrEMBL;Acc:M0V9Y9]
MLOC_2539	Uncharacterized protein [Source:UniProtKB/TrEMBL;Acc:M0VEY2]	AT4G28850	XTH26	xyloglucan endotransglucosylase/hydrolase 26 [Source:TAIR_LOCUS;Acc:AT4G28850]
MLOC_26683	Uncharacterized protein [Source:UniProtKB/TrEMBL;Acc:M0VG01]	AT4G24770	RBP31	31-kDa RNA binding protein [Source:TAIR_LOCUS;Acc:AT4G24770]
MLOC_28495	Uncharacterized protein [Source:UniProtKB/TrEMBL;Acc:M0VHE2]	AT5G58560		Phosphatidate cytidylyltransferase family protein [Source:TAIR_LOCUS;Acc:AT5G58560]
MLOC_32712	Uncharacterized protein [Source:UniProtKB/TrEMBL;Acc:M0VKH8]	AT1G20823	ATL80	RING/U-box superfamily protein [Source:TAIR_LOCUS;Acc:AT1G20823]
MLOC_36300	Uncharacterized protein [Source:UniProtKB/TrEMBL;Acc:M0VPZ4]	AT3G09210	PTAC13	plastid transcriptionally active 13 [Source:TAIR_LOCUS;Acc:AT3G09210]
MLOC_36540	Predicted protein; Uncharacterized protein [Source:UniProtKB/TrEMBL;Acc:F2DQ90]	AT4G19410	T5K18.190	Pectinacetylesterase family protein [Source:TAIR_LOCUS;Acc:AT4G19410]
MLOC_3661	Glutaredoxin [Source:UniProtKB/TrEMBL;Acc:M0VRB9]	AT3G54900	CXIP1	CAX interacting protein 1 | plastid targeted | It activates CAX1 gene Calcium transport activity [Source:TAIR_LOCUS;Acc:AT3G54900]
MLOC_36868	Uncharacterized protein [Source:UniProtKB/TrEMBL;Acc:M0VSF4]
MLOC_37446	Predicted protein; Uncharacterized protein [Source:UniProtKB/TrEMBL;Acc:F2D0U8]	AT5G59570	PCLL	Homeodomain-like superfamily protein [Source:TAIR_LOCUS;Acc:AT5G59570]
MLOC_37885	Uncharacterized protein [Source:UniProtKB/TrEMBL;Acc:M0VWD9]	AT5G35200	AT5G35200	ENTH/ANTH/VHS superfamily protein [Source:TAIR_LOCUS;Acc:AT5G35200]
MLOC_38676	Predicted protein; Uncharacterized protein [Source:UniProtKB/TrEMBL;Acc:F2E0P3]	AT2G32090		Lactoylglutathione lyase / glyoxalase I family protein [Source:TAIR_LOCUS;Acc:AT2G32090]
MLOC_4324	Uncharacterized protein [Source:UniProtKB/TrEMBL;Acc:M0W3W0]	AT3G43910	T15B3_50	unknown protein; BEST Arabidopsis thaliana protein match is: unknown protein (TAIR:AT2G26840.1); Has 680 Blast hits to 680 proteins in 17 species: Archae - 0; Bacteria - 8; Metazoa - 0; Fungi - 0; Plants - 37; Viruses - 0; Other Eukaryotes - 635 (so /.../NCBI BLink). [Source:TAIR_LOCUS;Acc:AT3G43910]
MLOC_4372	Uncharacterized protein [Source:UniProtKB/TrEMBL;Acc:M0W4U4]	AT4G39620	EMB2453	Tetratricopeptide repeat (TPR)-like superfamily protein [Source:TAIR_LOCUS;Acc:AT4G39620]
MLOC_44074	Predicted protein; Uncharacterized protein [Source:UniProtKB/TrEMBL;Acc:F2DAR2]	AT3G57270	BG1	beta-1,3-glucanase 1 [Source:TAIR_LOCUS;Acc:AT3G57270]
MLOC_44991	Uncharacterized protein [Source:UniProtKB/TrEMBL;Acc:M0W8N5]	AT3G54820	PIP2D	plasma membrane intrinsic protein 2;5 [Source:TAIR_LOCUS;Acc:AT3G54820]
MLOC_50671	Uncharacterized protein [Source:UniProtKB/TrEMBL;Acc:M0WER7]	AT4G01650	AT4G01650	Polyketide cyclase / dehydrase and lipid transport protein [Source:TAIR_LOCUS;Acc:AT4G01650]
MLOC_52027	Uncharacterized protein [Source:UniProtKB/TrEMBL;Acc:M0WJ51]	AT5G19820	emb2734	ARM repeat superfamily protein [Source:TAIR_LOCUS;Acc:AT5G19820]
MLOC_53621	Predicted protein; Uncharacterized protein [Source:UniProtKB/TrEMBL;Acc:F2D395]
MLOC_54087	Uncharacterized protein [Source:UniProtKB/TrEMBL;Acc:M0WRQ5]	AT4G11230	RBOHI	Riboflavin synthase-like superfamily protein [Source:TAIR_LOCUS;Acc:AT4G11230]
MLOC_54431	Uncharacterized protein [Source:UniProtKB/TrEMBL;Acc:M0WT36]
MLOC_56441	Uncharacterized protein [Source:UniProtKB/TrEMBL;Acc:M0X271]	AT5G67360	ARA12	Subtilase family protein [Source:TAIR_LOCUS;Acc:AT5G67360]
MLOC_5684	Uncharacterized protein [Source:UniProtKB/TrEMBL;Acc:M0X402]	AT1G10586		basic helix-loop-helix (bHLH) DNA-binding superfamily protein [Source:TAIR_LOCUS;Acc:AT1G10586]
MLOC_57196	Uncharacterized protein [Source:UniProtKB/TrEMBL;Acc:M0X5G0]	AT1G42430		unknown protein; BEST Arabidopsis thaliana protein match is: unknown protein (TAIR:AT3G55760.3); Has 186 Blast hits to 143 proteins in 47 species: Archae - 0; Bacteria - 23; Metazoa - 14; Fungi - 6; Plants - 87; Viruses - 0; Other Eukaryotes - 56 (s /.../ NCBI BLink). [Source:TAIR_LOCUS;Acc:AT1G42430]
MLOC_57275	Uncharacterized protein [Source:UniProtKB/TrEMBL;Acc:M0X5V9]
MLOC_59840	Predicted protein; Uncharacterized protein [Source:UniProtKB/TrEMBL;Acc:F2DNE3]
MLOC_61085	V-type proton ATPase subunit B 1 [Source:UniProtKB/Swiss-Prot;Acc:Q40078]	AT5G08670	AT5G08670	ATP synthase alpha/beta family protein [Source:TAIR_LOCUS;Acc:AT5G08670]
MLOC_63332	Uncharacterized protein [Source:UniProtKB/TrEMBL;Acc:M0XV48]	AT4G15960	DL4016C	alpha/beta-Hydrolases superfamily protein [Source:TAIR_LOCUS;Acc:AT4G15960]
MLOC_64417	Uncharacterized protein [Source:UniProtKB/TrEMBL;Acc:M0XZE6]	AT3G51010	F24M12.50	unknown protein; FUNCTIONS IN: molecular_function unknown; INVOLVED IN: biological_process unknown; LOCATED IN: mitochondrion, plastid; EXPRESSED IN: 22 plant structures; EXPRESSED DURING: 13 growth stages; Has 24 Blast hits to 24 proteins in 9 spec /.../rchae - 0; Bacteria - 0; Metazoa - 0; Fungi - 0; Plants - 24; Viruses - 0; Other Eukaryotes - 0 (source: NCBI BLink). [Source:TAIR_LOCUS;Acc:AT3…
MLOC_65460	Uncharacterized protein [Source:UniProtKB/TrEMBL;Acc:M0Y3U3]
MLOC_66650	Uncharacterized protein [Source:UniProtKB/TrEMBL;Acc:M0Y876]	AT1G68890	PHYLLO	magnesium ion binding;thiamin pyrophosphate binding;hydro-lyases;catalytics;2-succinyl-5-enolpyruvyl-6-hydroxy-3-cyclohexene-1-carboxylic-acid synthases [Source:TAIR_LOCUS;Acc:AT1G68890]
MLOC_69418	Uncharacterized protein [Source:UniProtKB/TrEMBL;Acc:M0YHM3]
MLOC_71534	Uncharacterized protein [Source:UniProtKB/TrEMBL;Acc:M0YPQ5]
MLOC_75598	Uncharacterized protein [Source:UniProtKB/TrEMBL;Acc:M0Z1W6]
MLOC_76772	Uncharacterized protein [Source:UniProtKB/TrEMBL;Acc:M0Z4D3]	AT4G23290	CRK21	cysteine-rich RLK (RECEPTOR-like protein kinase) 21 [Source:TAIR_LOCUS;Acc:AT4G23290]
MLOC_79030	Uncharacterized protein [Source:UniProtKB/TrEMBL;Acc:M0Z8K7]	AT3G19130	ATRBP47B	RNA-binding protein 47B [Source:TAIR_LOCUS;Acc:AT3G19130]
MLOC_9957	Predicted protein; Uncharacterized protein [Source:UniProtKB/TrEMBL;Acc:F2E7Z5]	AT1G72610	GLP1	germin-like protein 1 [Source:TAIR_LOCUS;Acc:AT1G72610]

## Sheet: 51-set
Barley_homolog_ID	Barley_description	Arabidopsis_ID	Arabidopsis Gene name	Arabidopsis Gene description
MLOC_10131	Uncharacterized protein [Source:UniProtKB/TrEMBL;Acc:M0UE65]	AT2G19110	HMA4	heavy metal atpase 4 [Source:TAIR_LOCUS;Acc:AT2G19110]
MLOC_10229	Predicted protein; Uncharacterized protein [Source:UniProtKB/TrEMBL;Acc:F2D8J9]
MLOC_10613	Uncharacterized protein [Source:UniProtKB/TrEMBL;Acc:M0UG07]	AT1G02680	TAF13	TBP-associated factor 13 [Source:TAIR_LOCUS;Acc:AT1G02680]
MLOC_11423	Uncharacterized protein [Source:UniProtKB/TrEMBL;Acc:M0UJ44]	AT4G27220		NB-ARC domain-containing disease resistance protein [Source:TAIR_LOCUS;Acc:AT4G27220]
MLOC_12040	Uncharacterized protein [Source:UniProtKB/TrEMBL;Acc:M0ULI9]	AT5G63700		zinc ion binding;DNA binding [Source:TAIR_LOCUS;Acc:AT5G63700]
MLOC_14228	Uncharacterized protein [Source:UniProtKB/TrEMBL;Acc:M0UU35]
MLOC_15283	Uncharacterized protein [Source:UniProtKB/TrEMBL;Acc:M0UX83]	AT1G49050		Eukaryotic aspartyl protease family protein [Source:TAIR_LOCUS;Acc:AT1G49050]
MLOC_17499	3-ketoacyl-CoA synthase [Source:UniProtKB/TrEMBL;Acc:F2EI13]	AT2G28630	KCS12	3-ketoacyl-CoA synthase 12 [Source:TAIR_LOCUS;Acc:AT2G28630]
MLOC_17885	Uncharacterized protein [Source:UniProtKB/TrEMBL;Acc:M0V3V6]
MLOC_17938	Uncharacterized protein [Source:UniProtKB/TrEMBL;Acc:M0V3Y7]	AT3G06640	F5E6.3	PAS domain-containing protein tyrosine kinase family protein [Source:TAIR_LOCUS;Acc:AT3G06640]
MLOC_19923	Predicted protein; Uncharacterized protein [Source:UniProtKB/TrEMBL;Acc:F2E269]
MLOC_21503	Uncharacterized protein [Source:UniProtKB/TrEMBL;Acc:M0VAX1]	AT2G35800	AT2G35800	mitochondrial substrate carrier family protein [Source:TAIR_LOCUS;Acc:AT2G35800]
MLOC_21774	Uncharacterized protein [Source:UniProtKB/TrEMBL;Acc:M0VBH0]	AT1G69840	HIR2	SPFH/Band 7/PHB domain-containing membrane-associated protein family [Source:TAIR_LOCUS;Acc:AT1G69840]
MLOC_24886	Histone H2A [Source:UniProtKB/TrEMBL;Acc:M0VEJ1]	AT5G02560	HTA12	histone H2A 12 [Source:TAIR_LOCUS;Acc:AT5G02560]
MLOC_3231	Uncharacterized protein [Source:UniProtKB/TrEMBL;Acc:M0VK86]
MLOC_37918	Uncharacterized protein [Source:UniProtKB/TrEMBL;Acc:M0VWI2]	AT5G67170	OTU7	SEC-C motif-containing protein / OTU-like cysteine protease family protein [Source:TAIR_LOCUS;Acc:AT5G67170]
MLOC_44327	Uncharacterized protein [Source:UniProtKB/TrEMBL;Acc:M0W6W2]	AT5G50920	CLPC	CLPC homologue 1 [Source:TAIR_LOCUS;Acc:AT5G50920]
MLOC_45783	Predicted protein; Uncharacterized protein [Source:UniProtKB/TrEMBL;Acc:F2D0W0]	AT4G18590		Nucleic acid-binding, OB-fold-like protein [Source:TAIR_LOCUS;Acc:AT4G18590]
MLOC_46711	Uncharacterized protein [Source:UniProtKB/TrEMBL;Acc:M0WAP4]
MLOC_50701	Uncharacterized protein [Source:UniProtKB/TrEMBL;Acc:M0WET4]	AT3G09370	MYB3R-3	myb domain protein 3r-3 [Source:TAIR_LOCUS;Acc:AT3G09370]
MLOC_52639	Predicted protein; Uncharacterized protein [Source:UniProtKB/TrEMBL;Acc:F2DM44]	AT3G13000		Protein of unknown function, DUF547 [Source:TAIR_LOCUS;Acc:AT3G13000]
MLOC_52916	Predicted protein; Uncharacterized protein [Source:UniProtKB/TrEMBL;Acc:F2CW38]	AT5G02850	MED4	hydroxyproline-rich glycoprotein family protein [Source:TAIR_LOCUS;Acc:AT5G02850]
MLOC_55401	Predicted protein; Uncharacterized protein [Source:UniProtKB/TrEMBL;Acc:F2DPI1]	AT3G19650		cyclin-related [Source:TAIR_LOCUS;Acc:AT3G19650]
MLOC_5618	Uncharacterized protein [Source:UniProtKB/TrEMBL;Acc:M0X172]	AT5G52640	HSP81-1	heat shock protein 90.1 [Source:TAIR_LOCUS;Acc:AT5G52640]
MLOC_57823	Uncharacterized protein [Source:UniProtKB/TrEMBL;Acc:M0X899]	AT4G31710	ATGLR2.4	glutamate receptor 2.4 [Source:TAIR_LOCUS;Acc:AT4G31710]
MLOC_59969	Predicted protein; Uncharacterized protein [Source:UniProtKB/TrEMBL;Acc:F2DPN4]	AT5G24940		Protein phosphatase 2C family protein [Source:TAIR_LOCUS;Acc:AT5G24940]
MLOC_60655	Predicted protein; Uncharacterized protein [Source:UniProtKB/TrEMBL;Acc:F2ELT9]	AT5G08305	PCMP-E105	Pentatricopeptide repeat (PPR) superfamily protein [Source:TAIR_LOCUS;Acc:AT5G08305]
MLOC_61688	Uncharacterized protein [Source:UniProtKB/TrEMBL;Acc:M0XNM8]	AT1G24510		TCP-1/cpn60 chaperonin family protein [Source:TAIR_LOCUS;Acc:AT1G24510]
MLOC_62759	Uncharacterized protein [Source:UniProtKB/TrEMBL;Acc:M0XT26]	AT1G10940	ASK1	Protein kinase superfamily protein [Source:TAIR_LOCUS;Acc:AT1G10940]
MLOC_63035	Uncharacterized protein [Source:UniProtKB/TrEMBL;Acc:M0XU21]	AT3G56190	ALPHA-SNAP2	alpha-soluble NSF attachment protein 2 [Source:TAIR_LOCUS;Acc:AT3G56190]
MLOC_6327	Uncharacterized protein [Source:UniProtKB/TrEMBL;Acc:M0XUZ9]	AT4G12750		Homeodomain-like transcriptional regulator [Source:TAIR_LOCUS;Acc:AT4G12750]
MLOC_63560	Uncharacterized protein [Source:UniProtKB/TrEMBL;Acc:M0XVZ4]	AT4G19390	AT4G19390	Uncharacterised protein family (UPF0114) [Source:TAIR_LOCUS;Acc:AT4G19390]
MLOC_63569	Uncharacterized protein [Source:UniProtKB/TrEMBL;Acc:M0XW05]	AT2G30620	AT2G30620	winged-helix DNA-binding transcription factor family protein [Source:TAIR_LOCUS;Acc:AT2G30620]
MLOC_65030	Uncharacterized protein [Source:UniProtKB/TrEMBL;Acc:M0Y228]	AT5G08335	ATSTE14B	Isoprenylcysteine carboxyl methyltransferase (ICMT) family [Source:TAIR_LOCUS;Acc:AT5G08335]
MLOC_65134	Uncharacterized protein [Source:UniProtKB/TrEMBL;Acc:M0Y2I7]	AT4G27730	ATOPT6	oligopeptide transporter 1 [Source:TAIR_LOCUS;Acc:AT4G27730]
MLOC_65860	Uncharacterized protein [Source:UniProtKB/TrEMBL;Acc:M0Y5F9]	AT2G47400	CP12-1	CP12 domain-containing protein 1 [Source:TAIR_LOCUS;Acc:AT2G47400]
MLOC_65917	Uncharacterized protein [Source:UniProtKB/TrEMBL;Acc:M0Y5N7]
MLOC_66148	Predicted protein; Uncharacterized protein [Source:UniProtKB/TrEMBL;Acc:F2DUI0]	AT5G63970		Copine (Calcium-dependent phospholipid-binding protein) family [Source:TAIR_LOCUS;Acc:AT5G63970]
MLOC_66314	Uncharacterized protein [Source:UniProtKB/TrEMBL;Acc:M0Y6X2]	AT1G01490	F22L4.5	Heavy metal transport/detoxification superfamily protein [Source:TAIR_LOCUS;Acc:AT1G01490]
MLOC_68356	Uncharacterized protein [Source:UniProtKB/TrEMBL;Acc:M0YE70]	AT1G10650	AT1G10650	SBP (S-ribonuclease binding protein) family protein [Source:TAIR_LOCUS;Acc:AT1G10650]
MLOC_70743	Uncharacterized protein [Source:UniProtKB/TrEMBL;Acc:M0YM88]	AT3G16520	UGT88A1	UDP-glucosyl transferase 88A1 [Source:TAIR_LOCUS;Acc:AT3G16520]
MLOC_70816	Uncharacterized protein [Source:UniProtKB/TrEMBL;Acc:M0YMG9]	AT2G39730	RCA	rubisco activase [Source:TAIR_LOCUS;Acc:AT2G39730]
MLOC_71307	Uncharacterized protein [Source:UniProtKB/TrEMBL;Acc:M0YNZ2]	AT5G37340	AT5G37340	ZPR1 zinc-finger domain protein [Source:TAIR_LOCUS;Acc:AT5G37340]
MLOC_72001	Uncharacterized protein [Source:UniProtKB/TrEMBL;Acc:M0YRA1]
MLOC_73081	Uncharacterized protein [Source:UniProtKB/TrEMBL;Acc:M0YUE6]	AT1G16880	F6I1.12	uridylyltransferase-related [Source:TAIR_LOCUS;Acc:AT1G16880]
MLOC_74641	Uncharacterized protein [Source:UniProtKB/TrEMBL;Acc:M0YYZ2]
MLOC_75134	Uncharacterized protein [Source:UniProtKB/TrEMBL;Acc:M0Z0M4]	AT3G30180	CYP85A2	brassinosteroid-6-oxidase 2 [Source:TAIR_LOCUS;Acc:AT3G30180]
MLOC_78474	Uncharacterized protein [Source:UniProtKB/TrEMBL;Acc:M0Z7L2]
MLOC_80094	Aquaporin [Source:UniProtKB/TrEMBL;Acc:A0ZV97]	AT2G45960	PIP1B	plasma membrane intrinsic protein 1B [Source:TAIR_LOCUS;Acc:AT2G45960]
MLOC_8032	Uncharacterized protein [Source:UniProtKB/TrEMBL;Acc:M0ZAI1]	AT4G00430	TMP-C	plasma membrane intrinsic protein 1;4 [Source:TAIR_LOCUS;Acc:AT4G00430]
MLOC_81884	Predicted protein; Uncharacterized protein [Source:UniProtKB/TrEMBL;Acc:F2EJA7]	AT3G02920	RPA32B	Replication protein A, subunit RPA32 [Source:TAIR_LOCUS;Acc:AT3G02920]
