# Supplementary material for: De Novo Transcriptome Assembly and Analyses of Gene Expression during Photomorphogenesis in Diploid Wheat Triticum monococcum
Source: PLoS One. 2014 May 12;9(5):e96855. doi: 10.1371/journal.pone.0096855 (PMC4018402; doi:10.1371/journal.pone.0096855)
Supplement: Table S3 — Enrichment of the Gene Ontology-based functional annotation of the barley homologs clustered in a four-way Venn diagram (Figure 2C). (XLSX) [file pone.0096855.s012.xlsx]

## Sheet: Table S3
Table S3: Enrichment of the Gene Ontology based functional annotation of the barley homologs clustered in the four-Way Venn diagram (Figure 2C).
Each worksheet name suggest the number of barley homologs clustered in different categories in the 4-Way venn diagram (Figure 2C)
Worksheet_names:
agrigo_1495_gene_set	AgriGO GO enrichment dataset for the 1495 gene set
agrigo_1113_gene_set	AgriGO GO enrichment dataset for the 1113 gene set
agrigo_611_gene_set	AgriGO GO enrichment dataset for the 611 gene set
agrigo_492_gene_set	AgriGO GO enrichment dataset for the 492 gene set
agrigo_73_gene_set	AgriGO GO enrichment dataset for the 73 gene set
agrigo_51_gene_set	AgriGO GO enrichment dataset for the 51 gene set
agrigo_41_gene_set	AgriGO GO enrichment dataset for the 41 gene set
agrigo_14_gene_set	AgriGO GO enrichment dataset for the 14 gene set

## Sheet: agrigo_1495_gene_set
GO_acc	term_type	Term	queryitem	querytotal	%	bgitem	bgtotal	pvalue	FDR	Barley_homolog_IDs
GO:0008152	P	metabolic process	269	541		2340	15179	7.2e-74	9.3e-71	// MLOC_77637 // MLOC_70917 // MLOC_50786 // MLOC_60894 // MLOC_76080 // MLOC_11659 // MLOC_54112 // MLOC_54055 // MLOC_59863 // MLOC_4376 // MLOC_75806 // MLOC_58043 // MLOC_19019 // MLOC_3713 // MLOC_14397 // MLOC_72785 // MLOC_60815 // MLOC_12347 // MLOC_802 // MLOC_67824 // MLOC_68772 // MLOC_78819 // MLOC_80485 // MLOC_7505 // MLOC_62670 // MLOC_56712 // MLOC_17596 // MLOC_39281 // MLOC_6685…
GO:0009987	P	cellular process	266	541		2415	15179	5e-69	3.2e-66	// MLOC_77637 // MLOC_77957 // MLOC_50786 // MLOC_60894 // MLOC_11659 // MLOC_54112 // MLOC_54055 // MLOC_59863 // MLOC_4376 // MLOC_13689 // MLOC_56006 // MLOC_58043 // MLOC_67985 // MLOC_3713 // MLOC_14397 // MLOC_72785 // MLOC_13658 // MLOC_75730 // MLOC_12347 // MLOC_802 // MLOC_67824 // MLOC_68772 // MLOC_68710 // MLOC_17456 // MLOC_7505 // MLOC_62670 // MLOC_56712 // MLOC_59135 // MLOC_3928…
GO:0044237	P	cellular metabolic process	200	541		1612	15179	8.7e-56	3.7e-53	// MLOC_77637 // MLOC_70917 // MLOC_50786 // MLOC_60894 // MLOC_11659 // MLOC_54112 // MLOC_54055 // MLOC_59863 // MLOC_4376 // MLOC_13689 // MLOC_58043 // MLOC_3713 // MLOC_14397 // MLOC_72785 // MLOC_13658 // MLOC_12347 // MLOC_802 // MLOC_67824 // MLOC_68772 // MLOC_80485 // MLOC_7505 // MLOC_62670 // MLOC_56712 // MLOC_39281 // MLOC_66855 // MLOC_53964 // MLOC_45851 // MLOC_11096 // MLOC_6648…
GO:0044238	P	primary metabolic process	204	541		1912	15179	2.4e-47	7.8e-45	// MLOC_77637 // MLOC_70917 // MLOC_50786 // MLOC_60894 // MLOC_11659 // MLOC_54112 // MLOC_54055 // MLOC_59863 // MLOC_4376 // MLOC_75806 // MLOC_58043 // MLOC_19019 // MLOC_3713 // MLOC_14397 // MLOC_72785 // MLOC_60815 // MLOC_12347 // MLOC_802 // MLOC_67824 // MLOC_68772 // MLOC_78819 // MLOC_80485 // MLOC_7505 // MLOC_62670 // MLOC_56712 // MLOC_66855 // MLOC_45851 // MLOC_11096 // MLOC_1081…
GO:0044260	P	cellular macromolecule metabolic process	147	541		1105	15179	1.8e-42	4.6e-40	// MLOC_77637 // MLOC_70917 // MLOC_60894 // MLOC_54055 // MLOC_4376 // MLOC_58043 // MLOC_3713 // MLOC_14397 // MLOC_72785 // MLOC_12347 // MLOC_802 // MLOC_67824 // MLOC_68772 // MLOC_80485 // MLOC_7505 // MLOC_62670 // MLOC_56712 // MLOC_66855 // MLOC_45851 // MLOC_10811 // MLOC_4554 // MLOC_4798 // MLOC_11494 // MLOC_10797 // MLOC_12053 // MLOC_21463 // MLOC_10793 // MLOC_61815 // MLOC_36494 …
GO:0043170	P	macromolecule metabolic process	161	541		1376	15179	1.8e-40	3.9e-38	// MLOC_77637 // MLOC_70917 // MLOC_60894 // MLOC_11659 // MLOC_54055 // MLOC_75806 // MLOC_58043 // MLOC_19019 // MLOC_3713 // MLOC_14397 // MLOC_72785 // MLOC_12347 // MLOC_802 // MLOC_67824 // MLOC_68772 // MLOC_80485 // MLOC_7505 // MLOC_62670 // MLOC_56712 // MLOC_66855 // MLOC_45851 // MLOC_10811 // MLOC_65646 // MLOC_4798 // MLOC_11494 // MLOC_10797 // MLOC_12053 // MLOC_21463 // MLOC_1079…
GO:0042221	P	response to chemical stimulus	51	541		94	15179	5.7e-38	1e-35	// MLOC_60894 // MLOC_66439 // MLOC_72076 // MLOC_25893 // MLOC_18493 // MLOC_8841 // MLOC_81185 // MLOC_56594 // MLOC_18719 // MLOC_2967 // MLOC_53279 // MLOC_60815 // MLOC_12347 // MLOC_55975 // MLOC_68772 // MLOC_65007 // MLOC_59328 // MLOC_12973 // MLOC_69448 // MLOC_62670 // MLOC_17072 // MLOC_71884 // MLOC_7973 // MLOC_38035 // MLOC_55077 // MLOC_48207 // MLOC_58977 // MLOC_10811 // MLOC_61…
GO:0043687	P	post-translational protein modification	56	541		177	15179	1.1e-31	1.7e-29	// MLOC_22271 // MLOC_12877 // MLOC_10849 // MLOC_38325 // MLOC_8841 // MLOC_11659 // MLOC_64194 // MLOC_62265 // MLOC_69784 // MLOC_2967 // MLOC_14397 // MLOC_4611 // MLOC_39152 // MLOC_60285 // MLOC_52815 // MLOC_56712 // MLOC_4376 // MLOC_81826 // MLOC_38035 // MLOC_81554 // MLOC_10811 // MLOC_67946 // MLOC_54142 // MLOC_71014 // MLOC_21463 // MLOC_10793 // MLOC_61815 // MLOC_55329 // MLOC_364…
GO:0050896	P	response to stimulus	92	541		568	15179	1.3e-31	1.8e-29	// MLOC_60894 // MLOC_58043 // MLOC_60815 // MLOC_12347 // MLOC_67824 // MLOC_68772 // MLOC_17456 // MLOC_62670 // MLOC_6270 // MLOC_45851 // MLOC_79420 // MLOC_10811 // MLOC_4554 // MLOC_4798 // MLOC_11494 // MLOC_12053 // MLOC_61815 // MLOC_14679 // MLOC_64560 // MLOC_50898 // MLOC_5552 // MLOC_10090 // MLOC_58402 // MLOC_4380 // MLOC_73507 // MLOC_18664 // MLOC_68363 // MLOC_18778 // MLOC_5984…
GO:0044248	P	cellular catabolic process	43	541		84	15179	2.4e-31	3.1e-29	// MLOC_25582 // MLOC_1493 // MLOC_68999 // MLOC_7079 // MLOC_34488 // MLOC_62265 // MLOC_10478 // MLOC_15082 // MLOC_11115 // MLOC_5360 // MLOC_12347 // MLOC_9844 // MLOC_62637 // MLOC_59328 // MLOC_6404 // MLOC_6299 // MLOC_43948 // MLOC_81554 // MLOC_81966 // MLOC_61698 // MLOC_10797 // MLOC_10916 // MLOC_55975 // MLOC_15948 // MLOC_67343 // MLOC_64560 // MLOC_58977 // MLOC_11410 // MLOC_14121…
GO:0032502	P	developmental process	52	541		151	15179	5.9e-31	6.9e-29	// MLOC_59599 // MLOC_63462 // MLOC_60590 // MLOC_25582 // MLOC_54055 // MLOC_52075 // MLOC_56230 // MLOC_51300 // MLOC_81185 // MLOC_62265 // MLOC_11115 // MLOC_53279 // MLOC_12347 // MLOC_67824 // MLOC_20130 // MLOC_61379 // MLOC_64900 // MLOC_12973 // MLOC_15515 // MLOC_43282 // MLOC_17072 // MLOC_25433 // MLOC_38035 // MLOC_55077 // MLOC_81554 // MLOC_19888 // MLOC_67946 // MLOC_11494 // MLOC…
GO:0065007	P	biological regulation	79	541		432	15179	3.2e-30	3.5e-28	// MLOC_77637 // MLOC_54788 // MLOC_60894 // MLOC_67445 // MLOC_63462 // MLOC_66439 // MLOC_54055 // MLOC_70957 // MLOC_57003 // MLOC_18493 // MLOC_77505 // MLOC_13689 // MLOC_59599 // MLOC_10371 // MLOC_70826 // MLOC_11115 // MLOC_53279 // MLOC_73319 // MLOC_13658 // MLOC_39711 // MLOC_75730 // MLOC_12347 // MLOC_53744 // MLOC_68772 // MLOC_10688 // MLOC_60590 // MLOC_18441 // MLOC_17456 // MLOC…
GO:0006950	P	response to stress	70	541		342	15179	2.3e-29	2.1e-27	// MLOC_49329 // MLOC_56594 // MLOC_59845 // MLOC_72076 // MLOC_25893 // MLOC_70957 // MLOC_57003 // MLOC_61815 // MLOC_18493 // MLOC_8841 // MLOC_12653 // MLOC_58043 // MLOC_4644 // MLOC_49591 // MLOC_12347 // MLOC_9844 // MLOC_67824 // MLOC_18664 // MLOC_59328 // MLOC_17456 // MLOC_60871 // MLOC_62670 // MLOC_17072 // MLOC_58402 // MLOC_6270 // MLOC_81826 // MLOC_45851 // MLOC_67477 // MLOC_568…
GO:0032501	P	multicellular organismal process	48	541		133	15179	2.2e-29	2.1e-27	// MLOC_63462 // MLOC_60590 // MLOC_25582 // MLOC_54055 // MLOC_52075 // MLOC_51300 // MLOC_81185 // MLOC_62265 // MLOC_10371 // MLOC_12347 // MLOC_67824 // MLOC_20130 // MLOC_61379 // MLOC_64900 // MLOC_12973 // MLOC_15515 // MLOC_43282 // MLOC_25433 // MLOC_38035 // MLOC_55077 // MLOC_81554 // MLOC_19888 // MLOC_67946 // MLOC_11494 // MLOC_68772 // MLOC_11941 // MLOC_61815 // MLOC_51570 // MLOC…
GO:0048856	P	anatomical structure development	39	541		74	15179	7e-29	6e-27	// MLOC_59599 // MLOC_63462 // MLOC_60590 // MLOC_25582 // MLOC_54055 // MLOC_52075 // MLOC_51300 // MLOC_81185 // MLOC_11115 // MLOC_53279 // MLOC_12347 // MLOC_20130 // MLOC_61379 // MLOC_55077 // MLOC_12973 // MLOC_15515 // MLOC_43282 // MLOC_25433 // MLOC_38035 // MLOC_67946 // MLOC_11494 // MLOC_68772 // MLOC_11941 // MLOC_61815 // MLOC_51570 // MLOC_61073 // MLOC_57247 // MLOC_43191 // MLOC…
GO:0016070	P	RNA metabolic process	49	541		151	15179	3e-28	2.4e-26	// MLOC_77637 // MLOC_70917 // MLOC_60894 // MLOC_53744 // MLOC_66439 // MLOC_25582 // MLOC_54055 // MLOC_68999 // MLOC_52075 // MLOC_77505 // MLOC_5730 // MLOC_39711 // MLOC_12347 // MLOC_802 // MLOC_68772 // MLOC_64098 // MLOC_55077 // MLOC_18441 // MLOC_6404 // MLOC_67296 // MLOC_66855 // MLOC_75008 // MLOC_60005 // MLOC_4554 // MLOC_8116 // MLOC_67886 // MLOC_10797 // MLOC_12053 // MLOC_61815…
GO:0007275	P	multicellular organismal development	46	541		128	15179	3.9e-28	3e-26	// MLOC_63462 // MLOC_60590 // MLOC_25582 // MLOC_54055 // MLOC_52075 // MLOC_51300 // MLOC_81185 // MLOC_62265 // MLOC_12347 // MLOC_67824 // MLOC_20130 // MLOC_61379 // MLOC_64900 // MLOC_12973 // MLOC_15515 // MLOC_43282 // MLOC_25433 // MLOC_38035 // MLOC_55077 // MLOC_81554 // MLOC_19888 // MLOC_67946 // MLOC_11494 // MLOC_68772 // MLOC_11941 // MLOC_61815 // MLOC_51570 // MLOC_61073 // MLOC…
GO:0006793	P	phosphorus metabolic process	51	541		183	15179	8.8e-27	6.3e-25	// MLOC_22271 // MLOC_56712 // MLOC_11659 // MLOC_10849 // MLOC_38325 // MLOC_8841 // MLOC_13689 // MLOC_64194 // MLOC_69784 // MLOC_14397 // MLOC_4611 // MLOC_39152 // MLOC_60285 // MLOC_61231 // MLOC_62377 // MLOC_52815 // MLOC_12877 // MLOC_81826 // MLOC_38035 // MLOC_25517 // MLOC_10811 // MLOC_54142 // MLOC_71014 // MLOC_21463 // MLOC_13658 // MLOC_10793 // MLOC_61815 // MLOC_370 // MLOC_553…
GO:0006796	P	phosphate metabolic process	50	541		183	15179	6.1e-26	4.1e-24	// MLOC_22271 // MLOC_56712 // MLOC_11659 // MLOC_10849 // MLOC_38325 // MLOC_8841 // MLOC_13689 // MLOC_64194 // MLOC_69784 // MLOC_14397 // MLOC_4611 // MLOC_39152 // MLOC_60285 // MLOC_61231 // MLOC_62377 // MLOC_52815 // MLOC_12877 // MLOC_81826 // MLOC_38035 // MLOC_25517 // MLOC_10811 // MLOC_54142 // MLOC_71014 // MLOC_21463 // MLOC_10793 // MLOC_61815 // MLOC_370 // MLOC_55329 // MLOC_364…
GO:0051179	P	localization	76	541		474	15179	7.7e-26	4.9e-24	// MLOC_67117 // MLOC_77957 // MLOC_12653 // MLOC_59656 // MLOC_75605 // MLOC_77483 // MLOC_58868 // MLOC_72556 // MLOC_7973 // MLOC_70957 // MLOC_57003 // MLOC_68710 // MLOC_81185 // MLOC_4902 // MLOC_4903 // MLOC_67985 // MLOC_15082 // MLOC_11115 // MLOC_14543 // MLOC_13658 // MLOC_63716 // MLOC_9844 // MLOC_76080 // MLOC_10688 // MLOC_68396 // MLOC_2967 // MLOC_51693 // MLOC_44658 // MLOC_5913…
GO:0006351	P	transcription, DNA-dependent	36	541		84	15179	2.5e-24	1.5e-22	// MLOC_77637 // MLOC_60894 // MLOC_53744 // MLOC_66439 // MLOC_25582 // MLOC_54055 // MLOC_52075 // MLOC_77505 // MLOC_39711 // MLOC_12347 // MLOC_68772 // MLOC_64098 // MLOC_18441 // MLOC_67296 // MLOC_66855 // MLOC_60005 // MLOC_4554 // MLOC_8116 // MLOC_67886 // MLOC_77080 // MLOC_12053 // MLOC_61815 // MLOC_57247 // MLOC_17360 // MLOC_65701 // MLOC_2142 // MLOC_7518 // MLOC_25012 // MLOC_151…
GO:0032774	P	RNA biosynthetic process	36	541		84	15179	2.5e-24	1.5e-22	// MLOC_77637 // MLOC_60894 // MLOC_53744 // MLOC_66439 // MLOC_25582 // MLOC_54055 // MLOC_52075 // MLOC_77505 // MLOC_39711 // MLOC_12347 // MLOC_68772 // MLOC_64098 // MLOC_18441 // MLOC_67296 // MLOC_66855 // MLOC_60005 // MLOC_4554 // MLOC_8116 // MLOC_67886 // MLOC_77080 // MLOC_12053 // MLOC_61815 // MLOC_57247 // MLOC_17360 // MLOC_65701 // MLOC_2142 // MLOC_7518 // MLOC_25012 // MLOC_151…
GO:0006810	P	transport	73	541		468	15179	3.4e-24	1.9e-22	// MLOC_67117 // MLOC_77957 // MLOC_12653 // MLOC_59656 // MLOC_75605 // MLOC_77483 // MLOC_58868 // MLOC_72556 // MLOC_7973 // MLOC_70957 // MLOC_57003 // MLOC_68710 // MLOC_81185 // MLOC_4902 // MLOC_4903 // MLOC_67985 // MLOC_15082 // MLOC_11115 // MLOC_14543 // MLOC_13658 // MLOC_63716 // MLOC_9844 // MLOC_68396 // MLOC_2967 // MLOC_51693 // MLOC_44658 // MLOC_59135 // MLOC_44794 // MLOC_5906…
GO:0051234	P	establishment of localization	73	541		469	15179	3.9e-24	2.1e-22	// MLOC_67117 // MLOC_77957 // MLOC_12653 // MLOC_59656 // MLOC_75605 // MLOC_77483 // MLOC_58868 // MLOC_72556 // MLOC_7973 // MLOC_70957 // MLOC_57003 // MLOC_68710 // MLOC_81185 // MLOC_4902 // MLOC_4903 // MLOC_67985 // MLOC_15082 // MLOC_11115 // MLOC_14543 // MLOC_13658 // MLOC_63716 // MLOC_9844 // MLOC_68396 // MLOC_2967 // MLOC_51693 // MLOC_44658 // MLOC_59135 // MLOC_44794 // MLOC_5906…
GO:0006807	P	nitrogen compound metabolic process	90	541		709	15179	4.9e-24	2.5e-22	// MLOC_77637 // MLOC_70917 // MLOC_50786 // MLOC_60894 // MLOC_11096 // MLOC_54055 // MLOC_59863 // MLOC_58043 // MLOC_12347 // MLOC_802 // MLOC_67824 // MLOC_68772 // MLOC_7505 // MLOC_66855 // MLOC_45851 // MLOC_65646 // MLOC_11494 // MLOC_10797 // MLOC_12053 // MLOC_73942 // MLOC_61815 // MLOC_21990 // MLOC_34488 // MLOC_20687 // MLOC_4380 // MLOC_7518 // MLOC_5099 // MLOC_25012 // MLOC_44667…
GO:0043412	P	macromolecule modification	67	541		399	15179	8.2e-24	4.1e-22	// MLOC_22271 // MLOC_12877 // MLOC_63462 // MLOC_10849 // MLOC_38325 // MLOC_4376 // MLOC_8841 // MLOC_11659 // MLOC_64194 // MLOC_62265 // MLOC_69784 // MLOC_76878 // MLOC_70708 // MLOC_3713 // MLOC_14397 // MLOC_4611 // MLOC_12347 // MLOC_39152 // MLOC_60285 // MLOC_2967 // MLOC_52815 // MLOC_56712 // MLOC_57247 // MLOC_81826 // MLOC_38035 // MLOC_81554 // MLOC_10811 // MLOC_67946 // MLOC_5414…
GO:0044267	P	cellular protein metabolic process	82	541		599	15179	8.6e-24	4.1e-22	// MLOC_22271 // MLOC_12877 // MLOC_63462 // MLOC_11659 // MLOC_80485 // MLOC_1493 // MLOC_38325 // MLOC_4376 // MLOC_8841 // MLOC_67946 // MLOC_64194 // MLOC_62265 // MLOC_64107 // MLOC_76878 // MLOC_70708 // MLOC_3713 // MLOC_14397 // MLOC_72785 // MLOC_69784 // MLOC_12347 // MLOC_39152 // MLOC_60285 // MLOC_2967 // MLOC_52815 // MLOC_62670 // MLOC_71939 // MLOC_56712 // MLOC_57247 // MLOC_2068…
GO:0006464	P	protein modification process	65	541		390	15179	5.9e-23	2.7e-21	// MLOC_22271 // MLOC_12877 // MLOC_63462 // MLOC_10849 // MLOC_38325 // MLOC_4376 // MLOC_8841 // MLOC_11659 // MLOC_64194 // MLOC_62265 // MLOC_69784 // MLOC_76878 // MLOC_70708 // MLOC_3713 // MLOC_14397 // MLOC_4611 // MLOC_12347 // MLOC_39152 // MLOC_60285 // MLOC_2967 // MLOC_52815 // MLOC_56712 // MLOC_57247 // MLOC_81826 // MLOC_38035 // MLOC_81554 // MLOC_10811 // MLOC_67946 // MLOC_5414…
GO:0016310	P	phosphorylation	43	541		156	15179	1.4e-22	6.4e-21	// MLOC_22271 // MLOC_56712 // MLOC_11659 // MLOC_10849 // MLOC_38325 // MLOC_8841 // MLOC_13689 // MLOC_14397 // MLOC_4611 // MLOC_39152 // MLOC_60285 // MLOC_61231 // MLOC_52815 // MLOC_12877 // MLOC_81826 // MLOC_38035 // MLOC_25517 // MLOC_10811 // MLOC_54142 // MLOC_71014 // MLOC_21463 // MLOC_10793 // MLOC_61815 // MLOC_370 // MLOC_55329 // MLOC_36494 // MLOC_57247 // MLOC_51570 // MLOC_758…
GO:0006468	P	protein amino acid phosphorylation	39	541		132	15179	1.8e-21	7.7e-20	// MLOC_22271 // MLOC_56712 // MLOC_10849 // MLOC_38325 // MLOC_8841 // MLOC_11659 // MLOC_14397 // MLOC_4611 // MLOC_39152 // MLOC_60285 // MLOC_52815 // MLOC_12877 // MLOC_81826 // MLOC_38035 // MLOC_10811 // MLOC_54142 // MLOC_71014 // MLOC_21463 // MLOC_10793 // MLOC_61815 // MLOC_55329 // MLOC_36494 // MLOC_57247 // MLOC_51570 // MLOC_75806 // MLOC_54885 // MLOC_14578 // MLOC_63044 // MLOC_6…
GO:0050789	P	regulation of biological process	62	541		391	15179	6.1e-21	2.5e-19	// MLOC_77637 // MLOC_54788 // MLOC_60894 // MLOC_67445 // MLOC_53744 // MLOC_66439 // MLOC_54055 // MLOC_70957 // MLOC_57003 // MLOC_18493 // MLOC_77505 // MLOC_13689 // MLOC_10371 // MLOC_70826 // MLOC_61441 // MLOC_57557 // MLOC_39711 // MLOC_75730 // MLOC_12347 // MLOC_55975 // MLOC_68772 // MLOC_55077 // MLOC_18441 // MLOC_17456 // MLOC_19501 // MLOC_67296 // MLOC_43282 // MLOC_71884 // MLOC…
GO:0055085	P	transmembrane transport	22	541		25	15179	2.8e-20	1.1e-18	// MLOC_57003 // MLOC_59805 // MLOC_16185 // MLOC_11115 // MLOC_68396 // MLOC_60168 // MLOC_5663 // MLOC_66665 // MLOC_14591 // MLOC_18039 // MLOC_13658 // MLOC_372 // MLOC_34488 // MLOC_38373 // MLOC_68623 // MLOC_44489 // MLOC_72556 // MLOC_81185 // MLOC_71773 // MLOC_20638 // MLOC_14661 // MLOC_17382
GO:0044262	P	cellular carbohydrate metabolic process	22	541		25	15179	2.8e-20	1.1e-18	// MLOC_63462 // MLOC_70708 // MLOC_7973 // MLOC_53279 // MLOC_19501 // MLOC_61231 // MLOC_62637 // MLOC_15082 // MLOC_63621 // MLOC_5607 // MLOC_36683 // MLOC_76878 // MLOC_10916 // MLOC_55975 // MLOC_61930 // MLOC_64560 // MLOC_75709 // MLOC_11410 // MLOC_67077 // MLOC_5360 // MLOC_20815 // MLOC_5099
GO:0022414	P	reproductive process	26	541		46	15179	3.2e-20	1.2e-18	// MLOC_63462 // MLOC_60590 // MLOC_25582 // MLOC_54055 // MLOC_51300 // MLOC_10371 // MLOC_12347 // MLOC_12973 // MLOC_15515 // MLOC_43282 // MLOC_25433 // MLOC_11494 // MLOC_11941 // MLOC_57247 // MLOC_43191 // MLOC_662 // MLOC_20865 // MLOC_17360 // MLOC_12849 // MLOC_69090 // MLOC_10199 // MLOC_51601 // MLOC_61712 // MLOC_12166 // MLOC_57827 // MLOC_48207
GO:0010033	P	response to organic substance	27	541		53	15179	4.6e-20	1.7e-18	// MLOC_66439 // MLOC_18493 // MLOC_81185 // MLOC_7973 // MLOC_53279 // MLOC_12347 // MLOC_68772 // MLOC_55077 // MLOC_12973 // MLOC_17072 // MLOC_38035 // MLOC_58977 // MLOC_10811 // MLOC_61698 // MLOC_4554 // MLOC_71014 // MLOC_11941 // MLOC_61815 // MLOC_14679 // MLOC_64560 // MLOC_57247 // MLOC_65646 // MLOC_4380 // MLOC_2967 // MLOC_18719 // MLOC_57827 // MLOC_48207
GO:0019538	P	protein metabolic process	92	541		865	15179	9.8e-20	3.5e-18	// MLOC_75806 // MLOC_3713 // MLOC_11659 // MLOC_72785 // MLOC_12347 // MLOC_14578 // MLOC_80485 // MLOC_62670 // MLOC_56712 // MLOC_10811 // MLOC_65646 // MLOC_4798 // MLOC_21463 // MLOC_10793 // MLOC_61815 // MLOC_36494 // MLOC_64560 // MLOC_3692 // MLOC_50898 // MLOC_52584 // MLOC_61698 // MLOC_20687 // MLOC_5099 // MLOC_18664 // MLOC_69326 // MLOC_44667 // MLOC_34350 // MLOC_63462 // MLOC_149…
GO:0006996	P	organelle organization	25	541		43	15179	1e-19	3.5e-18	// MLOC_77957 // MLOC_63462 // MLOC_17360 // MLOC_68710 // MLOC_59805 // MLOC_11115 // MLOC_10688 // MLOC_58977 // MLOC_67946 // MLOC_74114 // MLOC_61815 // MLOC_63732 // MLOC_68963 // MLOC_53163 // MLOC_57247 // MLOC_41144 // MLOC_662 // MLOC_9975 // MLOC_55657 // MLOC_4644 // MLOC_43191 // MLOC_7518 // MLOC_26394 // MLOC_50341 // MLOC_12166
GO:0051641	P	cellular localization	29	541		69	15179	1.2e-19	4.1e-18	// MLOC_67117 // MLOC_11096 // MLOC_12653 // MLOC_7973 // MLOC_58868 // MLOC_59805 // MLOC_56006 // MLOC_67985 // MLOC_15082 // MLOC_11115 // MLOC_14543 // MLOC_76080 // MLOC_10688 // MLOC_59135 // MLOC_58977 // MLOC_67946 // MLOC_59599 // MLOC_14679 // MLOC_74741 // MLOC_79420 // MLOC_662 // MLOC_75677 // MLOC_57261 // MLOC_65646 // MLOC_26394 // MLOC_63716 // MLOC_59065 // MLOC_15606 // MLOC_48…
GO:0044249	P	cellular biosynthetic process	74	541		604	15179	5.4e-19	1.8e-17	// MLOC_77637 // MLOC_54788 // MLOC_50786 // MLOC_60894 // MLOC_63462 // MLOC_66439 // MLOC_54112 // MLOC_25582 // MLOC_54055 // MLOC_7973 // MLOC_59863 // MLOC_52075 // MLOC_77505 // MLOC_15082 // MLOC_3713 // MLOC_53279 // MLOC_72785 // MLOC_55975 // MLOC_39711 // MLOC_19501 // MLOC_12347 // MLOC_9844 // MLOC_67824 // MLOC_68772 // MLOC_20815 // MLOC_64098 // MLOC_64900 // MLOC_18441 // MLOC_75…
GO:0009791	P	post-embryonic development	24	541		42	15179	7.5e-19	2.4e-17	// MLOC_25582 // MLOC_54055 // MLOC_51300 // MLOC_81185 // MLOC_12347 // MLOC_61379 // MLOC_12973 // MLOC_43282 // MLOC_25433 // MLOC_11494 // MLOC_11941 // MLOC_61815 // MLOC_57247 // MLOC_43191 // MLOC_20865 // MLOC_17360 // MLOC_18493 // MLOC_64083 // MLOC_41144 // MLOC_10199 // MLOC_51601 // MLOC_12166 // MLOC_57827 // MLOC_48207
GO:0006139	P	nucleobase, nucleoside, nucleotide and nucleic acid metabolic process	75	541		623	15179	7.6e-19	2.4e-17	// MLOC_77637 // MLOC_70917 // MLOC_50786 // MLOC_60894 // MLOC_53744 // MLOC_66439 // MLOC_11096 // MLOC_25582 // MLOC_54055 // MLOC_68999 // MLOC_7079 // MLOC_34488 // MLOC_77505 // MLOC_58043 // MLOC_5730 // MLOC_39711 // MLOC_12347 // MLOC_802 // MLOC_67824 // MLOC_68772 // MLOC_64098 // MLOC_59328 // MLOC_18441 // MLOC_6404 // MLOC_7505 // MLOC_13243 // MLOC_67296 // MLOC_59780 // MLOC_52075…
GO:0003006	P	reproductive developmental process	23	541		38	15179	1.5e-18	4.7e-17	// MLOC_63462 // MLOC_60590 // MLOC_25582 // MLOC_54055 // MLOC_51300 // MLOC_12347 // MLOC_12973 // MLOC_15515 // MLOC_43282 // MLOC_25433 // MLOC_11494 // MLOC_11941 // MLOC_57247 // MLOC_43191 // MLOC_662 // MLOC_20865 // MLOC_17360 // MLOC_10199 // MLOC_51601 // MLOC_61712 // MLOC_12166 // MLOC_57827 // MLOC_48207
GO:0048869	P	cellular developmental process	20	541		25	15179	5.5e-18	1.6e-16	// MLOC_68772 // MLOC_59599 // MLOC_61379 // MLOC_63462 // MLOC_7518 // MLOC_81185 // MLOC_51570 // MLOC_61073 // MLOC_11115 // MLOC_52075 // MLOC_60590 // MLOC_61712 // MLOC_53279 // MLOC_662 // MLOC_51601 // MLOC_15515 // MLOC_17360 // MLOC_19888 // MLOC_48207 // MLOC_64083
GO:0051649	P	establishment of localization in cell	27	541		69	15179	9.5e-18	2.8e-16	// MLOC_67117 // MLOC_11096 // MLOC_12653 // MLOC_7973 // MLOC_58868 // MLOC_59805 // MLOC_56006 // MLOC_67985 // MLOC_15082 // MLOC_11115 // MLOC_14543 // MLOC_59135 // MLOC_58977 // MLOC_67946 // MLOC_59599 // MLOC_14679 // MLOC_74741 // MLOC_79420 // MLOC_662 // MLOC_75677 // MLOC_57261 // MLOC_65646 // MLOC_26394 // MLOC_63716 // MLOC_59065 // MLOC_15606 // MLOC_48207
GO:0051704	P	multi-organism process	19	541		22	15179	1.4e-17	4e-16	// MLOC_12849 // MLOC_17382 // MLOC_59328 // MLOC_60590 // MLOC_17456 // MLOC_69090 // MLOC_15515 // MLOC_57003 // MLOC_61815 // MLOC_57247 // MLOC_63462 // MLOC_662 // MLOC_13658 // MLOC_62839 // MLOC_61441 // MLOC_79420 // MLOC_57827 // MLOC_14679 // MLOC_65646
GO:0009653	P	anatomical structure morphogenesis	21	541		32	15179	1.5e-17	4.1e-16	// MLOC_68772 // MLOC_59599 // MLOC_61379 // MLOC_63462 // MLOC_60590 // MLOC_81185 // MLOC_51570 // MLOC_61073 // MLOC_11115 // MLOC_52075 // MLOC_61815 // MLOC_57247 // MLOC_25433 // MLOC_662 // MLOC_51601 // MLOC_15515 // MLOC_17360 // MLOC_53279 // MLOC_67946 // MLOC_48207 // MLOC_64083
GO:0033036	P	macromolecule localization	30	541		97	15179	3e-17	8.3e-16	// MLOC_67117 // MLOC_11096 // MLOC_59656 // MLOC_58868 // MLOC_70957 // MLOC_51456 // MLOC_59805 // MLOC_56006 // MLOC_67985 // MLOC_11115 // MLOC_76080 // MLOC_10688 // MLOC_51693 // MLOC_59135 // MLOC_58977 // MLOC_67946 // MLOC_14732 // MLOC_55975 // MLOC_5296 // MLOC_14679 // MLOC_74741 // MLOC_13532 // MLOC_79420 // MLOC_662 // MLOC_65646 // MLOC_20041 // MLOC_58441 // MLOC_26394 // MLOC_15…
GO:0016043	P	cellular component organization	44	541		240	15179	3.6e-17	9.7e-16	// MLOC_70917 // MLOC_77957 // MLOC_59599 // MLOC_12513 // MLOC_63462 // MLOC_60590 // MLOC_4644 // MLOC_7079 // MLOC_68710 // MLOC_81185 // MLOC_11115 // MLOC_53279 // MLOC_64098 // MLOC_43191 // MLOC_20130 // MLOC_10688 // MLOC_15515 // MLOC_58977 // MLOC_61698 // MLOC_74114 // MLOC_68772 // MLOC_61815 // MLOC_68963 // MLOC_53163 // MLOC_44001 // MLOC_41144 // MLOC_662 // MLOC_9975 // MLOC_5565…
GO:0000003	P	reproduction	27	541		74	15179	4e-17	1e-15	// MLOC_63462 // MLOC_60590 // MLOC_25582 // MLOC_54055 // MLOC_51300 // MLOC_10371 // MLOC_12347 // MLOC_12973 // MLOC_15515 // MLOC_43282 // MLOC_25433 // MLOC_51601 // MLOC_11494 // MLOC_11941 // MLOC_57247 // MLOC_43191 // MLOC_662 // MLOC_43237 // MLOC_17360 // MLOC_12849 // MLOC_69090 // MLOC_10199 // MLOC_20865 // MLOC_61712 // MLOC_12166 // MLOC_57827 // MLOC_48207
GO:0009059	P	macromolecule biosynthetic process	58	541		434	15179	1.5e-16	3.8e-15	// MLOC_77637 // MLOC_77080 // MLOC_60894 // MLOC_63462 // MLOC_66439 // MLOC_25582 // MLOC_54055 // MLOC_52075 // MLOC_77505 // MLOC_81185 // MLOC_15082 // MLOC_7973 // MLOC_53279 // MLOC_72785 // MLOC_39711 // MLOC_12347 // MLOC_67824 // MLOC_68772 // MLOC_20815 // MLOC_64098 // MLOC_18441 // MLOC_7505 // MLOC_70708 // MLOC_67296 // MLOC_36683 // MLOC_66855 // MLOC_13243 // MLOC_60005 // MLOC_6…
GO:0046907	P	intracellular transport	23	541		52	15179	3.1e-16	7.9e-15	// MLOC_67117 // MLOC_11096 // MLOC_59599 // MLOC_7973 // MLOC_58868 // MLOC_59805 // MLOC_56006 // MLOC_67985 // MLOC_15082 // MLOC_11115 // MLOC_14543 // MLOC_59135 // MLOC_58977 // MLOC_67946 // MLOC_14679 // MLOC_74741 // MLOC_79420 // MLOC_662 // MLOC_65646 // MLOC_26394 // MLOC_63716 // MLOC_15606 // MLOC_48207
GO:0050794	P	regulation of cellular process	52	541		363	15179	4.8e-16	1.2e-14	// MLOC_77637 // MLOC_54788 // MLOC_60894 // MLOC_67445 // MLOC_53744 // MLOC_66439 // MLOC_54055 // MLOC_70957 // MLOC_57003 // MLOC_18493 // MLOC_77505 // MLOC_13689 // MLOC_57557 // MLOC_39711 // MLOC_75730 // MLOC_12347 // MLOC_68772 // MLOC_18441 // MLOC_17456 // MLOC_19501 // MLOC_67296 // MLOC_43282 // MLOC_71884 // MLOC_66855 // MLOC_81826 // MLOC_25517 // MLOC_48207 // MLOC_10811 // MLOC…
GO:0034645	P	cellular macromolecule biosynthetic process	57	541		434	15179	5.6e-16	1.4e-14	// MLOC_77637 // MLOC_77080 // MLOC_60894 // MLOC_63462 // MLOC_66439 // MLOC_25582 // MLOC_54055 // MLOC_52075 // MLOC_77505 // MLOC_15082 // MLOC_7973 // MLOC_53279 // MLOC_72785 // MLOC_39711 // MLOC_12347 // MLOC_67824 // MLOC_68772 // MLOC_20815 // MLOC_64098 // MLOC_18441 // MLOC_7505 // MLOC_70708 // MLOC_67296 // MLOC_36683 // MLOC_66855 // MLOC_13243 // MLOC_60005 // MLOC_64107 // MLOC_4…
GO:0009056	P	catabolic process	46	541		293	15179	1.3e-15	3e-14	// MLOC_25582 // MLOC_1493 // MLOC_68999 // MLOC_7079 // MLOC_34488 // MLOC_62265 // MLOC_10478 // MLOC_15082 // MLOC_11115 // MLOC_60815 // MLOC_5360 // MLOC_12347 // MLOC_9844 // MLOC_62637 // MLOC_59328 // MLOC_6404 // MLOC_6299 // MLOC_4415 // MLOC_4380 // MLOC_43948 // MLOC_81554 // MLOC_81966 // MLOC_61698 // MLOC_10797 // MLOC_10916 // MLOC_55975 // MLOC_15948 // MLOC_67343 // MLOC_64560 /…
GO:0044085	P	cellular component biogenesis	18	541		28	15179	4e-15	9.3e-14	// MLOC_20130 // MLOC_10688 // MLOC_12513 // MLOC_7518 // MLOC_7079 // MLOC_25012 // MLOC_68963 // MLOC_58868 // MLOC_54788 // MLOC_44001 // MLOC_68710 // MLOC_11410 // MLOC_60005 // MLOC_70917 // MLOC_58977 // MLOC_2142 // MLOC_61698 // MLOC_64098
GO:0065008	P	regulation of biological quality	24	541		69	15179	5.5e-15	1.3e-13	// MLOC_59599 // MLOC_63462 // MLOC_60590 // MLOC_57003 // MLOC_81185 // MLOC_13658 // MLOC_11115 // MLOC_53279 // MLOC_73319 // MLOC_75730 // MLOC_10688 // MLOC_15515 // MLOC_43282 // MLOC_61441 // MLOC_73942 // MLOC_61815 // MLOC_55657 // MLOC_57247 // MLOC_662 // MLOC_64083 // MLOC_2967 // MLOC_17999 // MLOC_10199 // MLOC_20638
GO:0019222	P	regulation of metabolic process	35	541		174	15179	6e-15	1.4e-13	// MLOC_77637 // MLOC_60894 // MLOC_53744 // MLOC_66439 // MLOC_54055 // MLOC_77505 // MLOC_13689 // MLOC_10371 // MLOC_70826 // MLOC_61441 // MLOC_39711 // MLOC_19501 // MLOC_12347 // MLOC_68772 // MLOC_55077 // MLOC_18441 // MLOC_67296 // MLOC_59780 // MLOC_66855 // MLOC_25517 // MLOC_4554 // MLOC_8116 // MLOC_67886 // MLOC_12053 // MLOC_11941 // MLOC_61815 // MLOC_57247 // MLOC_17360 // MLOC_2…
GO:0006355	P	regulation of transcription, DNA-dependent	25	541		80	15179	1.1e-14	2.5e-13	// MLOC_77637 // MLOC_60894 // MLOC_53744 // MLOC_66439 // MLOC_54055 // MLOC_77505 // MLOC_39711 // MLOC_12347 // MLOC_68772 // MLOC_18441 // MLOC_67296 // MLOC_66855 // MLOC_4554 // MLOC_8116 // MLOC_11494 // MLOC_12053 // MLOC_61815 // MLOC_57247 // MLOC_17360 // MLOC_7518 // MLOC_15151 // MLOC_63199 // MLOC_61712 // MLOC_67886 // MLOC_57827
GO:0051252	P	regulation of RNA metabolic process	25	541		80	15179	1.1e-14	2.5e-13	// MLOC_77637 // MLOC_60894 // MLOC_53744 // MLOC_66439 // MLOC_54055 // MLOC_77505 // MLOC_39711 // MLOC_12347 // MLOC_68772 // MLOC_18441 // MLOC_67296 // MLOC_66855 // MLOC_4554 // MLOC_8116 // MLOC_11494 // MLOC_12053 // MLOC_61815 // MLOC_57247 // MLOC_17360 // MLOC_7518 // MLOC_15151 // MLOC_63199 // MLOC_61712 // MLOC_67886 // MLOC_57827
GO:0006952	P	defense response	22	541		60	15179	3.1e-14	6.7e-13	// MLOC_12653 // MLOC_59845 // MLOC_57003 // MLOC_49591 // MLOC_61815 // MLOC_59328 // MLOC_17456 // MLOC_25688 // MLOC_6270 // MLOC_61441 // MLOC_79172 // MLOC_4798 // MLOC_67477 // MLOC_49329 // MLOC_14679 // MLOC_57247 // MLOC_5552 // MLOC_17360 // MLOC_10090 // MLOC_65646 // MLOC_62839 // MLOC_57827
GO:0022607	P	cellular component assembly	16	541		23	15179	5.6e-14	1.2e-12	// MLOC_20130 // MLOC_10688 // MLOC_12513 // MLOC_7518 // MLOC_7079 // MLOC_25012 // MLOC_68963 // MLOC_54788 // MLOC_44001 // MLOC_68710 // MLOC_60005 // MLOC_70917 // MLOC_58977 // MLOC_2142 // MLOC_61698 // MLOC_64098
GO:0010467	P	gene expression	56	541		475	15179	6.5e-14	1.4e-12	// MLOC_77637 // MLOC_70917 // MLOC_60894 // MLOC_53744 // MLOC_66439 // MLOC_25582 // MLOC_54055 // MLOC_52075 // MLOC_77505 // MLOC_10371 // MLOC_70826 // MLOC_72785 // MLOC_39711 // MLOC_12347 // MLOC_802 // MLOC_76080 // MLOC_68772 // MLOC_64098 // MLOC_55077 // MLOC_18441 // MLOC_67296 // MLOC_59780 // MLOC_20687 // MLOC_66855 // MLOC_75008 // MLOC_61441 // MLOC_60005 // MLOC_64107 // MLOC_4…
GO:0060255	P	regulation of macromolecule metabolic process	32	541		161	15179	1.2e-13	2.4e-12	// MLOC_77637 // MLOC_60894 // MLOC_53744 // MLOC_66439 // MLOC_54055 // MLOC_77505 // MLOC_10371 // MLOC_70826 // MLOC_39711 // MLOC_12347 // MLOC_68772 // MLOC_55077 // MLOC_18441 // MLOC_67296 // MLOC_59780 // MLOC_66855 // MLOC_61441 // MLOC_4554 // MLOC_8116 // MLOC_67886 // MLOC_12053 // MLOC_11941 // MLOC_61815 // MLOC_57247 // MLOC_17360 // MLOC_2967 // MLOC_7518 // MLOC_15151 // MLOC_631…
GO:0016192	P	vesicle-mediated transport	18	541		37	15179	1.5e-13	3.1e-12	// MLOC_11096 // MLOC_12653 // MLOC_75677 // MLOC_11180 // MLOC_11115 // MLOC_59135 // MLOC_14679 // MLOC_68710 // MLOC_59805 // MLOC_662 // MLOC_59599 // MLOC_7973 // MLOC_67985 // MLOC_15082 // MLOC_57261 // MLOC_74741 // MLOC_15606 // MLOC_59065
GO:0048608	P	reproductive structure development	18	541		38	15179	2.2e-13	4.3e-12	// MLOC_48207 // MLOC_11941 // MLOC_12973 // MLOC_25582 // MLOC_54055 // MLOC_43282 // MLOC_10199 // MLOC_51300 // MLOC_43191 // MLOC_25433 // MLOC_57247 // MLOC_20865 // MLOC_17360 // MLOC_12166 // MLOC_11494 // MLOC_12347 // MLOC_51601 // MLOC_57827
GO:0051707	P	response to other organism	13	541		13	15179	5.7e-13	1.1e-11	// MLOC_17382 // MLOC_59328 // MLOC_17456 // MLOC_57003 // MLOC_61815 // MLOC_57247 // MLOC_13658 // MLOC_62839 // MLOC_61441 // MLOC_79420 // MLOC_65646 // MLOC_14679 // MLOC_57827
GO:0010468	P	regulation of gene expression	31	541		161	15179	6.1e-13	1.2e-11	// MLOC_77637 // MLOC_60894 // MLOC_53744 // MLOC_66439 // MLOC_54055 // MLOC_77505 // MLOC_10371 // MLOC_70826 // MLOC_39711 // MLOC_12347 // MLOC_68772 // MLOC_55077 // MLOC_18441 // MLOC_67296 // MLOC_59780 // MLOC_66855 // MLOC_61441 // MLOC_4554 // MLOC_8116 // MLOC_67886 // MLOC_12053 // MLOC_11941 // MLOC_61815 // MLOC_57247 // MLOC_17360 // MLOC_7518 // MLOC_15151 // MLOC_63199 // MLOC_61…
GO:0009058	P	biosynthetic process	75	541		825	15179	7e-13	1.3e-11	// MLOC_77637 // MLOC_54788 // MLOC_50786 // MLOC_60894 // MLOC_63462 // MLOC_66439 // MLOC_54112 // MLOC_25582 // MLOC_54055 // MLOC_7973 // MLOC_59863 // MLOC_52075 // MLOC_77505 // MLOC_81185 // MLOC_15082 // MLOC_3713 // MLOC_53279 // MLOC_72785 // MLOC_55975 // MLOC_39711 // MLOC_19501 // MLOC_12347 // MLOC_9844 // MLOC_67824 // MLOC_68772 // MLOC_20815 // MLOC_64098 // MLOC_64900 // MLOC_18…
GO:0030154	P	cell differentiation	14	541		18	15179	7.4e-13	1.4e-11	// MLOC_68772 // MLOC_61379 // MLOC_63462 // MLOC_7518 // MLOC_15515 // MLOC_51570 // MLOC_61073 // MLOC_60590 // MLOC_81185 // MLOC_662 // MLOC_51601 // MLOC_61712 // MLOC_17360 // MLOC_48207
GO:0005975	P	carbohydrate metabolic process	32	541		174	15179	7.6e-13	1.4e-11	// MLOC_63462 // MLOC_70708 // MLOC_81185 // MLOC_10916 // MLOC_15082 // MLOC_7973 // MLOC_53279 // MLOC_76275 // MLOC_64560 // MLOC_19501 // MLOC_60815 // MLOC_61231 // MLOC_62637 // MLOC_63621 // MLOC_5607 // MLOC_45485 // MLOC_36683 // MLOC_53061 // MLOC_76878 // MLOC_65534 // MLOC_55975 // MLOC_61930 // MLOC_61073 // MLOC_67077 // MLOC_75709 // MLOC_11410 // MLOC_7366 // MLOC_12729 // MLOC_53…
GO:0009737	P	response to abscisic acid stimulus	13	541		14	15179	1.1e-12	1.9e-11	// MLOC_4380 // MLOC_2967 // MLOC_12973 // MLOC_14679 // MLOC_18719 // MLOC_18493 // MLOC_38035 // MLOC_7973 // MLOC_53279 // MLOC_10811 // MLOC_4554 // MLOC_12347 // MLOC_65646
GO:0006979	P	response to oxidative stress	15	541		24	15179	1.1e-12	1.9e-11	// MLOC_34540 // MLOC_56594 // MLOC_45029 // MLOC_73507 // MLOC_72076 // MLOC_62670 // MLOC_25893 // MLOC_17072 // MLOC_18719 // MLOC_8841 // MLOC_56862 // MLOC_61698 // MLOC_60815 // MLOC_55975 // MLOC_64900
GO:0070727	P	cellular macromolecule localization	17	541		39	15179	2.9e-12	5.1e-11	// MLOC_67117 // MLOC_11096 // MLOC_59805 // MLOC_58868 // MLOC_26394 // MLOC_14679 // MLOC_74741 // MLOC_58977 // MLOC_662 // MLOC_56006 // MLOC_67985 // MLOC_11115 // MLOC_79420 // MLOC_67946 // MLOC_76080 // MLOC_15606 // MLOC_65646
GO:0034613	P	cellular protein localization	17	541		39	15179	2.9e-12	5.1e-11	// MLOC_67117 // MLOC_11096 // MLOC_59805 // MLOC_58868 // MLOC_26394 // MLOC_14679 // MLOC_74741 // MLOC_58977 // MLOC_662 // MLOC_56006 // MLOC_67985 // MLOC_11115 // MLOC_79420 // MLOC_67946 // MLOC_76080 // MLOC_15606 // MLOC_65646
GO:0065003	P	macromolecular complex assembly	14	541		22	15179	5.2e-12	9e-11	// MLOC_20130 // MLOC_70917 // MLOC_12513 // MLOC_7518 // MLOC_68963 // MLOC_25012 // MLOC_7079 // MLOC_44001 // MLOC_68710 // MLOC_60005 // MLOC_58977 // MLOC_2142 // MLOC_61698 // MLOC_64098
GO:0031323	P	regulation of cellular metabolic process	29	541		154	15179	5.6e-12	9.4e-11	// MLOC_77637 // MLOC_60894 // MLOC_53744 // MLOC_66439 // MLOC_54055 // MLOC_77505 // MLOC_13689 // MLOC_39711 // MLOC_19501 // MLOC_12347 // MLOC_68772 // MLOC_18441 // MLOC_67296 // MLOC_66855 // MLOC_25517 // MLOC_4554 // MLOC_8116 // MLOC_67886 // MLOC_12053 // MLOC_61815 // MLOC_57247 // MLOC_17360 // MLOC_2967 // MLOC_7518 // MLOC_15151 // MLOC_63199 // MLOC_61712 // MLOC_11494 // MLOC_578…
GO:0009628	P	response to abiotic stimulus	32	541		190	15179	6.1e-12	1e-10	// MLOC_70957 // MLOC_57003 // MLOC_18493 // MLOC_77505 // MLOC_81185 // MLOC_12347 // MLOC_9844 // MLOC_55975 // MLOC_64900 // MLOC_69448 // MLOC_62670 // MLOC_10811 // MLOC_65646 // MLOC_11494 // MLOC_12053 // MLOC_65534 // MLOC_11941 // MLOC_61815 // MLOC_45029 // MLOC_15948 // MLOC_57247 // MLOC_58402 // MLOC_64083 // MLOC_4380 // MLOC_5360 // MLOC_18664 // MLOC_4273 // MLOC_20638 // MLOC_628…
GO:0044265	P	cellular macromolecule catabolic process	19	541		57	15179	7.1e-12	1.2e-10	// MLOC_10797 // MLOC_62637 // MLOC_5360 // MLOC_55975 // MLOC_5099 // MLOC_10916 // MLOC_1493 // MLOC_68999 // MLOC_62265 // MLOC_18719 // MLOC_64560 // MLOC_25582 // MLOC_11410 // MLOC_15082 // MLOC_81554 // MLOC_58977 // MLOC_61698 // MLOC_71939 // MLOC_12347
GO:0043933	P	macromolecular complex subunit organization	14	541		23	15179	8.2e-12	1.3e-10	// MLOC_20130 // MLOC_70917 // MLOC_12513 // MLOC_7518 // MLOC_68963 // MLOC_25012 // MLOC_7079 // MLOC_44001 // MLOC_68710 // MLOC_60005 // MLOC_58977 // MLOC_2142 // MLOC_61698 // MLOC_64098
GO:0010038	P	response to metal ion	12	541		13	15179	8.5e-12	1.4e-10	// MLOC_60894 // MLOC_65007 // MLOC_59328 // MLOC_69448 // MLOC_18664 // MLOC_10478 // MLOC_2967 // MLOC_50898 // MLOC_74611 // MLOC_13658 // MLOC_55975 // MLOC_71884
GO:0009725	P	response to hormone stimulus	18	541		50	15179	8.9e-12	1.4e-10	// MLOC_4380 // MLOC_4554 // MLOC_11941 // MLOC_12973 // MLOC_66439 // MLOC_7973 // MLOC_14679 // MLOC_18719 // MLOC_18493 // MLOC_81185 // MLOC_2967 // MLOC_38035 // MLOC_71014 // MLOC_53279 // MLOC_10811 // MLOC_65646 // MLOC_12347 // MLOC_57827
GO:0008104	P	protein localization	23	541		97	15179	1.7e-11	2.6e-10	// MLOC_67117 // MLOC_11096 // MLOC_70957 // MLOC_58868 // MLOC_59805 // MLOC_56006 // MLOC_67985 // MLOC_11115 // MLOC_76080 // MLOC_10688 // MLOC_51693 // MLOC_59135 // MLOC_58977 // MLOC_67946 // MLOC_55975 // MLOC_5296 // MLOC_14679 // MLOC_74741 // MLOC_79420 // MLOC_662 // MLOC_65646 // MLOC_26394 // MLOC_15606
GO:0080090	P	regulation of primary metabolic process	27	541		141	15179	2.2e-11	3.4e-10	// MLOC_77637 // MLOC_60894 // MLOC_53744 // MLOC_66439 // MLOC_54055 // MLOC_77505 // MLOC_39711 // MLOC_19501 // MLOC_12347 // MLOC_68772 // MLOC_18441 // MLOC_67296 // MLOC_66855 // MLOC_4554 // MLOC_8116 // MLOC_11494 // MLOC_12053 // MLOC_61815 // MLOC_57247 // MLOC_17360 // MLOC_2967 // MLOC_7518 // MLOC_15151 // MLOC_63199 // MLOC_61712 // MLOC_67886 // MLOC_57827
GO:0006886	P	intracellular protein transport	16	541		39	15179	2.7e-11	4.1e-10	// MLOC_67117 // MLOC_11096 // MLOC_59805 // MLOC_58868 // MLOC_26394 // MLOC_14679 // MLOC_74741 // MLOC_58977 // MLOC_662 // MLOC_56006 // MLOC_67985 // MLOC_11115 // MLOC_79420 // MLOC_67946 // MLOC_15606 // MLOC_65646
GO:0006163	P	purine nucleotide metabolic process	12	541		17	15179	7.4e-11	1.1e-09	// MLOC_50786 // MLOC_7062 // MLOC_59328 // MLOC_5070 // MLOC_7079 // MLOC_34488 // MLOC_10478 // MLOC_20638 // MLOC_17360 // MLOC_81966 // MLOC_19136 // MLOC_9844
GO:0009889	P	regulation of biosynthetic process	26	541		141	15179	1.1e-10	1.6e-09	// MLOC_77637 // MLOC_60894 // MLOC_53744 // MLOC_66439 // MLOC_54055 // MLOC_77505 // MLOC_39711 // MLOC_19501 // MLOC_12347 // MLOC_68772 // MLOC_18441 // MLOC_67296 // MLOC_66855 // MLOC_4554 // MLOC_8116 // MLOC_11494 // MLOC_12053 // MLOC_61815 // MLOC_57247 // MLOC_17360 // MLOC_7518 // MLOC_15151 // MLOC_63199 // MLOC_61712 // MLOC_67886 // MLOC_57827
GO:0031326	P	regulation of cellular biosynthetic process	26	541		141	15179	1.1e-10	1.6e-09	// MLOC_77637 // MLOC_60894 // MLOC_53744 // MLOC_66439 // MLOC_54055 // MLOC_77505 // MLOC_39711 // MLOC_19501 // MLOC_12347 // MLOC_68772 // MLOC_18441 // MLOC_67296 // MLOC_66855 // MLOC_4554 // MLOC_8116 // MLOC_11494 // MLOC_12053 // MLOC_61815 // MLOC_57247 // MLOC_17360 // MLOC_7518 // MLOC_15151 // MLOC_63199 // MLOC_61712 // MLOC_67886 // MLOC_57827
GO:0009150	P	purine ribonucleotide metabolic process	11	541		13	15179	1.2e-10	1.8e-09	// MLOC_50786 // MLOC_59328 // MLOC_5070 // MLOC_7079 // MLOC_34488 // MLOC_10478 // MLOC_20638 // MLOC_17360 // MLOC_81966 // MLOC_19136 // MLOC_9844
GO:0051276	P	chromosome organization	12	541		19	15179	1.9e-10	2.7e-09	// MLOC_43191 // MLOC_61815 // MLOC_7518 // MLOC_4644 // MLOC_68963 // MLOC_50341 // MLOC_55657 // MLOC_57247 // MLOC_41144 // MLOC_17360 // MLOC_12166 // MLOC_74114
GO:0009205	P	purine ribonucleoside triphosphate metabolic process	10	541		10	15179	2.9e-10	4e-09	// MLOC_59328 // MLOC_5070 // MLOC_7079 // MLOC_34488 // MLOC_10478 // MLOC_20638 // MLOC_17360 // MLOC_81966 // MLOC_19136 // MLOC_9844
GO:0009144	P	purine nucleoside triphosphate metabolic process	10	541		10	15179	2.9e-10	4e-09	// MLOC_59328 // MLOC_5070 // MLOC_7079 // MLOC_34488 // MLOC_10478 // MLOC_20638 // MLOC_17360 // MLOC_81966 // MLOC_19136 // MLOC_9844
GO:0044264	P	cellular polysaccharide metabolic process	10	541		10	15179	2.9e-10	4e-09	// MLOC_20815 // MLOC_61930 // MLOC_63621 // MLOC_5607 // MLOC_36683 // MLOC_75709 // MLOC_11410 // MLOC_15082 // MLOC_7973 // MLOC_53279
GO:0000271	P	polysaccharide biosynthetic process	10	541		10	15179	2.9e-10	4e-09	// MLOC_20815 // MLOC_61930 // MLOC_63621 // MLOC_36683 // MLOC_75709 // MLOC_81185 // MLOC_11410 // MLOC_15082 // MLOC_7973 // MLOC_53279
GO:0006350	P	transcription	36	541		281	15179	3.1e-10	4.2e-09	// MLOC_77637 // MLOC_60894 // MLOC_53744 // MLOC_66439 // MLOC_25582 // MLOC_54055 // MLOC_52075 // MLOC_77505 // MLOC_39711 // MLOC_12347 // MLOC_68772 // MLOC_64098 // MLOC_18441 // MLOC_67296 // MLOC_66855 // MLOC_60005 // MLOC_4554 // MLOC_8116 // MLOC_67886 // MLOC_77080 // MLOC_12053 // MLOC_61815 // MLOC_57247 // MLOC_17360 // MLOC_65701 // MLOC_2142 // MLOC_7518 // MLOC_25012 // MLOC_151…
GO:0009259	P	ribonucleotide metabolic process	11	541		15	15179	3.5e-10	4.7e-09	// MLOC_50786 // MLOC_59328 // MLOC_5070 // MLOC_7079 // MLOC_34488 // MLOC_10478 // MLOC_20638 // MLOC_17360 // MLOC_81966 // MLOC_19136 // MLOC_9844
GO:0046483	P	heterocycle metabolic process	18	541		66	15179	4e-10	5.4e-09	// MLOC_50786 // MLOC_73942 // MLOC_7062 // MLOC_59328 // MLOC_3713 // MLOC_5070 // MLOC_7079 // MLOC_69815 // MLOC_10478 // MLOC_59863 // MLOC_20638 // MLOC_34488 // MLOC_17360 // MLOC_81966 // MLOC_19136 // MLOC_71939 // MLOC_9844 // MLOC_65646
GO:0045449	P	regulation of transcription	25	541		140	15179	4.4e-10	5.7e-09	// MLOC_77637 // MLOC_60894 // MLOC_53744 // MLOC_66439 // MLOC_54055 // MLOC_77505 // MLOC_39711 // MLOC_12347 // MLOC_68772 // MLOC_18441 // MLOC_67296 // MLOC_66855 // MLOC_4554 // MLOC_8116 // MLOC_11494 // MLOC_12053 // MLOC_61815 // MLOC_57247 // MLOC_17360 // MLOC_7518 // MLOC_15151 // MLOC_63199 // MLOC_61712 // MLOC_67886 // MLOC_57827
GO:0019219	P	regulation of nucleobase, nucleoside, nucleotide and nucleic acid metabolic process	25	541		140	15179	4.4e-10	5.7e-09	// MLOC_77637 // MLOC_60894 // MLOC_53744 // MLOC_66439 // MLOC_54055 // MLOC_77505 // MLOC_39711 // MLOC_12347 // MLOC_68772 // MLOC_18441 // MLOC_67296 // MLOC_66855 // MLOC_4554 // MLOC_8116 // MLOC_11494 // MLOC_12053 // MLOC_61815 // MLOC_57247 // MLOC_17360 // MLOC_7518 // MLOC_15151 // MLOC_63199 // MLOC_61712 // MLOC_67886 // MLOC_57827
GO:0051171	P	regulation of nitrogen compound metabolic process	25	541		140	15179	4.4e-10	5.7e-09	// MLOC_77637 // MLOC_60894 // MLOC_53744 // MLOC_66439 // MLOC_54055 // MLOC_77505 // MLOC_39711 // MLOC_12347 // MLOC_68772 // MLOC_18441 // MLOC_67296 // MLOC_66855 // MLOC_4554 // MLOC_8116 // MLOC_11494 // MLOC_12053 // MLOC_61815 // MLOC_57247 // MLOC_17360 // MLOC_7518 // MLOC_15151 // MLOC_63199 // MLOC_61712 // MLOC_67886 // MLOC_57827
GO:0010556	P	regulation of macromolecule biosynthetic process	25	541		141	15179	5e-10	6.4e-09	// MLOC_77637 // MLOC_60894 // MLOC_53744 // MLOC_66439 // MLOC_54055 // MLOC_77505 // MLOC_39711 // MLOC_12347 // MLOC_68772 // MLOC_18441 // MLOC_67296 // MLOC_66855 // MLOC_4554 // MLOC_8116 // MLOC_11494 // MLOC_12053 // MLOC_61815 // MLOC_57247 // MLOC_17360 // MLOC_7518 // MLOC_15151 // MLOC_63199 // MLOC_61712 // MLOC_67886 // MLOC_57827
GO:0006066	P	alcohol metabolic process	11	541		16	15179	5.7e-10	7.3e-09	// MLOC_61231 // MLOC_76878 // MLOC_5360 // MLOC_55975 // MLOC_15515 // MLOC_62637 // MLOC_18719 // MLOC_81185 // MLOC_10916 // MLOC_4380 // MLOC_15082
GO:0009199	P	ribonucleoside triphosphate metabolic process	10	541		12	15179	9.6e-10	1.2e-08	// MLOC_59328 // MLOC_5070 // MLOC_7079 // MLOC_34488 // MLOC_10478 // MLOC_20638 // MLOC_17360 // MLOC_81966 // MLOC_19136 // MLOC_9844
GO:0055086	P	nucleobase, nucleoside and nucleotide metabolic process	13	541		30	15179	1.2e-09	1.5e-08	// MLOC_50786 // MLOC_7062 // MLOC_59328 // MLOC_5070 // MLOC_7079 // MLOC_69815 // MLOC_10478 // MLOC_34488 // MLOC_20638 // MLOC_17360 // MLOC_81966 // MLOC_19136 // MLOC_9844
GO:0009141	P	nucleoside triphosphate metabolic process	10	541		13	15179	1.6e-09	2e-08	// MLOC_59328 // MLOC_5070 // MLOC_7079 // MLOC_34488 // MLOC_10478 // MLOC_20638 // MLOC_17360 // MLOC_81966 // MLOC_19136 // MLOC_9844
GO:0045184	P	establishment of protein localization	20	541		95	15179	2.1e-09	2.6e-08	// MLOC_67117 // MLOC_11096 // MLOC_59805 // MLOC_58868 // MLOC_5296 // MLOC_51693 // MLOC_70957 // MLOC_59135 // MLOC_14679 // MLOC_58977 // MLOC_662 // MLOC_56006 // MLOC_67985 // MLOC_11115 // MLOC_79420 // MLOC_67946 // MLOC_74741 // MLOC_15606 // MLOC_26394 // MLOC_65646
GO:0015031	P	protein transport	20	541		95	15179	2.1e-09	2.6e-08	// MLOC_67117 // MLOC_11096 // MLOC_59805 // MLOC_58868 // MLOC_5296 // MLOC_51693 // MLOC_70957 // MLOC_59135 // MLOC_14679 // MLOC_58977 // MLOC_662 // MLOC_56006 // MLOC_67985 // MLOC_11115 // MLOC_79420 // MLOC_67946 // MLOC_74741 // MLOC_15606 // MLOC_26394 // MLOC_65646
GO:0006073	P	cellular glucan metabolic process	9	541		10	15179	4.3e-09	5.1e-08	// MLOC_20815 // MLOC_61930 // MLOC_63621 // MLOC_5607 // MLOC_36683 // MLOC_75709 // MLOC_15082 // MLOC_7973 // MLOC_53279
GO:0033692	P	cellular polysaccharide biosynthetic process	9	541		10	15179	4.3e-09	5.1e-08	// MLOC_20815 // MLOC_61930 // MLOC_63621 // MLOC_36683 // MLOC_75709 // MLOC_11410 // MLOC_15082 // MLOC_7973 // MLOC_53279
GO:0044042	P	glucan metabolic process	9	541		10	15179	4.3e-09	5.1e-08	// MLOC_20815 // MLOC_61930 // MLOC_63621 // MLOC_5607 // MLOC_36683 // MLOC_75709 // MLOC_15082 // MLOC_7973 // MLOC_53279
GO:0006753	P	nucleoside phosphate metabolic process	12	541		28	15179	5.7e-09	6.6e-08	// MLOC_50786 // MLOC_7062 // MLOC_59328 // MLOC_5070 // MLOC_7079 // MLOC_34488 // MLOC_10478 // MLOC_20638 // MLOC_17360 // MLOC_81966 // MLOC_19136 // MLOC_9844
GO:0009117	P	nucleotide metabolic process	12	541		28	15179	5.7e-09	6.6e-08	// MLOC_50786 // MLOC_7062 // MLOC_59328 // MLOC_5070 // MLOC_7079 // MLOC_34488 // MLOC_10478 // MLOC_20638 // MLOC_17360 // MLOC_81966 // MLOC_19136 // MLOC_9844
GO:0006082	P	organic acid metabolic process	24	541		149	15179	6e-09	6.9e-08	// MLOC_78233 // MLOC_11115 // MLOC_59863 // MLOC_3713 // MLOC_64900 // MLOC_6404 // MLOC_6299 // MLOC_4105 // MLOC_43948 // MLOC_66489 // MLOC_58977 // MLOC_67946 // MLOC_28975 // MLOC_7062 // MLOC_55975 // MLOC_21990 // MLOC_4380 // MLOC_67343 // MLOC_15948 // MLOC_75008 // MLOC_78685 // MLOC_56833 // MLOC_26394 // MLOC_18719
GO:0046686	P	response to cadmium ion	9	541		11	15179	7.6e-09	8.6e-08	// MLOC_2967 // MLOC_65007 // MLOC_59328 // MLOC_69448 // MLOC_10478 // MLOC_50898 // MLOC_74611 // MLOC_55975 // MLOC_71884
GO:0006281	P	DNA repair	9	541		12	15179	1.3e-08	1.4e-07	// MLOC_12053 // MLOC_65534 // MLOC_41330 // MLOC_55657 // MLOC_45851 // MLOC_58043 // MLOC_4644 // MLOC_67824 // MLOC_64083
GO:0006974	P	response to DNA damage stimulus	9	541		12	15179	1.3e-08	1.4e-07	// MLOC_12053 // MLOC_65534 // MLOC_41330 // MLOC_55657 // MLOC_45851 // MLOC_58043 // MLOC_4644 // MLOC_67824 // MLOC_64083
GO:0043436	P	oxoacid metabolic process	23	541		149	15179	2.5e-08	2.8e-07	// MLOC_78233 // MLOC_11115 // MLOC_59863 // MLOC_3713 // MLOC_64900 // MLOC_6404 // MLOC_6299 // MLOC_4105 // MLOC_43948 // MLOC_66489 // MLOC_58977 // MLOC_67946 // MLOC_28975 // MLOC_7062 // MLOC_55975 // MLOC_21990 // MLOC_4380 // MLOC_67343 // MLOC_75008 // MLOC_78685 // MLOC_56833 // MLOC_26394 // MLOC_18719
GO:0019752	P	carboxylic acid metabolic process	23	541		149	15179	2.5e-08	2.8e-07	// MLOC_78233 // MLOC_11115 // MLOC_59863 // MLOC_3713 // MLOC_64900 // MLOC_6404 // MLOC_6299 // MLOC_4105 // MLOC_43948 // MLOC_66489 // MLOC_58977 // MLOC_67946 // MLOC_28975 // MLOC_7062 // MLOC_55975 // MLOC_21990 // MLOC_4380 // MLOC_67343 // MLOC_75008 // MLOC_78685 // MLOC_56833 // MLOC_26394 // MLOC_18719
GO:0042180	P	cellular ketone metabolic process	23	541		151	15179	3.2e-08	3.4e-07	// MLOC_78233 // MLOC_11115 // MLOC_59863 // MLOC_3713 // MLOC_64900 // MLOC_6404 // MLOC_6299 // MLOC_4105 // MLOC_43948 // MLOC_66489 // MLOC_58977 // MLOC_67946 // MLOC_28975 // MLOC_7062 // MLOC_55975 // MLOC_21990 // MLOC_4380 // MLOC_67343 // MLOC_75008 // MLOC_78685 // MLOC_56833 // MLOC_26394 // MLOC_18719
GO:0040007	P	growth	10	541		20	15179	3.5e-08	3.7e-07	// MLOC_59599 // MLOC_63462 // MLOC_60590 // MLOC_15515 // MLOC_81185 // MLOC_662 // MLOC_11115 // MLOC_53279 // MLOC_69696 // MLOC_64083
GO:0009607	P	response to biotic stimulus	18	541		93	15179	4.2e-08	4.5e-07	// MLOC_17382 // MLOC_59328 // MLOC_17456 // MLOC_57003 // MLOC_61815 // MLOC_64560 // MLOC_58977 // MLOC_57247 // MLOC_13658 // MLOC_62839 // MLOC_61441 // MLOC_79420 // MLOC_61698 // MLOC_57827 // MLOC_79172 // MLOC_49591 // MLOC_14679 // MLOC_65646
GO:0006396	P	RNA processing	14	541		53	15179	5.1e-08	5.4e-07	// MLOC_70917 // MLOC_75008 // MLOC_61815 // MLOC_55077 // MLOC_25582 // MLOC_5730 // MLOC_58868 // MLOC_44001 // MLOC_32341 // MLOC_802 // MLOC_17360 // MLOC_57247 // MLOC_12347 // MLOC_5967
GO:0046034	P	ATP metabolic process	8	541		10	15179	6e-08	6.2e-07	// MLOC_5070 // MLOC_34488 // MLOC_10478 // MLOC_20638 // MLOC_17360 // MLOC_81966 // MLOC_19136 // MLOC_9844
GO:0009250	P	glucan biosynthetic process	8	541		10	15179	6e-08	6.2e-07	// MLOC_20815 // MLOC_61930 // MLOC_63621 // MLOC_36683 // MLOC_75709 // MLOC_15082 // MLOC_7973 // MLOC_53279
GO:0009719	P	response to endogenous stimulus	20	541		119	15179	6e-08	6.2e-07	// MLOC_68772 // MLOC_4380 // MLOC_4554 // MLOC_11941 // MLOC_12973 // MLOC_66439 // MLOC_7973 // MLOC_17072 // MLOC_18719 // MLOC_18493 // MLOC_81185 // MLOC_2967 // MLOC_38035 // MLOC_71014 // MLOC_53279 // MLOC_10811 // MLOC_65646 // MLOC_12347 // MLOC_14679 // MLOC_57827
GO:0032870	P	cellular response to hormone stimulus	8	541		10	15179	6e-08	6.2e-07	// MLOC_4380 // MLOC_2967 // MLOC_11941 // MLOC_18719 // MLOC_38035 // MLOC_10811 // MLOC_65646 // MLOC_57827
GO:0034622	P	cellular macromolecular complex assembly	10	541		22	15179	7e-08	7.1e-07	// MLOC_20130 // MLOC_70917 // MLOC_12513 // MLOC_7518 // MLOC_68963 // MLOC_7079 // MLOC_44001 // MLOC_68710 // MLOC_58977 // MLOC_61698
GO:0008361	P	regulation of cell size	9	541		16	15179	7.9e-08	7.8e-07	// MLOC_59599 // MLOC_63462 // MLOC_60590 // MLOC_15515 // MLOC_81185 // MLOC_662 // MLOC_11115 // MLOC_53279 // MLOC_64083
GO:0032535	P	regulation of cellular component size	9	541		16	15179	7.9e-08	7.8e-07	// MLOC_59599 // MLOC_63462 // MLOC_60590 // MLOC_15515 // MLOC_81185 // MLOC_662 // MLOC_11115 // MLOC_53279 // MLOC_64083
GO:0016049	P	cell growth	9	541		16	15179	7.9e-08	7.8e-07	// MLOC_59599 // MLOC_63462 // MLOC_60590 // MLOC_15515 // MLOC_81185 // MLOC_662 // MLOC_11115 // MLOC_53279 // MLOC_64083
GO:0090066	P	regulation of anatomical structure size	9	541		16	15179	7.9e-08	7.8e-07	// MLOC_59599 // MLOC_63462 // MLOC_60590 // MLOC_15515 // MLOC_81185 // MLOC_662 // MLOC_11115 // MLOC_53279 // MLOC_64083
GO:0034621	P	cellular macromolecular complex subunit organization	10	541		23	15179	9.7e-08	9.5e-07	// MLOC_20130 // MLOC_70917 // MLOC_12513 // MLOC_7518 // MLOC_68963 // MLOC_7079 // MLOC_44001 // MLOC_68710 // MLOC_58977 // MLOC_61698
GO:0009409	P	response to cold	7	541		7	15179	1.5e-07	1.5e-06	// MLOC_4380 // MLOC_69448 // MLOC_56862 // MLOC_57247 // MLOC_48207 // MLOC_58402 // MLOC_65646
GO:0006325	P	chromatin organization	9	541		18	15179	1.7e-07	1.7e-06	// MLOC_43191 // MLOC_61815 // MLOC_7518 // MLOC_68963 // MLOC_50341 // MLOC_57247 // MLOC_41144 // MLOC_17360 // MLOC_12166
GO:0007242	P	intracellular signaling cascade	11	541		35	15179	3.2e-07	3.1e-06	// MLOC_4380 // MLOC_48207 // MLOC_11941 // MLOC_70957 // MLOC_14679 // MLOC_18719 // MLOC_2967 // MLOC_71884 // MLOC_10811 // MLOC_65646 // MLOC_57827
GO:0009755	P	hormone-mediated signaling pathway	7	541		10	15179	7.9e-07	7.5e-06	// MLOC_4380 // MLOC_2967 // MLOC_11941 // MLOC_18719 // MLOC_10811 // MLOC_65646 // MLOC_57827
GO:0002376	P	immune system process	6	541		6	15179	1.3e-06	1.2e-05	// MLOC_61815 // MLOC_14679 // MLOC_57247 // MLOC_61441 // MLOC_65646 // MLOC_57827
GO:0006955	P	immune response	6	541		6	15179	1.3e-06	1.2e-05	// MLOC_61815 // MLOC_14679 // MLOC_57247 // MLOC_61441 // MLOC_65646 // MLOC_57827
GO:0007049	P	cell cycle	9	541		25	15179	1.5e-06	1.4e-05	// MLOC_10688 // MLOC_61815 // MLOC_52075 // MLOC_9975 // MLOC_25517 // MLOC_4644 // MLOC_19888 // MLOC_67824 // MLOC_74114
GO:0009308	P	amine metabolic process	13	541		63	15179	1.7e-06	1.6e-05	// MLOC_78233 // MLOC_4380 // MLOC_73942 // MLOC_7062 // MLOC_64900 // MLOC_28975 // MLOC_21990 // MLOC_59863 // MLOC_18719 // MLOC_4105 // MLOC_67343 // MLOC_75008 // MLOC_55975
GO:0032446	P	protein modification by small protein conjugation	8	541		19	15179	2.3e-06	2.1e-05	// MLOC_5360 // MLOC_61815 // MLOC_62265 // MLOC_4376 // MLOC_11410 // MLOC_81554 // MLOC_67946 // MLOC_48207
GO:0016567	P	protein ubiquitination	8	541		19	15179	2.3e-06	2.1e-05	// MLOC_5360 // MLOC_61815 // MLOC_62265 // MLOC_4376 // MLOC_11410 // MLOC_81554 // MLOC_67946 // MLOC_48207
GO:0009908	P	flower development	9	541		27	15179	2.6e-06	2.4e-05	// MLOC_43282 // MLOC_51300 // MLOC_43191 // MLOC_25433 // MLOC_51601 // MLOC_17360 // MLOC_12166 // MLOC_57247 // MLOC_48207
GO:0006629	P	lipid metabolic process	23	541		201	15179	3e-06	2.7e-05	// MLOC_78625 // MLOC_54112 // MLOC_6299 // MLOC_81185 // MLOC_3713 // MLOC_11115 // MLOC_62377 // MLOC_15515 // MLOC_4415 // MLOC_67419 // MLOC_58977 // MLOC_67946 // MLOC_76878 // MLOC_55975 // MLOC_22022 // MLOC_78819 // MLOC_36339 // MLOC_4380 // MLOC_56833 // MLOC_73505 // MLOC_58242 // MLOC_26394 // MLOC_18719
GO:0070647	P	protein modification by small protein conjugation or removal	8	541		20	15179	3.2e-06	2.8e-05	// MLOC_5360 // MLOC_61815 // MLOC_62265 // MLOC_4376 // MLOC_11410 // MLOC_81554 // MLOC_67946 // MLOC_48207
GO:0022621	P	shoot system development	6	541		8	15179	3.8e-06	3.4e-05	// MLOC_68772 // MLOC_61379 // MLOC_10199 // MLOC_51300 // MLOC_51601 // MLOC_57827
GO:0048507	P	meristem development	6	541		8	15179	3.8e-06	3.4e-05	// MLOC_61815 // MLOC_52075 // MLOC_57247 // MLOC_51601 // MLOC_64083 // MLOC_48207
GO:0048367	P	shoot development	6	541		8	15179	3.8e-06	3.4e-05	// MLOC_68772 // MLOC_61379 // MLOC_10199 // MLOC_51300 // MLOC_51601 // MLOC_57827
GO:0044106	P	cellular amine metabolic process	12	541		58	15179	4.2e-06	3.7e-05	// MLOC_78233 // MLOC_4380 // MLOC_7062 // MLOC_64900 // MLOC_28975 // MLOC_21990 // MLOC_59863 // MLOC_18719 // MLOC_4105 // MLOC_67343 // MLOC_75008 // MLOC_55975
GO:0008380	P	RNA splicing	7	541		16	15179	8.3e-06	7.2e-05	// MLOC_70917 // MLOC_25582 // MLOC_44001 // MLOC_75008 // MLOC_17360 // MLOC_12347 // MLOC_5967
GO:0016052	P	carbohydrate catabolic process	6	541		10	15179	9.6e-06	8.1e-05	// MLOC_62637 // MLOC_10916 // MLOC_55975 // MLOC_5360 // MLOC_15082 // MLOC_60815
GO:0048316	P	seed development	6	541		10	15179	9.6e-06	8.1e-05	// MLOC_25582 // MLOC_10199 // MLOC_20865 // MLOC_51601 // MLOC_57827 // MLOC_48207
GO:0010154	P	fruit development	6	541		10	15179	9.6e-06	8.1e-05	// MLOC_25582 // MLOC_10199 // MLOC_20865 // MLOC_51601 // MLOC_57827 // MLOC_48207
GO:0009793	P	embryonic development ending in seed dormancy	6	541		10	15179	9.6e-06	8.1e-05	// MLOC_25582 // MLOC_10199 // MLOC_20865 // MLOC_51601 // MLOC_57827 // MLOC_48207
GO:0016458	P	gene silencing	5	541		5	15179	1e-05	8.6e-05	// MLOC_57247 // MLOC_55077 // MLOC_70826 // MLOC_61815 // MLOC_17360
GO:0010608	P	posttranscriptional regulation of gene expression	5	541		5	15179	1e-05	8.6e-05	// MLOC_61441 // MLOC_57247 // MLOC_61815 // MLOC_55077 // MLOC_17360
GO:0006508	P	proteolysis	19	541		158	15179	1.1e-05	9.5e-05	// MLOC_59287 // MLOC_66742 // MLOC_3692 // MLOC_1493 // MLOC_64686 // MLOC_18719 // MLOC_64560 // MLOC_58977 // MLOC_21535 // MLOC_11410 // MLOC_19019 // MLOC_81554 // MLOC_52584 // MLOC_61698 // MLOC_76080 // MLOC_62265 // MLOC_20687 // MLOC_73881 // MLOC_57827
GO:0009617	P	response to bacterium	5	541		6	15179	1.8e-05	0.00015	// MLOC_61441 // MLOC_57827 // MLOC_57003 // MLOC_62839 // MLOC_17456
GO:0042742	P	defense response to bacterium	5	541		6	15179	1.8e-05	0.00015	// MLOC_61441 // MLOC_57827 // MLOC_57003 // MLOC_62839 // MLOC_17456
GO:0007389	P	pattern specification process	5	541		6	15179	1.8e-05	0.00015	// MLOC_68772 // MLOC_51601 // MLOC_14890 // MLOC_61815 // MLOC_57247
GO:0006310	P	DNA recombination	5	541		6	15179	1.8e-05	0.00015	// MLOC_4644 // MLOC_17360 // MLOC_41330 // MLOC_48207 // MLOC_67824
GO:0005996	P	monosaccharide metabolic process	6	541		12	15179	2.1e-05	0.00017	// MLOC_61231 // MLOC_62637 // MLOC_10916 // MLOC_55975 // MLOC_5360 // MLOC_15082
GO:0019318	P	hexose metabolic process	6	541		12	15179	2.1e-05	0.00017	// MLOC_61231 // MLOC_62637 // MLOC_10916 // MLOC_55975 // MLOC_5360 // MLOC_15082
GO:0006520	P	cellular amino acid metabolic process	11	541		58	15179	2.2e-05	0.00017	// MLOC_78233 // MLOC_7062 // MLOC_64900 // MLOC_28975 // MLOC_21990 // MLOC_59863 // MLOC_18719 // MLOC_4105 // MLOC_67343 // MLOC_75008 // MLOC_55975
GO:0016071	P	mRNA metabolic process	8	541		28	15179	2.4e-05	0.00019	// MLOC_10797 // MLOC_70917 // MLOC_5099 // MLOC_44001 // MLOC_25582 // MLOC_17360 // MLOC_12347 // MLOC_802
GO:0009057	P	macromolecule catabolic process	19	541		170	15179	2.9e-05	0.00023	// MLOC_10797 // MLOC_62637 // MLOC_5360 // MLOC_55975 // MLOC_5099 // MLOC_10916 // MLOC_1493 // MLOC_68999 // MLOC_62265 // MLOC_18719 // MLOC_64560 // MLOC_25582 // MLOC_11410 // MLOC_15082 // MLOC_81554 // MLOC_58977 // MLOC_61698 // MLOC_71939 // MLOC_12347
GO:0048878	P	chemical homeostasis	5	541		7	15179	3.1e-05	0.00024	// MLOC_20638 // MLOC_73319 // MLOC_13658 // MLOC_57003 // MLOC_64083
GO:0009856	P	pollination	5	541		7	15179	3.1e-05	0.00024	// MLOC_69090 // MLOC_662 // MLOC_63462 // MLOC_60590 // MLOC_15515
GO:0006725	P	cellular aromatic compound metabolic process	8	541		30	15179	3.7e-05	0.00028	// MLOC_73942 // MLOC_64900 // MLOC_21990 // MLOC_69815 // MLOC_59863 // MLOC_4105 // MLOC_65646 // MLOC_64083
GO:0043623	P	cellular protein complex assembly	5	541		8	15179	4.8e-05	0.00037	// MLOC_20130 // MLOC_58977 // MLOC_61698 // MLOC_7079 // MLOC_68710
GO:0006790	P	sulfur metabolic process	6	541		16	15179	7.5e-05	0.00057	// MLOC_55975 // MLOC_18719 // MLOC_3713 // MLOC_19501 // MLOC_73966 // MLOC_75008
GO:0044257	P	cellular protein catabolic process	9	541		46	15179	9.8e-05	0.00074	// MLOC_1493 // MLOC_62265 // MLOC_18719 // MLOC_64560 // MLOC_11410 // MLOC_81554 // MLOC_58977 // MLOC_61698 // MLOC_71939
GO:0019320	P	hexose catabolic process	5	541		10	15179	0.00011	0.00077	// MLOC_10916 // MLOC_62637 // MLOC_5360 // MLOC_55975 // MLOC_15082
GO:0046365	P	monosaccharide catabolic process	5	541		10	15179	0.00011	0.00077	// MLOC_10916 // MLOC_62637 // MLOC_5360 // MLOC_55975 // MLOC_15082
GO:0044275	P	cellular carbohydrate catabolic process	5	541		10	15179	0.00011	0.00077	// MLOC_10916 // MLOC_62637 // MLOC_5360 // MLOC_55975 // MLOC_15082
GO:0006006	P	glucose metabolic process	5	541		10	15179	0.00011	0.00077	// MLOC_10916 // MLOC_62637 // MLOC_5360 // MLOC_55975 // MLOC_15082
GO:0006007	P	glucose catabolic process	5	541		10	15179	0.00011	0.00077	// MLOC_10916 // MLOC_62637 // MLOC_5360 // MLOC_55975 // MLOC_15082
GO:0051301	P	cell division	5	541		10	15179	0.00011	0.00077	// MLOC_20130 // MLOC_10688 // MLOC_9975 // MLOC_69696 // MLOC_61815
GO:0046164	P	alcohol catabolic process	5	541		10	15179	0.00011	0.00077	// MLOC_10916 // MLOC_62637 // MLOC_5360 // MLOC_55975 // MLOC_15082
GO:0006259	P	DNA metabolic process	17	541		157	15179	0.00011	0.00077	// MLOC_12053 // MLOC_65534 // MLOC_61815 // MLOC_7518 // MLOC_7505 // MLOC_13243 // MLOC_41330 // MLOC_68963 // MLOC_55657 // MLOC_45851 // MLOC_58043 // MLOC_17360 // MLOC_4644 // MLOC_59780 // MLOC_64083 // MLOC_48207 // MLOC_67824
GO:0009790	P	embryonic development	9	541		48	15179	0.00013	0.00093	// MLOC_20130 // MLOC_25582 // MLOC_6222 // MLOC_10199 // MLOC_20865 // MLOC_67946 // MLOC_57827 // MLOC_51601 // MLOC_48207
GO:0016311	P	dephosphorylation	7	541		27	15179	0.00013	0.00094	// MLOC_3173 // MLOC_62996 // MLOC_64194 // MLOC_2967 // MLOC_69784 // MLOC_1106 // MLOC_62377
GO:0042592	P	homeostatic process	9	541		52	15179	0.00022	0.0016	// MLOC_13658 // MLOC_17999 // MLOC_43282 // MLOC_57003 // MLOC_55657 // MLOC_20638 // MLOC_73319 // MLOC_75730 // MLOC_64083
GO:0044255	P	cellular lipid metabolic process	12	541		92	15179	0.00024	0.0017	// MLOC_76878 // MLOC_56833 // MLOC_55975 // MLOC_54112 // MLOC_26394 // MLOC_6299 // MLOC_4380 // MLOC_18719 // MLOC_11115 // MLOC_58977 // MLOC_67946 // MLOC_62377
GO:0006470	P	protein amino acid dephosphorylation	6	541		21	15179	0.00026	0.0018	// MLOC_3173 // MLOC_62996 // MLOC_64194 // MLOC_2967 // MLOC_69784 // MLOC_1106
GO:0006811	P	ion transport	10	541		67	15179	0.0003	0.0021	// MLOC_13658 // MLOC_75605 // MLOC_57003 // MLOC_57417 // MLOC_59805 // MLOC_68623 // MLOC_77491 // MLOC_14591 // MLOC_9844 // MLOC_72556
GO:0032787	P	monocarboxylic acid metabolic process	11	541		81	15179	0.00031	0.0022	// MLOC_78685 // MLOC_56833 // MLOC_64900 // MLOC_6404 // MLOC_26394 // MLOC_11115 // MLOC_43948 // MLOC_6299 // MLOC_58977 // MLOC_67946 // MLOC_55975
GO:0006887	P	exocytosis	5	541		14	15179	0.00037	0.0025	// MLOC_662 // MLOC_12653 // MLOC_59065 // MLOC_75677 // MLOC_57261
GO:0043632	P	modification-dependent macromolecule catabolic process	8	541		44	15179	0.00037	0.0025	// MLOC_1493 // MLOC_62265 // MLOC_18719 // MLOC_64560 // MLOC_11410 // MLOC_81554 // MLOC_58977 // MLOC_61698
GO:0019941	P	modification-dependent protein catabolic process	8	541		44	15179	0.00037	0.0025	// MLOC_1493 // MLOC_62265 // MLOC_18719 // MLOC_64560 // MLOC_11410 // MLOC_81554 // MLOC_58977 // MLOC_61698
GO:0051603	P	proteolysis involved in cellular protein catabolic process	8	541		46	15179	0.00048	0.0033	// MLOC_1493 // MLOC_62265 // MLOC_18719 // MLOC_64560 // MLOC_11410 // MLOC_81554 // MLOC_58977 // MLOC_61698
GO:0006511	P	ubiquitin-dependent protein catabolic process	7	541		35	15179	0.00052	0.0035	// MLOC_1493 // MLOC_62265 // MLOC_64560 // MLOC_11410 // MLOC_81554 // MLOC_58977 // MLOC_61698
GO:0032940	P	secretion by cell	5	541		16	15179	0.00061	0.0041	// MLOC_662 // MLOC_12653 // MLOC_59065 // MLOC_75677 // MLOC_57261
GO:0046903	P	secretion	5	541		16	15179	0.00061	0.0041	// MLOC_662 // MLOC_12653 // MLOC_59065 // MLOC_75677 // MLOC_57261
GO:0006260	P	DNA replication	5	541		17	15179	0.00077	0.0051	// MLOC_7505 // MLOC_13243 // MLOC_17360 // MLOC_61815 // MLOC_67824
GO:0006812	P	cation transport	8	541		53	15179	0.0011	0.0073	// MLOC_13658 // MLOC_75605 // MLOC_57003 // MLOC_57417 // MLOC_59805 // MLOC_14591 // MLOC_9844 // MLOC_72556
GO:0006575	P	cellular amino acid derivative metabolic process	6	541		29	15179	0.0011	0.0074	// MLOC_4380 // MLOC_55975 // MLOC_59863 // MLOC_18719 // MLOC_64083 // MLOC_64900
GO:0040029	P	regulation of gene expression, epigenetic	5	541		19	15179	0.0012	0.0076	// MLOC_59780 // MLOC_57247 // MLOC_61815 // MLOC_55077 // MLOC_17360
GO:0051186	P	cofactor metabolic process	7	541		42	15179	0.0013	0.0088	// MLOC_54788 // MLOC_78685 // MLOC_81185 // MLOC_3713 // MLOC_71939 // MLOC_39281 // MLOC_65646
GO:0012501	P	programmed cell death	9	541		69	15179	0.0014	0.009	// MLOC_54788 // MLOC_4380 // MLOC_67445 // MLOC_17456 // MLOC_57003 // MLOC_14679 // MLOC_61441 // MLOC_65646 // MLOC_64083
GO:0007165	P	signal transduction	16	541		185	15179	0.0016	0.01	// MLOC_4380 // MLOC_39711 // MLOC_11941 // MLOC_57557 // MLOC_5099 // MLOC_70957 // MLOC_14679 // MLOC_18719 // MLOC_81826 // MLOC_63199 // MLOC_2967 // MLOC_71884 // MLOC_48207 // MLOC_10811 // MLOC_57827 // MLOC_65646
GO:0006732	P	coenzyme metabolic process	5	541		24	15179	0.0028	0.018	// MLOC_81185 // MLOC_78685 // MLOC_3713 // MLOC_39281 // MLOC_65646
GO:0007017	P	microtubule-based process	5	541		25	15179	0.0033	0.021	// MLOC_10688 // MLOC_9975 // MLOC_7079 // MLOC_63462 // MLOC_61815
GO:0006397	P	mRNA processing	5	541		27	15179	0.0044	0.028	// MLOC_70917 // MLOC_44001 // MLOC_12347 // MLOC_802 // MLOC_17360
GO:0019725	P	cellular homeostasis	6	541		48	15179	0.01	0.065	// MLOC_13658 // MLOC_17999 // MLOC_43282 // MLOC_20638 // MLOC_75730 // MLOC_64083
GO:0044271	P	cellular nitrogen compound biosynthetic process	6	541		53	15179	0.016	0.098	// MLOC_28975 // MLOC_7062 // MLOC_69815 // MLOC_59863 // MLOC_75008 // MLOC_65646
GO:0006457	P	protein folding	5	541		46	15179	0.03	0.19	// MLOC_62670 // MLOC_60749 // MLOC_18664 // MLOC_75007 // MLOC_72488
GO:0008219	P	cell death	9	541		123	15179	0.039	0.24	// MLOC_54788 // MLOC_4380 // MLOC_67445 // MLOC_17456 // MLOC_57003 // MLOC_14679 // MLOC_61441 // MLOC_65646 // MLOC_64083
GO:0009605	P	response to external stimulus	6	541		71	15179	0.049	0.3	// MLOC_81826 // MLOC_17072 // MLOC_81185 // MLOC_77491 // MLOC_36339 // MLOC_64083
GO:0006631	P	fatty acid metabolic process	6	541		71	15179	0.049	0.3	// MLOC_56833 // MLOC_26394 // MLOC_11115 // MLOC_6299 // MLOC_58977 // MLOC_67946
GO:0016265	P	death	9	541		132	15179	0.055	0.34	// MLOC_54788 // MLOC_4380 // MLOC_67445 // MLOC_17456 // MLOC_57003 // MLOC_14679 // MLOC_61441 // MLOC_65646 // MLOC_64083
GO:0007154	P	cell communication	11	541		188	15179	0.083	0.51	// MLOC_68772 // MLOC_4380 // MLOC_2967 // MLOC_11941 // MLOC_61815 // MLOC_5099 // MLOC_57247 // MLOC_69090 // MLOC_77491 // MLOC_36339 // MLOC_65646
GO:0006519	P	cellular amino acid and derivative metabolic process	13	541		251	15179	0.12	0.76	// MLOC_78233 // MLOC_4380 // MLOC_7062 // MLOC_64900 // MLOC_28975 // MLOC_21990 // MLOC_59863 // MLOC_18719 // MLOC_4105 // MLOC_67343 // MLOC_55975 // MLOC_75008 // MLOC_64083
GO:0030163	P	protein catabolic process	9	541		159	15179	0.13	0.76	// MLOC_1493 // MLOC_62265 // MLOC_18719 // MLOC_64560 // MLOC_11410 // MLOC_81554 // MLOC_58977 // MLOC_61698 // MLOC_71939
GO:0016053	P	organic acid biosynthetic process	6	541		101	15179	0.16	0.98	// MLOC_28975 // MLOC_7062 // MLOC_66489 // MLOC_59863 // MLOC_3713 // MLOC_75008
GO:0046394	P	carboxylic acid biosynthetic process	6	541		101	15179	0.16	0.98	// MLOC_28975 // MLOC_7062 // MLOC_66489 // MLOC_59863 // MLOC_3713 // MLOC_75008
GO:0006412	P	translation	5	541		126	15179	0.47	1	// MLOC_76328 // MLOC_72785 // MLOC_64107 // MLOC_50898 // MLOC_44667
GO:0005488	F	binding	326	541	0.6	3013	15179	1e-89	4.1e-87	// MLOC_77637 // MLOC_11096 // MLOC_60894 // MLOC_5552 // MLOC_54055 // MLOC_70597 // MLOC_4376 // MLOC_67946 // MLOC_56594 // MLOC_58043 // MLOC_6079 // MLOC_14397 // MLOC_802 // MLOC_56125 // MLOC_68772 // MLOC_2118 // MLOC_16987 // MLOC_80485 // MLOC_65102 // MLOC_13243 // MLOC_56712 // MLOC_59135 // MLOC_17596 // MLOC_6270 // MLOC_25433 // MLOC_331 // MLOC_76567 // MLOC_12458 // MLOC_66489 //…
GO:0003824	F	catalytic activity	229	541	0.42	3024	15179	3.3e-31	2.7e-29	// MLOC_11096 // MLOC_50786 // MLOC_54112 // MLOC_59863 // MLOC_4376 // MLOC_52584 // MLOC_54588 // MLOC_58043 // MLOC_19019 // MLOC_3713 // MLOC_14397 // MLOC_60815 // MLOC_75730 // MLOC_802 // MLOC_11469 // MLOC_78819 // MLOC_80485 // MLOC_7505 // MLOC_56712 // MLOC_6299 // MLOC_17596 // MLOC_16107 // MLOC_53964 // MLOC_4415 // MLOC_66489 // MLOC_10811 // MLOC_4611 // MLOC_71136 // MLOC_69990 /…
GO:0043167	F	ion binding	170	541	0.31	795	15179	6.3e-77	8.4e-75	// MLOC_77637 // MLOC_72334 // MLOC_10090 // MLOC_6079 // MLOC_14397 // MLOC_67824 // MLOC_80485 // MLOC_7505 // MLOC_56712 // MLOC_17596 // MLOC_6270 // MLOC_25433 // MLOC_45851 // MLOC_66489 // MLOC_10811 // MLOC_71136 // MLOC_69990 // MLOC_21463 // MLOC_73942 // MLOC_10793 // MLOC_61815 // MLOC_44961 // MLOC_36494 // MLOC_34488 // MLOC_62315 // MLOC_50898 // MLOC_5552 // MLOC_75806 // MLOC_139…
GO:0005515	F	protein binding	145	541	0.27	507	15179	5.9e-79	1.2e-76	// MLOC_77637 // MLOC_70597 // MLOC_4376 // MLOC_10310 // MLOC_14397 // MLOC_56125 // MLOC_2118 // MLOC_59135 // MLOC_66855 // MLOC_25433 // MLOC_331 // MLOC_79420 // MLOC_16987 // MLOC_4798 // MLOC_5212 // MLOC_72300 // MLOC_21463 // MLOC_10793 // MLOC_61815 // MLOC_64671 // MLOC_56030 // MLOC_51236 // MLOC_14679 // MLOC_62315 // MLOC_50898 // MLOC_63674 // MLOC_25012 // MLOC_18664 // MLOC_61441…
GO:0000166	F	nucleotide binding	103	541	0.19	445	15179	1.1e-47	1.1e-45	// MLOC_72334 // MLOC_75806 // MLOC_11659 // MLOC_67824 // MLOC_80485 // MLOC_7505 // MLOC_56712 // MLOC_6270 // MLOC_45851 // MLOC_66489 // MLOC_10811 // MLOC_4798 // MLOC_21463 // MLOC_73942 // MLOC_10793 // MLOC_61815 // MLOC_36494 // MLOC_38325 // MLOC_5552 // MLOC_10090 // MLOC_14578 // MLOC_12458 // MLOC_56833 // MLOC_18664 // MLOC_69326 // MLOC_12901 // MLOC_34350 // MLOC_59845 // MLOC_884…
GO:0016740	F	transferase activity	88	541	0.16	1239	15179	1.3e-09	3.3e-08	// MLOC_55071 // MLOC_54112 // MLOC_54588 // MLOC_3713 // MLOC_14397 // MLOC_7505 // MLOC_56712 // MLOC_53964 // MLOC_10811 // MLOC_4798 // MLOC_77080 // MLOC_12053 // MLOC_21463 // MLOC_10793 // MLOC_61815 // MLOC_36494 // MLOC_64560 // MLOC_75806 // MLOC_14578 // MLOC_61082 // MLOC_69326 // MLOC_34350 // MLOC_72629 // MLOC_63462 // MLOC_60750 // MLOC_9988 // MLOC_8841 // MLOC_11659 // MLOC_4611…
GO:0046872	F	metal ion binding	83	541	0.15	750	15179	9.1e-19	5.8e-17	// MLOC_77637 // MLOC_43316 // MLOC_56594 // MLOC_67445 // MLOC_75605 // MLOC_75448 // MLOC_72076 // MLOC_1493 // MLOC_25893 // MLOC_57003 // MLOC_71156 // MLOC_19527 // MLOC_61210 // MLOC_69784 // MLOC_53014 // MLOC_10449 // MLOC_6079 // MLOC_51084 // MLOC_73319 // MLOC_55975 // MLOC_13429 // MLOC_9844 // MLOC_11469 // MLOC_11115 // MLOC_370 // MLOC_56995 // MLOC_18441 // MLOC_5021 // MLOC_63621…
GO:0043169	F	cation binding	83	541	0.15	795	15179	2.3e-17	1.1e-15	// MLOC_77637 // MLOC_43316 // MLOC_56594 // MLOC_67445 // MLOC_75605 // MLOC_75448 // MLOC_72076 // MLOC_1493 // MLOC_25893 // MLOC_57003 // MLOC_71156 // MLOC_19527 // MLOC_61210 // MLOC_69784 // MLOC_53014 // MLOC_10449 // MLOC_6079 // MLOC_51084 // MLOC_73319 // MLOC_55975 // MLOC_13429 // MLOC_9844 // MLOC_11469 // MLOC_11115 // MLOC_370 // MLOC_56995 // MLOC_18441 // MLOC_5021 // MLOC_63621…
GO:0016787	F	hydrolase activity	70	541	0.13	827	15179	9e-11	3.3e-09	// MLOC_78625 // MLOC_11096 // MLOC_50786 // MLOC_58868 // MLOC_59287 // MLOC_20687 // MLOC_45485 // MLOC_41330 // MLOC_7079 // MLOC_57003 // MLOC_78825 // MLOC_74200 // MLOC_10090 // MLOC_64194 // MLOC_10754 // MLOC_58043 // MLOC_29472 // MLOC_69784 // MLOC_60815 // MLOC_16107 // MLOC_802 // MLOC_76080 // MLOC_59328 // MLOC_7505 // MLOC_25688 // MLOC_73881 // MLOC_5607 // MLOC_64686 // MLOC_496 …
GO:0003676	F	nucleic acid binding	68	541	0.13	790	15179	8.8e-11	3.3e-09	// MLOC_77637 // MLOC_77080 // MLOC_60894 // MLOC_64929 // MLOC_66439 // MLOC_11096 // MLOC_9943 // MLOC_54055 // MLOC_41330 // MLOC_52075 // MLOC_78825 // MLOC_77505 // MLOC_5730 // MLOC_10449 // MLOC_29472 // MLOC_5564 // MLOC_39711 // MLOC_13429 // MLOC_802 // MLOC_67824 // MLOC_68772 // MLOC_55077 // MLOC_18441 // MLOC_6404 // MLOC_7505 // MLOC_13243 // MLOC_67296 // MLOC_59780 // MLOC_25582 …
GO:0046914	F	transition metal ion binding	60	541	0.11	607	15179	7.9e-12	3.5e-10	// MLOC_77637 // MLOC_56594 // MLOC_67445 // MLOC_75448 // MLOC_72076 // MLOC_1493 // MLOC_25893 // MLOC_19527 // MLOC_62265 // MLOC_53014 // MLOC_10449 // MLOC_11115 // MLOC_73319 // MLOC_55975 // MLOC_13429 // MLOC_43316 // MLOC_76567 // MLOC_56995 // MLOC_18441 // MLOC_71156 // MLOC_63621 // MLOC_56862 // MLOC_4376 // MLOC_17596 // MLOC_58402 // MLOC_370 // MLOC_25433 // MLOC_61441 // MLOC_659…
GO:0016491	F	oxidoreductase activity	51	541	0.09	296	15179	1e-18	5.8e-17	// MLOC_78233 // MLOC_19501 // MLOC_56594 // MLOC_22325 // MLOC_72076 // MLOC_25893 // MLOC_19527 // MLOC_43899 // MLOC_6299 // MLOC_51084 // MLOC_71471 // MLOC_73552 // MLOC_11469 // MLOC_62637 // MLOC_43526 // MLOC_69448 // MLOC_75730 // MLOC_71880 // MLOC_43282 // MLOC_17596 // MLOC_5021 // MLOC_73651 // MLOC_5359 // MLOC_66489 // MLOC_61698 // MLOC_71136 // MLOC_69990 // MLOC_73942 // MLOC_37…
GO:0016772	F	transferase activity, transferring phosphorus-containing groups	48	541	0.09	668	15179	7.7e-06	8.9e-05	// MLOC_22271 // MLOC_12877 // MLOC_25582 // MLOC_10849 // MLOC_38325 // MLOC_8841 // MLOC_11659 // MLOC_62732 // MLOC_4611 // MLOC_14397 // MLOC_76275 // MLOC_39152 // MLOC_60285 // MLOC_61231 // MLOC_52815 // MLOC_7505 // MLOC_56712 // MLOC_81826 // MLOC_13243 // MLOC_38035 // MLOC_10811 // MLOC_54142 // MLOC_71014 // MLOC_77080 // MLOC_21463 // MLOC_10793 // MLOC_28868 // MLOC_55329 // MLOC_36…
GO:0003677	F	DNA binding	43	541	0.08	415	15179	2.4e-09	5.7e-08	// MLOC_77637 // MLOC_60894 // MLOC_53744 // MLOC_66439 // MLOC_9943 // MLOC_54055 // MLOC_52075 // MLOC_77505 // MLOC_64929 // MLOC_39711 // MLOC_67824 // MLOC_68772 // MLOC_18441 // MLOC_7505 // MLOC_13243 // MLOC_67296 // MLOC_59780 // MLOC_25582 // MLOC_45851 // MLOC_60005 // MLOC_56125 // MLOC_8116 // MLOC_67886 // MLOC_77080 // MLOC_13207 // MLOC_61815 // MLOC_15948 // MLOC_68963 // MLOC_53…
GO:0008270	F	zinc ion binding	42	541	0.08	365	15179	2.1e-10	7e-09	// MLOC_77637 // MLOC_67445 // MLOC_75448 // MLOC_1493 // MLOC_19527 // MLOC_62265 // MLOC_53014 // MLOC_10449 // MLOC_11115 // MLOC_73319 // MLOC_13429 // MLOC_76567 // MLOC_56995 // MLOC_18441 // MLOC_63621 // MLOC_4376 // MLOC_58402 // MLOC_25433 // MLOC_61441 // MLOC_81554 // MLOC_61698 // MLOC_71136 // MLOC_61815 // MLOC_56159 // MLOC_61930 // MLOC_12337 // MLOC_55110 // MLOC_65949 // MLOC_4…
GO:0016773	F	phosphotransferase activity, alcohol group as acceptor	41	541	0.08	369	15179	8.9e-10	2.4e-08	// MLOC_22271 // MLOC_12877 // MLOC_10849 // MLOC_38325 // MLOC_8841 // MLOC_11659 // MLOC_62732 // MLOC_4611 // MLOC_14397 // MLOC_76275 // MLOC_39152 // MLOC_60285 // MLOC_61231 // MLOC_52815 // MLOC_56712 // MLOC_81826 // MLOC_38035 // MLOC_10811 // MLOC_54142 // MLOC_71014 // MLOC_21463 // MLOC_10793 // MLOC_55329 // MLOC_36494 // MLOC_57247 // MLOC_51570 // MLOC_75806 // MLOC_54885 // MLOC_1…
GO:0016301	F	kinase activity	39	541	0.07	552	15179	7.9e-05	0.00076	// MLOC_22271 // MLOC_56712 // MLOC_10849 // MLOC_38325 // MLOC_8841 // MLOC_11659 // MLOC_14397 // MLOC_4611 // MLOC_39152 // MLOC_60285 // MLOC_61231 // MLOC_52815 // MLOC_12877 // MLOC_81826 // MLOC_38035 // MLOC_10811 // MLOC_54142 // MLOC_71014 // MLOC_21463 // MLOC_10793 // MLOC_55329 // MLOC_36494 // MLOC_57247 // MLOC_51570 // MLOC_75806 // MLOC_54885 // MLOC_14578 // MLOC_63044 // MLOC_6…
GO:0004672	F	protein kinase activity	38	541	0.07	321	15179	7.6e-10	2.2e-08	// MLOC_22271 // MLOC_56712 // MLOC_10849 // MLOC_38325 // MLOC_8841 // MLOC_11659 // MLOC_14397 // MLOC_4611 // MLOC_39152 // MLOC_60285 // MLOC_52815 // MLOC_12877 // MLOC_81826 // MLOC_38035 // MLOC_10811 // MLOC_54142 // MLOC_71014 // MLOC_21463 // MLOC_10793 // MLOC_55329 // MLOC_36494 // MLOC_57247 // MLOC_51570 // MLOC_75806 // MLOC_54885 // MLOC_14578 // MLOC_63044 // MLOC_64083 // MLOC_1…
GO:0005215	F	transporter activity	30	541	0.06	362	15179	3.9e-05	0.00041	// MLOC_77957 // MLOC_57003 // MLOC_81185 // MLOC_4902 // MLOC_4903 // MLOC_16185 // MLOC_9844 // MLOC_68396 // MLOC_51693 // MLOC_44658 // MLOC_59135 // MLOC_44794 // MLOC_6277 // MLOC_79420 // MLOC_5663 // MLOC_66665 // MLOC_14591 // MLOC_1137 // MLOC_18039 // MLOC_13658 // MLOC_372 // MLOC_370 // MLOC_34488 // MLOC_38373 // MLOC_68623 // MLOC_44489 // MLOC_72556 // MLOC_71773 // MLOC_20638 // …
GO:0004674	F	protein serine/threonine kinase activity	26	541	0.05	318	15179	0.00015	0.0014	// MLOC_22271 // MLOC_10849 // MLOC_8841 // MLOC_11659 // MLOC_14397 // MLOC_4611 // MLOC_60285 // MLOC_12877 // MLOC_81826 // MLOC_38035 // MLOC_10811 // MLOC_54142 // MLOC_71014 // MLOC_10793 // MLOC_55329 // MLOC_36494 // MLOC_75806 // MLOC_54885 // MLOC_14578 // MLOC_63044 // MLOC_69090 // MLOC_69326 // MLOC_4798 // MLOC_63199 // MLOC_75316 // MLOC_34350
GO:0016818	F	hydrolase activity, acting on acid anhydrides, in phosphorus-containing anhydrides	23	541	0.04	141	15179	1e-08	2e-07	// MLOC_7079 // MLOC_57003 // MLOC_78825 // MLOC_29472 // MLOC_9844 // MLOC_59328 // MLOC_7505 // MLOC_25688 // MLOC_20638 // MLOC_81966 // MLOC_4798 // MLOC_55657 // MLOC_34488 // MLOC_17360 // MLOC_10090 // MLOC_61122 // MLOC_60698 // MLOC_26394 // MLOC_5070 // MLOC_12901 // MLOC_10478 // MLOC_19779 // MLOC_19136
GO:0016462	F	pyrophosphatase activity	23	541	0.04	141	15179	1e-08	2e-07	// MLOC_7079 // MLOC_57003 // MLOC_78825 // MLOC_29472 // MLOC_9844 // MLOC_59328 // MLOC_7505 // MLOC_25688 // MLOC_20638 // MLOC_81966 // MLOC_4798 // MLOC_55657 // MLOC_34488 // MLOC_17360 // MLOC_10090 // MLOC_61122 // MLOC_60698 // MLOC_26394 // MLOC_5070 // MLOC_12901 // MLOC_10478 // MLOC_19779 // MLOC_19136
GO:0016817	F	hydrolase activity, acting on acid anhydrides	23	541	0.04	142	15179	1.1e-08	2.2e-07	// MLOC_7079 // MLOC_57003 // MLOC_78825 // MLOC_29472 // MLOC_9844 // MLOC_59328 // MLOC_7505 // MLOC_25688 // MLOC_20638 // MLOC_81966 // MLOC_4798 // MLOC_55657 // MLOC_34488 // MLOC_17360 // MLOC_10090 // MLOC_61122 // MLOC_60698 // MLOC_26394 // MLOC_5070 // MLOC_12901 // MLOC_10478 // MLOC_19779 // MLOC_19136
GO:0017111	F	nucleoside-triphosphatase activity	22	541	0.04	138	15179	3.1e-08	4.9e-07	// MLOC_7079 // MLOC_57003 // MLOC_78825 // MLOC_29472 // MLOC_9844 // MLOC_59328 // MLOC_7505 // MLOC_25688 // MLOC_20638 // MLOC_81966 // MLOC_4798 // MLOC_55657 // MLOC_34488 // MLOC_17360 // MLOC_10090 // MLOC_60698 // MLOC_26394 // MLOC_5070 // MLOC_12901 // MLOC_10478 // MLOC_19779 // MLOC_19136
GO:0022857	F	transmembrane transporter activity	21	541	0.04	99	15179	7.5e-10	2.2e-08	// MLOC_77957 // MLOC_68396 // MLOC_66665 // MLOC_372 // MLOC_370 // MLOC_17382 // MLOC_44658 // MLOC_18039 // MLOC_57003 // MLOC_71773 // MLOC_81185 // MLOC_68623 // MLOC_34488 // MLOC_16185 // MLOC_20638 // MLOC_5663 // MLOC_13658 // MLOC_44489 // MLOC_14591 // MLOC_9844 // MLOC_72556
GO:0022892	F	substrate-specific transporter activity	20	541	0.04	100	15179	4.6e-09	1e-07	// MLOC_77957 // MLOC_68396 // MLOC_13658 // MLOC_372 // MLOC_370 // MLOC_51693 // MLOC_44658 // MLOC_18039 // MLOC_57003 // MLOC_59135 // MLOC_81185 // MLOC_68623 // MLOC_16185 // MLOC_5663 // MLOC_79420 // MLOC_71773 // MLOC_44489 // MLOC_14591 // MLOC_9844 // MLOC_72556
GO:0016788	F	hydrolase activity, acting on ester bonds	20	541	0.04	110	15179	1.9e-08	3.3e-07	// MLOC_78625 // MLOC_11096 // MLOC_62315 // MLOC_3173 // MLOC_62996 // MLOC_22022 // MLOC_58242 // MLOC_41330 // MLOC_67343 // MLOC_58868 // MLOC_64194 // MLOC_4415 // MLOC_58043 // MLOC_4380 // MLOC_67419 // MLOC_69784 // MLOC_1106 // MLOC_5794 // MLOC_78819 // MLOC_52570
GO:0016757	F	transferase activity, transferring glycosyl groups	18	541	0.03	136	15179	5.9e-06	7e-05	// MLOC_54420 // MLOC_76878 // MLOC_17998 // MLOC_63462 // MLOC_20815 // MLOC_61930 // MLOC_63621 // MLOC_5607 // MLOC_60750 // MLOC_69815 // MLOC_36683 // MLOC_64560 // MLOC_75709 // MLOC_10600 // MLOC_13135 // MLOC_70708 // MLOC_72804 // MLOC_9988
GO:0022891	F	substrate-specific transmembrane transporter activity	17	541	0.03	76	15179	1.6e-08	2.9e-07	// MLOC_77957 // MLOC_68396 // MLOC_13658 // MLOC_372 // MLOC_370 // MLOC_44658 // MLOC_18039 // MLOC_57003 // MLOC_71773 // MLOC_81185 // MLOC_68623 // MLOC_16185 // MLOC_5663 // MLOC_44489 // MLOC_14591 // MLOC_9844 // MLOC_72556
GO:0016741	F	transferase activity, transferring one-carbon groups	14	541	0.03	111	15179	0.0001	0.00093	// MLOC_55071 // MLOC_34542 // MLOC_61815 // MLOC_58342 // MLOC_6404 // MLOC_59780 // MLOC_7882 // MLOC_15380 // MLOC_53964 // MLOC_54588 // MLOC_27807 // MLOC_73966 // MLOC_70304 // MLOC_61082
GO:0008168	F	methyltransferase activity	14	541	0.03	111	15179	0.0001	0.00093	// MLOC_55071 // MLOC_34542 // MLOC_61815 // MLOC_58342 // MLOC_6404 // MLOC_59780 // MLOC_7882 // MLOC_15380 // MLOC_53964 // MLOC_54588 // MLOC_27807 // MLOC_73966 // MLOC_70304 // MLOC_61082
GO:0048037	F	cofactor binding	14	541	0.03	116	15179	0.00015	0.0014	// MLOC_78685 // MLOC_56833 // MLOC_22325 // MLOC_69448 // MLOC_15151 // MLOC_6299 // MLOC_13532 // MLOC_39413 // MLOC_73942 // MLOC_62839 // MLOC_66489 // MLOC_61698 // MLOC_71136 // MLOC_71471
GO:0016887	F	ATPase activity	13	541	0.02	74	15179	8.2e-06	9.2e-05	// MLOC_5070 // MLOC_12901 // MLOC_10478 // MLOC_57003 // MLOC_29472 // MLOC_19779 // MLOC_34488 // MLOC_78825 // MLOC_17360 // MLOC_81966 // MLOC_19136 // MLOC_20638 // MLOC_9844
GO:0046906	F	tetrapyrrole binding	13	541	0.02	92	15179	6.3e-05	0.00064	// MLOC_34540 // MLOC_56594 // MLOC_370 // MLOC_73507 // MLOC_72076 // MLOC_56862 // MLOC_25893 // MLOC_17596 // MLOC_34111 // MLOC_61121 // MLOC_36919 // MLOC_13942 // MLOC_69990
GO:0020037	F	heme binding	13	541	0.02	92	15179	6.3e-05	0.00064	// MLOC_34540 // MLOC_56594 // MLOC_370 // MLOC_73507 // MLOC_72076 // MLOC_56862 // MLOC_25893 // MLOC_17596 // MLOC_34111 // MLOC_61121 // MLOC_36919 // MLOC_13942 // MLOC_69990
GO:0005506	F	iron ion binding	13	541	0.02	200	15179	0.033	0.18	// MLOC_34540 // MLOC_56594 // MLOC_370 // MLOC_73507 // MLOC_72076 // MLOC_56862 // MLOC_25893 // MLOC_17596 // MLOC_34111 // MLOC_61121 // MLOC_36919 // MLOC_13942 // MLOC_69990
GO:0022804	F	active transmembrane transporter activity	12	541	0.02	48	15179	7.6e-07	9.5e-06	// MLOC_77957 // MLOC_13658 // MLOC_44658 // MLOC_57003 // MLOC_71773 // MLOC_81185 // MLOC_68623 // MLOC_34488 // MLOC_5663 // MLOC_20638 // MLOC_9844 // MLOC_18039
GO:0016758	F	transferase activity, transferring hexosyl groups	12	541	0.02	100	15179	0.00047	0.0038	// MLOC_54420 // MLOC_20815 // MLOC_61930 // MLOC_63621 // MLOC_5607 // MLOC_60750 // MLOC_36683 // MLOC_64560 // MLOC_75709 // MLOC_13135 // MLOC_70708 // MLOC_72804
GO:0050662	F	coenzyme binding	12	541	0.02	107	15179	0.00082	0.006	// MLOC_78685 // MLOC_56833 // MLOC_69448 // MLOC_15151 // MLOC_6299 // MLOC_13532 // MLOC_39413 // MLOC_73942 // MLOC_62839 // MLOC_66489 // MLOC_61698 // MLOC_71471
GO:0003723	F	RNA binding	12	541	0.02	124	15179	0.0026	0.017	// MLOC_11096 // MLOC_55077 // MLOC_5730 // MLOC_12901 // MLOC_10478 // MLOC_44001 // MLOC_32341 // MLOC_76328 // MLOC_50898 // MLOC_10449 // MLOC_64107 // MLOC_802
GO:0008233	F	peptidase activity	12	541	0.02	162	15179	0.017	0.097	// MLOC_59287 // MLOC_66742 // MLOC_73881 // MLOC_64686 // MLOC_496 // MLOC_19019 // MLOC_74200 // MLOC_21535 // MLOC_3692 // MLOC_52584 // MLOC_20687 // MLOC_76080
GO:0015075	F	ion transmembrane transporter activity	11	541	0.02	46	15179	3.2e-06	3.9e-05	// MLOC_13658 // MLOC_370 // MLOC_44658 // MLOC_57003 // MLOC_71773 // MLOC_68623 // MLOC_16185 // MLOC_18039 // MLOC_14591 // MLOC_9844 // MLOC_72556
GO:0016874	F	ligase activity	11	541	0.02	97	15179	0.0012	0.0087	// MLOC_5360 // MLOC_80485 // MLOC_62265 // MLOC_4376 // MLOC_67077 // MLOC_60550 // MLOC_11410 // MLOC_81554 // MLOC_73319 // MLOC_67946 // MLOC_44719
GO:0070011	F	peptidase activity, acting on L-amino acid peptides	11	541	0.02	142	15179	0.017	0.095	// MLOC_59287 // MLOC_66742 // MLOC_64686 // MLOC_496 // MLOC_19019 // MLOC_74200 // MLOC_21535 // MLOC_3692 // MLOC_52584 // MLOC_73881 // MLOC_76080
GO:0016798	F	hydrolase activity, acting on glycosyl bonds	10	541	0.02	19	15179	2.4e-08	4e-07	// MLOC_53061 // MLOC_10754 // MLOC_61073 // MLOC_5607 // MLOC_45485 // MLOC_20532 // MLOC_7366 // MLOC_60815 // MLOC_80752 // MLOC_12729
GO:0008324	F	cation transmembrane transporter activity	10	541	0.02	29	15179	5.5e-07	7.2e-06	// MLOC_13658 // MLOC_370 // MLOC_44658 // MLOC_57003 // MLOC_71773 // MLOC_16185 // MLOC_18039 // MLOC_14591 // MLOC_9844 // MLOC_72556
GO:0043565	F	sequence-specific DNA binding	10	541	0.02	70	15179	0.00041	0.0033	// MLOC_77637 // MLOC_60894 // MLOC_61815 // MLOC_18441 // MLOC_54055 // MLOC_77505 // MLOC_61712 // MLOC_4554 // MLOC_60005 // MLOC_11494
GO:0016684	F	oxidoreductase activity, acting on peroxide as acceptor	9	541	0.02	15	15179	5.2e-08	7.8e-07	// MLOC_34540 // MLOC_56594 // MLOC_73507 // MLOC_72076 // MLOC_56862 // MLOC_25893 // MLOC_5021 // MLOC_51084 // MLOC_11469
GO:0004601	F	peroxidase activity	9	541	0.02	15	15179	5.2e-08	7.8e-07	// MLOC_34540 // MLOC_56594 // MLOC_73507 // MLOC_72076 // MLOC_56862 // MLOC_25893 // MLOC_5021 // MLOC_51084 // MLOC_11469
GO:0004553	F	hydrolase activity, hydrolyzing O-glycosyl compounds	9	541	0.02	18	15179	1.7e-07	2.5e-06	// MLOC_53061 // MLOC_10754 // MLOC_61073 // MLOC_5607 // MLOC_45485 // MLOC_7366 // MLOC_60815 // MLOC_80752 // MLOC_12729
GO:0016209	F	antioxidant activity	9	541	0.02	20	15179	3.4e-07	4.6e-06	// MLOC_34540 // MLOC_56594 // MLOC_73507 // MLOC_72076 // MLOC_56862 // MLOC_25893 // MLOC_5021 // MLOC_51084 // MLOC_11469
GO:0046983	F	protein dimerization activity	9	541	0.02	34	15179	1.3e-05	0.00014	// MLOC_61623 // MLOC_10797 // MLOC_2142 // MLOC_25012 // MLOC_62335 // MLOC_331 // MLOC_64929 // MLOC_18778 // MLOC_64083
GO:0042623	F	ATPase activity, coupled	9	541	0.02	62	15179	0.00071	0.0053	// MLOC_34488 // MLOC_10478 // MLOC_12901 // MLOC_19779 // MLOC_78825 // MLOC_29472 // MLOC_20638 // MLOC_57003 // MLOC_9844
GO:0016879	F	ligase activity, forming carbon-nitrogen bonds	9	541	0.02	78	15179	0.003	0.02	// MLOC_5360 // MLOC_62265 // MLOC_4376 // MLOC_60550 // MLOC_11410 // MLOC_81554 // MLOC_73319 // MLOC_67946 // MLOC_44719
GO:0030528	F	transcription regulator activity	9	541	0.02	237	15179	0.47	1	// MLOC_77637 // MLOC_77505 // MLOC_60894 // MLOC_18441 // MLOC_54055 // MLOC_66855 // MLOC_4554 // MLOC_61712 // MLOC_39711
GO:0042578	F	phosphoric ester hydrolase activity	8	541	0.01	34	15179	7.8e-05	0.00076	// MLOC_4380 // MLOC_3173 // MLOC_62996 // MLOC_64194 // MLOC_62315 // MLOC_69784 // MLOC_1106 // MLOC_52570
GO:0005509	F	calcium ion binding	8	541	0.01	49	15179	0.0007	0.0053	// MLOC_61171 // MLOC_13765 // MLOC_4380 // MLOC_5021 // MLOC_51084 // MLOC_10811 // MLOC_14578 // MLOC_11469
GO:0016614	F	oxidoreductase activity, acting on CH-OH group of donors	8	541	0.01	60	15179	0.0022	0.016	// MLOC_73942 // MLOC_22325 // MLOC_69448 // MLOC_39413 // MLOC_66489 // MLOC_71471 // MLOC_71939 // MLOC_71136
GO:0016829	F	lyase activity	8	541	0.01	64	15179	0.0032	0.021	// MLOC_7062 // MLOC_64900 // MLOC_15948 // MLOC_59863 // MLOC_55975 // MLOC_39281 // MLOC_38010 // MLOC_64083
GO:0003682	F	chromatin binding	7	541	0.01	8	15179	2.8e-07	3.9e-06	// MLOC_68772 // MLOC_9943 // MLOC_68963 // MLOC_63274 // MLOC_7981 // MLOC_39711 // MLOC_14207
GO:0050660	F	FAD binding	7	541	0.01	40	15179	0.001	0.0075	// MLOC_78685 // MLOC_56833 // MLOC_66489 // MLOC_39413 // MLOC_73942 // MLOC_6299 // MLOC_71471
GO:0004386	F	helicase activity	7	541	0.01	47	15179	0.0024	0.016	// MLOC_78825 // MLOC_60698 // MLOC_12901 // MLOC_55657 // MLOC_19779 // MLOC_10478 // MLOC_29472
GO:0016616	F	oxidoreductase activity, acting on the CH-OH group of donors, NAD or NADP as acceptor	7	541	0.01	53	15179	0.0044	0.028	// MLOC_73942 // MLOC_22325 // MLOC_69448 // MLOC_39413 // MLOC_66489 // MLOC_71939 // MLOC_71136
GO:0019787	F	small conjugating protein ligase activity	7	541	0.01	57	15179	0.0063	0.039	// MLOC_5360 // MLOC_62265 // MLOC_4376 // MLOC_11410 // MLOC_81554 // MLOC_73319 // MLOC_67946
GO:0016881	F	acid-amino acid ligase activity	7	541	0.01	61	15179	0.0087	0.053	// MLOC_5360 // MLOC_62265 // MLOC_4376 // MLOC_11410 // MLOC_81554 // MLOC_73319 // MLOC_67946
GO:0003700	F	transcription factor activity	7	541	0.01	197	15179	0.56	1	// MLOC_77637 // MLOC_60894 // MLOC_18441 // MLOC_54055 // MLOC_77505 // MLOC_61712 // MLOC_4554
GO:0004091	F	carboxylesterase activity	6	541	0.01	20	15179	0.00021	0.0017	// MLOC_78625 // MLOC_58242 // MLOC_4415 // MLOC_67419 // MLOC_5794 // MLOC_78819
GO:0016298	F	lipase activity	6	541	0.01	20	15179	0.00021	0.0017	// MLOC_78625 // MLOC_4380 // MLOC_58242 // MLOC_4415 // MLOC_67419 // MLOC_78819
GO:0016791	F	phosphatase activity	6	541	0.01	25	15179	0.00057	0.0044	// MLOC_3173 // MLOC_62996 // MLOC_64194 // MLOC_62315 // MLOC_69784 // MLOC_1106
GO:0008289	F	lipid binding	6	541	0.01	47	15179	0.0094	0.055	// MLOC_68710 // MLOC_58441 // MLOC_12973 // MLOC_5099 // MLOC_13532 // MLOC_62839
GO:0016746	F	transferase activity, transferring acyl groups	6	541	0.01	59	15179	0.024	0.13	// MLOC_12053 // MLOC_54112 // MLOC_3713 // MLOC_67077 // MLOC_15515 // MLOC_11115
GO:0016779	F	nucleotidyltransferase activity	6	541	0.01	95	15179	0.14	0.73	// MLOC_77080 // MLOC_32341 // MLOC_7505 // MLOC_25582 // MLOC_13243 // MLOC_7554
GO:0004175	F	endopeptidase activity	6	541	0.01	98	15179	0.15	0.79	// MLOC_66742 // MLOC_64686 // MLOC_496 // MLOC_52584 // MLOC_73881 // MLOC_76080
GO:0004806	F	triglyceride lipase activity	5	541	0.01	15	15179	0.00048	0.0038	// MLOC_78625 // MLOC_4415 // MLOC_78819 // MLOC_67419 // MLOC_58242
GO:0015291	F	secondary active transmembrane transporter activity	5	541	0.01	29	15179	0.0058	0.036	// MLOC_44658 // MLOC_13658 // MLOC_68623 // MLOC_18039 // MLOC_71773
GO:0070035	F	purine NTP-dependent helicase activity	5	541	0.01	33	15179	0.0093	0.055	// MLOC_29472 // MLOC_78825 // MLOC_19779 // MLOC_12901 // MLOC_10478
GO:0008026	F	ATP-dependent helicase activity	5	541	0.01	33	15179	0.0093	0.055	// MLOC_29472 // MLOC_78825 // MLOC_19779 // MLOC_12901 // MLOC_10478
GO:0004497	F	monooxygenase activity	5	541	0.01	34	15179	0.01	0.06	// MLOC_13942 // MLOC_78685 // MLOC_69990 // MLOC_17596 // MLOC_61121
GO:0060089	F	molecular transducer activity	5	541	0.01	78	15179	0.16	0.81	// MLOC_81826 // MLOC_63199 // MLOC_39711 // MLOC_20638 // MLOC_64083
GO:0004871	F	signal transducer activity	5	541	0.01	78	15179	0.16	0.81	// MLOC_81826 // MLOC_63199 // MLOC_39711 // MLOC_20638 // MLOC_64083
GO:0005198	F	structural molecule activity	5	541	0.01	433	15179	1	1	// MLOC_72785 // MLOC_76328 // MLOC_7079 // MLOC_44667 // MLOC_67991
GO:0044425	C	membrane part	75	541		318	15179	5.5e-35	1.3e-32	// MLOC_77957 // MLOC_11954 // MLOC_59656 // MLOC_63462 // MLOC_77483 // MLOC_25582 // MLOC_22686 // MLOC_67946 // MLOC_57003 // MLOC_8841 // MLOC_81185 // MLOC_13658 // MLOC_44794 // MLOC_70708 // MLOC_7973 // MLOC_51084 // MLOC_14543 // MLOC_60815 // MLOC_63716 // MLOC_19501 // MLOC_9844 // MLOC_11469 // MLOC_68396 // MLOC_59328 // MLOC_63621 // MLOC_51693 // MLOC_43282 // MLOC_496 // MLOC_3668…
GO:0005886	C	plasma membrane	59	541		176	15179	1.6e-34	2e-32	// MLOC_67117 // MLOC_11954 // MLOC_44658 // MLOC_20815 // MLOC_25582 // MLOC_22686 // MLOC_57003 // MLOC_18493 // MLOC_8841 // MLOC_59656 // MLOC_71884 // MLOC_7855 // MLOC_53279 // MLOC_60815 // MLOC_19501 // MLOC_9844 // MLOC_19541 // MLOC_10688 // MLOC_65007 // MLOC_59328 // MLOC_6170 // MLOC_51693 // MLOC_43282 // MLOC_59135 // MLOC_36683 // MLOC_73657 // MLOC_20591 // MLOC_38035 // MLOC_819…
GO:0044422	C	organelle part	67	541		358	15179	3.7e-26	2.2e-24	// MLOC_70917 // MLOC_77957 // MLOC_55071 // MLOC_63462 // MLOC_60590 // MLOC_25582 // MLOC_4644 // MLOC_70957 // MLOC_57003 // MLOC_60158 // MLOC_50341 // MLOC_10600 // MLOC_10478 // MLOC_11115 // MLOC_53279 // MLOC_14543 // MLOC_63716 // MLOC_12347 // MLOC_802 // MLOC_51300 // MLOC_10688 // MLOC_62637 // MLOC_65007 // MLOC_59328 // MLOC_58342 // MLOC_62670 // MLOC_23972 // MLOC_20687 // MLOC_18…
GO:0044446	C	intracellular organelle part	67	541		358	15179	3.7e-26	2.2e-24	// MLOC_70917 // MLOC_77957 // MLOC_55071 // MLOC_63462 // MLOC_60590 // MLOC_25582 // MLOC_4644 // MLOC_70957 // MLOC_57003 // MLOC_60158 // MLOC_50341 // MLOC_10600 // MLOC_10478 // MLOC_11115 // MLOC_53279 // MLOC_14543 // MLOC_63716 // MLOC_12347 // MLOC_802 // MLOC_51300 // MLOC_10688 // MLOC_62637 // MLOC_65007 // MLOC_59328 // MLOC_58342 // MLOC_62670 // MLOC_23972 // MLOC_20687 // MLOC_18…
GO:0031224	C	intrinsic to membrane	49	541		246	15179	2.5e-20	1.2e-18	// MLOC_77957 // MLOC_11954 // MLOC_63462 // MLOC_77483 // MLOC_22686 // MLOC_57003 // MLOC_81185 // MLOC_19019 // MLOC_70708 // MLOC_7973 // MLOC_51084 // MLOC_14543 // MLOC_63716 // MLOC_9844 // MLOC_11469 // MLOC_68396 // MLOC_63621 // MLOC_51693 // MLOC_496 // MLOC_44794 // MLOC_20687 // MLOC_5021 // MLOC_34488 // MLOC_4530 // MLOC_60168 // MLOC_5663 // MLOC_67946 // MLOC_66665 // MLOC_14591 …
GO:0005829	C	cytosol	26	541		46	15179	3.2e-20	1.3e-18	// MLOC_25582 // MLOC_70597 // MLOC_7973 // MLOC_20130 // MLOC_61231 // MLOC_65007 // MLOC_69448 // MLOC_16107 // MLOC_20591 // MLOC_79420 // MLOC_64107 // MLOC_71014 // MLOC_19541 // MLOC_65534 // MLOC_55975 // MLOC_15948 // MLOC_13532 // MLOC_662 // MLOC_11410 // MLOC_50898 // MLOC_65646 // MLOC_2967 // MLOC_15515 // MLOC_71991 // MLOC_15900 // MLOC_12166
GO:0016021	C	integral to membrane	48	541		244	15179	9.8e-20	3.4e-18	// MLOC_77957 // MLOC_63462 // MLOC_77483 // MLOC_22686 // MLOC_57003 // MLOC_81185 // MLOC_19019 // MLOC_70708 // MLOC_7973 // MLOC_51084 // MLOC_14543 // MLOC_63716 // MLOC_9844 // MLOC_11469 // MLOC_68396 // MLOC_63621 // MLOC_51693 // MLOC_496 // MLOC_44794 // MLOC_20687 // MLOC_5021 // MLOC_34488 // MLOC_4530 // MLOC_60168 // MLOC_5663 // MLOC_67946 // MLOC_66665 // MLOC_14591 // MLOC_18039 …
GO:0016020	C	membrane	121	541		1509	15179	9.9e-17	3e-15	// MLOC_77957 // MLOC_77483 // MLOC_67985 // MLOC_7855 // MLOC_38597 // MLOC_60815 // MLOC_11469 // MLOC_6170 // MLOC_51693 // MLOC_59135 // MLOC_66489 // MLOC_10811 // MLOC_10793 // MLOC_14679 // MLOC_38325 // MLOC_38373 // MLOC_50898 // MLOC_20687 // MLOC_72556 // MLOC_4380 // MLOC_18664 // MLOC_69326 // MLOC_71773 // MLOC_34111 // MLOC_34350 // MLOC_899 // MLOC_16185 // MLOC_59656 // MLOC_6346…
GO:0005794	C	Golgi apparatus	25	541		75	15179	3.3e-15	8.9e-14	// MLOC_55071 // MLOC_63462 // MLOC_60590 // MLOC_7973 // MLOC_57003 // MLOC_10600 // MLOC_70708 // MLOC_11115 // MLOC_53279 // MLOC_58342 // MLOC_23972 // MLOC_4530 // MLOC_7855 // MLOC_15900 // MLOC_14679 // MLOC_51273 // MLOC_44489 // MLOC_15082 // MLOC_14890 // MLOC_59805 // MLOC_5099 // MLOC_18664 // MLOC_63716 // MLOC_15606 // MLOC_52790
GO:0005773	C	vacuole	20	541		42	15179	9.2e-15	2.2e-13	// MLOC_12849 // MLOC_59287 // MLOC_61171 // MLOC_13658 // MLOC_73505 // MLOC_59328 // MLOC_11180 // MLOC_6222 // MLOC_70957 // MLOC_57003 // MLOC_18719 // MLOC_50341 // MLOC_7973 // MLOC_20638 // MLOC_50898 // MLOC_4380 // MLOC_73209 // MLOC_17382 // MLOC_80752 // MLOC_71884
GO:0032991	C	macromolecular complex	43	541		322	15179	1.6e-12	3.5e-11	// MLOC_70917 // MLOC_12653 // MLOC_9975 // MLOC_25582 // MLOC_57261 // MLOC_7079 // MLOC_51300 // MLOC_68710 // MLOC_13689 // MLOC_4644 // MLOC_20815 // MLOC_14543 // MLOC_72785 // MLOC_12347 // MLOC_802 // MLOC_7505 // MLOC_36683 // MLOC_13243 // MLOC_43948 // MLOC_58977 // MLOC_61698 // MLOC_57557 // MLOC_11941 // MLOC_68963 // MLOC_76328 // MLOC_44001 // MLOC_75709 // MLOC_662 // MLOC_11410 /…
GO:0043234	C	protein complex	34	541		223	15179	1.5e-11	3e-10	// MLOC_12653 // MLOC_25582 // MLOC_57261 // MLOC_7079 // MLOC_51300 // MLOC_68710 // MLOC_13689 // MLOC_20815 // MLOC_14543 // MLOC_802 // MLOC_7505 // MLOC_36683 // MLOC_13243 // MLOC_43948 // MLOC_58977 // MLOC_61698 // MLOC_57557 // MLOC_11941 // MLOC_9975 // MLOC_75709 // MLOC_662 // MLOC_11410 // MLOC_50898 // MLOC_75677 // MLOC_17360 // MLOC_20687 // MLOC_16987 // MLOC_43191 // MLOC_4644 /…
GO:0031090	C	organelle membrane	21	541		128	15179	4.1e-08	7.5e-07	// MLOC_12849 // MLOC_63716 // MLOC_59328 // MLOC_60590 // MLOC_6222 // MLOC_7973 // MLOC_70957 // MLOC_57003 // MLOC_18719 // MLOC_50341 // MLOC_370 // MLOC_59805 // MLOC_13658 // MLOC_34111 // MLOC_20638 // MLOC_61698 // MLOC_17382 // MLOC_15606 // MLOC_67946 // MLOC_20687 // MLOC_63462
GO:0005777	C	peroxisome	8	541		12	15179	1.6e-07	2.6e-06	// MLOC_56833 // MLOC_15515 // MLOC_62670 // MLOC_20532 // MLOC_10371 // MLOC_43899 // MLOC_6299 // MLOC_67946
GO:0042579	C	microbody	8	541		12	15179	1.6e-07	2.6e-06	// MLOC_56833 // MLOC_15515 // MLOC_62670 // MLOC_20532 // MLOC_10371 // MLOC_43899 // MLOC_6299 // MLOC_67946
GO:0005634	C	nucleus	52	541		711	15179	2e-06	3e-05	// MLOC_77637 // MLOC_70917 // MLOC_58977 // MLOC_12513 // MLOC_66439 // MLOC_25582 // MLOC_54055 // MLOC_51300 // MLOC_77505 // MLOC_62265 // MLOC_14543 // MLOC_7793 // MLOC_12347 // MLOC_802 // MLOC_20130 // MLOC_64098 // MLOC_55077 // MLOC_18441 // MLOC_69448 // MLOC_59135 // MLOC_45851 // MLOC_81554 // MLOC_19888 // MLOC_8116 // MLOC_67886 // MLOC_12053 // MLOC_11941 // MLOC_61815 // MLOC_541…
GO:0012505	C	endomembrane system	8	541		19	15179	2.3e-06	3.3e-05	// MLOC_63462 // MLOC_60590 // MLOC_59805 // MLOC_7973 // MLOC_58977 // MLOC_14543 // MLOC_15606 // MLOC_20687
GO:0031975	C	envelope	13	541		87	15179	3.8e-05	0.00048	// MLOC_54788 // MLOC_77957 // MLOC_62637 // MLOC_65007 // MLOC_370 // MLOC_50341 // MLOC_63716 // MLOC_76698 // MLOC_58977 // MLOC_14543 // MLOC_61698 // MLOC_67780 // MLOC_18039
GO:0031967	C	organelle envelope	13	541		87	15179	3.8e-05	0.00048	// MLOC_54788 // MLOC_77957 // MLOC_62637 // MLOC_65007 // MLOC_370 // MLOC_50341 // MLOC_63716 // MLOC_76698 // MLOC_58977 // MLOC_14543 // MLOC_61698 // MLOC_67780 // MLOC_18039
GO:0009941	C	chloroplast envelope	7	541		22	15179	4.4e-05	0.00051	// MLOC_77957 // MLOC_62637 // MLOC_65007 // MLOC_76698 // MLOC_50341 // MLOC_67780 // MLOC_18039
GO:0009526	C	plastid envelope	7	541		22	15179	4.4e-05	0.00051	// MLOC_77957 // MLOC_62637 // MLOC_65007 // MLOC_76698 // MLOC_50341 // MLOC_67780 // MLOC_18039
GO:0009507	C	chloroplast	18	541		164	15179	5.8e-05	0.00064	// MLOC_77080 // MLOC_77957 // MLOC_62637 // MLOC_4273 // MLOC_65007 // MLOC_55975 // MLOC_69448 // MLOC_44658 // MLOC_57003 // MLOC_60158 // MLOC_50341 // MLOC_81826 // MLOC_34111 // MLOC_7062 // MLOC_61122 // MLOC_76698 // MLOC_67780 // MLOC_18039
GO:0044451	C	nucleoplasm part	7	541		25	15179	8.7e-05	0.00092	// MLOC_11941 // MLOC_25582 // MLOC_25012 // MLOC_18493 // MLOC_43191 // MLOC_51300 // MLOC_802
GO:0043232	C	intracellular non-membrane-bounded organelle	18	541		185	15179	0.00023	0.0023	// MLOC_10688 // MLOC_61815 // MLOC_7518 // MLOC_7079 // MLOC_18664 // MLOC_68963 // MLOC_12901 // MLOC_53163 // MLOC_44667 // MLOC_43191 // MLOC_76328 // MLOC_9975 // MLOC_4644 // MLOC_10478 // MLOC_17360 // MLOC_72785 // MLOC_12347 // MLOC_16987
GO:0043228	C	non-membrane-bounded organelle	18	541		185	15179	0.00023	0.0023	// MLOC_10688 // MLOC_61815 // MLOC_7518 // MLOC_7079 // MLOC_18664 // MLOC_68963 // MLOC_12901 // MLOC_53163 // MLOC_44667 // MLOC_43191 // MLOC_76328 // MLOC_9975 // MLOC_4644 // MLOC_10478 // MLOC_17360 // MLOC_72785 // MLOC_12347 // MLOC_16987
GO:0005694	C	chromosome	5	541		13	15179	0.00028	0.0026	// MLOC_4644 // MLOC_68963 // MLOC_61815 // MLOC_7518 // MLOC_17360
GO:0005783	C	endoplasmic reticulum	10	541		68	15179	0.00033	0.0029	// MLOC_35120 // MLOC_76878 // MLOC_59599 // MLOC_59287 // MLOC_17456 // MLOC_57085 // MLOC_4530 // MLOC_20687 // MLOC_75008 // MLOC_76080
GO:0044428	C	nuclear part	15	541		143	15179	0.00037	0.0032	// MLOC_70917 // MLOC_11941 // MLOC_25582 // MLOC_25012 // MLOC_18664 // MLOC_12901 // MLOC_10478 // MLOC_51300 // MLOC_43191 // MLOC_18493 // MLOC_58977 // MLOC_14543 // MLOC_44001 // MLOC_12347 // MLOC_802
GO:0031974	C	membrane-enclosed lumen	14	541		142	15179	0.001	0.0083	// MLOC_54788 // MLOC_11941 // MLOC_25582 // MLOC_62670 // MLOC_25012 // MLOC_18664 // MLOC_12901 // MLOC_10478 // MLOC_51300 // MLOC_43191 // MLOC_60158 // MLOC_18493 // MLOC_12347 // MLOC_802
GO:0044434	C	chloroplast part	11	541		100	15179	0.0015	0.012	// MLOC_77957 // MLOC_62637 // MLOC_65007 // MLOC_50341 // MLOC_60158 // MLOC_76698 // MLOC_34111 // MLOC_7062 // MLOC_61122 // MLOC_67780 // MLOC_18039
GO:0044435	C	plastid part	11	541		103	15179	0.0019	0.015	// MLOC_77957 // MLOC_62637 // MLOC_65007 // MLOC_50341 // MLOC_60158 // MLOC_76698 // MLOC_34111 // MLOC_7062 // MLOC_61122 // MLOC_67780 // MLOC_18039
GO:0070013	C	intracellular organelle lumen	13	541		142	15179	0.0027	0.02	// MLOC_11941 // MLOC_25582 // MLOC_62670 // MLOC_25012 // MLOC_18664 // MLOC_12901 // MLOC_10478 // MLOC_51300 // MLOC_43191 // MLOC_60158 // MLOC_18493 // MLOC_12347 // MLOC_802
GO:0043233	C	organelle lumen	13	541		142	15179	0.0027	0.02	// MLOC_11941 // MLOC_25582 // MLOC_62670 // MLOC_25012 // MLOC_18664 // MLOC_12901 // MLOC_10478 // MLOC_51300 // MLOC_43191 // MLOC_60158 // MLOC_18493 // MLOC_12347 // MLOC_802
GO:0005618	C	cell wall	6	541		36	15179	0.003	0.021	// MLOC_2967 // MLOC_5607 // MLOC_10478 // MLOC_51273 // MLOC_50898 // MLOC_73209
GO:0030312	C	external encapsulating structure	6	541		38	15179	0.0038	0.026	// MLOC_2967 // MLOC_5607 // MLOC_10478 // MLOC_51273 // MLOC_50898 // MLOC_73209
GO:0031981	C	nuclear lumen	11	541		125	15179	0.0073	0.049	// MLOC_11941 // MLOC_25582 // MLOC_25012 // MLOC_18664 // MLOC_12901 // MLOC_10478 // MLOC_51300 // MLOC_43191 // MLOC_18493 // MLOC_12347 // MLOC_802
GO:0005730	C	nucleolus	5	541		32	15179	0.0083	0.054	// MLOC_43191 // MLOC_18664 // MLOC_12901 // MLOC_10478 // MLOC_12347
GO:0005654	C	nucleoplasm	7	541		96	15179	0.065	0.41	// MLOC_11941 // MLOC_25582 // MLOC_25012 // MLOC_18493 // MLOC_43191 // MLOC_51300 // MLOC_802
GO:0005856	C	cytoskeleton	5	541		59	15179	0.069	0.43	// MLOC_10688 // MLOC_9975 // MLOC_7079 // MLOC_53163 // MLOC_16987
GO:0005576	C	extracellular region	5	541		72	15179	0.13	0.76	// MLOC_5730 // MLOC_43237 // MLOC_5607 // MLOC_12513 // MLOC_62839
GO:0030529	C	ribonucleoprotein complex	6	541		99	15179	0.15	0.91	// MLOC_70917 // MLOC_44667 // MLOC_44001 // MLOC_76328 // MLOC_72785 // MLOC_12347
GO:0044424	C	intracellular part	181	541		6269	15179	1	1	// MLOC_77637 // MLOC_77957 // MLOC_54055 // MLOC_70597 // MLOC_496 // MLOC_13689 // MLOC_7855 // MLOC_6079 // MLOC_72785 // MLOC_12347 // MLOC_802 // MLOC_17456 // MLOC_7505 // MLOC_62670 // MLOC_23972 // MLOC_59135 // MLOC_16107 // MLOC_45851 // MLOC_79420 // MLOC_10811 // MLOC_16987 // MLOC_77080 // MLOC_12053 // MLOC_61171 // MLOC_61815 // MLOC_21990 // MLOC_14679 // MLOC_58977 // MLOC_50898 …
GO:0044464	C	cell part	250	541		7404	15179	0.89	1	// MLOC_77637 // MLOC_77957 // MLOC_77483 // MLOC_54055 // MLOC_70597 // MLOC_496 // MLOC_13689 // MLOC_56006 // MLOC_67985 // MLOC_7855 // MLOC_6079 // MLOC_38597 // MLOC_72785 // MLOC_60815 // MLOC_12347 // MLOC_802 // MLOC_11469 // MLOC_16987 // MLOC_17456 // MLOC_7505 // MLOC_62670 // MLOC_51693 // MLOC_23972 // MLOC_59135 // MLOC_16107 // MLOC_25433 // MLOC_45851 // MLOC_11096 // MLOC_6277 /…
GO:0005737	C	cytoplasm	126	541		5538	15179	1	1	// MLOC_77957 // MLOC_70597 // MLOC_496 // MLOC_7855 // MLOC_6079 // MLOC_72785 // MLOC_17456 // MLOC_62670 // MLOC_23972 // MLOC_16107 // MLOC_79420 // MLOC_10811 // MLOC_77080 // MLOC_61171 // MLOC_21990 // MLOC_14679 // MLOC_50898 // MLOC_20687 // MLOC_4380 // MLOC_56833 // MLOC_73505 // MLOC_5099 // MLOC_18664 // MLOC_44667 // MLOC_34111 // MLOC_67780 // MLOC_63462 // MLOC_60590 // MLOC_3713 …
GO:0043231	C	intracellular membrane-bounded organelle	132	541		5448	15179	1	1	// MLOC_77637 // MLOC_77957 // MLOC_54055 // MLOC_7855 // MLOC_12347 // MLOC_802 // MLOC_17456 // MLOC_62670 // MLOC_23972 // MLOC_59135 // MLOC_45851 // MLOC_79420 // MLOC_77080 // MLOC_12053 // MLOC_61171 // MLOC_61815 // MLOC_14679 // MLOC_58977 // MLOC_50898 // MLOC_20687 // MLOC_62319 // MLOC_4380 // MLOC_56833 // MLOC_73505 // MLOC_7518 // MLOC_5099 // MLOC_25012 // MLOC_18664 // MLOC_12901…
GO:0009536	C	plastid	18	541		1921	15179	1	1	// MLOC_77080 // MLOC_77957 // MLOC_62637 // MLOC_4273 // MLOC_65007 // MLOC_55975 // MLOC_69448 // MLOC_44658 // MLOC_57003 // MLOC_60158 // MLOC_50341 // MLOC_81826 // MLOC_34111 // MLOC_7062 // MLOC_61122 // MLOC_76698 // MLOC_67780 // MLOC_18039
GO:0043229	C	intracellular organelle	141	541		5561	15179	1	1	// MLOC_77637 // MLOC_77957 // MLOC_54055 // MLOC_7855 // MLOC_72785 // MLOC_12347 // MLOC_802 // MLOC_17456 // MLOC_62670 // MLOC_23972 // MLOC_59135 // MLOC_45851 // MLOC_79420 // MLOC_77080 // MLOC_12053 // MLOC_61171 // MLOC_61815 // MLOC_14679 // MLOC_58977 // MLOC_50898 // MLOC_20687 // MLOC_62319 // MLOC_4380 // MLOC_56833 // MLOC_73505 // MLOC_7518 // MLOC_5099 // MLOC_25012 // MLOC_18664…
GO:0043227	C	membrane-bounded organelle	132	541		5453	15179	1	1	// MLOC_77637 // MLOC_77957 // MLOC_54055 // MLOC_7855 // MLOC_12347 // MLOC_802 // MLOC_17456 // MLOC_62670 // MLOC_23972 // MLOC_59135 // MLOC_45851 // MLOC_79420 // MLOC_77080 // MLOC_12053 // MLOC_61171 // MLOC_61815 // MLOC_14679 // MLOC_58977 // MLOC_50898 // MLOC_20687 // MLOC_62319 // MLOC_4380 // MLOC_56833 // MLOC_73505 // MLOC_7518 // MLOC_5099 // MLOC_25012 // MLOC_18664 // MLOC_12901…
GO:0043226	C	organelle	141	541		5561	15179	1	1	// MLOC_77637 // MLOC_77957 // MLOC_54055 // MLOC_7855 // MLOC_72785 // MLOC_12347 // MLOC_802 // MLOC_17456 // MLOC_62670 // MLOC_23972 // MLOC_59135 // MLOC_45851 // MLOC_79420 // MLOC_77080 // MLOC_12053 // MLOC_61171 // MLOC_61815 // MLOC_14679 // MLOC_58977 // MLOC_50898 // MLOC_20687 // MLOC_62319 // MLOC_4380 // MLOC_56833 // MLOC_73505 // MLOC_7518 // MLOC_5099 // MLOC_25012 // MLOC_18664…
GO:0044444	C	cytoplasmic part	109	541		4920	15179	1	1	// MLOC_77957 // MLOC_70597 // MLOC_7855 // MLOC_72785 // MLOC_17456 // MLOC_62670 // MLOC_23972 // MLOC_16107 // MLOC_79420 // MLOC_77080 // MLOC_61171 // MLOC_14679 // MLOC_50898 // MLOC_20687 // MLOC_4380 // MLOC_56833 // MLOC_73505 // MLOC_5099 // MLOC_18664 // MLOC_44667 // MLOC_34111 // MLOC_67780 // MLOC_63462 // MLOC_60590 // MLOC_10371 // MLOC_6299 // MLOC_59328 // MLOC_71884 // MLOC_818…
GO:0005739	C	mitochondrion	11	541		1119	15179	1	1	// MLOC_54788 // MLOC_77957 // MLOC_65534 // MLOC_59328 // MLOC_370 // MLOC_7434 // MLOC_50341 // MLOC_63716 // MLOC_59599 // MLOC_61698 // MLOC_55975
GO:0005623	C	cell	250	541		7408	15179	0.89	1	// MLOC_77637 // MLOC_77957 // MLOC_77483 // MLOC_54055 // MLOC_70597 // MLOC_496 // MLOC_13689 // MLOC_56006 // MLOC_67985 // MLOC_7855 // MLOC_6079 // MLOC_38597 // MLOC_72785 // MLOC_60815 // MLOC_12347 // MLOC_802 // MLOC_11469 // MLOC_16987 // MLOC_17456 // MLOC_7505 // MLOC_62670 // MLOC_51693 // MLOC_23972 // MLOC_59135 // MLOC_16107 // MLOC_25433 // MLOC_45851 // MLOC_11096 // MLOC_6277 /…
GO:0005622	C	intracellular	187	541		6322	15179	1	1	// MLOC_77637 // MLOC_77957 // MLOC_11096 // MLOC_54055 // MLOC_70597 // MLOC_496 // MLOC_13689 // MLOC_56006 // MLOC_7855 // MLOC_6079 // MLOC_72785 // MLOC_12347 // MLOC_802 // MLOC_17456 // MLOC_7505 // MLOC_62670 // MLOC_23972 // MLOC_59135 // MLOC_16107 // MLOC_25433 // MLOC_45851 // MLOC_79420 // MLOC_10811 // MLOC_16987 // MLOC_77080 // MLOC_12053 // MLOC_61171 // MLOC_61815 // MLOC_21990 …

## Sheet: agrigo_1113_gene_set
GO_acc	term_type	Term	queryitem	querytotal	%	bgitem	bgtotal	pvalue	FDR	Barley_homolog_IDs
GO:0008152	P	metabolic process	483	791	61.0619	2340	15179	4.7e-174	5.6e-171	// MLOC_40062 // MLOC_11717 // MLOC_74488 // MLOC_74324 // MLOC_62478 // MLOC_69213 // MLOC_19374 // MLOC_51757 // MLOC_7610 // MLOC_21149 // MLOC_18076 // MLOC_37499 // MLOC_37719 // MLOC_67302 // MLOC_77001 // MLOC_74437 // MLOC_3886 // MLOC_45046 // MLOC_64978 // MLOC_74808 // MLOC_51825 // MLOC_4786 // MLOC_1273 // MLOC_7196 // MLOC_50953 // MLOC_31329 // MLOC_73620 // MLOC_5718 // MLOC_75889…
GO:0009987	P	cellular process	453	791	57.2693	2415	15179	3e-144	1.2e-141	// MLOC_40062 // MLOC_11717 // MLOC_74488 // MLOC_74324 // MLOC_62478 // MLOC_19374 // MLOC_7610 // MLOC_18076 // MLOC_37499 // MLOC_67302 // MLOC_77001 // MLOC_74437 // MLOC_3886 // MLOC_45046 // MLOC_64978 // MLOC_74808 // MLOC_51825 // MLOC_4786 // MLOC_1273 // MLOC_59942 // MLOC_50953 // MLOC_31329 // MLOC_73620 // MLOC_54524 // MLOC_59844 // MLOC_1497 // MLOC_57724 // MLOC_13663 // MLOC_6966…
GO:0044237	P	cellular metabolic process	387	791	48.9254	1612	15179	3.3e-148	1.9e-145	// MLOC_40062 // MLOC_11717 // MLOC_74488 // MLOC_74324 // MLOC_62478 // MLOC_19374 // MLOC_7610 // MLOC_18076 // MLOC_37499 // MLOC_67302 // MLOC_77001 // MLOC_74437 // MLOC_54122 // MLOC_45046 // MLOC_64978 // MLOC_74808 // MLOC_51825 // MLOC_4786 // MLOC_1273 // MLOC_50953 // MLOC_31329 // MLOC_73620 // MLOC_59844 // MLOC_1497 // MLOC_57724 // MLOC_13663 // MLOC_69668 // MLOC_80212 // MLOC_104…
GO:0044238	P	primary metabolic process	368	791	46.5234	1912	15179	3.8e-112	1.1e-109	// MLOC_40062 // MLOC_11717 // MLOC_74324 // MLOC_62478 // MLOC_51757 // MLOC_7610 // MLOC_18076 // MLOC_37499 // MLOC_67302 // MLOC_77001 // MLOC_77003 // MLOC_45046 // MLOC_64978 // MLOC_74808 // MLOC_51825 // MLOC_4786 // MLOC_1273 // MLOC_50953 // MLOC_31329 // MLOC_73620 // MLOC_75889 // MLOC_59844 // MLOC_1497 // MLOC_57724 // MLOC_13663 // MLOC_69668 // MLOC_80212 // MLOC_10406 // MLOC_443…
GO:0043170	P	macromolecule metabolic process	273	791	34.5133	1376	15179	2.4e-80	3.5e-78	// MLOC_69929 // MLOC_40062 // MLOC_42821 // MLOC_72338 // MLOC_11717 // MLOC_37729 // MLOC_58712 // MLOC_24802 // MLOC_2862 // MLOC_57334 // MLOC_54618 // MLOC_4966 // MLOC_61940 // MLOC_54589 // MLOC_44262 // MLOC_68939 // MLOC_61891 // MLOC_61490 // MLOC_16742 // MLOC_5580 // MLOC_55424 // MLOC_66305 // MLOC_54180 // MLOC_44278 // MLOC_30332 // MLOC_69381 // MLOC_62298 // MLOC_36825 // MLOC_76…
GO:0044260	P	cellular macromolecule metabolic process	258	791	32.6169	1105	15179	1.4e-88	2.4e-86	// MLOC_69929 // MLOC_40062 // MLOC_42821 // MLOC_72338 // MLOC_11717 // MLOC_37729 // MLOC_58712 // MLOC_24802 // MLOC_2862 // MLOC_57334 // MLOC_54618 // MLOC_4966 // MLOC_61940 // MLOC_54589 // MLOC_44262 // MLOC_68939 // MLOC_61891 // MLOC_61490 // MLOC_16742 // MLOC_15148 // MLOC_55424 // MLOC_66305 // MLOC_44278 // MLOC_30332 // MLOC_69381 // MLOC_62298 // MLOC_36825 // MLOC_7610 // MLOC_54…
GO:0009058	P	biosynthetic process	233	791	29.4564	825	15179	3.7e-93	7.4e-91	// MLOC_40062 // MLOC_42821 // MLOC_72338 // MLOC_51757 // MLOC_67067 // MLOC_63447 // MLOC_54618 // MLOC_44750 // MLOC_4966 // MLOC_54589 // MLOC_71596 // MLOC_62478 // MLOC_61490 // MLOC_15148 // MLOC_70458 // MLOC_77003 // MLOC_68278 // MLOC_33002 // MLOC_50994 // MLOC_37729 // MLOC_74149 // MLOC_7610 // MLOC_18076 // MLOC_44900 // MLOC_11877 // MLOC_52545 // MLOC_13746 // MLOC_37798 // MLOC_7…
GO:0044249	P	cellular biosynthetic process	227	791	28.6979	604	15179	1.5e-111	3.6e-109	// MLOC_40062 // MLOC_42821 // MLOC_72338 // MLOC_51757 // MLOC_67067 // MLOC_63447 // MLOC_54618 // MLOC_44750 // MLOC_4966 // MLOC_54589 // MLOC_71596 // MLOC_62478 // MLOC_61490 // MLOC_15148 // MLOC_77003 // MLOC_68278 // MLOC_33002 // MLOC_50994 // MLOC_37729 // MLOC_74149 // MLOC_7610 // MLOC_18076 // MLOC_44900 // MLOC_11877 // MLOC_52545 // MLOC_13746 // MLOC_37798 // MLOC_7688 // MLOC_65…
GO:0006807	P	nitrogen compound metabolic process	191	791	24.1466	709	15179	5.5e-72	7.2e-70	// MLOC_38932 // MLOC_64652 // MLOC_11717 // MLOC_67067 // MLOC_58712 // MLOC_24802 // MLOC_74324 // MLOC_477 // MLOC_4966 // MLOC_61940 // MLOC_38042 // MLOC_44262 // MLOC_71596 // MLOC_62478 // MLOC_61490 // MLOC_16742 // MLOC_50897 // MLOC_3799 // MLOC_78418 // MLOC_33002 // MLOC_10208 // MLOC_37729 // MLOC_36825 // MLOC_37001 // MLOC_54570 // MLOC_21149 // MLOC_18076 // MLOC_63447 // MLOC_566…
GO:0019538	P	protein metabolic process	165	791	20.8597	865	15179	7.2e-44	2.9e-42	// MLOC_40062 // MLOC_72338 // MLOC_37729 // MLOC_2862 // MLOC_57334 // MLOC_54618 // MLOC_4966 // MLOC_61940 // MLOC_54589 // MLOC_68939 // MLOC_15148 // MLOC_55424 // MLOC_30332 // MLOC_69381 // MLOC_62298 // MLOC_7610 // MLOC_28289 // MLOC_37499 // MLOC_7328 // MLOC_13746 // MLOC_37798 // MLOC_7688 // MLOC_65215 // MLOC_61891 // MLOC_66305 // MLOC_44278 // MLOC_72258 // MLOC_45046 // MLOC_6530…
GO:0044267	P	cellular protein metabolic process	149	791	18.8369	599	15179	1.6e-51	9.3e-50	// MLOC_40062 // MLOC_72338 // MLOC_37729 // MLOC_2862 // MLOC_57334 // MLOC_54618 // MLOC_4966 // MLOC_61940 // MLOC_54589 // MLOC_68939 // MLOC_15148 // MLOC_30332 // MLOC_69381 // MLOC_62298 // MLOC_7610 // MLOC_28289 // MLOC_37499 // MLOC_52545 // MLOC_13746 // MLOC_37798 // MLOC_7688 // MLOC_65215 // MLOC_61891 // MLOC_66305 // MLOC_44278 // MLOC_72258 // MLOC_45046 // MLOC_65308 // MLOC_386…
GO:0010467	P	gene expression	147	791	18.5841	475	15179	6.2e-61	6.2e-59	// MLOC_40062 // MLOC_42821 // MLOC_72338 // MLOC_11717 // MLOC_24802 // MLOC_54618 // MLOC_4966 // MLOC_54589 // MLOC_68939 // MLOC_61490 // MLOC_15148 // MLOC_4816 // MLOC_30332 // MLOC_36825 // MLOC_7610 // MLOC_54570 // MLOC_5664 // MLOC_44900 // MLOC_53905 // MLOC_57322 // MLOC_67302 // MLOC_13746 // MLOC_37798 // MLOC_7688 // MLOC_65215 // MLOC_77001 // MLOC_77003 // MLOC_66305 // MLOC_5901…
GO:0006139	P	nucleobase, nucleoside, nucleotide and nucleic acid metabolic process	147	791	18.5841	623	15179	2.3e-48	9.4e-47	// MLOC_42821 // MLOC_64652 // MLOC_11717 // MLOC_37729 // MLOC_58712 // MLOC_24802 // MLOC_74324 // MLOC_4966 // MLOC_61940 // MLOC_44262 // MLOC_62478 // MLOC_61490 // MLOC_16742 // MLOC_77003 // MLOC_36825 // MLOC_54570 // MLOC_18076 // MLOC_5664 // MLOC_59016 // MLOC_11877 // MLOC_57322 // MLOC_67302 // MLOC_77001 // MLOC_50897 // MLOC_4816 // MLOC_55507 // MLOC_33267 // MLOC_74808 // MLOC_45…
GO:0050896	P	response to stimulus	144	791	18.2048	568	15179	1.5e-50	8e-49	// MLOC_54618 // MLOC_53038 // MLOC_72338 // MLOC_14409 // MLOC_58712 // MLOC_51450 // MLOC_57334 // MLOC_67890 // MLOC_4966 // MLOC_54589 // MLOC_63361 // MLOC_75045 // MLOC_50130 // MLOC_3799 // MLOC_17459 // MLOC_72170 // MLOC_5174 // MLOC_23396 // MLOC_80569 // MLOC_59646 // MLOC_38762 // MLOC_64672 // MLOC_74526 // MLOC_57323 // MLOC_57322 // MLOC_12984 // MLOC_7688 // MLOC_77001 // MLOC_450…
GO:0009059	P	macromolecule biosynthetic process	141	791	17.8255	434	15179	1.6e-60	1.5e-58	// MLOC_40062 // MLOC_42821 // MLOC_72338 // MLOC_37729 // MLOC_54618 // MLOC_4966 // MLOC_54589 // MLOC_68939 // MLOC_61490 // MLOC_15148 // MLOC_30332 // MLOC_7610 // MLOC_59 // MLOC_52545 // MLOC_13746 // MLOC_37798 // MLOC_7688 // MLOC_65215 // MLOC_77003 // MLOC_66305 // MLOC_36959 // MLOC_38685 // MLOC_55507 // MLOC_17719 // MLOC_1273 // MLOC_59942 // MLOC_55424 // MLOC_10282 // MLOC_57322 …
GO:0034645	P	cellular macromolecule biosynthetic process	140	791	17.6991	434	15179	9.4e-60	7.9e-58	// MLOC_40062 // MLOC_42821 // MLOC_72338 // MLOC_37729 // MLOC_54618 // MLOC_4966 // MLOC_54589 // MLOC_68939 // MLOC_61490 // MLOC_15148 // MLOC_30332 // MLOC_7610 // MLOC_59 // MLOC_52545 // MLOC_13746 // MLOC_37798 // MLOC_7688 // MLOC_65215 // MLOC_77003 // MLOC_66305 // MLOC_36959 // MLOC_38685 // MLOC_55507 // MLOC_17719 // MLOC_1273 // MLOC_59942 // MLOC_55424 // MLOC_10282 // MLOC_57322 …
GO:0065007	P	biological regulation	106	791	13.4008	432	15179	7.6e-36	2.6e-34	// MLOC_54618 // MLOC_42821 // MLOC_51450 // MLOC_4966 // MLOC_61940 // MLOC_54589 // MLOC_11460 // MLOC_61490 // MLOC_71747 // MLOC_73220 // MLOC_77003 // MLOC_55173 // MLOC_64978 // MLOC_54983 // MLOC_68767 // MLOC_75335 // MLOC_51105 // MLOC_67467 // MLOC_54524 // MLOC_78748 // MLOC_4945 // MLOC_2842 // MLOC_38307 // MLOC_63263 // MLOC_7581 // MLOC_36367 // MLOC_69668 // MLOC_68297 // MLOC_682…
GO:0051179	P	localization	100	791	12.6422	474	15179	3.3e-29	9.2e-28	// MLOC_53038 // MLOC_78644 // MLOC_13110 // MLOC_74324 // MLOC_61940 // MLOC_11460 // MLOC_3799 // MLOC_53885 // MLOC_77330 // MLOC_51757 // MLOC_37729 // MLOC_62298 // MLOC_10655 // MLOC_57855 // MLOC_11789 // MLOC_43985 // MLOC_17068 // MLOC_54983 // MLOC_16468 // MLOC_51107 // MLOC_3959 // MLOC_54524 // MLOC_67080 // MLOC_78748 // MLOC_61200 // MLOC_63263 // MLOC_13175 // MLOC_174 // MLOC_682…
GO:0006950	P	response to stress	99	791	12.5158	342	15179	1.5e-38	5.5e-37	// MLOC_54618 // MLOC_72338 // MLOC_14409 // MLOC_58712 // MLOC_51450 // MLOC_57334 // MLOC_67890 // MLOC_4966 // MLOC_12220 // MLOC_55583 // MLOC_5174 // MLOC_45046 // MLOC_80569 // MLOC_15889 // MLOC_59646 // MLOC_38762 // MLOC_74526 // MLOC_57323 // MLOC_12984 // MLOC_7688 // MLOC_77001 // MLOC_75045 // MLOC_65308 // MLOC_59127 // MLOC_69572 // MLOC_4012 // MLOC_67467 // MLOC_78748 // MLOC_708…
GO:0016043	P	cellular component organization	98	791	12.3894	240	15179	8.5e-49	3.7e-47	// MLOC_40062 // MLOC_42821 // MLOC_55583 // MLOC_37729 // MLOC_74488 // MLOC_51450 // MLOC_54618 // MLOC_4966 // MLOC_61940 // MLOC_63361 // MLOC_77330 // MLOC_59646 // MLOC_44278 // MLOC_43985 // MLOC_74808 // MLOC_4012 // MLOC_75335 // MLOC_3959 // MLOC_78748 // MLOC_21457 // MLOC_59844 // MLOC_38307 // MLOC_63263 // MLOC_52050 // MLOC_81994 // MLOC_29381 // MLOC_69668 // MLOC_80212 // MLOC_58…
GO:0051234	P	establishment of localization	97	791	12.263	469	15179	9.4e-28	2.5e-26	// MLOC_53038 // MLOC_78644 // MLOC_13110 // MLOC_74324 // MLOC_61940 // MLOC_11460 // MLOC_3799 // MLOC_53885 // MLOC_77330 // MLOC_51757 // MLOC_37729 // MLOC_10655 // MLOC_57855 // MLOC_11789 // MLOC_43985 // MLOC_17068 // MLOC_54983 // MLOC_16468 // MLOC_51107 // MLOC_3959 // MLOC_54524 // MLOC_67080 // MLOC_78748 // MLOC_61200 // MLOC_63263 // MLOC_13175 // MLOC_174 // MLOC_68297 // MLOC_193…
GO:0016070	P	RNA metabolic process	96	791	12.1365	151	15179	4.9e-61	5.3e-59	// MLOC_42821 // MLOC_11717 // MLOC_37729 // MLOC_24802 // MLOC_4966 // MLOC_44262 // MLOC_61490 // MLOC_36825 // MLOC_54570 // MLOC_5664 // MLOC_59 // MLOC_57322 // MLOC_67302 // MLOC_77001 // MLOC_77003 // MLOC_4816 // MLOC_55507 // MLOC_80090 // MLOC_3959 // MLOC_73620 // MLOC_78748 // MLOC_21457 // MLOC_4945 // MLOC_38307 // MLOC_63263 // MLOC_29381 // MLOC_36367 // MLOC_68297 // MLOC_68299 /…
GO:0050789	P	regulation of biological process	92	791	11.6308	391	15179	6.4e-30	1.8e-28	// MLOC_54618 // MLOC_42821 // MLOC_4966 // MLOC_61940 // MLOC_54589 // MLOC_61490 // MLOC_71747 // MLOC_73220 // MLOC_77003 // MLOC_64978 // MLOC_68767 // MLOC_75335 // MLOC_51105 // MLOC_67467 // MLOC_54524 // MLOC_78748 // MLOC_4945 // MLOC_2842 // MLOC_38307 // MLOC_63263 // MLOC_7581 // MLOC_36367 // MLOC_69668 // MLOC_68297 // MLOC_68299 // MLOC_70472 // MLOC_59 // MLOC_73862 // MLOC_50953 …
GO:0006810	P	transport	92	791	11.6308	468	15179	6e-25	1.5e-23	// MLOC_53038 // MLOC_78644 // MLOC_13110 // MLOC_74324 // MLOC_61940 // MLOC_11460 // MLOC_3799 // MLOC_53885 // MLOC_77330 // MLOC_51757 // MLOC_37729 // MLOC_10655 // MLOC_57855 // MLOC_11789 // MLOC_43985 // MLOC_17068 // MLOC_54983 // MLOC_16468 // MLOC_51107 // MLOC_54524 // MLOC_67080 // MLOC_15034 // MLOC_63263 // MLOC_13175 // MLOC_174 // MLOC_19358 // MLOC_70472 // MLOC_52153 // MLOC_14…
GO:0042221	P	response to chemical stimulus	90	791	11.378	94	15179	4.7e-68	5.6e-66	// MLOC_54618 // MLOC_53038 // MLOC_14409 // MLOC_51450 // MLOC_67890 // MLOC_4966 // MLOC_54589 // MLOC_63361 // MLOC_72170 // MLOC_5174 // MLOC_45046 // MLOC_59646 // MLOC_38762 // MLOC_64672 // MLOC_57322 // MLOC_7688 // MLOC_77001 // MLOC_75045 // MLOC_65308 // MLOC_69572 // MLOC_4012 // MLOC_3959 // MLOC_67467 // MLOC_78748 // MLOC_72644 // MLOC_70893 // MLOC_66224 // MLOC_61064 // MLOC_1261…
GO:0042180	P	cellular ketone metabolic process	90	791	11.378	151	15179	2e-55	1.6e-53	// MLOC_38042 // MLOC_67067 // MLOC_63447 // MLOC_44750 // MLOC_4966 // MLOC_71596 // MLOC_62478 // MLOC_57231 // MLOC_43486 // MLOC_3799 // MLOC_68278 // MLOC_19374 // MLOC_37729 // MLOC_37001 // MLOC_43985 // MLOC_57322 // MLOC_44278 // MLOC_75045 // MLOC_64978 // MLOC_69572 // MLOC_4786 // MLOC_3959 // MLOC_73896 // MLOC_66224 // MLOC_1497 // MLOC_57724 // MLOC_12614 // MLOC_63263 // MLOC_8021…
GO:0043436	P	oxoacid metabolic process	87	791	10.9987	149	15179	5.1e-53	3.4e-51	// MLOC_38042 // MLOC_67067 // MLOC_63447 // MLOC_44750 // MLOC_4966 // MLOC_71596 // MLOC_57231 // MLOC_43486 // MLOC_3799 // MLOC_68278 // MLOC_19374 // MLOC_37729 // MLOC_37001 // MLOC_43985 // MLOC_57322 // MLOC_44278 // MLOC_75045 // MLOC_64978 // MLOC_69572 // MLOC_4786 // MLOC_3959 // MLOC_73896 // MLOC_66224 // MLOC_1497 // MLOC_57724 // MLOC_12614 // MLOC_63263 // MLOC_80212 // MLOC_5802…
GO:0006082	P	organic acid metabolic process	87	791	10.9987	149	15179	5.1e-53	3.4e-51	// MLOC_38042 // MLOC_67067 // MLOC_63447 // MLOC_44750 // MLOC_4966 // MLOC_71596 // MLOC_57231 // MLOC_43486 // MLOC_3799 // MLOC_68278 // MLOC_19374 // MLOC_37729 // MLOC_37001 // MLOC_43985 // MLOC_57322 // MLOC_44278 // MLOC_75045 // MLOC_64978 // MLOC_69572 // MLOC_4786 // MLOC_3959 // MLOC_73896 // MLOC_66224 // MLOC_1497 // MLOC_57724 // MLOC_12614 // MLOC_63263 // MLOC_80212 // MLOC_5802…
GO:0019752	P	carboxylic acid metabolic process	87	791	10.9987	149	15179	5.1e-53	3.4e-51	// MLOC_38042 // MLOC_67067 // MLOC_63447 // MLOC_44750 // MLOC_4966 // MLOC_71596 // MLOC_57231 // MLOC_43486 // MLOC_3799 // MLOC_68278 // MLOC_19374 // MLOC_37729 // MLOC_37001 // MLOC_43985 // MLOC_57322 // MLOC_44278 // MLOC_75045 // MLOC_64978 // MLOC_69572 // MLOC_4786 // MLOC_3959 // MLOC_73896 // MLOC_66224 // MLOC_1497 // MLOC_57724 // MLOC_12614 // MLOC_63263 // MLOC_80212 // MLOC_5802…
GO:0032502	P	developmental process	84	791	10.6195	151	15179	6.1e-50	3e-48	// MLOC_10783 // MLOC_21457 // MLOC_37729 // MLOC_12321 // MLOC_51450 // MLOC_81731 // MLOC_54785 // MLOC_57724 // MLOC_63263 // MLOC_54589 // MLOC_63361 // MLOC_71182 // MLOC_64815 // MLOC_13682 // MLOC_82094 // MLOC_4927 // MLOC_3959 // MLOC_58362 // MLOC_67950 // MLOC_63742 // MLOC_70387 // MLOC_4757 // MLOC_56671 // MLOC_15677 // MLOC_66898 // MLOC_5354 // MLOC_54306 // MLOC_70472 // MLOC_520…
GO:0032501	P	multicellular organismal process	83	791	10.493	133	15179	2.8e-52	1.8e-50	// MLOC_10783 // MLOC_21457 // MLOC_37729 // MLOC_12321 // MLOC_51450 // MLOC_10080 // MLOC_54785 // MLOC_57724 // MLOC_13663 // MLOC_63263 // MLOC_54589 // MLOC_7581 // MLOC_63361 // MLOC_71182 // MLOC_64815 // MLOC_13682 // MLOC_82094 // MLOC_4927 // MLOC_3959 // MLOC_58362 // MLOC_67950 // MLOC_63742 // MLOC_70387 // MLOC_4757 // MLOC_56671 // MLOC_15677 // MLOC_66898 // MLOC_5354 // MLOC_5430…
GO:0007275	P	multicellular organismal development	79	791	9.98736	128	15179	1.7e-49	8.1e-48	// MLOC_10783 // MLOC_21457 // MLOC_37729 // MLOC_12321 // MLOC_51450 // MLOC_81731 // MLOC_54785 // MLOC_57724 // MLOC_63263 // MLOC_54589 // MLOC_63361 // MLOC_71182 // MLOC_64815 // MLOC_13682 // MLOC_82094 // MLOC_4927 // MLOC_3959 // MLOC_58362 // MLOC_67950 // MLOC_63742 // MLOC_70387 // MLOC_4757 // MLOC_56671 // MLOC_15677 // MLOC_66898 // MLOC_5354 // MLOC_54306 // MLOC_70472 // MLOC_131…
GO:0050794	P	regulation of cellular process	79	791	9.98736	363	15179	6.8e-24	1.5e-22	// MLOC_54524 // MLOC_54618 // MLOC_57764 // MLOC_4945 // MLOC_14130 // MLOC_13045 // MLOC_78748 // MLOC_11730 // MLOC_4966 // MLOC_72468 // MLOC_63263 // MLOC_54589 // MLOC_52004 // MLOC_71747 // MLOC_39527 // MLOC_17726 // MLOC_61490 // MLOC_76271 // MLOC_79084 // MLOC_69668 // MLOC_36367 // MLOC_81154 // MLOC_63742 // MLOC_70387 // MLOC_68297 // MLOC_15678 // MLOC_68299 // MLOC_44533 // MLOC_5…
GO:0006412	P	translation	78	791	9.86094	126	15179	6.1e-49	2.8e-47	// MLOC_12168 // MLOC_40062 // MLOC_72338 // MLOC_19902 // MLOC_38685 // MLOC_16249 // MLOC_64398 // MLOC_75379 // MLOC_59016 // MLOC_4966 // MLOC_62559 // MLOC_514 // MLOC_54589 // MLOC_68939 // MLOC_67764 // MLOC_14202 // MLOC_63134 // MLOC_69668 // MLOC_59942 // MLOC_15148 // MLOC_13746 // MLOC_59892 // MLOC_72672 // MLOC_55490 // MLOC_52545 // MLOC_5354 // MLOC_30332 // MLOC_57210 // MLOC_761…
GO:0005975	P	carbohydrate metabolic process	74	791	9.35525	174	15179	7.8e-38	2.8e-36	// MLOC_3996 // MLOC_69929 // MLOC_78748 // MLOC_77094 // MLOC_59844 // MLOC_55142 // MLOC_43630 // MLOC_66511 // MLOC_32877 // MLOC_1497 // MLOC_61200 // MLOC_4966 // MLOC_61940 // MLOC_17726 // MLOC_75045 // MLOC_66576 // MLOC_65308 // MLOC_26643 // MLOC_79855 // MLOC_70369 // MLOC_58024 // MLOC_861 // MLOC_44533 // MLOC_8212 // MLOC_72170 // MLOC_70472 // MLOC_59050 // MLOC_37729 // MLOC_54306…
GO:0043412	P	macromolecule modification	73	791	9.22882	399	15179	2.1e-18	3.4e-17	// MLOC_55615 // MLOC_78748 // MLOC_9826 // MLOC_37729 // MLOC_24802 // MLOC_2862 // MLOC_11730 // MLOC_14209 // MLOC_13663 // MLOC_61940 // MLOC_44262 // MLOC_12220 // MLOC_29381 // MLOC_51885 // MLOC_58318 // MLOC_10080 // MLOC_63742 // MLOC_68297 // MLOC_15678 // MLOC_15677 // MLOC_66898 // MLOC_59055 // MLOC_38932 // MLOC_4430 // MLOC_61989 // MLOC_54306 // MLOC_81756 // MLOC_67799 // MLOC_68…
GO:0009056	P	catabolic process	72	791	9.1024	293	15179	1.7e-24	4.1e-23	// MLOC_75792 // MLOC_69929 // MLOC_477 // MLOC_56916 // MLOC_59844 // MLOC_55583 // MLOC_11717 // MLOC_67067 // MLOC_5352 // MLOC_67953 // MLOC_74324 // MLOC_1497 // MLOC_50398 // MLOC_4966 // MLOC_61940 // MLOC_54180 // MLOC_43486 // MLOC_17726 // MLOC_5405 // MLOC_65308 // MLOC_16742 // MLOC_4012 // MLOC_58024 // MLOC_21708 // MLOC_56671 // MLOC_44533 // MLOC_19374 // MLOC_72170 // MLOC_4430 /…
GO:0044248	P	cellular catabolic process	70	791	8.84956	84	15179	3.6e-50	1.9e-48	// MLOC_75792 // MLOC_69929 // MLOC_477 // MLOC_59844 // MLOC_55583 // MLOC_11717 // MLOC_67067 // MLOC_5352 // MLOC_67953 // MLOC_74324 // MLOC_1497 // MLOC_56916 // MLOC_4966 // MLOC_61940 // MLOC_43486 // MLOC_17726 // MLOC_5405 // MLOC_65308 // MLOC_16742 // MLOC_4012 // MLOC_58024 // MLOC_21708 // MLOC_56671 // MLOC_44533 // MLOC_19374 // MLOC_72170 // MLOC_4430 // MLOC_70472 // MLOC_59050 /…
GO:0048856	P	anatomical structure development	69	791	8.72314	74	15179	1.1e-51	6.5e-50	// MLOC_10783 // MLOC_21457 // MLOC_37729 // MLOC_12321 // MLOC_51450 // MLOC_81731 // MLOC_54785 // MLOC_57724 // MLOC_63263 // MLOC_54589 // MLOC_63361 // MLOC_56053 // MLOC_64815 // MLOC_13682 // MLOC_82094 // MLOC_4927 // MLOC_58362 // MLOC_63742 // MLOC_10406 // MLOC_4757 // MLOC_56671 // MLOC_17459 // MLOC_66898 // MLOC_5354 // MLOC_54306 // MLOC_70472 // MLOC_52004 // MLOC_13187 // MLOC_44…
GO:0009628	P	response to abiotic stimulus	65	791	8.21745	190	15179	7.2e-29	1.9e-27	// MLOC_54618 // MLOC_21708 // MLOC_72338 // MLOC_23044 // MLOC_75447 // MLOC_66224 // MLOC_51450 // MLOC_57334 // MLOC_67890 // MLOC_4966 // MLOC_63263 // MLOC_74226 // MLOC_66476 // MLOC_41791 // MLOC_8131 // MLOC_64229 // MLOC_76271 // MLOC_79641 // MLOC_50130 // MLOC_58024 // MLOC_16249 // MLOC_15678 // MLOC_15677 // MLOC_44533 // MLOC_62796 // MLOC_59050 // MLOC_5174 // MLOC_75045 // MLOC_76…
GO:0046483	P	heterocycle metabolic process	64	791	8.09102	66	15179	1.1e-48	4.6e-47	// MLOC_75792 // MLOC_38042 // MLOC_21708 // MLOC_61200 // MLOC_63447 // MLOC_74324 // MLOC_61064 // MLOC_56916 // MLOC_12614 // MLOC_63263 // MLOC_71596 // MLOC_62478 // MLOC_5405 // MLOC_58318 // MLOC_58362 // MLOC_67953 // MLOC_69140 // MLOC_74437 // MLOC_70387 // MLOC_66898 // MLOC_8212 // MLOC_51797 // MLOC_15109 // MLOC_70472 // MLOC_10676 // MLOC_81756 // MLOC_14779 // MLOC_21220 // MLOC_1…
GO:0019222	P	regulation of metabolic process	56	791	7.07965	174	15179	6.2e-24	1.4e-22	// MLOC_54618 // MLOC_57764 // MLOC_4945 // MLOC_14130 // MLOC_78748 // MLOC_4966 // MLOC_38307 // MLOC_63263 // MLOC_54589 // MLOC_39527 // MLOC_17726 // MLOC_61490 // MLOC_76271 // MLOC_69668 // MLOC_77003 // MLOC_63742 // MLOC_70387 // MLOC_68297 // MLOC_15678 // MLOC_68299 // MLOC_5354 // MLOC_38932 // MLOC_42821 // MLOC_70472 // MLOC_36367 // MLOC_81756 // MLOC_59 // MLOC_67202 // MLOC_67439…
GO:0006519	P	cellular amino acid and derivative metabolic process	55	791	6.95322	251	15179	4.9e-17	7.3e-16	// MLOC_477 // MLOC_38042 // MLOC_67067 // MLOC_15109 // MLOC_66224 // MLOC_57724 // MLOC_4966 // MLOC_57378 // MLOC_73896 // MLOC_39527 // MLOC_62478 // MLOC_17726 // MLOC_58362 // MLOC_80212 // MLOC_69140 // MLOC_3799 // MLOC_66898 // MLOC_5354 // MLOC_5352 // MLOC_71596 // MLOC_4458 // MLOC_81756 // MLOC_59016 // MLOC_74471 // MLOC_69899 // MLOC_37222 // MLOC_21220 // MLOC_63447 // MLOC_37001 …
GO:0009308	P	amine metabolic process	54	791	6.8268	63	15179	2.6e-39	1e-37	// MLOC_477 // MLOC_38042 // MLOC_67067 // MLOC_15109 // MLOC_66224 // MLOC_57724 // MLOC_4966 // MLOC_57378 // MLOC_73896 // MLOC_39527 // MLOC_62478 // MLOC_17726 // MLOC_58318 // MLOC_58362 // MLOC_80212 // MLOC_69140 // MLOC_3799 // MLOC_78418 // MLOC_66898 // MLOC_5354 // MLOC_5352 // MLOC_71596 // MLOC_4458 // MLOC_81756 // MLOC_54179 // MLOC_59016 // MLOC_37222 // MLOC_21220 // MLOC_63447 …
GO:0031323	P	regulation of cellular metabolic process	54	791	6.8268	154	15179	1.5e-24	3.5e-23	// MLOC_54618 // MLOC_57764 // MLOC_4945 // MLOC_14130 // MLOC_78748 // MLOC_4966 // MLOC_38307 // MLOC_63263 // MLOC_54589 // MLOC_39527 // MLOC_17726 // MLOC_61490 // MLOC_76271 // MLOC_69668 // MLOC_77003 // MLOC_63742 // MLOC_70387 // MLOC_68297 // MLOC_15678 // MLOC_68299 // MLOC_5354 // MLOC_38932 // MLOC_42821 // MLOC_70472 // MLOC_36367 // MLOC_81756 // MLOC_59 // MLOC_74471 // MLOC_67439…
GO:0006464	P	protein modification process	53	791	6.70038	390	15179	2.3e-09	2.6e-08	// MLOC_55615 // MLOC_78748 // MLOC_37729 // MLOC_9826 // MLOC_2862 // MLOC_11730 // MLOC_14209 // MLOC_13663 // MLOC_61940 // MLOC_12220 // MLOC_51885 // MLOC_10080 // MLOC_68297 // MLOC_15677 // MLOC_66898 // MLOC_59055 // MLOC_38932 // MLOC_61989 // MLOC_54306 // MLOC_81756 // MLOC_67799 // MLOC_68105 // MLOC_64046 // MLOC_6537 // MLOC_32179 // MLOC_58318 // MLOC_12725 // MLOC_5580 // MLOC_527…
GO:0006629	P	lipid metabolic process	52	791	6.57396	201	15179	8.8e-19	1.5e-17	// MLOC_14310 // MLOC_43630 // MLOC_57938 // MLOC_44076 // MLOC_44750 // MLOC_72468 // MLOC_63263 // MLOC_62725 // MLOC_58726 // MLOC_26643 // MLOC_70369 // MLOC_68278 // MLOC_59055 // MLOC_51797 // MLOC_37001 // MLOC_70472 // MLOC_21559 // MLOC_54306 // MLOC_59016 // MLOC_79756 // MLOC_37222 // MLOC_14773 // MLOC_54754 // MLOC_20488 // MLOC_32877 // MLOC_73162 // MLOC_37738 // MLOC_36700 // MLOC…
GO:0000003	P	reproduction	51	791	6.44753	74	15179	6.6e-34	2.1e-32	// MLOC_55602 // MLOC_54785 // MLOC_13663 // MLOC_63263 // MLOC_64815 // MLOC_13682 // MLOC_82094 // MLOC_74834 // MLOC_10080 // MLOC_58362 // MLOC_63742 // MLOC_4757 // MLOC_71096 // MLOC_17459 // MLOC_66898 // MLOC_5354 // MLOC_81731 // MLOC_70472 // MLOC_13187 // MLOC_4458 // MLOC_81756 // MLOC_16249 // MLOC_36742 // MLOC_11497 // MLOC_5580 // MLOC_53142 // MLOC_14736 // MLOC_67202 // MLOC_627…
GO:0006091	P	generation of precursor metabolites and energy	51	791	6.44753	95	15179	4.9e-30	1.5e-28	// MLOC_75792 // MLOC_78748 // MLOC_59844 // MLOC_72170 // MLOC_74488 // MLOC_1497 // MLOC_58758 // MLOC_4966 // MLOC_61940 // MLOC_7581 // MLOC_10472 // MLOC_39527 // MLOC_29381 // MLOC_43486 // MLOC_75045 // MLOC_65308 // MLOC_57565 // MLOC_70387 // MLOC_21708 // MLOC_68278 // MLOC_33002 // MLOC_59050 // MLOC_81756 // MLOC_62397 // MLOC_3886 // MLOC_54750 // MLOC_12012 // MLOC_71397 // MLOC_547…
GO:0080090	P	regulation of primary metabolic process	51	791	6.44753	141	15179	9.4e-24	2e-22	// MLOC_54618 // MLOC_57764 // MLOC_4945 // MLOC_14130 // MLOC_78748 // MLOC_4966 // MLOC_38307 // MLOC_63263 // MLOC_54589 // MLOC_39527 // MLOC_17726 // MLOC_61490 // MLOC_76271 // MLOC_69668 // MLOC_77003 // MLOC_63742 // MLOC_68297 // MLOC_15678 // MLOC_68299 // MLOC_38932 // MLOC_42821 // MLOC_70472 // MLOC_36367 // MLOC_81756 // MLOC_59 // MLOC_74471 // MLOC_67439 // MLOC_55173 // MLOC_7386…
GO:0006796	P	phosphate metabolic process	51	791	6.44753	183	15179	1.3e-19	2.4e-18	// MLOC_75792 // MLOC_55615 // MLOC_78748 // MLOC_21708 // MLOC_9826 // MLOC_2862 // MLOC_2842 // MLOC_11730 // MLOC_57724 // MLOC_14209 // MLOC_13663 // MLOC_61940 // MLOC_73896 // MLOC_10080 // MLOC_57565 // MLOC_68297 // MLOC_8212 // MLOC_61989 // MLOC_54306 // MLOC_81756 // MLOC_67799 // MLOC_59 // MLOC_64046 // MLOC_6537 // MLOC_32179 // MLOC_59517 // MLOC_54179 // MLOC_28289 // MLOC_52728 /…
GO:0006793	P	phosphorus metabolic process	51	791	6.44753	183	15179	1.3e-19	2.4e-18	// MLOC_75792 // MLOC_55615 // MLOC_78748 // MLOC_21708 // MLOC_9826 // MLOC_2862 // MLOC_2842 // MLOC_11730 // MLOC_57724 // MLOC_14209 // MLOC_13663 // MLOC_61940 // MLOC_73896 // MLOC_10080 // MLOC_57565 // MLOC_68297 // MLOC_8212 // MLOC_61989 // MLOC_54306 // MLOC_81756 // MLOC_67799 // MLOC_59 // MLOC_64046 // MLOC_6537 // MLOC_32179 // MLOC_59517 // MLOC_54179 // MLOC_28289 // MLOC_52728 /…
GO:0044106	P	cellular amine metabolic process	50	791	6.32111	58	15179	1.5e-36	5.3e-35	// MLOC_477 // MLOC_38042 // MLOC_67067 // MLOC_15109 // MLOC_66224 // MLOC_57724 // MLOC_4966 // MLOC_57378 // MLOC_73896 // MLOC_39527 // MLOC_62478 // MLOC_17726 // MLOC_58362 // MLOC_80212 // MLOC_69140 // MLOC_3799 // MLOC_66898 // MLOC_5354 // MLOC_5352 // MLOC_71596 // MLOC_4458 // MLOC_81756 // MLOC_59016 // MLOC_37222 // MLOC_21220 // MLOC_63447 // MLOC_37001 // MLOC_70893 // MLOC_7581 /…
GO:0043687	P	post-translational protein modification	49	791	6.19469	177	15179	8.7e-19	1.5e-17	// MLOC_55615 // MLOC_78748 // MLOC_37729 // MLOC_9826 // MLOC_2862 // MLOC_11730 // MLOC_14209 // MLOC_13663 // MLOC_61940 // MLOC_12220 // MLOC_10080 // MLOC_68297 // MLOC_51885 // MLOC_59055 // MLOC_38932 // MLOC_61989 // MLOC_54306 // MLOC_81756 // MLOC_67799 // MLOC_68105 // MLOC_64046 // MLOC_6537 // MLOC_32179 // MLOC_53598 // MLOC_5580 // MLOC_52728 // MLOC_8131 // MLOC_12765 // MLOC_3749…
GO:0032787	P	monocarboxylic acid metabolic process	48	791	6.06827	81	15179	8.8e-30	2.5e-28	// MLOC_477 // MLOC_67067 // MLOC_63447 // MLOC_1497 // MLOC_4966 // MLOC_63263 // MLOC_71596 // MLOC_57231 // MLOC_58362 // MLOC_70369 // MLOC_58024 // MLOC_68278 // MLOC_44533 // MLOC_19374 // MLOC_4430 // MLOC_70472 // MLOC_37729 // MLOC_54306 // MLOC_81756 // MLOC_59016 // MLOC_21220 // MLOC_54754 // MLOC_32877 // MLOC_10676 // MLOC_74471 // MLOC_37738 // MLOC_36700 // MLOC_62725 // MLOC_5188…
GO:0060255	P	regulation of macromolecule metabolic process	48	791	6.06827	161	15179	1.6e-19	2.8e-18	// MLOC_54618 // MLOC_57764 // MLOC_4945 // MLOC_14130 // MLOC_78748 // MLOC_4966 // MLOC_38307 // MLOC_63263 // MLOC_54589 // MLOC_39527 // MLOC_17726 // MLOC_61490 // MLOC_76271 // MLOC_69668 // MLOC_77003 // MLOC_63742 // MLOC_68297 // MLOC_15678 // MLOC_68299 // MLOC_38932 // MLOC_42821 // MLOC_70472 // MLOC_36367 // MLOC_81756 // MLOC_59 // MLOC_67439 // MLOC_55173 // MLOC_73862 // MLOC_7139…
GO:0009889	P	regulation of biosynthetic process	47	791	5.94185	141	15179	8.8e-21	1.7e-19	// MLOC_54618 // MLOC_57764 // MLOC_4945 // MLOC_14130 // MLOC_78748 // MLOC_4966 // MLOC_38307 // MLOC_63263 // MLOC_54589 // MLOC_39527 // MLOC_17726 // MLOC_61490 // MLOC_76271 // MLOC_69668 // MLOC_77003 // MLOC_63742 // MLOC_70387 // MLOC_68297 // MLOC_68299 // MLOC_38932 // MLOC_42821 // MLOC_70472 // MLOC_36367 // MLOC_81756 // MLOC_59 // MLOC_67202 // MLOC_55173 // MLOC_73862 // MLOC_7139…
GO:0031326	P	regulation of cellular biosynthetic process	47	791	5.94185	141	15179	8.8e-21	1.7e-19	// MLOC_54618 // MLOC_57764 // MLOC_4945 // MLOC_14130 // MLOC_78748 // MLOC_4966 // MLOC_38307 // MLOC_63263 // MLOC_54589 // MLOC_39527 // MLOC_17726 // MLOC_61490 // MLOC_76271 // MLOC_69668 // MLOC_77003 // MLOC_63742 // MLOC_70387 // MLOC_68297 // MLOC_68299 // MLOC_38932 // MLOC_42821 // MLOC_70472 // MLOC_36367 // MLOC_81756 // MLOC_59 // MLOC_67202 // MLOC_55173 // MLOC_73862 // MLOC_7139…
GO:0006520	P	cellular amino acid metabolic process	46	791	5.81542	58	15179	1.4e-32	4.1e-31	// MLOC_477 // MLOC_38042 // MLOC_67067 // MLOC_15109 // MLOC_66224 // MLOC_57724 // MLOC_4966 // MLOC_57378 // MLOC_73896 // MLOC_39527 // MLOC_17726 // MLOC_58362 // MLOC_80212 // MLOC_3799 // MLOC_66898 // MLOC_5354 // MLOC_5352 // MLOC_4458 // MLOC_81756 // MLOC_59016 // MLOC_21220 // MLOC_63447 // MLOC_37001 // MLOC_70893 // MLOC_7581 // MLOC_10676 // MLOC_14736 // MLOC_67202 // MLOC_43985 /…
GO:0010468	P	regulation of gene expression	46	791	5.81542	161	15179	3.7e-18	5.8e-17	// MLOC_54618 // MLOC_57764 // MLOC_4945 // MLOC_14130 // MLOC_78748 // MLOC_4966 // MLOC_38307 // MLOC_63263 // MLOC_54589 // MLOC_39527 // MLOC_17726 // MLOC_61490 // MLOC_76271 // MLOC_69668 // MLOC_77003 // MLOC_63742 // MLOC_68297 // MLOC_15678 // MLOC_68299 // MLOC_38932 // MLOC_42821 // MLOC_70472 // MLOC_36367 // MLOC_81756 // MLOC_59 // MLOC_55173 // MLOC_73862 // MLOC_71397 // MLOC_6040…
GO:0009790	P	embryonic development	45	791	5.689	48	15179	4.5e-34	1.5e-32	// MLOC_21457 // MLOC_55602 // MLOC_12321 // MLOC_54785 // MLOC_57724 // MLOC_63263 // MLOC_56053 // MLOC_64815 // MLOC_13682 // MLOC_82094 // MLOC_63742 // MLOC_4757 // MLOC_17459 // MLOC_66898 // MLOC_5354 // MLOC_81731 // MLOC_70472 // MLOC_13187 // MLOC_4458 // MLOC_81756 // MLOC_16249 // MLOC_36742 // MLOC_11497 // MLOC_50953 // MLOC_54754 // MLOC_14736 // MLOC_67202 // MLOC_20608 // MLOC_79…
GO:0010033	P	response to organic substance	45	791	5.689	53	15179	8.5e-33	2.6e-31	// MLOC_78748 // MLOC_21708 // MLOC_72644 // MLOC_55142 // MLOC_66224 // MLOC_51450 // MLOC_61064 // MLOC_61200 // MLOC_14209 // MLOC_54589 // MLOC_63361 // MLOC_64229 // MLOC_76271 // MLOC_79084 // MLOC_79641 // MLOC_63742 // MLOC_58024 // MLOC_68299 // MLOC_5352 // MLOC_13045 // MLOC_50953 // MLOC_59646 // MLOC_23044 // MLOC_8131 // MLOC_64672 // MLOC_74471 // MLOC_51884 // MLOC_12725 // MLOC_4…
GO:0010556	P	regulation of macromolecule biosynthetic process	44	791	5.56258	141	15179	1.3e-18	2.1e-17	// MLOC_54618 // MLOC_57764 // MLOC_4945 // MLOC_14130 // MLOC_78748 // MLOC_4966 // MLOC_38307 // MLOC_63263 // MLOC_54589 // MLOC_39527 // MLOC_17726 // MLOC_61490 // MLOC_76271 // MLOC_69668 // MLOC_77003 // MLOC_63742 // MLOC_68297 // MLOC_68299 // MLOC_38932 // MLOC_42821 // MLOC_70472 // MLOC_36367 // MLOC_81756 // MLOC_59 // MLOC_55173 // MLOC_73862 // MLOC_71397 // MLOC_60401 // MLOC_2304…
GO:0032774	P	RNA biosynthetic process	43	791	5.43616	84	15179	7.2e-25	1.8e-23	// MLOC_78748 // MLOC_57764 // MLOC_4945 // MLOC_14130 // MLOC_68844 // MLOC_38307 // MLOC_63263 // MLOC_21457 // MLOC_39527 // MLOC_17726 // MLOC_61490 // MLOC_76271 // MLOC_77003 // MLOC_63742 // MLOC_68297 // MLOC_68299 // MLOC_38932 // MLOC_42821 // MLOC_70472 // MLOC_36367 // MLOC_81756 // MLOC_59016 // MLOC_55173 // MLOC_73862 // MLOC_71397 // MLOC_59 // MLOC_23044 // MLOC_7581 // MLOC_5895…
GO:0006351	P	transcription, DNA-dependent	43	791	5.43616	84	15179	7.2e-25	1.8e-23	// MLOC_78748 // MLOC_57764 // MLOC_4945 // MLOC_14130 // MLOC_68844 // MLOC_38307 // MLOC_63263 // MLOC_21457 // MLOC_39527 // MLOC_17726 // MLOC_61490 // MLOC_76271 // MLOC_77003 // MLOC_63742 // MLOC_68297 // MLOC_68299 // MLOC_38932 // MLOC_42821 // MLOC_70472 // MLOC_36367 // MLOC_81756 // MLOC_59016 // MLOC_55173 // MLOC_73862 // MLOC_71397 // MLOC_59 // MLOC_23044 // MLOC_7581 // MLOC_5895…
GO:0044255	P	cellular lipid metabolic process	43	791	5.43616	92	15179	1.2e-23	2.5e-22	// MLOC_51757 // MLOC_43630 // MLOC_44750 // MLOC_72468 // MLOC_63263 // MLOC_70369 // MLOC_68278 // MLOC_59055 // MLOC_51797 // MLOC_37001 // MLOC_70472 // MLOC_37729 // MLOC_54306 // MLOC_59016 // MLOC_37222 // MLOC_54754 // MLOC_20488 // MLOC_32877 // MLOC_73162 // MLOC_37738 // MLOC_36700 // MLOC_70920 // MLOC_65398 // MLOC_51884 // MLOC_62700 // MLOC_51097 // MLOC_62725 // MLOC_10472 // MLOC…
GO:0006350	P	transcription	43	791	5.43616	281	15179	3.5e-09	3.9e-08	// MLOC_78748 // MLOC_57764 // MLOC_4945 // MLOC_14130 // MLOC_68844 // MLOC_38307 // MLOC_63263 // MLOC_21457 // MLOC_39527 // MLOC_17726 // MLOC_61490 // MLOC_76271 // MLOC_77003 // MLOC_63742 // MLOC_68297 // MLOC_68299 // MLOC_38932 // MLOC_42821 // MLOC_70472 // MLOC_36367 // MLOC_81756 // MLOC_59016 // MLOC_55173 // MLOC_73862 // MLOC_71397 // MLOC_59 // MLOC_23044 // MLOC_7581 // MLOC_5895…
GO:0051171	P	regulation of nitrogen compound metabolic process	42	791	5.30973	140	15179	2.5e-17	3.8e-16	// MLOC_78748 // MLOC_57764 // MLOC_4945 // MLOC_14130 // MLOC_68844 // MLOC_38307 // MLOC_63263 // MLOC_39527 // MLOC_17726 // MLOC_61490 // MLOC_76271 // MLOC_77003 // MLOC_63742 // MLOC_70387 // MLOC_68297 // MLOC_15678 // MLOC_68299 // MLOC_38932 // MLOC_42821 // MLOC_70472 // MLOC_36367 // MLOC_81756 // MLOC_59 // MLOC_67439 // MLOC_55173 // MLOC_73862 // MLOC_71397 // MLOC_23044 // MLOC_758…
GO:0051252	P	regulation of RNA metabolic process	41	791	5.18331	80	15179	8.8e-24	1.9e-22	// MLOC_78748 // MLOC_57764 // MLOC_4945 // MLOC_14130 // MLOC_68844 // MLOC_38307 // MLOC_63263 // MLOC_39527 // MLOC_17726 // MLOC_61490 // MLOC_76271 // MLOC_77003 // MLOC_63742 // MLOC_68297 // MLOC_15678 // MLOC_68299 // MLOC_38932 // MLOC_42821 // MLOC_70472 // MLOC_36367 // MLOC_81756 // MLOC_59 // MLOC_67439 // MLOC_55173 // MLOC_73862 // MLOC_71397 // MLOC_23044 // MLOC_7581 // MLOC_5895…
GO:0019219	P	regulation of nucleobase, nucleoside, nucleotide and nucleic acid metabolic process	41	791	5.18331	140	15179	1.2e-16	1.8e-15	// MLOC_78748 // MLOC_57764 // MLOC_4945 // MLOC_14130 // MLOC_68844 // MLOC_38307 // MLOC_63263 // MLOC_39527 // MLOC_17726 // MLOC_61490 // MLOC_76271 // MLOC_77003 // MLOC_63742 // MLOC_68297 // MLOC_15678 // MLOC_68299 // MLOC_38932 // MLOC_42821 // MLOC_70472 // MLOC_36367 // MLOC_81756 // MLOC_59 // MLOC_67439 // MLOC_55173 // MLOC_73862 // MLOC_71397 // MLOC_23044 // MLOC_7581 // MLOC_5895…
GO:0016310	P	phosphorylation	41	791	5.18331	156	15179	2.9e-15	4e-14	// MLOC_75792 // MLOC_55615 // MLOC_21708 // MLOC_9826 // MLOC_2862 // MLOC_2842 // MLOC_11730 // MLOC_14209 // MLOC_13663 // MLOC_61940 // MLOC_10080 // MLOC_57565 // MLOC_8212 // MLOC_61989 // MLOC_54306 // MLOC_62298 // MLOC_67799 // MLOC_59 // MLOC_64046 // MLOC_6537 // MLOC_32179 // MLOC_54179 // MLOC_28289 // MLOC_52728 // MLOC_8131 // MLOC_12765 // MLOC_37499 // MLOC_34855 // MLOC_51885 //…
GO:0008610	P	lipid biosynthetic process	39	791	4.93047	77	15179	1.5e-22	3.2e-21	// MLOC_51757 // MLOC_43630 // MLOC_44750 // MLOC_72468 // MLOC_63263 // MLOC_70369 // MLOC_68278 // MLOC_59055 // MLOC_51797 // MLOC_37001 // MLOC_70472 // MLOC_37729 // MLOC_54306 // MLOC_59016 // MLOC_37222 // MLOC_54754 // MLOC_20488 // MLOC_32877 // MLOC_73162 // MLOC_37738 // MLOC_36700 // MLOC_57938 // MLOC_51884 // MLOC_62700 // MLOC_51097 // MLOC_62725 // MLOC_43985 // MLOC_45674 // MLOC…
GO:0006355	P	regulation of transcription, DNA-dependent	39	791	4.93047	80	15179	4.5e-22	8.8e-21	// MLOC_78748 // MLOC_57764 // MLOC_4945 // MLOC_14130 // MLOC_68844 // MLOC_38307 // MLOC_63263 // MLOC_39527 // MLOC_17726 // MLOC_61490 // MLOC_76271 // MLOC_77003 // MLOC_63742 // MLOC_68297 // MLOC_68299 // MLOC_38932 // MLOC_42821 // MLOC_70472 // MLOC_36367 // MLOC_81756 // MLOC_59 // MLOC_55173 // MLOC_73862 // MLOC_71397 // MLOC_23044 // MLOC_7581 // MLOC_58950 // MLOC_67202 // MLOC_1022…
GO:0045449	P	regulation of transcription	39	791	4.93047	140	15179	2.8e-15	3.9e-14	// MLOC_78748 // MLOC_57764 // MLOC_4945 // MLOC_14130 // MLOC_68844 // MLOC_38307 // MLOC_63263 // MLOC_39527 // MLOC_17726 // MLOC_61490 // MLOC_76271 // MLOC_77003 // MLOC_63742 // MLOC_68297 // MLOC_68299 // MLOC_38932 // MLOC_42821 // MLOC_70472 // MLOC_36367 // MLOC_81756 // MLOC_59 // MLOC_55173 // MLOC_73862 // MLOC_71397 // MLOC_23044 // MLOC_7581 // MLOC_58950 // MLOC_67202 // MLOC_1022…
GO:0016053	P	organic acid biosynthetic process	37	791	4.67762	101	15179	1e-17	1.6e-16	// MLOC_38042 // MLOC_81070 // MLOC_57724 // MLOC_57378 // MLOC_73896 // MLOC_39527 // MLOC_17726 // MLOC_80212 // MLOC_68278 // MLOC_66898 // MLOC_15109 // MLOC_4458 // MLOC_81756 // MLOC_59016 // MLOC_67202 // MLOC_21220 // MLOC_59406 // MLOC_70893 // MLOC_7581 // MLOC_10676 // MLOC_14736 // MLOC_74471 // MLOC_36700 // MLOC_51884 // MLOC_12725 // MLOC_51097 // MLOC_44278 // MLOC_43985 // MLOC_5…
GO:0046394	P	carboxylic acid biosynthetic process	37	791	4.67762	101	15179	1e-17	1.6e-16	// MLOC_38042 // MLOC_81070 // MLOC_57724 // MLOC_57378 // MLOC_73896 // MLOC_39527 // MLOC_17726 // MLOC_80212 // MLOC_68278 // MLOC_66898 // MLOC_15109 // MLOC_4458 // MLOC_81756 // MLOC_59016 // MLOC_67202 // MLOC_21220 // MLOC_59406 // MLOC_70893 // MLOC_7581 // MLOC_10676 // MLOC_14736 // MLOC_74471 // MLOC_36700 // MLOC_51884 // MLOC_12725 // MLOC_51097 // MLOC_44278 // MLOC_43985 // MLOC_5…
GO:0006396	P	RNA processing	36	791	4.5512	53	15179	4.1e-24	9.5e-23	// MLOC_78748 // MLOC_21457 // MLOC_11717 // MLOC_12321 // MLOC_24802 // MLOC_64231 // MLOC_63263 // MLOC_63742 // MLOC_68297 // MLOC_56671 // MLOC_59669 // MLOC_4458 // MLOC_81756 // MLOC_36825 // MLOC_53905 // MLOC_54570 // MLOC_58975 // MLOC_54179 // MLOC_5664 // MLOC_54754 // MLOC_55893 // MLOC_77609 // MLOC_67202 // MLOC_7105 // MLOC_59814 // MLOC_67302 // MLOC_12725 // MLOC_58312 // MLOC_77…
GO:0019748	P	secondary metabolic process	36	791	4.5512	73	15179	1.3e-20	2.5e-19	// MLOC_78748 // MLOC_67067 // MLOC_477 // MLOC_61940 // MLOC_17726 // MLOC_16742 // MLOC_4012 // MLOC_68278 // MLOC_66898 // MLOC_59055 // MLOC_51797 // MLOC_37729 // MLOC_54306 // MLOC_59016 // MLOC_69899 // MLOC_71397 // MLOC_54754 // MLOC_20488 // MLOC_36989 // MLOC_74471 // MLOC_39436 // MLOC_51097 // MLOC_50897 // MLOC_51254 // MLOC_4297 // MLOC_12689 // MLOC_81070 // MLOC_61200 // MLOC_518…
GO:0009719	P	response to endogenous stimulus	34	791	4.29836	119	15179	9.3e-14	1.2e-12	// MLOC_72644 // MLOC_55142 // MLOC_66224 // MLOC_51450 // MLOC_61200 // MLOC_14209 // MLOC_54589 // MLOC_63361 // MLOC_64229 // MLOC_76271 // MLOC_79084 // MLOC_79641 // MLOC_15677 // MLOC_13045 // MLOC_59646 // MLOC_23044 // MLOC_8131 // MLOC_64672 // MLOC_74471 // MLOC_51884 // MLOC_12725 // MLOC_45120 // MLOC_50994 // MLOC_56018 // MLOC_58318 // MLOC_33267 // MLOC_73174 // MLOC_16521 // MLOC_…
GO:0009607	P	response to biotic stimulus	32	791	4.04551	93	15179	7.1e-15	9.8e-14	// MLOC_78748 // MLOC_21708 // MLOC_72170 // MLOC_57334 // MLOC_14209 // MLOC_12220 // MLOC_58318 // MLOC_58362 // MLOC_4012 // MLOC_63742 // MLOC_58024 // MLOC_59050 // MLOC_5174 // MLOC_45046 // MLOC_50953 // MLOC_7581 // MLOC_64046 // MLOC_38210 // MLOC_74471 // MLOC_51884 // MLOC_12725 // MLOC_174 // MLOC_51254 // MLOC_3799 // MLOC_65308 // MLOC_37050 // MLOC_69572 // MLOC_4786 // MLOC_59161 …
GO:0009057	P	macromolecule catabolic process	32	791	4.04551	170	15179	5.1e-09	5.5e-08	// MLOC_69929 // MLOC_59844 // MLOC_11717 // MLOC_1497 // MLOC_50398 // MLOC_4966 // MLOC_61940 // MLOC_17726 // MLOC_21708 // MLOC_16742 // MLOC_58024 // MLOC_56671 // MLOC_44533 // MLOC_72170 // MLOC_54306 // MLOC_59016 // MLOC_54750 // MLOC_71397 // MLOC_50953 // MLOC_54754 // MLOC_11129 // MLOC_36989 // MLOC_10676 // MLOC_39436 // MLOC_12984 // MLOC_38258 // MLOC_65308 // MLOC_12689 // MLOC_4…
GO:0044265	P	cellular macromolecule catabolic process	31	791	3.91909	57	15179	7.4e-19	1.3e-17	// MLOC_69929 // MLOC_59844 // MLOC_11717 // MLOC_1497 // MLOC_4966 // MLOC_61940 // MLOC_17726 // MLOC_21708 // MLOC_16742 // MLOC_58024 // MLOC_56671 // MLOC_44533 // MLOC_72170 // MLOC_54306 // MLOC_59016 // MLOC_54750 // MLOC_71397 // MLOC_50953 // MLOC_54754 // MLOC_11129 // MLOC_36989 // MLOC_10676 // MLOC_39436 // MLOC_12984 // MLOC_38258 // MLOC_65308 // MLOC_12689 // MLOC_4012 // MLOC_79…
GO:0006952	P	defense response	31	791	3.91909	60	15179	2.3e-18	3.7e-17	// MLOC_78748 // MLOC_72170 // MLOC_57334 // MLOC_14209 // MLOC_7716 // MLOC_12220 // MLOC_66576 // MLOC_38183 // MLOC_58362 // MLOC_63742 // MLOC_15678 // MLOC_19358 // MLOC_59050 // MLOC_60401 // MLOC_64046 // MLOC_7581 // MLOC_5174 // MLOC_38210 // MLOC_74471 // MLOC_10176 // MLOC_12725 // MLOC_4581 // MLOC_174 // MLOC_51254 // MLOC_58318 // MLOC_16521 // MLOC_56811 // MLOC_4786 // MLOC_79756 …
GO:0051641	P	cellular localization	31	791	3.91909	69	15179	5e-17	7.3e-16	// MLOC_67080 // MLOC_78748 // MLOC_22343 // MLOC_37729 // MLOC_63263 // MLOC_68297 // MLOC_56671 // MLOC_77330 // MLOC_70472 // MLOC_54306 // MLOC_81756 // MLOC_59016 // MLOC_67202 // MLOC_58975 // MLOC_54754 // MLOC_14916 // MLOC_74471 // MLOC_10655 // MLOC_56116 // MLOC_62913 // MLOC_10208 // MLOC_43985 // MLOC_17068 // MLOC_45674 // MLOC_18714 // MLOC_12689 // MLOC_62298 // MLOC_79756 // MLOC…
GO:0009309	P	amine biosynthetic process	30	791	3.79267	33	15179	7.5e-23	1.6e-21	// MLOC_38042 // MLOC_66224 // MLOC_57724 // MLOC_57378 // MLOC_73896 // MLOC_39527 // MLOC_62478 // MLOC_17726 // MLOC_80212 // MLOC_69140 // MLOC_66898 // MLOC_15109 // MLOC_71596 // MLOC_4458 // MLOC_59016 // MLOC_70893 // MLOC_7581 // MLOC_10676 // MLOC_14736 // MLOC_67202 // MLOC_12725 // MLOC_51097 // MLOC_44278 // MLOC_43985 // MLOC_59315 // MLOC_25403 // MLOC_81070 // MLOC_81818 // MLOC_7…
GO:0006468	P	protein amino acid phosphorylation	30	791	3.79267	132	15179	3.3e-10	3.9e-09	// MLOC_55615 // MLOC_9826 // MLOC_2862 // MLOC_11730 // MLOC_14209 // MLOC_13663 // MLOC_61940 // MLOC_10080 // MLOC_59055 // MLOC_61989 // MLOC_54306 // MLOC_62298 // MLOC_67799 // MLOC_64046 // MLOC_6537 // MLOC_32179 // MLOC_28289 // MLOC_52728 // MLOC_12765 // MLOC_37499 // MLOC_51885 // MLOC_52314 // MLOC_61891 // MLOC_68949 // MLOC_72258 // MLOC_10471 // MLOC_31697 // MLOC_55382 // MLOC_51…
GO:0015979	P	photosynthesis	29	791	3.66625	31	15179	2.3e-22	4.6e-21	// MLOC_78748 // MLOC_74488 // MLOC_58758 // MLOC_61940 // MLOC_39527 // MLOC_29381 // MLOC_70387 // MLOC_68297 // MLOC_5354 // MLOC_81756 // MLOC_59016 // MLOC_62397 // MLOC_12012 // MLOC_71397 // MLOC_50953 // MLOC_54754 // MLOC_8394 // MLOC_8131 // MLOC_11877 // MLOC_37738 // MLOC_39436 // MLOC_4813 // MLOC_21149 // MLOC_45674 // MLOC_10472 // MLOC_69498 // MLOC_71107 // MLOC_7581 // MLOC_39888
GO:0009725	P	response to hormone stimulus	29	791	3.66625	50	15179	2.7e-18	4.3e-17	// MLOC_72644 // MLOC_55142 // MLOC_66224 // MLOC_51450 // MLOC_14209 // MLOC_54589 // MLOC_63361 // MLOC_64229 // MLOC_76271 // MLOC_79084 // MLOC_79641 // MLOC_15677 // MLOC_13045 // MLOC_59646 // MLOC_23044 // MLOC_8131 // MLOC_64672 // MLOC_12725 // MLOC_45120 // MLOC_56018 // MLOC_58318 // MLOC_33267 // MLOC_73174 // MLOC_16521 // MLOC_61200 // MLOC_79756 // MLOC_65957 // MLOC_3959 // MLOC_6…
GO:0006811	P	ion transport	29	791	3.66625	67	15179	1.1e-15	1.6e-14	// MLOC_54524 // MLOC_75792 // MLOC_53038 // MLOC_21708 // MLOC_22343 // MLOC_13110 // MLOC_25879 // MLOC_61940 // MLOC_11460 // MLOC_16643 // MLOC_52671 // MLOC_52756 // MLOC_58362 // MLOC_3799 // MLOC_56157 // MLOC_14779 // MLOC_13175 // MLOC_65942 // MLOC_50953 // MLOC_74478 // MLOC_64229 // MLOC_20729 // MLOC_56261 // MLOC_26352 // MLOC_44488 // MLOC_68949 // MLOC_10778 // MLOC_33002 // MLOC_…
GO:0051649	P	establishment of localization in cell	29	791	3.66625	69	15179	2.1e-15	2.9e-14	// MLOC_67080 // MLOC_78748 // MLOC_22343 // MLOC_37729 // MLOC_63263 // MLOC_68297 // MLOC_56671 // MLOC_77330 // MLOC_70472 // MLOC_54306 // MLOC_81756 // MLOC_59016 // MLOC_67202 // MLOC_58975 // MLOC_54754 // MLOC_14916 // MLOC_74471 // MLOC_10655 // MLOC_56116 // MLOC_62913 // MLOC_10208 // MLOC_43985 // MLOC_17068 // MLOC_45674 // MLOC_18714 // MLOC_12689 // MLOC_3959 // MLOC_62509 // MLOC_…
GO:0033036	P	macromolecule localization	27	791	3.4134	97	15179	5.5e-11	6.6e-10	// MLOC_67080 // MLOC_78644 // MLOC_37729 // MLOC_56671 // MLOC_19374 // MLOC_70472 // MLOC_62298 // MLOC_59016 // MLOC_67202 // MLOC_58975 // MLOC_74471 // MLOC_10655 // MLOC_12725 // MLOC_56116 // MLOC_70429 // MLOC_10208 // MLOC_43985 // MLOC_62509 // MLOC_45674 // MLOC_18714 // MLOC_12689 // MLOC_67953 // MLOC_79756 // MLOC_17029 // MLOC_62913 // MLOC_77330 // MLOC_3272
GO:0008652	P	cellular amino acid biosynthetic process	26	791	3.28698	29	15179	7.1e-20	1.3e-18	// MLOC_38042 // MLOC_57724 // MLOC_57378 // MLOC_73896 // MLOC_39527 // MLOC_17726 // MLOC_80212 // MLOC_66898 // MLOC_15109 // MLOC_4458 // MLOC_59016 // MLOC_70893 // MLOC_7581 // MLOC_10676 // MLOC_14736 // MLOC_67202 // MLOC_12725 // MLOC_51097 // MLOC_44278 // MLOC_43985 // MLOC_59315 // MLOC_25403 // MLOC_81070 // MLOC_81818 // MLOC_73913 // MLOC_14916
GO:0065008	P	regulation of biological quality	25	791	3.16056	69	15179	2.6e-12	3.3e-11	// MLOC_54179 // MLOC_51450 // MLOC_67890 // MLOC_4966 // MLOC_72468 // MLOC_11460 // MLOC_13175 // MLOC_81756 // MLOC_21220 // MLOC_10856 // MLOC_73220 // MLOC_12725 // MLOC_44488 // MLOC_68949 // MLOC_52004 // MLOC_58318 // MLOC_10778 // MLOC_54983 // MLOC_68767 // MLOC_55382 // MLOC_6659 // MLOC_61200 // MLOC_79756 // MLOC_75335 // MLOC_55037
GO:0007165	P	signal transduction	24	791	3.03413	185	15179	0.00011	0.0008	// MLOC_54524 // MLOC_2842 // MLOC_11730 // MLOC_54589 // MLOC_79084 // MLOC_44533 // MLOC_71747 // MLOC_13045 // MLOC_23044 // MLOC_8131 // MLOC_38210 // MLOC_74471 // MLOC_55382 // MLOC_69381 // MLOC_70429 // MLOC_81154 // MLOC_68949 // MLOC_50994 // MLOC_58318 // MLOC_12725 // MLOC_33267 // MLOC_73174 // MLOC_61200 // MLOC_79756
GO:0018130	P	heterocycle biosynthetic process	23	791	2.90771	23	15179	2e-18	3.2e-17	// MLOC_38042 // MLOC_61064 // MLOC_12220 // MLOC_62478 // MLOC_69140 // MLOC_70387 // MLOC_51797 // MLOC_15109 // MLOC_71596 // MLOC_21220 // MLOC_71397 // MLOC_59406 // MLOC_54754 // MLOC_54774 // MLOC_11877 // MLOC_43985 // MLOC_51097 // MLOC_58312 // MLOC_51098 // MLOC_58318 // MLOC_45674 // MLOC_76419 // MLOC_39121
GO:0006508	P	proteolysis	23	791	2.90771	158	15179	3.1e-05	0.00024	// MLOC_78748 // MLOC_21708 // MLOC_50398 // MLOC_4966 // MLOC_57378 // MLOC_56296 // MLOC_58024 // MLOC_68297 // MLOC_861 // MLOC_44533 // MLOC_72860 // MLOC_11129 // MLOC_62143 // MLOC_60480 // MLOC_75024 // MLOC_7328 // MLOC_64978 // MLOC_65308 // MLOC_10472 // MLOC_1181 // MLOC_70441 // MLOC_4012 // MLOC_6367
GO:0009605	P	response to external stimulus	22	791	2.78129	71	15179	6.2e-10	7.3e-09	// MLOC_55583 // MLOC_17459 // MLOC_66898 // MLOC_5174 // MLOC_23396 // MLOC_23044 // MLOC_55893 // MLOC_53142 // MLOC_74526 // MLOC_74471 // MLOC_57323 // MLOC_54648 // MLOC_51884 // MLOC_68949 // MLOC_58318 // MLOC_59127 // MLOC_81070 // MLOC_69572 // MLOC_68299 // MLOC_79756 // MLOC_16792 // MLOC_65957
GO:0046907	P	intracellular transport	21	791	2.65487	52	15179	2.8e-11	3.5e-10	// MLOC_17068 // MLOC_67080 // MLOC_45674 // MLOC_18714 // MLOC_62913 // MLOC_22343 // MLOC_56671 // MLOC_74471 // MLOC_12689 // MLOC_10655 // MLOC_70472 // MLOC_59016 // MLOC_62509 // MLOC_77330 // MLOC_3272 // MLOC_67202 // MLOC_58975 // MLOC_43985 // MLOC_14916 // MLOC_10208 // MLOC_56116
GO:0008104	P	protein localization	21	791	2.65487	97	15179	3e-07	3e-06	// MLOC_59016 // MLOC_45674 // MLOC_18714 // MLOC_62913 // MLOC_56671 // MLOC_37729 // MLOC_74471 // MLOC_12689 // MLOC_10655 // MLOC_62298 // MLOC_70472 // MLOC_62509 // MLOC_56116 // MLOC_77330 // MLOC_3272 // MLOC_70429 // MLOC_67202 // MLOC_58975 // MLOC_43985 // MLOC_10208 // MLOC_17029
GO:0045184	P	establishment of protein localization	20	791	2.52845	95	15179	8.4e-07	7.9e-06	// MLOC_59016 // MLOC_45674 // MLOC_18714 // MLOC_62913 // MLOC_56671 // MLOC_37729 // MLOC_74471 // MLOC_12689 // MLOC_10655 // MLOC_70472 // MLOC_62509 // MLOC_56116 // MLOC_77330 // MLOC_3272 // MLOC_70429 // MLOC_67202 // MLOC_58975 // MLOC_43985 // MLOC_10208 // MLOC_17029
GO:0015031	P	protein transport	20	791	2.52845	95	15179	8.4e-07	7.9e-06	// MLOC_59016 // MLOC_45674 // MLOC_18714 // MLOC_62913 // MLOC_56671 // MLOC_37729 // MLOC_74471 // MLOC_12689 // MLOC_10655 // MLOC_70472 // MLOC_62509 // MLOC_56116 // MLOC_77330 // MLOC_3272 // MLOC_70429 // MLOC_67202 // MLOC_58975 // MLOC_43985 // MLOC_10208 // MLOC_17029
GO:0009653	P	anatomical structure morphogenesis	19	791	2.40202	32	15179	1.4e-12	1.8e-11	// MLOC_10783 // MLOC_62693 // MLOC_10406 // MLOC_37729 // MLOC_52545 // MLOC_43985 // MLOC_54983 // MLOC_62725 // MLOC_80830 // MLOC_37738 // MLOC_12725 // MLOC_63263 // MLOC_18714 // MLOC_63361 // MLOC_7581 // MLOC_54750 // MLOC_68949 // MLOC_52004 // MLOC_5580
GO:0070727	P	cellular macromolecule localization	19	791	2.40202	39	15179	2e-11	2.5e-10	// MLOC_59016 // MLOC_45674 // MLOC_18714 // MLOC_62913 // MLOC_56671 // MLOC_74471 // MLOC_12689 // MLOC_10655 // MLOC_62298 // MLOC_70472 // MLOC_62509 // MLOC_77330 // MLOC_79756 // MLOC_3272 // MLOC_67202 // MLOC_58975 // MLOC_43985 // MLOC_10208 // MLOC_56116
GO:0033013	P	tetrapyrrole metabolic process	18	791	2.2756	20	15179	3.5e-14	4.7e-13	// MLOC_12220 // MLOC_45674 // MLOC_51098 // MLOC_70387 // MLOC_11877 // MLOC_43985 // MLOC_51797 // MLOC_55795 // MLOC_76419 // MLOC_71397 // MLOC_51097 // MLOC_58312 // MLOC_39121 // MLOC_54774 // MLOC_74437 // MLOC_21220 // MLOC_59406 // MLOC_54754
GO:0007242	P	intracellular signaling cascade	18	791	2.2756	35	15179	3.3e-11	4.1e-10	// MLOC_23044 // MLOC_8131 // MLOC_33267 // MLOC_38210 // MLOC_74471 // MLOC_73174 // MLOC_11730 // MLOC_61200 // MLOC_12725 // MLOC_54589 // MLOC_79756 // MLOC_70429 // MLOC_44533 // MLOC_13045 // MLOC_68949 // MLOC_50994 // MLOC_79084 // MLOC_58318
GO:0034613	P	cellular protein localization	18	791	2.2756	39	15179	1.3e-10	1.6e-09	// MLOC_59016 // MLOC_45674 // MLOC_18714 // MLOC_62913 // MLOC_56671 // MLOC_74471 // MLOC_12689 // MLOC_10655 // MLOC_62298 // MLOC_70472 // MLOC_62509 // MLOC_77330 // MLOC_3272 // MLOC_67202 // MLOC_58975 // MLOC_43985 // MLOC_10208 // MLOC_56116
GO:0006812	P	cation transport	18	791	2.2756	53	15179	6.9e-09	7.5e-08	// MLOC_75792 // MLOC_10778 // MLOC_33002 // MLOC_53038 // MLOC_21708 // MLOC_3799 // MLOC_64229 // MLOC_20729 // MLOC_68949 // MLOC_25879 // MLOC_15034 // MLOC_13110 // MLOC_61940 // MLOC_14779 // MLOC_11460 // MLOC_44488 // MLOC_65942 // MLOC_13175
GO:0006575	P	cellular amino acid derivative metabolic process	17	791	2.14918	29	15179	2.5e-11	3.1e-10	// MLOC_70893 // MLOC_477 // MLOC_67067 // MLOC_74471 // MLOC_66224 // MLOC_81070 // MLOC_66898 // MLOC_71596 // MLOC_61200 // MLOC_81756 // MLOC_79756 // MLOC_62478 // MLOC_23760 // MLOC_69899 // MLOC_37222 // MLOC_21220 // MLOC_69140
GO:0006886	P	intracellular protein transport	17	791	2.14918	39	15179	8.7e-10	1e-08	// MLOC_59016 // MLOC_45674 // MLOC_18714 // MLOC_62913 // MLOC_56671 // MLOC_74471 // MLOC_12689 // MLOC_10655 // MLOC_70472 // MLOC_62509 // MLOC_77330 // MLOC_3272 // MLOC_67202 // MLOC_58975 // MLOC_43985 // MLOC_10208 // MLOC_56116
GO:0033014	P	tetrapyrrole biosynthetic process	16	791	2.02276	17	15179	6e-13	7.9e-12	// MLOC_45674 // MLOC_21220 // MLOC_70387 // MLOC_11877 // MLOC_43985 // MLOC_51797 // MLOC_12220 // MLOC_76419 // MLOC_51097 // MLOC_58312 // MLOC_39121 // MLOC_54774 // MLOC_51098 // MLOC_71397 // MLOC_59406 // MLOC_54754
GO:0006778	P	porphyrin metabolic process	16	791	2.02276	18	15179	1.1e-12	1.4e-11	// MLOC_45674 // MLOC_51098 // MLOC_70387 // MLOC_11877 // MLOC_51797 // MLOC_55795 // MLOC_76419 // MLOC_71397 // MLOC_51097 // MLOC_58312 // MLOC_39121 // MLOC_54774 // MLOC_74437 // MLOC_21220 // MLOC_59406 // MLOC_54754
GO:0006779	P	porphyrin biosynthetic process	14	791	1.76991	15	15179	1.9e-11	2.3e-10	// MLOC_45674 // MLOC_21220 // MLOC_70387 // MLOC_11877 // MLOC_51797 // MLOC_76419 // MLOC_51097 // MLOC_58312 // MLOC_39121 // MLOC_54774 // MLOC_51098 // MLOC_71397 // MLOC_59406 // MLOC_54754
GO:0048869	P	cellular developmental process	14	791	1.76991	25	15179	2.3e-09	2.6e-08	// MLOC_23044 // MLOC_62913 // MLOC_62693 // MLOC_10406 // MLOC_56671 // MLOC_68778 // MLOC_80830 // MLOC_63263 // MLOC_63361 // MLOC_7581 // MLOC_54750 // MLOC_68949 // MLOC_52004 // MLOC_52545
GO:0006979	P	response to oxidative stress	13	791	1.64349	24	15179	1.2e-08	1.2e-07	// MLOC_63263 // MLOC_14409 // MLOC_72170 // MLOC_38210 // MLOC_79981 // MLOC_54785 // MLOC_39127 // MLOC_6127 // MLOC_70429 // MLOC_13927 // MLOC_13045 // MLOC_67890 // MLOC_45046
GO:0006457	P	protein folding	13	791	1.64349	46	15179	4.8e-06	4.2e-05	// MLOC_4297 // MLOC_13045 // MLOC_37729 // MLOC_75447 // MLOC_66031 // MLOC_57334 // MLOC_72468 // MLOC_17029 // MLOC_61007 // MLOC_67890 // MLOC_82094 // MLOC_44278 // MLOC_3272
GO:0007154	P	cell communication	13	791	1.64349	188	15179	0.2	1	// MLOC_8131 // MLOC_53142 // MLOC_55583 // MLOC_68299 // MLOC_54648 // MLOC_13663 // MLOC_62298 // MLOC_79756 // MLOC_16792 // MLOC_74526 // MLOC_58318 // MLOC_79084 // MLOC_10080
GO:0030154	P	cell differentiation	12	791	1.51707	18	15179	7.6e-09	8.1e-08	// MLOC_23044 // MLOC_62913 // MLOC_7581 // MLOC_10406 // MLOC_56671 // MLOC_68778 // MLOC_80830 // MLOC_63263 // MLOC_63361 // MLOC_54750 // MLOC_68949 // MLOC_52545
GO:0015980	P	energy derivation by oxidation of organic compounds	12	791	1.51707	18	15179	7.6e-09	8.1e-08	// MLOC_57565 // MLOC_65308 // MLOC_36959 // MLOC_34855 // MLOC_59050 // MLOC_65883 // MLOC_34251 // MLOC_43486 // MLOC_3886 // MLOC_66305 // MLOC_51254 // MLOC_75045
GO:0016311	P	dephosphorylation	12	791	1.51707	27	15179	2.3e-07	2.3e-06	// MLOC_78748 // MLOC_8131 // MLOC_68297 // MLOC_67738 // MLOC_70920 // MLOC_65398 // MLOC_81756 // MLOC_73896 // MLOC_51105 // MLOC_68105 // MLOC_57724 // MLOC_59517
GO:0042592	P	homeostatic process	12	791	1.51707	52	15179	6.1e-05	0.00046	// MLOC_10778 // MLOC_68767 // MLOC_6659 // MLOC_10856 // MLOC_67890 // MLOC_73220 // MLOC_72468 // MLOC_79756 // MLOC_75335 // MLOC_55037 // MLOC_44488 // MLOC_13175
GO:0042398	P	cellular amino acid derivative biosynthetic process	11	791	1.39064	11	15179	1.8e-09	2e-08	// MLOC_70893 // MLOC_477 // MLOC_67067 // MLOC_74471 // MLOC_66224 // MLOC_62478 // MLOC_81070 // MLOC_61200 // MLOC_71596 // MLOC_66898 // MLOC_69140
GO:0045333	P	cellular respiration	11	791	1.39064	12	15179	3.2e-09	3.6e-08	// MLOC_57565 // MLOC_65308 // MLOC_34855 // MLOC_59050 // MLOC_65883 // MLOC_34251 // MLOC_43486 // MLOC_3886 // MLOC_66305 // MLOC_51254 // MLOC_75045
GO:0009165	P	nucleotide biosynthetic process	11	791	1.39064	20	15179	1.4e-07	1.4e-06	// MLOC_75792 // MLOC_33002 // MLOC_21708 // MLOC_10676 // MLOC_55507 // MLOC_69639 // MLOC_61064 // MLOC_54335 // MLOC_50897 // MLOC_18076 // MLOC_54179
GO:0030001	P	metal ion transport	11	791	1.39064	23	15179	4.1e-07	4e-06	// MLOC_10778 // MLOC_53038 // MLOC_3799 // MLOC_64229 // MLOC_20729 // MLOC_25879 // MLOC_15034 // MLOC_13110 // MLOC_44488 // MLOC_65942 // MLOC_13175
GO:0015672	P	monovalent inorganic cation transport	11	791	1.39064	30	15179	3.3e-06	2.9e-05	// MLOC_75792 // MLOC_64229 // MLOC_33002 // MLOC_53038 // MLOC_21708 // MLOC_3799 // MLOC_25879 // MLOC_61940 // MLOC_14779 // MLOC_11460 // MLOC_68949
GO:0009755	P	hormone-mediated signaling pathway	10	791	1.26422	10	15179	9.9e-09	1e-07	// MLOC_23044 // MLOC_8131 // MLOC_33267 // MLOC_73174 // MLOC_61200 // MLOC_54589 // MLOC_79756 // MLOC_13045 // MLOC_79084 // MLOC_58318
GO:0009611	P	response to wounding	10	791	1.26422	16	15179	2.2e-07	2.2e-06	// MLOC_57323 // MLOC_23044 // MLOC_59127 // MLOC_66898 // MLOC_81070 // MLOC_69572 // MLOC_51884 // MLOC_5174 // MLOC_65957 // MLOC_23396
GO:0051276	P	chromosome organization	10	791	1.26422	19	15179	7.1e-07	6.8e-06	// MLOC_42821 // MLOC_59844 // MLOC_56671 // MLOC_38932 // MLOC_74808 // MLOC_12725 // MLOC_4342 // MLOC_32780 // MLOC_14628 // MLOC_5580
GO:0016071	P	mRNA metabolic process	10	791	1.26422	28	15179	1.1e-05	9.3e-05	// MLOC_7581 // MLOC_33267 // MLOC_37729 // MLOC_12321 // MLOC_24802 // MLOC_56671 // MLOC_37765 // MLOC_29381 // MLOC_37738 // MLOC_21149
GO:0006259	P	DNA metabolic process	10	791	1.26422	157	15179	0.31	1	// MLOC_59496 // MLOC_38120 // MLOC_59844 // MLOC_56671 // MLOC_58712 // MLOC_74808 // MLOC_19702 // MLOC_32780 // MLOC_73523 // MLOC_65408
GO:0048519	P	negative regulation of biological process	9	791	1.1378	10	15179	1e-07	1e-06	// MLOC_78748 // MLOC_8131 // MLOC_68299 // MLOC_74471 // MLOC_61611 // MLOC_19358 // MLOC_79756 // MLOC_60401 // MLOC_63742
GO:0000096	P	sulfur amino acid metabolic process	9	791	1.1378	10	15179	1e-07	1e-06	// MLOC_70893 // MLOC_25403 // MLOC_81070 // MLOC_44278 // MLOC_12725 // MLOC_51097 // MLOC_57378 // MLOC_73913 // MLOC_14916
GO:0015994	P	chlorophyll metabolic process	9	791	1.1378	11	15179	1.8e-07	1.8e-06	// MLOC_45674 // MLOC_76419 // MLOC_55795 // MLOC_11877 // MLOC_51097 // MLOC_58312 // MLOC_74437 // MLOC_71397 // MLOC_54754
GO:0009069	P	serine family amino acid metabolic process	9	791	1.1378	17	15179	2.5e-06	2.3e-05	// MLOC_59315 // MLOC_5352 // MLOC_81070 // MLOC_57724 // MLOC_51097 // MLOC_73896 // MLOC_73913 // MLOC_44278 // MLOC_14916
GO:0030163	P	protein catabolic process	9	791	1.1378	159	15179	0.45	1	// MLOC_4012 // MLOC_11129 // MLOC_21708 // MLOC_58024 // MLOC_44533 // MLOC_50398 // MLOC_4966 // MLOC_6367 // MLOC_65308
GO:0015849	P	organic acid transport	8	791	1.01138	9	15179	5.7e-07	5.5e-06	// MLOC_3799 // MLOC_51757 // MLOC_26352 // MLOC_66898 // MLOC_63454 // MLOC_73207 // MLOC_50953 // MLOC_52756
GO:0009888	P	tissue development	8	791	1.01138	9	15179	5.7e-07	5.5e-06	// MLOC_54983 // MLOC_52545 // MLOC_12725 // MLOC_54306 // MLOC_63361 // MLOC_54750 // MLOC_68949 // MLOC_10406
GO:0006576	P	cellular biogenic amine metabolic process	8	791	1.01138	10	15179	9.8e-07	9.1e-06	// MLOC_69140 // MLOC_66224 // MLOC_81070 // MLOC_71596 // MLOC_81756 // MLOC_62478 // MLOC_37222 // MLOC_21220
GO:0050793	P	regulation of developmental process	8	791	1.01138	10	15179	9.8e-07	9.1e-06	// MLOC_58362 // MLOC_23044 // MLOC_77683 // MLOC_12725 // MLOC_54306 // MLOC_67467 // MLOC_52004 // MLOC_5580
GO:0009060	P	aerobic respiration	8	791	1.01138	12	15179	2.6e-06	2.3e-05	// MLOC_65308 // MLOC_59050 // MLOC_65883 // MLOC_43486 // MLOC_3886 // MLOC_66305 // MLOC_51254 // MLOC_75045
GO:0006164	P	purine nucleotide biosynthetic process	8	791	1.01138	14	15179	6e-06	5.2e-05	// MLOC_75792 // MLOC_33002 // MLOC_21708 // MLOC_10676 // MLOC_54179 // MLOC_69639 // MLOC_61064 // MLOC_18076
GO:0009698	P	phenylpropanoid metabolic process	8	791	1.01138	15	15179	8.8e-06	7.5e-05	// MLOC_477 // MLOC_67067 // MLOC_74471 // MLOC_81070 // MLOC_61200 // MLOC_79756 // MLOC_66898 // MLOC_69899
GO:0006766	P	vitamin metabolic process	8	791	1.01138	15	15179	8.8e-06	7.5e-05	// MLOC_58362 // MLOC_73265 // MLOC_44533 // MLOC_37738 // MLOC_13884 // MLOC_51097 // MLOC_50897 // MLOC_50994
GO:0051187	P	cofactor catabolic process	8	791	1.01138	15	15179	8.8e-06	7.5e-05	// MLOC_59050 // MLOC_65883 // MLOC_43486 // MLOC_3886 // MLOC_74437 // MLOC_66305 // MLOC_51254 // MLOC_75045
GO:0006325	P	chromatin organization	8	791	1.01138	18	15179	2.5e-05	0.00019	// MLOC_42821 // MLOC_59844 // MLOC_38932 // MLOC_74808 // MLOC_12725 // MLOC_32780 // MLOC_14628 // MLOC_5580
GO:0009908	P	flower development	8	791	1.01138	27	15179	0.00025	0.0017	// MLOC_5354 // MLOC_69572 // MLOC_12725 // MLOC_63263 // MLOC_81756 // MLOC_3272 // MLOC_82094 // MLOC_5580
GO:0051603	P	proteolysis involved in cellular protein catabolic process	8	791	1.01138	46	15179	0.0048	0.031	// MLOC_4012 // MLOC_11129 // MLOC_21708 // MLOC_58024 // MLOC_44533 // MLOC_4966 // MLOC_6367 // MLOC_65308
GO:0044257	P	cellular protein catabolic process	8	791	1.01138	46	15179	0.0048	0.031	// MLOC_4012 // MLOC_11129 // MLOC_21708 // MLOC_58024 // MLOC_44533 // MLOC_4966 // MLOC_6367 // MLOC_65308
GO:0019725	P	cellular homeostasis	8	791	1.01138	48	15179	0.006	0.038	// MLOC_10778 // MLOC_68767 // MLOC_10856 // MLOC_73220 // MLOC_72468 // MLOC_75335 // MLOC_55037 // MLOC_13175
GO:0009108	P	coenzyme biosynthetic process	7	791	0.884956	7	15179	1.8e-06	1.6e-05	// MLOC_37738 // MLOC_12614 // MLOC_13884 // MLOC_51097 // MLOC_50897 // MLOC_63447 // MLOC_14916
GO:0009991	P	response to extracellular stimulus	7	791	0.884956	7	15179	1.8e-06	1.6e-05	// MLOC_55583 // MLOC_68299 // MLOC_54648 // MLOC_74526 // MLOC_79756 // MLOC_16792 // MLOC_58318
GO:0015995	P	chlorophyll biosynthetic process	7	791	0.884956	9	15179	5.5e-06	4.8e-05	// MLOC_45674 // MLOC_76419 // MLOC_11877 // MLOC_51097 // MLOC_58312 // MLOC_71397 // MLOC_54754
GO:0006818	P	hydrogen transport	7	791	0.884956	12	15179	2.1e-05	0.00017	// MLOC_75792 // MLOC_33002 // MLOC_21708 // MLOC_61940 // MLOC_14779 // MLOC_11460 // MLOC_68949
GO:0015992	P	proton transport	7	791	0.884956	12	15179	2.1e-05	0.00017	// MLOC_75792 // MLOC_33002 // MLOC_21708 // MLOC_61940 // MLOC_14779 // MLOC_11460 // MLOC_68949
GO:0006084	P	acetyl-CoA metabolic process	7	791	0.884956	12	15179	2.1e-05	0.00017	// MLOC_59050 // MLOC_65883 // MLOC_43486 // MLOC_3886 // MLOC_66305 // MLOC_51254 // MLOC_75045
GO:0006099	P	tricarboxylic acid cycle	7	791	0.884956	12	15179	2.1e-05	0.00017	// MLOC_59050 // MLOC_65883 // MLOC_43486 // MLOC_3886 // MLOC_66305 // MLOC_51254 // MLOC_75045
GO:0009109	P	coenzyme catabolic process	7	791	0.884956	12	15179	2.1e-05	0.00017	// MLOC_59050 // MLOC_65883 // MLOC_43486 // MLOC_3886 // MLOC_66305 // MLOC_51254 // MLOC_75045
GO:0046356	P	acetyl-CoA catabolic process	7	791	0.884956	12	15179	2.1e-05	0.00017	// MLOC_59050 // MLOC_65883 // MLOC_43486 // MLOC_3886 // MLOC_66305 // MLOC_51254 // MLOC_75045
GO:0009260	P	ribonucleotide biosynthetic process	7	791	0.884956	15	15179	6.3e-05	0.00048	// MLOC_75792 // MLOC_33002 // MLOC_21708 // MLOC_55507 // MLOC_69639 // MLOC_61064 // MLOC_18076
GO:0070647	P	protein modification by small protein conjugation or removal	7	791	0.884956	20	15179	0.00026	0.0018	// MLOC_64914 // MLOC_12725 // MLOC_66476 // MLOC_31329 // MLOC_53598 // MLOC_68949 // MLOC_45046
GO:0006470	P	protein amino acid dephosphorylation	7	791	0.884956	21	15179	0.00034	0.0023	// MLOC_78748 // MLOC_68105 // MLOC_68297 // MLOC_81756 // MLOC_59517 // MLOC_51105 // MLOC_8131
GO:0007049	P	cell cycle	7	791	0.884956	25	15179	0.00081	0.0054	// MLOC_62693 // MLOC_56671 // MLOC_65408 // MLOC_12725 // MLOC_4342 // MLOC_59 // MLOC_52545
GO:0006631	P	fatty acid metabolic process	7	791	0.884956	71	15179	0.091	0.55	// MLOC_64978 // MLOC_36700 // MLOC_53873 // MLOC_69572 // MLOC_51884 // MLOC_51097 // MLOC_58726
GO:0051239	P	regulation of multicellular organismal process	6	791	0.758534	6	15179	1e-05	8.7e-05	// MLOC_58362 // MLOC_77683 // MLOC_12725 // MLOC_54306 // MLOC_67467 // MLOC_5580
GO:0009892	P	negative regulation of metabolic process	6	791	0.758534	6	15179	1e-05	8.7e-05	// MLOC_78748 // MLOC_63742 // MLOC_68299 // MLOC_61611 // MLOC_60401 // MLOC_8131
GO:0048878	P	chemical homeostasis	6	791	0.758534	7	15179	1.8e-05	0.00015	// MLOC_10778 // MLOC_6659 // MLOC_79756 // MLOC_44488 // MLOC_67890 // MLOC_13175
GO:0019439	P	aromatic compound catabolic process	6	791	0.758534	7	15179	1.8e-05	0.00015	// MLOC_477 // MLOC_67067 // MLOC_81756 // MLOC_79756 // MLOC_69899 // MLOC_21220
GO:0046942	P	carboxylic acid transport	6	791	0.758534	9	15179	4.9e-05	0.00038	// MLOC_3799 // MLOC_51757 // MLOC_66898 // MLOC_63454 // MLOC_73207 // MLOC_52756
GO:0032989	P	cellular component morphogenesis	6	791	0.758534	9	15179	4.9e-05	0.00038	// MLOC_62693 // MLOC_52545 // MLOC_54750 // MLOC_68949 // MLOC_52004 // MLOC_63361
GO:0006119	P	oxidative phosphorylation	6	791	0.758534	10	15179	7.6e-05	0.00056	// MLOC_75792 // MLOC_57565 // MLOC_33002 // MLOC_21708 // MLOC_34855 // MLOC_34251
GO:0034220	P	ion transmembrane transport	6	791	0.758534	10	15179	7.6e-05	0.00056	// MLOC_75792 // MLOC_33002 // MLOC_21708 // MLOC_3799 // MLOC_44488 // MLOC_65942
GO:0019220	P	regulation of phosphate metabolic process	6	791	0.758534	11	15179	0.00011	0.0008	// MLOC_78748 // MLOC_8131 // MLOC_68297 // MLOC_81756 // MLOC_59 // MLOC_51105
GO:0051174	P	regulation of phosphorus metabolic process	6	791	0.758534	11	15179	0.00011	0.0008	// MLOC_78748 // MLOC_8131 // MLOC_68297 // MLOC_81756 // MLOC_59 // MLOC_51105
GO:0009110	P	vitamin biosynthetic process	6	791	0.758534	11	15179	0.00011	0.0008	// MLOC_73265 // MLOC_44533 // MLOC_37738 // MLOC_13884 // MLOC_50897 // MLOC_50994
GO:0006281	P	DNA repair	6	791	0.758534	12	15179	0.00016	0.0011	// MLOC_59496 // MLOC_38120 // MLOC_56671 // MLOC_58712 // MLOC_19702 // MLOC_65408
GO:0006974	P	response to DNA damage stimulus	6	791	0.758534	12	15179	0.00016	0.0011	// MLOC_59496 // MLOC_38120 // MLOC_56671 // MLOC_58712 // MLOC_19702 // MLOC_65408
GO:0040007	P	growth	6	791	0.758534	20	15179	0.0014	0.0094	// MLOC_54983 // MLOC_51450 // MLOC_54306 // MLOC_4762 // MLOC_68949 // MLOC_58318
GO:0045454	P	cell redox homeostasis	6	791	0.758534	30	15179	0.0079	0.05	// MLOC_68767 // MLOC_10856 // MLOC_73220 // MLOC_72468 // MLOC_75335 // MLOC_55037
GO:0070882	P	cellular cell wall organization or biogenesis	6	791	0.758534	33	15179	0.012	0.073	// MLOC_64914 // MLOC_10406 // MLOC_67950 // MLOC_51160 // MLOC_68949 // MLOC_32877
GO:0050790	P	regulation of catalytic activity	6	791	0.758534	34	15179	0.013	0.082	// MLOC_8131 // MLOC_10176 // MLOC_62725 // MLOC_59 // MLOC_5646 // MLOC_69558
GO:0065009	P	regulation of molecular function	6	791	0.758534	36	15179	0.017	0.1	// MLOC_8131 // MLOC_10176 // MLOC_62725 // MLOC_59 // MLOC_5646 // MLOC_69558
GO:0006633	P	fatty acid biosynthetic process	6	791	0.758534	67	15179	0.15	0.91	// MLOC_53873 // MLOC_36700 // MLOC_69572 // MLOC_51884 // MLOC_51097 // MLOC_58726
GO:0050832	P	defense response to fungus	5	791	0.632111	5	15179	6e-05	0.00046	// MLOC_4786 // MLOC_74471 // MLOC_79756 // MLOC_5174 // MLOC_58362
GO:0010605	P	negative regulation of macromolecule metabolic process	5	791	0.632111	6	15179	0.00011	0.00077	// MLOC_68299 // MLOC_78748 // MLOC_61611 // MLOC_63742 // MLOC_60401
GO:0022402	P	cell cycle process	5	791	0.632111	6	15179	0.00011	0.00077	// MLOC_12725 // MLOC_56671 // MLOC_4342 // MLOC_52545 // MLOC_65408
GO:0031407	P	oxylipin metabolic process	5	791	0.632111	6	15179	0.00011	0.00077	// MLOC_51884 // MLOC_51097 // MLOC_64978 // MLOC_69572 // MLOC_58726
GO:0050801	P	ion homeostasis	5	791	0.632111	7	15179	0.00017	0.0012	// MLOC_10778 // MLOC_44488 // MLOC_6659 // MLOC_67890 // MLOC_13175
GO:0009856	P	pollination	5	791	0.632111	7	15179	0.00017	0.0012	// MLOC_13663 // MLOC_62298 // MLOC_11497 // MLOC_53142 // MLOC_10080
GO:0000902	P	cell morphogenesis	5	791	0.632111	8	15179	0.00027	0.0018	// MLOC_52545 // MLOC_54750 // MLOC_68949 // MLOC_63361 // MLOC_52004
GO:0006865	P	amino acid transport	5	791	0.632111	8	15179	0.00027	0.0018	// MLOC_73207 // MLOC_63454 // MLOC_51757 // MLOC_3799 // MLOC_66898
GO:0015837	P	amine transport	5	791	0.632111	8	15179	0.00027	0.0018	// MLOC_73207 // MLOC_63454 // MLOC_51757 // MLOC_3799 // MLOC_66898
GO:0009152	P	purine ribonucleotide biosynthetic process	5	791	0.632111	13	15179	0.0015	0.0097	// MLOC_75792 // MLOC_33002 // MLOC_21708 // MLOC_69639 // MLOC_61064
GO:0006767	P	water-soluble vitamin metabolic process	5	791	0.632111	14	15179	0.0019	0.013	// MLOC_58362 // MLOC_73265 // MLOC_50897 // MLOC_50994 // MLOC_44533
GO:0008380	P	RNA splicing	5	791	0.632111	16	15179	0.0031	0.02	// MLOC_77001 // MLOC_24802 // MLOC_21457 // MLOC_56671 // MLOC_12725
GO:0032446	P	protein modification by small protein conjugation	5	791	0.632111	19	15179	0.0057	0.036	// MLOC_53598 // MLOC_12725 // MLOC_68949 // MLOC_31329 // MLOC_45046
GO:0016567	P	protein ubiquitination	5	791	0.632111	19	15179	0.0057	0.036	// MLOC_53598 // MLOC_12725 // MLOC_68949 // MLOC_31329 // MLOC_45046
GO:0006413	P	translational initiation	5	791	0.632111	22	15179	0.0096	0.06	// MLOC_54618 // MLOC_61267 // MLOC_72672 // MLOC_67928 // MLOC_69668
GO:0009733	P	response to auxin stimulus	5	791	0.632111	32	15179	0.035	0.21	// MLOC_79641 // MLOC_61200 // MLOC_51450 // MLOC_76271 // MLOC_64672
GO:0006511	P	ubiquitin-dependent protein catabolic process	5	791	0.632111	35	15179	0.046	0.28	// MLOC_4012 // MLOC_65308 // MLOC_11129 // MLOC_21708 // MLOC_58024
GO:0016192	P	vesicle-mediated transport	5	791	0.632111	37	15179	0.055	0.34	// MLOC_63263 // MLOC_10655 // MLOC_14916 // MLOC_64727 // MLOC_4925
GO:0019941	P	modification-dependent protein catabolic process	5	791	0.632111	44	15179	0.094	0.56	// MLOC_4012 // MLOC_65308 // MLOC_11129 // MLOC_21708 // MLOC_58024
GO:0043632	P	modification-dependent macromolecule catabolic process	5	791	0.632111	44	15179	0.094	0.56	// MLOC_4012 // MLOC_65308 // MLOC_11129 // MLOC_21708 // MLOC_58024
GO:0005488	F	binding	421	791	0.53	3013	15179	4.2e-90	1.3e-87	// MLOC_11717 // MLOC_60955 // MLOC_74324 // MLOC_11431 // MLOC_5370 // MLOC_69213 // MLOC_37499 // MLOC_31219 // MLOC_37719 // MLOC_9835 // MLOC_67302 // MLOC_77001 // MLOC_77003 // MLOC_54122 // MLOC_45046 // MLOC_8245 // MLOC_74808 // MLOC_4786 // MLOC_75884 // MLOC_7196 // MLOC_31329 // MLOC_8209 // MLOC_59844 // MLOC_38770 // MLOC_44242 // MLOC_13663 // MLOC_69668 // MLOC_56536 // MLOC_10406…
GO:0003824	F	catalytic activity	349	791	0.44	3024	15179	1.9e-50	2.8e-48	// MLOC_40064 // MLOC_11717 // MLOC_74324 // MLOC_11431 // MLOC_37060 // MLOC_62478 // MLOC_69213 // MLOC_37499 // MLOC_37498 // MLOC_67302 // MLOC_77001 // MLOC_3886 // MLOC_64978 // MLOC_51825 // MLOC_4786 // MLOC_7196 // MLOC_31329 // MLOC_5718 // MLOC_75889 // MLOC_59844 // MLOC_44242 // MLOC_54916 // MLOC_1497 // MLOC_57724 // MLOC_13663 // MLOC_10676 // MLOC_77253 // MLOC_4430 // MLOC_70472…
GO:0043167	F	ion binding	239	791	0.3	795	15179	1.1e-100	6.5e-98	// MLOC_69929 // MLOC_38042 // MLOC_14409 // MLOC_4012 // MLOC_13110 // MLOC_58712 // MLOC_61891 // MLOC_60955 // MLOC_74324 // MLOC_44750 // MLOC_4966 // MLOC_63361 // MLOC_53134 // MLOC_77001 // MLOC_43486 // MLOC_25000 // MLOC_77003 // MLOC_5370 // MLOC_78418 // MLOC_68278 // MLOC_66080 // MLOC_76419 // MLOC_69381 // MLOC_9899 // MLOC_48245 // MLOC_14779 // MLOC_28289 // MLOC_57284 // MLOC_387…
GO:0000166	F	nucleotide binding	143	791	0.18	445	15179	6.5e-61	1.3e-58	// MLOC_14409 // MLOC_60955 // MLOC_74324 // MLOC_4966 // MLOC_77001 // MLOC_43486 // MLOC_63811 // MLOC_16742 // MLOC_5370 // MLOC_69213 // MLOC_68778 // MLOC_7841 // MLOC_69381 // MLOC_9899 // MLOC_14779 // MLOC_45046 // MLOC_28289 // MLOC_2862 // MLOC_11877 // MLOC_57334 // MLOC_57322 // MLOC_56244 // MLOC_73220 // MLOC_70967 // MLOC_61891 // MLOC_77003 // MLOC_72258 // MLOC_23396 // MLOC_5550…
GO:0043169	F	cation binding	130	791	0.16	795	15179	2.4e-28	1.8e-26	// MLOC_69929 // MLOC_13110 // MLOC_48245 // MLOC_44750 // MLOC_63361 // MLOC_53134 // MLOC_43486 // MLOC_77003 // MLOC_78418 // MLOC_68278 // MLOC_66080 // MLOC_72170 // MLOC_58712 // MLOC_57284 // MLOC_38762 // MLOC_39474 // MLOC_77941 // MLOC_74526 // MLOC_10655 // MLOC_57323 // MLOC_12984 // MLOC_12457 // MLOC_53352 // MLOC_7688 // MLOC_4813 // MLOC_25310 // MLOC_66305 // MLOC_56393 // MLOC_6…
GO:0005515	F	protein binding	129	791	0.16	507	15179	3e-45	3.7e-43	// MLOC_51023 // MLOC_54618 // MLOC_53038 // MLOC_37725 // MLOC_52128 // MLOC_62812 // MLOC_54589 // MLOC_74402 // MLOC_11796 // MLOC_7266 // MLOC_44450 // MLOC_16471 // MLOC_16221 // MLOC_11492 // MLOC_5664 // MLOC_28289 // MLOC_37499 // MLOC_53352 // MLOC_25310 // MLOC_44278 // MLOC_45046 // MLOC_81781 // MLOC_69572 // MLOC_77326 // MLOC_75884 // MLOC_31329 // MLOC_8209 // MLOC_59844 // MLOC_72…
GO:0046872	F	metal ion binding	128	791	0.16	750	15179	1.8e-29	1.6e-27	// MLOC_13110 // MLOC_48245 // MLOC_44750 // MLOC_63361 // MLOC_53134 // MLOC_43486 // MLOC_77003 // MLOC_78418 // MLOC_68278 // MLOC_66080 // MLOC_72170 // MLOC_58712 // MLOC_57284 // MLOC_38762 // MLOC_39474 // MLOC_77941 // MLOC_74526 // MLOC_10655 // MLOC_57323 // MLOC_12984 // MLOC_12457 // MLOC_53352 // MLOC_7688 // MLOC_4813 // MLOC_25310 // MLOC_66305 // MLOC_56393 // MLOC_69572 // MLOC_1…
GO:0016787	F	hydrolase activity	106	791	0.13	827	15179	3.7e-16	2e-14	// MLOC_40064 // MLOC_11717 // MLOC_58712 // MLOC_74324 // MLOC_4966 // MLOC_73896 // MLOC_68937 // MLOC_13187 // MLOC_68778 // MLOC_14310 // MLOC_9899 // MLOC_72860 // MLOC_11877 // MLOC_74526 // MLOC_7328 // MLOC_56244 // MLOC_67302 // MLOC_59369 // MLOC_77001 // MLOC_64978 // MLOC_70441 // MLOC_49079 // MLOC_4012 // MLOC_51105 // MLOC_6367 // MLOC_75889 // MLOC_78748 // MLOC_59714 // MLOC_5772…
GO:0003676	F	nucleic acid binding	104	791	0.13	790	15179	1.4e-16	8.7e-15	// MLOC_54618 // MLOC_11717 // MLOC_24802 // MLOC_44262 // MLOC_68937 // MLOC_61490 // MLOC_44450 // MLOC_17459 // MLOC_36825 // MLOC_61257 // MLOC_57322 // MLOC_9835 // MLOC_56244 // MLOC_67302 // MLOC_77001 // MLOC_77003 // MLOC_4816 // MLOC_55173 // MLOC_74808 // MLOC_80090 // MLOC_3959 // MLOC_59844 // MLOC_4945 // MLOC_62559 // MLOC_514 // MLOC_74341 // MLOC_36367 // MLOC_69668 // MLOC_68299…
GO:0016740	F	transferase activity	101	791	0.13	1239	15179	1.2e-05	0.00014	// MLOC_69929 // MLOC_38042 // MLOC_2862 // MLOC_71596 // MLOC_57231 // MLOC_70458 // MLOC_68506 // MLOC_36825 // MLOC_37001 // MLOC_54570 // MLOC_70129 // MLOC_37499 // MLOC_37498 // MLOC_61891 // MLOC_50897 // MLOC_4816 // MLOC_37222 // MLOC_72258 // MLOC_36959 // MLOC_67467 // MLOC_5718 // MLOC_12220 // MLOC_55615 // MLOC_9826 // MLOC_2842 // MLOC_13663 // MLOC_10080 // MLOC_77253 // MLOC_8212…
GO:0046914	F	transition metal ion binding	84	791	0.11	607	15179	1.4e-14	5.9e-13	// MLOC_75792 // MLOC_23980 // MLOC_21708 // MLOC_57310 // MLOC_72170 // MLOC_58712 // MLOC_44242 // MLOC_81994 // MLOC_38462 // MLOC_44750 // MLOC_50398 // MLOC_12614 // MLOC_7401 // MLOC_64887 // MLOC_39640 // MLOC_55907 // MLOC_43486 // MLOC_17726 // MLOC_82094 // MLOC_51884 // MLOC_76271 // MLOC_56296 // MLOC_4012 // MLOC_77003 // MLOC_58024 // MLOC_78418 // MLOC_66305 // MLOC_66080 // MLOC_3…
GO:0016491	F	oxidoreductase activity	83	791	0.1	296	15179	1.6e-31	1.6e-29	// MLOC_14409 // MLOC_72170 // MLOC_21559 // MLOC_76739 // MLOC_44242 // MLOC_38462 // MLOC_64231 // MLOC_61200 // MLOC_72468 // MLOC_39640 // MLOC_57310 // MLOC_43486 // MLOC_59050 // MLOC_51884 // MLOC_54774 // MLOC_16742 // MLOC_79641 // MLOC_51254 // MLOC_74367 // MLOC_4067 // MLOC_70387 // MLOC_56393 // MLOC_34251 // MLOC_66305 // MLOC_66080 // MLOC_51797 // MLOC_5352 // MLOC_25403 // MLOC_6…
GO:0005198	F	structural molecule activity	61	791	0.08	433	15179	3.7e-11	8.9e-10	// MLOC_12168 // MLOC_40062 // MLOC_72338 // MLOC_19902 // MLOC_46757 // MLOC_75379 // MLOC_77466 // MLOC_62559 // MLOC_514 // MLOC_59942 // MLOC_68939 // MLOC_71727 // MLOC_14202 // MLOC_63134 // MLOC_15148 // MLOC_13746 // MLOC_59892 // MLOC_55507 // MLOC_55490 // MLOC_52545 // MLOC_30332 // MLOC_57210 // MLOC_7610 // MLOC_18650 // MLOC_62908 // MLOC_33664 // MLOC_44900 // MLOC_36989 // MLOC_22…
GO:0003735	F	structural constituent of ribosome	58	791	0.07	338	15179	8.9e-14	3e-12	// MLOC_12168 // MLOC_40062 // MLOC_72338 // MLOC_19902 // MLOC_75379 // MLOC_77466 // MLOC_62559 // MLOC_514 // MLOC_59942 // MLOC_68939 // MLOC_71727 // MLOC_14202 // MLOC_63134 // MLOC_15148 // MLOC_13746 // MLOC_59892 // MLOC_55507 // MLOC_55490 // MLOC_52545 // MLOC_30332 // MLOC_57210 // MLOC_7610 // MLOC_18650 // MLOC_62908 // MLOC_33664 // MLOC_44900 // MLOC_36989 // MLOC_22377 // MLOC_36…
GO:0003723	F	RNA binding	51	791	0.06	124	15179	8.3e-26	5.6e-24	// MLOC_54618 // MLOC_16521 // MLOC_57259 // MLOC_11717 // MLOC_24802 // MLOC_75379 // MLOC_62559 // MLOC_514 // MLOC_44262 // MLOC_68937 // MLOC_69668 // MLOC_68561 // MLOC_77003 // MLOC_16249 // MLOC_15678 // MLOC_4430 // MLOC_70472 // MLOC_13187 // MLOC_59669 // MLOC_36825 // MLOC_59016 // MLOC_54122 // MLOC_13931 // MLOC_67928 // MLOC_80090 // MLOC_55893 // MLOC_72672 // MLOC_79276 // MLOC_59…
GO:0005215	F	transporter activity	47	791	0.06	362	15179	6.6e-08	1.2e-06	// MLOC_54524 // MLOC_75792 // MLOC_53038 // MLOC_21708 // MLOC_22343 // MLOC_67080 // MLOC_26352 // MLOC_25879 // MLOC_74324 // MLOC_16918 // MLOC_11460 // MLOC_16643 // MLOC_79876 // MLOC_52671 // MLOC_52756 // MLOC_3799 // MLOC_53885 // MLOC_19358 // MLOC_19374 // MLOC_52153 // MLOC_81756 // MLOC_16468 // MLOC_65942 // MLOC_50953 // MLOC_64122 // MLOC_74478 // MLOC_64229 // MLOC_56157 // MLOC_…
GO:0016772	F	transferase activity, transferring phosphorus-containing groups	44	791	0.06	668	15179	0.076	0.44	// MLOC_3996 // MLOC_55615 // MLOC_9826 // MLOC_2862 // MLOC_2842 // MLOC_11730 // MLOC_14209 // MLOC_13663 // MLOC_57231 // MLOC_10080 // MLOC_61064 // MLOC_70458 // MLOC_8212 // MLOC_61989 // MLOC_62298 // MLOC_67799 // MLOC_37001 // MLOC_64046 // MLOC_6537 // MLOC_32179 // MLOC_54179 // MLOC_28289 // MLOC_52728 // MLOC_55893 // MLOC_12765 // MLOC_37499 // MLOC_37498 // MLOC_59814 // MLOC_51885…
GO:0008270	F	zinc ion binding	41	791	0.05	365	15179	1.2e-05	0.00014	// MLOC_21708 // MLOC_72170 // MLOC_58712 // MLOC_50398 // MLOC_64887 // MLOC_55907 // MLOC_43486 // MLOC_76271 // MLOC_56296 // MLOC_77003 // MLOC_7401 // MLOC_66305 // MLOC_38932 // MLOC_65120 // MLOC_5336 // MLOC_13187 // MLOC_11969 // MLOC_48245 // MLOC_4342 // MLOC_6921 // MLOC_23980 // MLOC_38600 // MLOC_77941 // MLOC_74526 // MLOC_39634 // MLOC_10856 // MLOC_10655 // MLOC_54942 // MLOC_665…
GO:0003677	F	DNA binding	39	791	0.05	415	15179	0.00059	0.0044	// MLOC_38120 // MLOC_57764 // MLOC_59844 // MLOC_4945 // MLOC_65408 // MLOC_68844 // MLOC_17459 // MLOC_61490 // MLOC_76271 // MLOC_14021 // MLOC_44450 // MLOC_68299 // MLOC_42821 // MLOC_19702 // MLOC_36367 // MLOC_59179 // MLOC_72941 // MLOC_32780 // MLOC_55173 // MLOC_73862 // MLOC_63597 // MLOC_23044 // MLOC_58950 // MLOC_10225 // MLOC_9835 // MLOC_65058 // MLOC_63436 // MLOC_65982 // MLOC_7…
GO:0017111	F	nucleoside-triphosphatase activity	38	791	0.05	138	15179	8.7e-15	4.1e-13	// MLOC_75792 // MLOC_77511 // MLOC_74324 // MLOC_50398 // MLOC_63263 // MLOC_5405 // MLOC_67953 // MLOC_68778 // MLOC_70472 // MLOC_13187 // MLOC_5047 // MLOC_9899 // MLOC_20250 // MLOC_67513 // MLOC_36742 // MLOC_73713 // MLOC_18857 // MLOC_65408 // MLOC_53142 // MLOC_11877 // MLOC_74471 // MLOC_56244 // MLOC_56261 // MLOC_56116 // MLOC_44214 // MLOC_77001 // MLOC_45120 // MLOC_16969 // MLOC_69…
GO:0016818	F	hydrolase activity, acting on acid anhydrides, in phosphorus-containing anhydrides	38	791	0.05	141	15179	1.6e-14	5.9e-13	// MLOC_75792 // MLOC_77511 // MLOC_74324 // MLOC_50398 // MLOC_63263 // MLOC_5405 // MLOC_67953 // MLOC_68778 // MLOC_70472 // MLOC_13187 // MLOC_5047 // MLOC_9899 // MLOC_20250 // MLOC_67513 // MLOC_36742 // MLOC_73713 // MLOC_18857 // MLOC_65408 // MLOC_53142 // MLOC_11877 // MLOC_74471 // MLOC_56244 // MLOC_56261 // MLOC_56116 // MLOC_44214 // MLOC_77001 // MLOC_45120 // MLOC_16969 // MLOC_69…
GO:0016462	F	pyrophosphatase activity	38	791	0.05	141	15179	1.6e-14	5.9e-13	// MLOC_75792 // MLOC_77511 // MLOC_74324 // MLOC_50398 // MLOC_63263 // MLOC_5405 // MLOC_67953 // MLOC_68778 // MLOC_70472 // MLOC_13187 // MLOC_5047 // MLOC_9899 // MLOC_20250 // MLOC_67513 // MLOC_36742 // MLOC_73713 // MLOC_18857 // MLOC_65408 // MLOC_53142 // MLOC_11877 // MLOC_74471 // MLOC_56244 // MLOC_56261 // MLOC_56116 // MLOC_44214 // MLOC_77001 // MLOC_45120 // MLOC_16969 // MLOC_69…
GO:0016817	F	hydrolase activity, acting on acid anhydrides	38	791	0.05	142	15179	1.9e-14	6.7e-13	// MLOC_75792 // MLOC_77511 // MLOC_74324 // MLOC_50398 // MLOC_63263 // MLOC_5405 // MLOC_67953 // MLOC_68778 // MLOC_70472 // MLOC_13187 // MLOC_5047 // MLOC_9899 // MLOC_20250 // MLOC_67513 // MLOC_36742 // MLOC_73713 // MLOC_18857 // MLOC_65408 // MLOC_53142 // MLOC_11877 // MLOC_74471 // MLOC_56244 // MLOC_56261 // MLOC_56116 // MLOC_44214 // MLOC_77001 // MLOC_45120 // MLOC_16969 // MLOC_69…
GO:0016301	F	kinase activity	33	791	0.04	552	15179	0.24	1	// MLOC_3996 // MLOC_55615 // MLOC_9826 // MLOC_2862 // MLOC_2842 // MLOC_11730 // MLOC_14209 // MLOC_13663 // MLOC_57231 // MLOC_10080 // MLOC_8212 // MLOC_61989 // MLOC_62298 // MLOC_67799 // MLOC_64046 // MLOC_6537 // MLOC_32179 // MLOC_54179 // MLOC_28289 // MLOC_52728 // MLOC_12765 // MLOC_37499 // MLOC_64652 // MLOC_51885 // MLOC_52314 // MLOC_61891 // MLOC_72258 // MLOC_61064 // MLOC_10471…
GO:0022857	F	transmembrane transporter activity	31	791	0.04	99	15179	1.5e-13	4.9e-12	// MLOC_54524 // MLOC_75792 // MLOC_53038 // MLOC_21708 // MLOC_22343 // MLOC_26352 // MLOC_25879 // MLOC_74324 // MLOC_11460 // MLOC_16643 // MLOC_79876 // MLOC_52671 // MLOC_52756 // MLOC_3799 // MLOC_53885 // MLOC_19358 // MLOC_65942 // MLOC_50953 // MLOC_74478 // MLOC_64229 // MLOC_56157 // MLOC_63454 // MLOC_34855 // MLOC_71738 // MLOC_44488 // MLOC_56261 // MLOC_33002 // MLOC_72084 // MLOC_…
GO:0048037	F	cofactor binding	31	791	0.04	116	15179	5e-12	1.3e-10	// MLOC_38042 // MLOC_14409 // MLOC_72170 // MLOC_66511 // MLOC_64231 // MLOC_60115 // MLOC_43486 // MLOC_16742 // MLOC_4067 // MLOC_10406 // MLOC_78418 // MLOC_63811 // MLOC_59315 // MLOC_3886 // MLOC_73322 // MLOC_26199 // MLOC_38762 // MLOC_7581 // MLOC_10676 // MLOC_14736 // MLOC_10856 // MLOC_53473 // MLOC_70967 // MLOC_51254 // MLOC_70387 // MLOC_76419 // MLOC_61200 // MLOC_13884 // MLOC_71…
GO:0016773	F	phosphotransferase activity, alcohol group as acceptor	31	791	0.04	369	15179	0.0093	0.059	// MLOC_3996 // MLOC_55615 // MLOC_9826 // MLOC_2862 // MLOC_2842 // MLOC_11730 // MLOC_14209 // MLOC_13663 // MLOC_57231 // MLOC_10080 // MLOC_8212 // MLOC_61989 // MLOC_62298 // MLOC_67799 // MLOC_64046 // MLOC_6537 // MLOC_32179 // MLOC_28289 // MLOC_52728 // MLOC_12765 // MLOC_37499 // MLOC_61064 // MLOC_51885 // MLOC_52314 // MLOC_61891 // MLOC_72258 // MLOC_10471 // MLOC_31697 // MLOC_55382…
GO:0022892	F	substrate-specific transporter activity	29	791	0.04	100	15179	4.6e-12	1.2e-10	// MLOC_54524 // MLOC_75792 // MLOC_53038 // MLOC_21708 // MLOC_22343 // MLOC_67080 // MLOC_26352 // MLOC_25879 // MLOC_11460 // MLOC_16643 // MLOC_79876 // MLOC_52671 // MLOC_52756 // MLOC_3799 // MLOC_53885 // MLOC_19374 // MLOC_65942 // MLOC_50953 // MLOC_74478 // MLOC_64229 // MLOC_56157 // MLOC_63454 // MLOC_34855 // MLOC_56261 // MLOC_44488 // MLOC_33002 // MLOC_37050 // MLOC_15034 // MLOC_…
GO:0016788	F	hydrolase activity, acting on ester bonds	28	791	0.04	110	15179	1.4e-10	3.3e-09	// MLOC_44139 // MLOC_12321 // MLOC_57724 // MLOC_4966 // MLOC_57378 // MLOC_73896 // MLOC_68937 // MLOC_26643 // MLOC_11717 // MLOC_19702 // MLOC_69336 // MLOC_58712 // MLOC_14310 // MLOC_58975 // MLOC_14773 // MLOC_8131 // MLOC_39787 // MLOC_67738 // MLOC_62743 // MLOC_67302 // MLOC_38258 // MLOC_11431 // MLOC_59496 // MLOC_68105 // MLOC_55013 // MLOC_59517 // MLOC_51105 // MLOC_38149
GO:0022891	F	substrate-specific transmembrane transporter activity	27	791	0.03	76	15179	5e-13	1.5e-11	// MLOC_54524 // MLOC_75792 // MLOC_53038 // MLOC_21708 // MLOC_22343 // MLOC_26352 // MLOC_25879 // MLOC_11460 // MLOC_16643 // MLOC_79876 // MLOC_52671 // MLOC_52756 // MLOC_3799 // MLOC_53885 // MLOC_65942 // MLOC_50953 // MLOC_74478 // MLOC_64229 // MLOC_56157 // MLOC_63454 // MLOC_34855 // MLOC_56261 // MLOC_44488 // MLOC_33002 // MLOC_37050 // MLOC_15034 // MLOC_59161
GO:0050662	F	coenzyme binding	27	791	0.03	107	15179	3.6e-10	8e-09	// MLOC_14409 // MLOC_72170 // MLOC_66511 // MLOC_64231 // MLOC_60115 // MLOC_43486 // MLOC_16742 // MLOC_4067 // MLOC_10406 // MLOC_63811 // MLOC_3886 // MLOC_73322 // MLOC_26199 // MLOC_38762 // MLOC_7581 // MLOC_10676 // MLOC_10856 // MLOC_53473 // MLOC_7841 // MLOC_51254 // MLOC_70387 // MLOC_59315 // MLOC_61200 // MLOC_13884 // MLOC_71107 // MLOC_81818 // MLOC_70967
GO:0004672	F	protein kinase activity	27	791	0.03	321	15179	0.014	0.087	// MLOC_55615 // MLOC_9826 // MLOC_2862 // MLOC_2842 // MLOC_11730 // MLOC_14209 // MLOC_13663 // MLOC_10080 // MLOC_59055 // MLOC_61989 // MLOC_62298 // MLOC_67799 // MLOC_64046 // MLOC_6537 // MLOC_32179 // MLOC_28289 // MLOC_52728 // MLOC_12765 // MLOC_37499 // MLOC_51885 // MLOC_52314 // MLOC_61891 // MLOC_72258 // MLOC_10471 // MLOC_31697 // MLOC_55382 // MLOC_69381
GO:0005506	F	iron ion binding	25	791	0.03	200	15179	0.00014	0.0013	// MLOC_44242 // MLOC_38462 // MLOC_44750 // MLOC_39640 // MLOC_57310 // MLOC_81994 // MLOC_17726 // MLOC_66080 // MLOC_20488 // MLOC_39474 // MLOC_34659 // MLOC_79981 // MLOC_57323 // MLOC_51884 // MLOC_12457 // MLOC_39127 // MLOC_6127 // MLOC_58726 // MLOC_13927 // MLOC_14214 // MLOC_21688 // MLOC_53873 // MLOC_69572 // MLOC_4786 // MLOC_8106
GO:0015075	F	ion transmembrane transporter activity	22	791	0.03	46	15179	6.7e-13	1.9e-11	// MLOC_54524 // MLOC_75792 // MLOC_53038 // MLOC_21708 // MLOC_22343 // MLOC_26352 // MLOC_25879 // MLOC_11460 // MLOC_16643 // MLOC_79876 // MLOC_52671 // MLOC_65942 // MLOC_50953 // MLOC_74478 // MLOC_64229 // MLOC_56157 // MLOC_34855 // MLOC_56261 // MLOC_44488 // MLOC_33002 // MLOC_15034 // MLOC_59161
GO:0016887	F	ATPase activity	21	791	0.03	74	15179	5.7e-09	1.1e-07	// MLOC_75792 // MLOC_54692 // MLOC_18857 // MLOC_65408 // MLOC_11877 // MLOC_37050 // MLOC_39969 // MLOC_74324 // MLOC_56244 // MLOC_13187 // MLOC_5047 // MLOC_56261 // MLOC_56116 // MLOC_44214 // MLOC_67513 // MLOC_77001 // MLOC_36742 // MLOC_5405 // MLOC_45120 // MLOC_69650 // MLOC_67953
GO:0016874	F	ligase activity	21	791	0.03	97	15179	3e-07	4.9e-06	// MLOC_58362 // MLOC_12614 // MLOC_51860 // MLOC_74973 // MLOC_79909 // MLOC_5294 // MLOC_11877 // MLOC_69639 // MLOC_52004 // MLOC_4966 // MLOC_58024 // MLOC_57322 // MLOC_80572 // MLOC_31329 // MLOC_53598 // MLOC_56053 // MLOC_64815 // MLOC_53352 // MLOC_5354 // MLOC_64672 // MLOC_77683
GO:0004674	F	protein serine/threonine kinase activity	21	791	0.03	318	15179	0.17	0.95	// MLOC_55615 // MLOC_31697 // MLOC_12765 // MLOC_37499 // MLOC_55382 // MLOC_59055 // MLOC_2862 // MLOC_11730 // MLOC_61989 // MLOC_14209 // MLOC_13663 // MLOC_69381 // MLOC_62298 // MLOC_67799 // MLOC_52314 // MLOC_64046 // MLOC_61891 // MLOC_32179 // MLOC_10080 // MLOC_72258 // MLOC_28289
GO:0005507	F	copper ion binding	19	791	0.02	20	15179	3.5e-15	1.8e-13	// MLOC_75792 // MLOC_12614 // MLOC_51254 // MLOC_21708 // MLOC_58024 // MLOC_78418 // MLOC_72170 // MLOC_10856 // MLOC_56393 // MLOC_61064 // MLOC_59050 // MLOC_10676 // MLOC_79756 // MLOC_7688 // MLOC_61963 // MLOC_63104 // MLOC_69899 // MLOC_82094 // MLOC_66031
GO:0016757	F	transferase activity, transferring glycosyl groups	18	791	0.02	136	15179	0.00062	0.0046	// MLOC_69929 // MLOC_58957 // MLOC_50897 // MLOC_64239 // MLOC_7825 // MLOC_43630 // MLOC_16792 // MLOC_79292 // MLOC_74149 // MLOC_62588 // MLOC_67950 // MLOC_80115 // MLOC_6320 // MLOC_74389 // MLOC_70093 // MLOC_51160 // MLOC_5718 // MLOC_70129
GO:0008233	F	peptidase activity	18	791	0.02	162	15179	0.0036	0.024	// MLOC_78748 // MLOC_72008 // MLOC_64978 // MLOC_68297 // MLOC_1181 // MLOC_861 // MLOC_62143 // MLOC_75024 // MLOC_60480 // MLOC_7328 // MLOC_50398 // MLOC_4012 // MLOC_70441 // MLOC_57378 // MLOC_72860 // MLOC_40064 // MLOC_6367 // MLOC_56296
GO:0030528	F	transcription regulator activity	18	791	0.02	237	15179	0.083	0.48	// MLOC_23044 // MLOC_57764 // MLOC_13045 // MLOC_68299 // MLOC_4945 // MLOC_10225 // MLOC_38932 // MLOC_73862 // MLOC_42821 // MLOC_36367 // MLOC_63436 // MLOC_41791 // MLOC_65982 // MLOC_55173 // MLOC_61490 // MLOC_76271 // MLOC_81154 // MLOC_14628
GO:0046906	F	tetrapyrrole binding	17	791	0.02	92	15179	2.5e-05	0.00027	// MLOC_20488 // MLOC_39474 // MLOC_34659 // MLOC_57323 // MLOC_44242 // MLOC_53873 // MLOC_44750 // MLOC_4786 // MLOC_39127 // MLOC_6127 // MLOC_39640 // MLOC_57310 // MLOC_13927 // MLOC_8106 // MLOC_79981 // MLOC_66080 // MLOC_21688
GO:0020037	F	heme binding	17	791	0.02	92	15179	2.5e-05	0.00027	// MLOC_20488 // MLOC_39474 // MLOC_34659 // MLOC_57323 // MLOC_44242 // MLOC_53873 // MLOC_44750 // MLOC_4786 // MLOC_39127 // MLOC_6127 // MLOC_39640 // MLOC_57310 // MLOC_13927 // MLOC_8106 // MLOC_79981 // MLOC_66080 // MLOC_21688
GO:0070011	F	peptidase activity, acting on L-amino acid peptides	17	791	0.02	142	15179	0.0023	0.016	// MLOC_78748 // MLOC_72008 // MLOC_64978 // MLOC_68297 // MLOC_1181 // MLOC_861 // MLOC_62143 // MLOC_75024 // MLOC_60480 // MLOC_7328 // MLOC_50398 // MLOC_4012 // MLOC_57378 // MLOC_72860 // MLOC_40064 // MLOC_6367 // MLOC_56296
GO:0016853	F	isomerase activity	16	791	0.02	20	15179	3.3e-12	9e-11	// MLOC_77094 // MLOC_59844 // MLOC_10406 // MLOC_37729 // MLOC_44533 // MLOC_4430 // MLOC_1497 // MLOC_51825 // MLOC_72468 // MLOC_80090 // MLOC_44262 // MLOC_67682 // MLOC_55052 // MLOC_50994 // MLOC_44278 // MLOC_76419
GO:0016614	F	oxidoreductase activity, acting on CH-OH group of donors	16	791	0.02	60	15179	7.5e-07	1.1e-05	// MLOC_16742 // MLOC_65883 // MLOC_4067 // MLOC_59315 // MLOC_10676 // MLOC_25403 // MLOC_61200 // MLOC_59050 // MLOC_53473 // MLOC_70967 // MLOC_81818 // MLOC_43486 // MLOC_3886 // MLOC_75045 // MLOC_51254 // MLOC_7841
GO:0003700	F	transcription factor activity	16	791	0.02	197	15179	0.064	0.37	// MLOC_23044 // MLOC_57764 // MLOC_13045 // MLOC_68299 // MLOC_4945 // MLOC_10225 // MLOC_42821 // MLOC_73862 // MLOC_36367 // MLOC_63436 // MLOC_41791 // MLOC_65982 // MLOC_55173 // MLOC_61490 // MLOC_76271 // MLOC_14628
GO:0005509	F	calcium ion binding	15	791	0.02	49	15179	3.8e-07	6.1e-06	// MLOC_55615 // MLOC_12765 // MLOC_13902 // MLOC_55142 // MLOC_38770 // MLOC_62796 // MLOC_63811 // MLOC_52314 // MLOC_53134 // MLOC_4813 // MLOC_67890 // MLOC_64847 // MLOC_12012 // MLOC_51486 // MLOC_56170
GO:0016616	F	oxidoreductase activity, acting on the CH-OH group of donors, NAD or NADP as acceptor	15	791	0.02	53	15179	8.8e-07	1.3e-05	// MLOC_16742 // MLOC_65883 // MLOC_59315 // MLOC_10676 // MLOC_25403 // MLOC_61200 // MLOC_59050 // MLOC_53473 // MLOC_70967 // MLOC_81818 // MLOC_43486 // MLOC_3886 // MLOC_75045 // MLOC_51254 // MLOC_7841
GO:0016758	F	transferase activity, transferring hexosyl groups	15	791	0.02	100	15179	0.00055	0.0041	// MLOC_69929 // MLOC_58957 // MLOC_62588 // MLOC_64239 // MLOC_7825 // MLOC_43630 // MLOC_79292 // MLOC_67950 // MLOC_80115 // MLOC_74149 // MLOC_74389 // MLOC_70093 // MLOC_51160 // MLOC_5718 // MLOC_70129
GO:0016741	F	transferase activity, transferring one-carbon groups	15	791	0.02	111	15179	0.0014	0.01	// MLOC_68506 // MLOC_63742 // MLOC_32877 // MLOC_77253 // MLOC_77609 // MLOC_15677 // MLOC_7105 // MLOC_81070 // MLOC_54648 // MLOC_59669 // MLOC_36825 // MLOC_50965 // MLOC_54570 // MLOC_54122 // MLOC_4816
GO:0046983	F	protein dimerization activity	14	791	0.02	34	15179	4.8e-08	9e-07	// MLOC_10406 // MLOC_82094 // MLOC_59844 // MLOC_54774 // MLOC_13653 // MLOC_44850 // MLOC_17549 // MLOC_79756 // MLOC_37666 // MLOC_32780 // MLOC_78915 // MLOC_28289 // MLOC_4332 // MLOC_72644
GO:0016829	F	lyase activity	14	791	0.02	64	15179	2.5e-05	0.00028	// MLOC_477 // MLOC_21220 // MLOC_67067 // MLOC_66898 // MLOC_58318 // MLOC_61200 // MLOC_62478 // MLOC_69140 // MLOC_8106 // MLOC_54750 // MLOC_66511 // MLOC_54751 // MLOC_59406 // MLOC_43985
GO:0008168	F	methyltransferase activity	14	791	0.02	111	15179	0.0036	0.024	// MLOC_68506 // MLOC_63742 // MLOC_32877 // MLOC_77253 // MLOC_77609 // MLOC_15677 // MLOC_7105 // MLOC_81070 // MLOC_59669 // MLOC_36825 // MLOC_50965 // MLOC_54570 // MLOC_54122 // MLOC_4816
GO:0032561	F	guanyl ribonucleotide binding	13	791	0.02	21	15179	3.5e-09	7.2e-08	// MLOC_5370 // MLOC_72672 // MLOC_28103 // MLOC_33267 // MLOC_62509 // MLOC_60955 // MLOC_56916 // MLOC_70472 // MLOC_63263 // MLOC_39121 // MLOC_70429 // MLOC_67407 // MLOC_9203
GO:0005525	F	GTP binding	13	791	0.02	21	15179	3.5e-09	7.2e-08	// MLOC_5370 // MLOC_72672 // MLOC_28103 // MLOC_33267 // MLOC_62509 // MLOC_60955 // MLOC_56916 // MLOC_70472 // MLOC_63263 // MLOC_39121 // MLOC_70429 // MLOC_67407 // MLOC_9203
GO:0019001	F	guanyl nucleotide binding	13	791	0.02	22	15179	5.2e-09	1.1e-07	// MLOC_5370 // MLOC_72672 // MLOC_28103 // MLOC_33267 // MLOC_62509 // MLOC_60955 // MLOC_56916 // MLOC_70472 // MLOC_63263 // MLOC_39121 // MLOC_70429 // MLOC_67407 // MLOC_9203
GO:0008324	F	cation transmembrane transporter activity	13	791	0.02	29	15179	6.6e-08	1.2e-06	// MLOC_75792 // MLOC_64229 // MLOC_33002 // MLOC_53038 // MLOC_21708 // MLOC_25879 // MLOC_15034 // MLOC_56261 // MLOC_34855 // MLOC_11460 // MLOC_79876 // MLOC_44488 // MLOC_65942
GO:0042578	F	phosphoric ester hydrolase activity	13	791	0.02	34	15179	2.9e-07	4.8e-06	// MLOC_8131 // MLOC_39787 // MLOC_44139 // MLOC_12321 // MLOC_67738 // MLOC_57724 // MLOC_57378 // MLOC_73896 // MLOC_51105 // MLOC_68105 // MLOC_59517 // MLOC_14773 // MLOC_26643
GO:0042623	F	ATPase activity, coupled	13	791	0.02	62	15179	7.2e-05	0.00072	// MLOC_56261 // MLOC_18857 // MLOC_37050 // MLOC_74324 // MLOC_56244 // MLOC_13187 // MLOC_5047 // MLOC_56116 // MLOC_67513 // MLOC_77001 // MLOC_36742 // MLOC_65408 // MLOC_69650
GO:0022804	F	active transmembrane transporter activity	12	791	0.02	48	15179	3.1e-05	0.00032	// MLOC_3799 // MLOC_37050 // MLOC_19358 // MLOC_63454 // MLOC_25879 // MLOC_74324 // MLOC_56261 // MLOC_59161 // MLOC_11460 // MLOC_79876 // MLOC_50953 // MLOC_72084
GO:0016746	F	transferase activity, transferring acyl groups	12	791	0.02	59	15179	0.00017	0.0015	// MLOC_73162 // MLOC_38932 // MLOC_76558 // MLOC_37060 // MLOC_44076 // MLOC_62700 // MLOC_79108 // MLOC_8366 // MLOC_63104 // MLOC_65969 // MLOC_67467 // MLOC_79084
GO:0016798	F	hydrolase activity, acting on glycosyl bonds	11	791	0.01	19	15179	9.4e-08	1.6e-06	// MLOC_79855 // MLOC_48036 // MLOC_80115 // MLOC_55142 // MLOC_59714 // MLOC_79756 // MLOC_60401 // MLOC_56170 // MLOC_66576 // MLOC_56018 // MLOC_75889
GO:0004497	F	monooxygenase activity	11	791	0.01	34	15179	8.9e-06	0.00011	// MLOC_20488 // MLOC_39474 // MLOC_21688 // MLOC_44242 // MLOC_44750 // MLOC_4786 // MLOC_39640 // MLOC_18741 // MLOC_57310 // MLOC_66080 // MLOC_34659
GO:0004518	F	nuclease activity	11	791	0.01	48	15179	0.00013	0.0012	// MLOC_59496 // MLOC_11717 // MLOC_12321 // MLOC_19702 // MLOC_69336 // MLOC_67302 // MLOC_38258 // MLOC_58712 // MLOC_11431 // MLOC_58975 // MLOC_68937
GO:0016747	F	transferase activity, transferring acyl groups other than amino-acyl groups	11	791	0.01	50	15179	0.00018	0.0015	// MLOC_73162 // MLOC_38932 // MLOC_76558 // MLOC_37060 // MLOC_44076 // MLOC_79108 // MLOC_8366 // MLOC_63104 // MLOC_65969 // MLOC_67467 // MLOC_79084
GO:0004553	F	hydrolase activity, hydrolyzing O-glycosyl compounds	10	791	0.01	18	15179	4.9e-07	7.6e-06	// MLOC_79855 // MLOC_48036 // MLOC_55142 // MLOC_59714 // MLOC_79756 // MLOC_80115 // MLOC_56170 // MLOC_66576 // MLOC_56018 // MLOC_75889
GO:0016791	F	phosphatase activity	10	791	0.01	25	15179	5e-06	7e-05	// MLOC_8131 // MLOC_39787 // MLOC_67738 // MLOC_12321 // MLOC_57724 // MLOC_57378 // MLOC_73896 // MLOC_51105 // MLOC_68105 // MLOC_59517
GO:0000287	F	magnesium ion binding	10	791	0.01	32	15179	2.9e-05	0.00031	// MLOC_3996 // MLOC_38762 // MLOC_67407 // MLOC_57378 // MLOC_81818 // MLOC_43486 // MLOC_54335 // MLOC_3886 // MLOC_54750 // MLOC_51254
GO:0043565	F	sequence-specific DNA binding	10	791	0.01	70	15179	0.006	0.039	// MLOC_23044 // MLOC_57764 // MLOC_68299 // MLOC_4945 // MLOC_63436 // MLOC_59179 // MLOC_13045 // MLOC_61490 // MLOC_36367 // MLOC_73862
GO:0016879	F	ligase activity, forming carbon-nitrogen bonds	10	791	0.01	78	15179	0.012	0.073	// MLOC_74973 // MLOC_64815 // MLOC_5294 // MLOC_69639 // MLOC_12614 // MLOC_53352 // MLOC_31329 // MLOC_53598 // MLOC_52004 // MLOC_64672
GO:0070035	F	purine NTP-dependent helicase activity	9	791	0.01	33	15179	0.00017	0.0015	// MLOC_18857 // MLOC_56244 // MLOC_13187 // MLOC_5047 // MLOC_56116 // MLOC_67513 // MLOC_77001 // MLOC_36742 // MLOC_69650
GO:0008026	F	ATP-dependent helicase activity	9	791	0.01	33	15179	0.00017	0.0015	// MLOC_18857 // MLOC_56244 // MLOC_13187 // MLOC_5047 // MLOC_56116 // MLOC_67513 // MLOC_77001 // MLOC_36742 // MLOC_69650
GO:0004386	F	helicase activity	9	791	0.01	47	15179	0.0016	0.011	// MLOC_18857 // MLOC_56244 // MLOC_13187 // MLOC_5047 // MLOC_56116 // MLOC_67513 // MLOC_77001 // MLOC_36742 // MLOC_69650
GO:0008509	F	anion transmembrane transporter activity	8	791	0.01	9	15179	5.7e-07	8.6e-06	// MLOC_74478 // MLOC_22343 // MLOC_26352 // MLOC_56261 // MLOC_59161 // MLOC_16643 // MLOC_52671 // MLOC_50953
GO:0016765	F	transferase activity, transferring alkyl or aryl (other than methyl) groups	8	791	0.01	15	15179	8.8e-06	0.00011	// MLOC_70893 // MLOC_61116 // MLOC_37738 // MLOC_71596 // MLOC_55784 // MLOC_12220 // MLOC_69873 // MLOC_54179
GO:0051287	F	NAD or NADH binding	8	791	0.01	22	15179	7.7e-05	0.00077	// MLOC_59315 // MLOC_72170 // MLOC_53473 // MLOC_70967 // MLOC_81818 // MLOC_43486 // MLOC_3886 // MLOC_51254
GO:0015291	F	secondary active transmembrane transporter activity	8	791	0.01	29	15179	0.00037	0.0029	// MLOC_72084 // MLOC_19358 // MLOC_25879 // MLOC_56261 // MLOC_59161 // MLOC_11460 // MLOC_79876 // MLOC_50953
GO:0008135	F	translation factor activity, nucleic acid binding	8	791	0.01	38	15179	0.0017	0.012	// MLOC_54618 // MLOC_72672 // MLOC_61267 // MLOC_56916 // MLOC_51098 // MLOC_10208 // MLOC_67928 // MLOC_69668
GO:0008236	F	serine-type peptidase activity	8	791	0.01	55	15179	0.012	0.074	// MLOC_78748 // MLOC_72008 // MLOC_64978 // MLOC_68297 // MLOC_861 // MLOC_75024 // MLOC_60480 // MLOC_72860
GO:0017171	F	serine hydrolase activity	8	791	0.01	55	15179	0.012	0.074	// MLOC_78748 // MLOC_72008 // MLOC_64978 // MLOC_68297 // MLOC_861 // MLOC_75024 // MLOC_60480 // MLOC_72860
GO:0016779	F	nucleotidyltransferase activity	8	791	0.01	95	15179	0.14	0.78	// MLOC_70458 // MLOC_36959 // MLOC_37498 // MLOC_59814 // MLOC_51097 // MLOC_53905 // MLOC_73523 // MLOC_55893
GO:0004175	F	endopeptidase activity	8	791	0.01	98	15179	0.15	0.86	// MLOC_64978 // MLOC_68297 // MLOC_861 // MLOC_7328 // MLOC_50398 // MLOC_4012 // MLOC_57378 // MLOC_6367
GO:0022803	F	passive transmembrane transporter activity	7	791	0.01	9	15179	5.5e-06	7.1e-05	// MLOC_54524 // MLOC_74478 // MLOC_53038 // MLOC_64229 // MLOC_56157 // MLOC_16643 // MLOC_52671
GO:0015267	F	channel activity	7	791	0.01	9	15179	5.5e-06	7.1e-05	// MLOC_54524 // MLOC_74478 // MLOC_53038 // MLOC_64229 // MLOC_56157 // MLOC_16643 // MLOC_52671
GO:0022838	F	substrate-specific channel activity	7	791	0.01	9	15179	5.5e-06	7.1e-05	// MLOC_54524 // MLOC_74478 // MLOC_53038 // MLOC_64229 // MLOC_56157 // MLOC_16643 // MLOC_52671
GO:0005216	F	ion channel activity	7	791	0.01	9	15179	5.5e-06	7.1e-05	// MLOC_54524 // MLOC_74478 // MLOC_53038 // MLOC_64229 // MLOC_56157 // MLOC_16643 // MLOC_52671
GO:0004519	F	endonuclease activity	7	791	0.01	12	15179	2.1e-05	0.00024	// MLOC_59496 // MLOC_11717 // MLOC_12321 // MLOC_19702 // MLOC_67302 // MLOC_38258 // MLOC_58975
GO:0022890	F	inorganic cation transmembrane transporter activity	7	791	0.01	16	15179	8.7e-05	0.00085	// MLOC_75792 // MLOC_33002 // MLOC_21708 // MLOC_34855 // MLOC_15034 // MLOC_44488 // MLOC_65942
GO:0051536	F	iron-sulfur cluster binding	7	791	0.01	21	15179	0.00034	0.0026	// MLOC_57284 // MLOC_71617 // MLOC_68278 // MLOC_81994 // MLOC_17726 // MLOC_66305 // MLOC_14214
GO:0051540	F	metal cluster binding	7	791	0.01	21	15179	0.00034	0.0026	// MLOC_57284 // MLOC_71617 // MLOC_68278 // MLOC_81994 // MLOC_17726 // MLOC_66305 // MLOC_14214
GO:0008237	F	metallopeptidase activity	7	791	0.01	48	15179	0.018	0.11	// MLOC_40064 // MLOC_1181 // MLOC_62143 // MLOC_50398 // MLOC_4012 // MLOC_57378 // MLOC_56296
GO:0022836	F	gated channel activity	6	791	0.01	7	15179	1.8e-05	0.00021	// MLOC_54524 // MLOC_74478 // MLOC_53038 // MLOC_64229 // MLOC_16643 // MLOC_52671
GO:0003682	F	chromatin binding	6	791	0.01	8	15179	3.1e-05	0.00032	// MLOC_63597 // MLOC_17459 // MLOC_9835 // MLOC_14021 // MLOC_65957 // MLOC_76271
GO:0003924	F	GTPase activity	6	791	0.01	13	15179	0.00023	0.0018	// MLOC_62509 // MLOC_56916 // MLOC_70472 // MLOC_63263 // MLOC_67407 // MLOC_9203
GO:0004540	F	ribonuclease activity	6	791	0.01	13	15179	0.00023	0.0018	// MLOC_11717 // MLOC_12321 // MLOC_67302 // MLOC_38258 // MLOC_58975 // MLOC_68937
GO:0016835	F	carbon-oxygen lyase activity	6	791	0.01	14	15179	0.00031	0.0025	// MLOC_66898 // MLOC_61200 // MLOC_8106 // MLOC_54750 // MLOC_59406 // MLOC_43985
GO:0016209	F	antioxidant activity	6	791	0.01	20	15179	0.0014	0.01	// MLOC_14409 // MLOC_79981 // MLOC_69817 // MLOC_39127 // MLOC_6127 // MLOC_13927
GO:0008415	F	acyltransferase activity	6	791	0.01	22	15179	0.0021	0.015	// MLOC_73162 // MLOC_38932 // MLOC_44076 // MLOC_37060 // MLOC_63104 // MLOC_67467
GO:0008238	F	exopeptidase activity	6	791	0.01	33	15179	0.012	0.073	// MLOC_72008 // MLOC_1181 // MLOC_62143 // MLOC_60480 // MLOC_75024 // MLOC_72860
GO:0050660	F	FAD binding	6	791	0.01	40	15179	0.025	0.15	// MLOC_4067 // MLOC_14409 // MLOC_10856 // MLOC_64231 // MLOC_63811 // MLOC_71107
GO:0022832	F	voltage-gated channel activity	5	791	0.01	7	15179	0.00017	0.0015	// MLOC_74478 // MLOC_16643 // MLOC_52671 // MLOC_53038 // MLOC_64229
GO:0004521	F	endoribonuclease activity	5	791	0.01	7	15179	0.00017	0.0015	// MLOC_67302 // MLOC_12321 // MLOC_58975 // MLOC_38258 // MLOC_11717
GO:0019842	F	vitamin binding	5	791	0.01	7	15179	0.00017	0.0015	// MLOC_13884 // MLOC_38042 // MLOC_38762 // MLOC_76419 // MLOC_14736
GO:0005244	F	voltage-gated ion channel activity	5	791	0.01	7	15179	0.00017	0.0015	// MLOC_74478 // MLOC_16643 // MLOC_52671 // MLOC_53038 // MLOC_64229
GO:0046873	F	metal ion transmembrane transporter activity	5	791	0.01	8	15179	0.00027	0.0022	// MLOC_64229 // MLOC_44488 // MLOC_53038 // MLOC_65942 // MLOC_15034
GO:0016836	F	hydro-lyase activity	5	791	0.01	11	15179	0.00081	0.0059	// MLOC_8106 // MLOC_54750 // MLOC_61200 // MLOC_59406 // MLOC_43985
GO:0003743	F	translation initiation factor activity	5	791	0.01	12	15179	0.0011	0.008	// MLOC_54618 // MLOC_61267 // MLOC_72672 // MLOC_67928 // MLOC_69668
GO:0008757	F	S-adenosylmethionine-dependent methyltransferase activity	5	791	0.01	19	15179	0.0057	0.037	// MLOC_15677 // MLOC_7105 // MLOC_68506 // MLOC_81070 // MLOC_59669
GO:0008092	F	cytoskeletal protein binding	5	791	0.01	36	15179	0.051	0.3	// MLOC_38210 // MLOC_20250 // MLOC_68965 // MLOC_37725 // MLOC_77511
GO:0030234	F	enzyme regulator activity	5	791	0.01	47	15179	0.11	0.64	// MLOC_51105 // MLOC_67439 // MLOC_82094 // MLOC_10176 // MLOC_5646
GO:0060089	F	molecular transducer activity	5	791	0.01	78	15179	0.39	1	// MLOC_54524 // MLOC_81154 // MLOC_68949 // MLOC_2842 // MLOC_11730
GO:0016881	F	acid-amino acid ligase activity	5	791	0.01	61	15179	0.23	1	// MLOC_53598 // MLOC_53352 // MLOC_52004 // MLOC_31329 // MLOC_64672
GO:0004871	F	signal transducer activity	5	791	0.01	78	15179	0.39	1	// MLOC_54524 // MLOC_81154 // MLOC_68949 // MLOC_2842 // MLOC_11730
GO:0044422	C	organelle part	200	791		358	15179	1.7e-122	2.7e-120	// MLOC_40062 // MLOC_38042 // MLOC_37725 // MLOC_72338 // MLOC_37729 // MLOC_51450 // MLOC_57334 // MLOC_44750 // MLOC_16980 // MLOC_61940 // MLOC_54589 // MLOC_68939 // MLOC_74244 // MLOC_32946 // MLOC_75045 // MLOC_44278 // MLOC_16742 // MLOC_4535 // MLOC_22498 // MLOC_33002 // MLOC_19374 // MLOC_65342 // MLOC_10208 // MLOC_7610 // MLOC_14475 // MLOC_18741 // MLOC_11877 // MLOC_10655 // MLOC_5…
GO:0044446	C	intracellular organelle part	200	791		358	15179	1.7e-122	2.7e-120	// MLOC_40062 // MLOC_38042 // MLOC_37725 // MLOC_72338 // MLOC_37729 // MLOC_51450 // MLOC_57334 // MLOC_44750 // MLOC_16980 // MLOC_61940 // MLOC_54589 // MLOC_68939 // MLOC_74244 // MLOC_32946 // MLOC_75045 // MLOC_44278 // MLOC_16742 // MLOC_4535 // MLOC_22498 // MLOC_33002 // MLOC_19374 // MLOC_65342 // MLOC_10208 // MLOC_7610 // MLOC_14475 // MLOC_18741 // MLOC_11877 // MLOC_10655 // MLOC_5…
GO:0031975	C	envelope	84	791		87	15179	1.1e-63	8.3e-62	// MLOC_75792 // MLOC_67080 // MLOC_78748 // MLOC_16521 // MLOC_21708 // MLOC_10282 // MLOC_66031 // MLOC_3272 // MLOC_25879 // MLOC_57334 // MLOC_44750 // MLOC_20488 // MLOC_16643 // MLOC_14113 // MLOC_52301 // MLOC_68939 // MLOC_52050 // MLOC_67764 // MLOC_52671 // MLOC_7979 // MLOC_65308 // MLOC_57565 // MLOC_70369 // MLOC_22498 // MLOC_16249 // MLOC_861 // MLOC_19374 // MLOC_4297 // MLOC_6534…
GO:0031967	C	organelle envelope	84	791		87	15179	1.1e-63	8.3e-62	// MLOC_75792 // MLOC_67080 // MLOC_78748 // MLOC_16521 // MLOC_21708 // MLOC_10282 // MLOC_66031 // MLOC_3272 // MLOC_25879 // MLOC_57334 // MLOC_44750 // MLOC_20488 // MLOC_16643 // MLOC_14113 // MLOC_52301 // MLOC_68939 // MLOC_52050 // MLOC_67764 // MLOC_52671 // MLOC_7979 // MLOC_65308 // MLOC_57565 // MLOC_70369 // MLOC_22498 // MLOC_16249 // MLOC_861 // MLOC_19374 // MLOC_4297 // MLOC_6534…
GO:0043232	C	intracellular non-membrane-bounded organelle	95	791		185	15179	3.9e-54	2e-52	// MLOC_40062 // MLOC_37725 // MLOC_72338 // MLOC_51450 // MLOC_57334 // MLOC_54589 // MLOC_68939 // MLOC_32946 // MLOC_15148 // MLOC_7610 // MLOC_30332 // MLOC_53905 // MLOC_13746 // MLOC_37798 // MLOC_7688 // MLOC_65215 // MLOC_77001 // MLOC_66305 // MLOC_38685 // MLOC_55507 // MLOC_74808 // MLOC_17719 // MLOC_4012 // MLOC_1273 // MLOC_59942 // MLOC_55424 // MLOC_10282 // MLOC_73620 // MLOC_598…
GO:0043228	C	non-membrane-bounded organelle	95	791		185	15179	3.9e-54	2e-52	// MLOC_40062 // MLOC_37725 // MLOC_72338 // MLOC_51450 // MLOC_57334 // MLOC_54589 // MLOC_68939 // MLOC_32946 // MLOC_15148 // MLOC_7610 // MLOC_30332 // MLOC_53905 // MLOC_13746 // MLOC_37798 // MLOC_7688 // MLOC_65215 // MLOC_77001 // MLOC_66305 // MLOC_38685 // MLOC_55507 // MLOC_74808 // MLOC_17719 // MLOC_4012 // MLOC_1273 // MLOC_59942 // MLOC_55424 // MLOC_10282 // MLOC_73620 // MLOC_598…
GO:0032991	C	macromolecular complex	117	791		322	15179	4.4e-54	2e-52	// MLOC_40062 // MLOC_37725 // MLOC_72338 // MLOC_51450 // MLOC_57334 // MLOC_54618 // MLOC_54589 // MLOC_68939 // MLOC_77001 // MLOC_32946 // MLOC_15148 // MLOC_77330 // MLOC_30332 // MLOC_7610 // MLOC_5664 // MLOC_59016 // MLOC_53905 // MLOC_10655 // MLOC_13746 // MLOC_37798 // MLOC_7688 // MLOC_65215 // MLOC_4813 // MLOC_66305 // MLOC_38685 // MLOC_55507 // MLOC_74808 // MLOC_17719 // MLOC_401…
GO:0030529	C	ribonucleoprotein complex	73	791		99	15179	1.1e-49	4.4e-48	// MLOC_12168 // MLOC_40062 // MLOC_21708 // MLOC_72338 // MLOC_19902 // MLOC_64398 // MLOC_57334 // MLOC_75379 // MLOC_77466 // MLOC_62559 // MLOC_514 // MLOC_54589 // MLOC_68939 // MLOC_71727 // MLOC_32946 // MLOC_14202 // MLOC_63134 // MLOC_69668 // MLOC_59942 // MLOC_15148 // MLOC_13746 // MLOC_59892 // MLOC_55507 // MLOC_55490 // MLOC_66305 // MLOC_7979 // MLOC_62509 // MLOC_57210 // MLOC_76…
GO:0005840	C	ribosome	66	791		86	15179	9.7e-46	3.4e-44	// MLOC_12168 // MLOC_40062 // MLOC_21708 // MLOC_72338 // MLOC_19902 // MLOC_57334 // MLOC_75379 // MLOC_77466 // MLOC_62559 // MLOC_514 // MLOC_54589 // MLOC_68939 // MLOC_71727 // MLOC_32946 // MLOC_14202 // MLOC_63134 // MLOC_59942 // MLOC_15148 // MLOC_13746 // MLOC_59892 // MLOC_55507 // MLOC_55490 // MLOC_55424 // MLOC_52545 // MLOC_7979 // MLOC_30332 // MLOC_57210 // MLOC_7610 // MLOC_186…
GO:0031090	C	organelle membrane	74	791		128	15179	6.7e-45	2.1e-43	// MLOC_75792 // MLOC_40062 // MLOC_21708 // MLOC_22343 // MLOC_66031 // MLOC_51450 // MLOC_78748 // MLOC_50398 // MLOC_65308 // MLOC_16643 // MLOC_14113 // MLOC_77330 // MLOC_52050 // MLOC_74244 // MLOC_67764 // MLOC_32946 // MLOC_52671 // MLOC_64350 // MLOC_79084 // MLOC_57565 // MLOC_15678 // MLOC_66305 // MLOC_19374 // MLOC_65342 // MLOC_4458 // MLOC_67950 // MLOC_59016 // MLOC_52301 // MLOC_…
GO:0044425	C	membrane part	102	791		318	15179	5.1e-43	1.5e-41	// MLOC_54618 // MLOC_53038 // MLOC_11789 // MLOC_10789 // MLOC_51450 // MLOC_74324 // MLOC_123 // MLOC_11460 // MLOC_32946 // MLOC_53885 // MLOC_77330 // MLOC_65342 // MLOC_7610 // MLOC_63476 // MLOC_34855 // MLOC_57322 // MLOC_37798 // MLOC_7688 // MLOC_4813 // MLOC_66305 // MLOC_75045 // MLOC_17068 // MLOC_64978 // MLOC_16468 // MLOC_4012 // MLOC_67467 // MLOC_54524 // MLOC_78748 // MLOC_9826 …
GO:0016020	C	membrane	193	791		1509	15179	7.2e-30	1.9e-28	// MLOC_40062 // MLOC_53038 // MLOC_72338 // MLOC_10789 // MLOC_51450 // MLOC_74324 // MLOC_54618 // MLOC_61940 // MLOC_123 // MLOC_68939 // MLOC_11460 // MLOC_74244 // MLOC_32946 // MLOC_3799 // MLOC_53885 // MLOC_33002 // MLOC_19374 // MLOC_65342 // MLOC_7610 // MLOC_5174 // MLOC_11492 // MLOC_75045 // MLOC_38762 // MLOC_63476 // MLOC_57334 // MLOC_10655 // MLOC_57855 // MLOC_57322 // MLOC_3779…
GO:0005886	C	plasma membrane	60	791		176	15179	1.2e-26	2.9e-25	// MLOC_54618 // MLOC_32946 // MLOC_72338 // MLOC_72170 // MLOC_66511 // MLOC_51450 // MLOC_57334 // MLOC_61064 // MLOC_74533 // MLOC_15034 // MLOC_12614 // MLOC_64727 // MLOC_79876 // MLOC_64350 // MLOC_63134 // MLOC_58318 // MLOC_79855 // MLOC_65342 // MLOC_37944 // MLOC_79077 // MLOC_7610 // MLOC_5174 // MLOC_61200 // MLOC_54122 // MLOC_75045 // MLOC_58362 // MLOC_70893 // MLOC_55611 // MLOC_6…
GO:0005773	C	vacuole	35	791		42	15179	1.4e-25	3.1e-24	// MLOC_21708 // MLOC_22343 // MLOC_51450 // MLOC_32946 // MLOC_64350 // MLOC_79084 // MLOC_57565 // MLOC_65342 // MLOC_75045 // MLOC_14773 // MLOC_74478 // MLOC_72008 // MLOC_32877 // MLOC_66031 // MLOC_56261 // MLOC_44625 // MLOC_38258 // MLOC_3272 // MLOC_70429 // MLOC_56502 // MLOC_67890 // MLOC_45046 // MLOC_18714 // MLOC_1181 // MLOC_37050 // MLOC_39969 // MLOC_4012 // MLOC_70441 // MLOC_66…
GO:0009534	C	chloroplast thylakoid	35	791		64	15179	3.5e-21	6.5e-20	// MLOC_40062 // MLOC_16521 // MLOC_21708 // MLOC_78748 // MLOC_50398 // MLOC_61940 // MLOC_74244 // MLOC_67764 // MLOC_70387 // MLOC_68297 // MLOC_861 // MLOC_59016 // MLOC_3886 // MLOC_12012 // MLOC_71397 // MLOC_9203 // MLOC_8394 // MLOC_79276 // MLOC_74472 // MLOC_39436 // MLOC_51884 // MLOC_66526 // MLOC_16980 // MLOC_52827 // MLOC_44278 // MLOC_3799 // MLOC_14188 // MLOC_16468 // MLOC_69498…
GO:0031976	C	plastid thylakoid	35	791		64	15179	3.5e-21	6.5e-20	// MLOC_40062 // MLOC_16521 // MLOC_21708 // MLOC_78748 // MLOC_50398 // MLOC_61940 // MLOC_74244 // MLOC_67764 // MLOC_70387 // MLOC_68297 // MLOC_861 // MLOC_59016 // MLOC_3886 // MLOC_12012 // MLOC_71397 // MLOC_9203 // MLOC_8394 // MLOC_79276 // MLOC_74472 // MLOC_39436 // MLOC_51884 // MLOC_66526 // MLOC_16980 // MLOC_52827 // MLOC_44278 // MLOC_3799 // MLOC_14188 // MLOC_16468 // MLOC_69498…
GO:0031984	C	organelle subcompartment	35	791		64	15179	3.5e-21	6.5e-20	// MLOC_40062 // MLOC_16521 // MLOC_21708 // MLOC_78748 // MLOC_50398 // MLOC_61940 // MLOC_74244 // MLOC_67764 // MLOC_70387 // MLOC_68297 // MLOC_861 // MLOC_59016 // MLOC_3886 // MLOC_12012 // MLOC_71397 // MLOC_9203 // MLOC_8394 // MLOC_79276 // MLOC_74472 // MLOC_39436 // MLOC_51884 // MLOC_66526 // MLOC_16980 // MLOC_52827 // MLOC_44278 // MLOC_3799 // MLOC_14188 // MLOC_16468 // MLOC_69498…
GO:0009579	C	thylakoid	43	791		115	15179	1.2e-20	2e-19	// MLOC_40062 // MLOC_16521 // MLOC_21708 // MLOC_78748 // MLOC_50398 // MLOC_61940 // MLOC_57210 // MLOC_52050 // MLOC_74244 // MLOC_67764 // MLOC_70387 // MLOC_68297 // MLOC_861 // MLOC_59016 // MLOC_3886 // MLOC_12012 // MLOC_71397 // MLOC_75335 // MLOC_8394 // MLOC_79276 // MLOC_74472 // MLOC_39436 // MLOC_51884 // MLOC_66526 // MLOC_38258 // MLOC_15889 // MLOC_16980 // MLOC_4813 // MLOC_5282…
GO:0005730	C	nucleolus	27	791		32	15179	4e-20	6.7e-19	// MLOC_21708 // MLOC_72338 // MLOC_19902 // MLOC_72170 // MLOC_51450 // MLOC_57334 // MLOC_54589 // MLOC_32946 // MLOC_63134 // MLOC_79084 // MLOC_66898 // MLOC_19702 // MLOC_52545 // MLOC_36471 // MLOC_44123 // MLOC_57173 // MLOC_37798 // MLOC_7688 // MLOC_77001 // MLOC_52827 // MLOC_13045 // MLOC_59496 // MLOC_44625 // MLOC_4012 // MLOC_53830 // MLOC_23107 // MLOC_73620
GO:0048046	C	apoplast	23	791		23	15179	2e-18	3.1e-17	// MLOC_57334 // MLOC_61064 // MLOC_12614 // MLOC_12220 // MLOC_43486 // MLOC_58362 // MLOC_59050 // MLOC_5174 // MLOC_69899 // MLOC_45046 // MLOC_10856 // MLOC_54774 // MLOC_10676 // MLOC_53224 // MLOC_80115 // MLOC_7688 // MLOC_51254 // MLOC_75045 // MLOC_76419 // MLOC_37050 // MLOC_69498 // MLOC_67890 // MLOC_70967
GO:0009536	C	plastid	193	791		1921	15179	2.1e-18	3.1e-17	// MLOC_40062 // MLOC_38042 // MLOC_72338 // MLOC_37729 // MLOC_24802 // MLOC_60955 // MLOC_57334 // MLOC_44750 // MLOC_16980 // MLOC_61940 // MLOC_54589 // MLOC_68939 // MLOC_74244 // MLOC_21708 // MLOC_75045 // MLOC_16742 // MLOC_4535 // MLOC_22498 // MLOC_68278 // MLOC_33002 // MLOC_19374 // MLOC_65342 // MLOC_10208 // MLOC_7610 // MLOC_32946 // MLOC_43985 // MLOC_63447 // MLOC_59016 // MLOC_5…
GO:0044436	C	thylakoid part	30	791		68	15179	2.4e-16	3.4e-15	// MLOC_40062 // MLOC_21708 // MLOC_78748 // MLOC_50398 // MLOC_61940 // MLOC_52050 // MLOC_74244 // MLOC_67764 // MLOC_15678 // MLOC_59016 // MLOC_12012 // MLOC_71397 // MLOC_9203 // MLOC_8394 // MLOC_79276 // MLOC_74472 // MLOC_39436 // MLOC_51884 // MLOC_66526 // MLOC_15889 // MLOC_16980 // MLOC_4813 // MLOC_52827 // MLOC_44278 // MLOC_14188 // MLOC_16521 // MLOC_75335 // MLOC_55254 // MLOC_42…
GO:0034357	C	photosynthetic membrane	29	791		65	15179	6e-16	8.2e-15	// MLOC_40062 // MLOC_21708 // MLOC_78748 // MLOC_50398 // MLOC_61940 // MLOC_52050 // MLOC_74244 // MLOC_67764 // MLOC_15678 // MLOC_59016 // MLOC_12012 // MLOC_71397 // MLOC_9203 // MLOC_8394 // MLOC_79276 // MLOC_74472 // MLOC_39436 // MLOC_51884 // MLOC_66526 // MLOC_16980 // MLOC_4813 // MLOC_52827 // MLOC_44278 // MLOC_14188 // MLOC_16521 // MLOC_75335 // MLOC_55254 // MLOC_4297 // MLOC_739…
GO:0005576	C	extracellular region	30	791		72	15179	8.1e-16	1.1e-14	// MLOC_55142 // MLOC_57334 // MLOC_61064 // MLOC_12614 // MLOC_12220 // MLOC_43486 // MLOC_74834 // MLOC_54774 // MLOC_58362 // MLOC_71096 // MLOC_59050 // MLOC_5646 // MLOC_69899 // MLOC_45046 // MLOC_53224 // MLOC_5174 // MLOC_10676 // MLOC_10856 // MLOC_10176 // MLOC_80115 // MLOC_7688 // MLOC_51254 // MLOC_75045 // MLOC_76419 // MLOC_37050 // MLOC_69498 // MLOC_18280 // MLOC_67890 // MLOC_75…
GO:0042651	C	thylakoid membrane	28	791		64	15179	2.8e-15	3.5e-14	// MLOC_40062 // MLOC_21708 // MLOC_78748 // MLOC_50398 // MLOC_61940 // MLOC_52050 // MLOC_74244 // MLOC_67764 // MLOC_15678 // MLOC_59016 // MLOC_12012 // MLOC_71397 // MLOC_9203 // MLOC_8394 // MLOC_79276 // MLOC_74472 // MLOC_39436 // MLOC_51884 // MLOC_66526 // MLOC_16980 // MLOC_52827 // MLOC_44278 // MLOC_14188 // MLOC_16521 // MLOC_75335 // MLOC_55254 // MLOC_4297 // MLOC_73913
GO:0031224	C	intrinsic to membrane	51	791		246	15179	4.9e-15	5.9e-14	// MLOC_54524 // MLOC_78748 // MLOC_53038 // MLOC_11752 // MLOC_22343 // MLOC_26352 // MLOC_10789 // MLOC_9826 // MLOC_74324 // MLOC_50398 // MLOC_123 // MLOC_11460 // MLOC_79876 // MLOC_64350 // MLOC_52756 // MLOC_79855 // MLOC_53885 // MLOC_65342 // MLOC_79077 // MLOC_16468 // MLOC_6537 // MLOC_15459 // MLOC_65942 // MLOC_37738 // MLOC_50953 // MLOC_64229 // MLOC_58957 // MLOC_37499 // MLOC_561…
GO:0016021	C	integral to membrane	50	791		244	15179	1.3e-14	1.6e-13	// MLOC_54524 // MLOC_78748 // MLOC_53038 // MLOC_11752 // MLOC_22343 // MLOC_26352 // MLOC_10789 // MLOC_9826 // MLOC_74324 // MLOC_50398 // MLOC_123 // MLOC_11460 // MLOC_79876 // MLOC_64350 // MLOC_52756 // MLOC_53885 // MLOC_65342 // MLOC_79077 // MLOC_16468 // MLOC_6537 // MLOC_15459 // MLOC_65942 // MLOC_37738 // MLOC_50953 // MLOC_64229 // MLOC_58957 // MLOC_37499 // MLOC_56157 // MLOC_634…
GO:0055035	C	plastid thylakoid membrane	26	791		59	15179	2.4e-14	2.6e-13	// MLOC_40062 // MLOC_21708 // MLOC_78748 // MLOC_50398 // MLOC_61940 // MLOC_74244 // MLOC_67764 // MLOC_15678 // MLOC_59016 // MLOC_12012 // MLOC_71397 // MLOC_8394 // MLOC_79276 // MLOC_74472 // MLOC_39436 // MLOC_51884 // MLOC_66526 // MLOC_16980 // MLOC_52827 // MLOC_44278 // MLOC_14188 // MLOC_16521 // MLOC_75335 // MLOC_55254 // MLOC_4297 // MLOC_73913
GO:0009535	C	chloroplast thylakoid membrane	26	791		59	15179	2.4e-14	2.6e-13	// MLOC_40062 // MLOC_21708 // MLOC_78748 // MLOC_50398 // MLOC_61940 // MLOC_74244 // MLOC_67764 // MLOC_15678 // MLOC_59016 // MLOC_12012 // MLOC_71397 // MLOC_8394 // MLOC_79276 // MLOC_74472 // MLOC_39436 // MLOC_51884 // MLOC_66526 // MLOC_16980 // MLOC_52827 // MLOC_44278 // MLOC_14188 // MLOC_16521 // MLOC_75335 // MLOC_55254 // MLOC_4297 // MLOC_73913
GO:0031974	C	membrane-enclosed lumen	37	791		142	15179	8.3e-14	8.2e-13	// MLOC_21708 // MLOC_72338 // MLOC_19902 // MLOC_72170 // MLOC_51450 // MLOC_57334 // MLOC_54589 // MLOC_32946 // MLOC_82094 // MLOC_63134 // MLOC_79084 // MLOC_66898 // MLOC_70533 // MLOC_19702 // MLOC_59 // MLOC_12012 // MLOC_52545 // MLOC_36471 // MLOC_59892 // MLOC_66031 // MLOC_44123 // MLOC_57173 // MLOC_37798 // MLOC_15889 // MLOC_7688 // MLOC_77001 // MLOC_52827 // MLOC_44278 // MLOC_130…
GO:0070013	C	intracellular organelle lumen	37	791		142	15179	8.3e-14	8.2e-13	// MLOC_21708 // MLOC_72338 // MLOC_19902 // MLOC_72170 // MLOC_51450 // MLOC_57334 // MLOC_54589 // MLOC_32946 // MLOC_82094 // MLOC_63134 // MLOC_79084 // MLOC_66898 // MLOC_70533 // MLOC_19702 // MLOC_59 // MLOC_12012 // MLOC_52545 // MLOC_36471 // MLOC_59892 // MLOC_66031 // MLOC_44123 // MLOC_57173 // MLOC_37798 // MLOC_15889 // MLOC_7688 // MLOC_77001 // MLOC_52827 // MLOC_44278 // MLOC_130…
GO:0043233	C	organelle lumen	37	791		142	15179	8.3e-14	8.2e-13	// MLOC_21708 // MLOC_72338 // MLOC_19902 // MLOC_72170 // MLOC_51450 // MLOC_57334 // MLOC_54589 // MLOC_32946 // MLOC_82094 // MLOC_63134 // MLOC_79084 // MLOC_66898 // MLOC_70533 // MLOC_19702 // MLOC_59 // MLOC_12012 // MLOC_52545 // MLOC_36471 // MLOC_59892 // MLOC_66031 // MLOC_44123 // MLOC_57173 // MLOC_37798 // MLOC_15889 // MLOC_7688 // MLOC_77001 // MLOC_52827 // MLOC_44278 // MLOC_130…
GO:0043234	C	protein complex	45	791		223	15179	4.7e-13	4.4e-12	// MLOC_75792 // MLOC_54618 // MLOC_21708 // MLOC_5352 // MLOC_51450 // MLOC_65308 // MLOC_14113 // MLOC_52301 // MLOC_64727 // MLOC_77001 // MLOC_37725 // MLOC_4925 // MLOC_57565 // MLOC_68297 // MLOC_861 // MLOC_77330 // MLOC_69668 // MLOC_59 // MLOC_53598 // MLOC_54750 // MLOC_12012 // MLOC_10856 // MLOC_9203 // MLOC_74478 // MLOC_14130 // MLOC_48036 // MLOC_20250 // MLOC_53224 // MLOC_10655 /…
GO:0005618	C	cell wall	19	791		36	15179	6.7e-12	6.2e-11	// MLOC_70893 // MLOC_56638 // MLOC_55611 // MLOC_32877 // MLOC_11877 // MLOC_72170 // MLOC_52545 // MLOC_66224 // MLOC_51450 // MLOC_59050 // MLOC_4012 // MLOC_53830 // MLOC_37798 // MLOC_80115 // MLOC_10676 // MLOC_77001 // MLOC_79981 // MLOC_65139 // MLOC_45046
GO:0030312	C	external encapsulating structure	19	791		38	15179	1.4e-11	1.2e-10	// MLOC_70893 // MLOC_56638 // MLOC_55611 // MLOC_32877 // MLOC_11877 // MLOC_72170 // MLOC_52545 // MLOC_66224 // MLOC_51450 // MLOC_59050 // MLOC_4012 // MLOC_53830 // MLOC_37798 // MLOC_80115 // MLOC_10676 // MLOC_77001 // MLOC_79981 // MLOC_65139 // MLOC_45046
GO:0044455	C	mitochondrial membrane part	14	791		16	15179	3.3e-11	2.9e-10	// MLOC_74478 // MLOC_75792 // MLOC_33002 // MLOC_21708 // MLOC_10856 // MLOC_51450 // MLOC_77330 // MLOC_52301 // MLOC_4012 // MLOC_14113 // MLOC_57565 // MLOC_66305 // MLOC_53224 // MLOC_65308
GO:0044428	C	nuclear part	32	791		143	15179	1.2e-10	1e-09	// MLOC_21708 // MLOC_72338 // MLOC_19902 // MLOC_72170 // MLOC_51450 // MLOC_57334 // MLOC_54589 // MLOC_32946 // MLOC_63134 // MLOC_79084 // MLOC_66898 // MLOC_19702 // MLOC_59 // MLOC_5580 // MLOC_36471 // MLOC_52545 // MLOC_44123 // MLOC_57173 // MLOC_37798 // MLOC_7688 // MLOC_77001 // MLOC_52827 // MLOC_13045 // MLOC_59496 // MLOC_44625 // MLOC_73620 // MLOC_11046 // MLOC_4012 // MLOC_53830…
GO:0044429	C	mitochondrial part	22	791		65	15179	1.6e-10	1.3e-09	// MLOC_75792 // MLOC_21708 // MLOC_51450 // MLOC_65308 // MLOC_14113 // MLOC_52301 // MLOC_16643 // MLOC_52671 // MLOC_57565 // MLOC_82094 // MLOC_77330 // MLOC_10856 // MLOC_74478 // MLOC_53224 // MLOC_66031 // MLOC_34855 // MLOC_66305 // MLOC_17068 // MLOC_59892 // MLOC_33002 // MLOC_4012 // MLOC_70533
GO:0031981	C	nuclear lumen	29	791		125	15179	4.3e-10	3.5e-09	// MLOC_21708 // MLOC_72338 // MLOC_19902 // MLOC_72170 // MLOC_51450 // MLOC_57334 // MLOC_54589 // MLOC_32946 // MLOC_63134 // MLOC_79084 // MLOC_66898 // MLOC_19702 // MLOC_59 // MLOC_52545 // MLOC_36471 // MLOC_44123 // MLOC_57173 // MLOC_37798 // MLOC_7688 // MLOC_77001 // MLOC_52827 // MLOC_13045 // MLOC_59496 // MLOC_44625 // MLOC_73620 // MLOC_4012 // MLOC_53830 // MLOC_23107 // MLOC_14130
GO:0031966	C	mitochondrial membrane	18	791		45	15179	8.4e-10	6.6e-09	// MLOC_74478 // MLOC_75792 // MLOC_33002 // MLOC_34855 // MLOC_21708 // MLOC_10856 // MLOC_51450 // MLOC_77330 // MLOC_52301 // MLOC_4012 // MLOC_14113 // MLOC_57565 // MLOC_16643 // MLOC_17068 // MLOC_52671 // MLOC_66305 // MLOC_53224 // MLOC_65308
GO:0019866	C	organelle inner membrane	18	791		46	15179	1.1e-09	8.6e-09	// MLOC_74478 // MLOC_75792 // MLOC_33002 // MLOC_34855 // MLOC_64978 // MLOC_53224 // MLOC_19374 // MLOC_51450 // MLOC_4458 // MLOC_52301 // MLOC_4012 // MLOC_14113 // MLOC_57565 // MLOC_21708 // MLOC_17068 // MLOC_66305 // MLOC_10856 // MLOC_65308
GO:0005740	C	mitochondrial envelope	18	791		54	15179	8.8e-09	6.6e-08	// MLOC_74478 // MLOC_75792 // MLOC_33002 // MLOC_34855 // MLOC_21708 // MLOC_10856 // MLOC_51450 // MLOC_77330 // MLOC_52301 // MLOC_4012 // MLOC_14113 // MLOC_57565 // MLOC_16643 // MLOC_17068 // MLOC_52671 // MLOC_66305 // MLOC_53224 // MLOC_65308
GO:0070469	C	respiratory chain	10	791		12	15179	3.2e-08	2.3e-07	// MLOC_57565 // MLOC_65308 // MLOC_34855 // MLOC_10856 // MLOC_51450 // MLOC_4012 // MLOC_14113 // MLOC_52301 // MLOC_66305 // MLOC_53224
GO:0005746	C	mitochondrial respiratory chain	9	791		10	15179	1e-07	7.2e-07	// MLOC_57565 // MLOC_65308 // MLOC_10856 // MLOC_51450 // MLOC_4012 // MLOC_14113 // MLOC_52301 // MLOC_66305 // MLOC_53224
GO:0005743	C	mitochondrial inner membrane	15	791		44	15179	1.2e-07	8.4e-07	// MLOC_74478 // MLOC_75792 // MLOC_33002 // MLOC_34855 // MLOC_21708 // MLOC_10856 // MLOC_51450 // MLOC_52301 // MLOC_4012 // MLOC_14113 // MLOC_57565 // MLOC_17068 // MLOC_66305 // MLOC_53224 // MLOC_65308
GO:0019867	C	outer membrane	8	791		12	15179	2.6e-06	1.8e-05	// MLOC_74478 // MLOC_18714 // MLOC_62654 // MLOC_19374 // MLOC_4012 // MLOC_16643 // MLOC_52671 // MLOC_77330
GO:0005783	C	endoplasmic reticulum	16	791		68	15179	3e-06	2e-05	// MLOC_37001 // MLOC_4067 // MLOC_67890 // MLOC_74526 // MLOC_64350 // MLOC_3975 // MLOC_59911 // MLOC_67950 // MLOC_79756 // MLOC_52545 // MLOC_69378 // MLOC_55611 // MLOC_45120 // MLOC_67467 // MLOC_63134 // MLOC_5580
GO:0005634	C	nucleus	66	791		711	15179	1.2e-05	7.9e-05	// MLOC_10783 // MLOC_59844 // MLOC_72338 // MLOC_19902 // MLOC_72170 // MLOC_75447 // MLOC_51450 // MLOC_57334 // MLOC_19702 // MLOC_73620 // MLOC_54589 // MLOC_21708 // MLOC_64229 // MLOC_63134 // MLOC_79084 // MLOC_69668 // MLOC_44450 // MLOC_16249 // MLOC_15677 // MLOC_66898 // MLOC_38932 // MLOC_42821 // MLOC_13187 // MLOC_59 // MLOC_32946 // MLOC_59016 // MLOC_79756 // MLOC_55173 // MLOC_76…
GO:0044444	C	cytoplasmic part	312	791		4920	15179	3e-05	0.00019	// MLOC_64978 // MLOC_40062 // MLOC_38042 // MLOC_37725 // MLOC_72338 // MLOC_37729 // MLOC_24802 // MLOC_60955 // MLOC_57334 // MLOC_54618 // MLOC_44750 // MLOC_69378 // MLOC_4966 // MLOC_16980 // MLOC_61940 // MLOC_54589 // MLOC_68939 // MLOC_74244 // MLOC_21708 // MLOC_75045 // MLOC_65308 // MLOC_78915 // MLOC_44278 // MLOC_63448 // MLOC_16742 // MLOC_4535 // MLOC_22498 // MLOC_68278 // MLOC_3…
GO:0005694	C	chromosome	7	791		13	15179	3.1e-05	0.0002	// MLOC_59844 // MLOC_74472 // MLOC_74808 // MLOC_38307 // MLOC_68031 // MLOC_32780 // MLOC_61388
GO:0031980	C	mitochondrial lumen	5	791		11	15179	0.00081	0.0049	// MLOC_4012 // MLOC_59892 // MLOC_66031 // MLOC_82094 // MLOC_70533
GO:0005759	C	mitochondrial matrix	5	791		11	15179	0.00081	0.0049	// MLOC_4012 // MLOC_59892 // MLOC_66031 // MLOC_82094 // MLOC_70533
GO:0012505	C	endomembrane system	6	791		19	15179	0.0011	0.0068	// MLOC_67467 // MLOC_10655 // MLOC_67950 // MLOC_37001 // MLOC_64350 // MLOC_5580
GO:0044464	C	cell part	422	791		7404	15179	0.0067	0.039	// MLOC_40062 // MLOC_10783 // MLOC_10789 // MLOC_60955 // MLOC_74324 // MLOC_74244 // MLOC_19374 // MLOC_7610 // MLOC_5174 // MLOC_30332 // MLOC_63476 // MLOC_11789 // MLOC_77001 // MLOC_3886 // MLOC_45046 // MLOC_64978 // MLOC_74808 // MLOC_1273 // MLOC_50953 // MLOC_31329 // MLOC_73620 // MLOC_54524 // MLOC_59844 // MLOC_72008 // MLOC_69668 // MLOC_10406 // MLOC_70472 // MLOC_13187 // MLOC_119…
GO:0005623	C	cell	422	791		7408	15179	0.007	0.04	// MLOC_40062 // MLOC_10783 // MLOC_10789 // MLOC_60955 // MLOC_74324 // MLOC_74244 // MLOC_19374 // MLOC_7610 // MLOC_5174 // MLOC_30332 // MLOC_63476 // MLOC_11789 // MLOC_77001 // MLOC_3886 // MLOC_45046 // MLOC_64978 // MLOC_74808 // MLOC_1273 // MLOC_50953 // MLOC_31329 // MLOC_73620 // MLOC_54524 // MLOC_59844 // MLOC_72008 // MLOC_69668 // MLOC_10406 // MLOC_70472 // MLOC_13187 // MLOC_119…
GO:0005737	C	cytoplasm	320	791		5538	15179	0.014	0.076	// MLOC_64978 // MLOC_40062 // MLOC_38042 // MLOC_37725 // MLOC_72338 // MLOC_14409 // MLOC_67067 // MLOC_24802 // MLOC_60955 // MLOC_57334 // MLOC_54618 // MLOC_44750 // MLOC_69378 // MLOC_4966 // MLOC_16980 // MLOC_61940 // MLOC_54589 // MLOC_68939 // MLOC_74244 // MLOC_21708 // MLOC_75045 // MLOC_65308 // MLOC_78915 // MLOC_44278 // MLOC_63448 // MLOC_16742 // MLOC_4535 // MLOC_22498 // MLOC_6…
GO:0005622	C	intracellular	357	791		6322	15179	0.029	0.16	// MLOC_40062 // MLOC_10783 // MLOC_60955 // MLOC_74244 // MLOC_19374 // MLOC_7610 // MLOC_5174 // MLOC_30332 // MLOC_77001 // MLOC_45046 // MLOC_64978 // MLOC_74808 // MLOC_1273 // MLOC_50953 // MLOC_31329 // MLOC_73620 // MLOC_59844 // MLOC_72008 // MLOC_69668 // MLOC_10406 // MLOC_70472 // MLOC_4535 // MLOC_11969 // MLOC_54750 // MLOC_54754 // MLOC_55490 // MLOC_15148 // MLOC_62700 // MLOC_510…
GO:0005856	C	cytoskeleton	7	791		59	15179	0.044	0.24	// MLOC_37725 // MLOC_38210 // MLOC_20250 // MLOC_68965 // MLOC_43253 // MLOC_74533 // MLOC_77511
GO:0044424	C	intracellular part	349	791		6269	15179	0.063	0.34	// MLOC_40062 // MLOC_10783 // MLOC_60955 // MLOC_74244 // MLOC_19374 // MLOC_7610 // MLOC_5174 // MLOC_30332 // MLOC_77001 // MLOC_45046 // MLOC_64978 // MLOC_74808 // MLOC_1273 // MLOC_50953 // MLOC_31329 // MLOC_73620 // MLOC_59844 // MLOC_72008 // MLOC_69668 // MLOC_10406 // MLOC_70472 // MLOC_4535 // MLOC_11969 // MLOC_54750 // MLOC_54754 // MLOC_55490 // MLOC_15148 // MLOC_62700 // MLOC_510…
GO:0043229	C	intracellular organelle	309	791		5561	15179	0.09	0.46	// MLOC_64978 // MLOC_40062 // MLOC_10783 // MLOC_37725 // MLOC_72338 // MLOC_37729 // MLOC_24802 // MLOC_60955 // MLOC_57334 // MLOC_44750 // MLOC_69378 // MLOC_16980 // MLOC_61940 // MLOC_54589 // MLOC_68939 // MLOC_74244 // MLOC_21708 // MLOC_75045 // MLOC_44278 // MLOC_63448 // MLOC_16742 // MLOC_4535 // MLOC_22498 // MLOC_68278 // MLOC_33002 // MLOC_19374 // MLOC_65342 // MLOC_50994 // MLOC_…
GO:0043226	C	organelle	309	791		5561	15179	0.09	0.46	// MLOC_64978 // MLOC_40062 // MLOC_10783 // MLOC_37725 // MLOC_72338 // MLOC_37729 // MLOC_24802 // MLOC_60955 // MLOC_57334 // MLOC_44750 // MLOC_69378 // MLOC_16980 // MLOC_61940 // MLOC_54589 // MLOC_68939 // MLOC_74244 // MLOC_21708 // MLOC_75045 // MLOC_44278 // MLOC_63448 // MLOC_16742 // MLOC_4535 // MLOC_22498 // MLOC_68278 // MLOC_33002 // MLOC_19374 // MLOC_65342 // MLOC_50994 // MLOC_…
GO:0005654	C	nucleoplasm	5	791		96	15179	0.56	1	// MLOC_59496 // MLOC_14130 // MLOC_59 // MLOC_57173 // MLOC_19702
GO:0043227	C	membrane-bounded organelle	277	791		5453	15179	0.71	1	// MLOC_64978 // MLOC_40062 // MLOC_10783 // MLOC_72338 // MLOC_37729 // MLOC_24802 // MLOC_60955 // MLOC_57334 // MLOC_44750 // MLOC_69378 // MLOC_16980 // MLOC_61940 // MLOC_54589 // MLOC_68939 // MLOC_74244 // MLOC_21708 // MLOC_75045 // MLOC_44278 // MLOC_63448 // MLOC_16742 // MLOC_4535 // MLOC_22498 // MLOC_68278 // MLOC_33002 // MLOC_19374 // MLOC_65342 // MLOC_50994 // MLOC_7610 // MLOC_3…
GO:0005739	C	mitochondrion	59	791		1119	15179	0.48	1	// MLOC_75792 // MLOC_21708 // MLOC_63448 // MLOC_72170 // MLOC_26352 // MLOC_38552 // MLOC_51450 // MLOC_57334 // MLOC_74533 // MLOC_56916 // MLOC_65308 // MLOC_14113 // MLOC_52301 // MLOC_77001 // MLOC_16643 // MLOC_82094 // MLOC_79084 // MLOC_57565 // MLOC_4012 // MLOC_52671 // MLOC_55795 // MLOC_74973 // MLOC_5354 // MLOC_19702 // MLOC_65342 // MLOC_10676 // MLOC_16787 // MLOC_70533 // MLOC_6…
GO:0005794	C	Golgi apparatus	6	791		75	15179	0.21	1	// MLOC_32877 // MLOC_10655 // MLOC_69378 // MLOC_70429 // MLOC_64350 // MLOC_45046
GO:0043231	C	intracellular membrane-bounded organelle	277	791		5448	15179	0.7	1	// MLOC_64978 // MLOC_40062 // MLOC_10783 // MLOC_72338 // MLOC_37729 // MLOC_24802 // MLOC_60955 // MLOC_57334 // MLOC_44750 // MLOC_69378 // MLOC_16980 // MLOC_61940 // MLOC_54589 // MLOC_68939 // MLOC_74244 // MLOC_21708 // MLOC_75045 // MLOC_44278 // MLOC_63448 // MLOC_16742 // MLOC_4535 // MLOC_22498 // MLOC_68278 // MLOC_33002 // MLOC_19374 // MLOC_65342 // MLOC_50994 // MLOC_7610 // MLOC_3…

## Sheet: agrigo_611_gene_set
GO_acc	term_type	Term	queryitem	querytotal	%	bgitem	bgtotal	pvalue	FDR	Barley_homolog_IDs
GO:0005488	F	binding	268	448	0.6	3013	15179	1.1e-73	3.8e-71	// MLOC_62814 // MLOC_47627 // MLOC_16429 // MLOC_43080 // MLOC_63686 // MLOC_14153 // MLOC_17803 // MLOC_65463 // MLOC_68174 // MLOC_44534 // MLOC_44619 // MLOC_61949 // MLOC_64376 // MLOC_18373 // MLOC_65400 // MLOC_74813 // MLOC_54346 // MLOC_80166 // MLOC_44514 // MLOC_15202 // MLOC_15145 // MLOC_6706 // MLOC_18811 // MLOC_36438 // MLOC_7465 // MLOC_34610 // MLOC_62912 // MLOC_44295 // MLOC_6…
GO:0008152	P	metabolic process	237	448	0.53	2340	15179	2.3e-72	2.5e-69	// MLOC_73273 // MLOC_63686 // MLOC_62542 // MLOC_45058 // MLOC_56792 // MLOC_66871 // MLOC_69000 // MLOC_30724 // MLOC_61949 // MLOC_64376 // MLOC_80844 // MLOC_17298 // MLOC_43005 // MLOC_80166 // MLOC_44514 // MLOC_53316 // MLOC_66998 // MLOC_6706 // MLOC_18811 // MLOC_36824 // MLOC_36438 // MLOC_34610 // MLOC_76284 // MLOC_44295 // MLOC_61017 // MLOC_75204 // MLOC_57139 // MLOC_72308 // MLOC_…
GO:0003824	F	catalytic activity	216	448	0.48	3024	15179	1.3e-39	5.9e-38	// MLOC_34809 // MLOC_73273 // MLOC_63686 // MLOC_62542 // MLOC_45058 // MLOC_56792 // MLOC_38610 // MLOC_66871 // MLOC_61949 // MLOC_54586 // MLOC_55294 // MLOC_17298 // MLOC_16478 // MLOC_43005 // MLOC_80166 // MLOC_53316 // MLOC_66998 // MLOC_6706 // MLOC_18811 // MLOC_80085 // MLOC_36824 // MLOC_36438 // MLOC_34610 // MLOC_76284 // MLOC_68075 // MLOC_44295 // MLOC_61017 // MLOC_75204 // MLOC_…
GO:0009987	P	cellular process	188	448	0.42	2415	15179	6.5e-38	1.5e-35	// MLOC_63686 // MLOC_62542 // MLOC_45058 // MLOC_69000 // MLOC_30724 // MLOC_61949 // MLOC_64376 // MLOC_80844 // MLOC_43005 // MLOC_80166 // MLOC_44514 // MLOC_53316 // MLOC_6706 // MLOC_36438 // MLOC_76284 // MLOC_44295 // MLOC_75204 // MLOC_22626 // MLOC_52788 // MLOC_15779 // MLOC_12747 // MLOC_57134 // MLOC_10876 // MLOC_34851 // MLOC_19455 // MLOC_68609 // MLOC_12350 // MLOC_18185 // MLOC_…
GO:0044464	C	cell part	176	448	0.39	7404	15179	1	1	// MLOC_62814 // MLOC_73273 // MLOC_63686 // MLOC_17803 // MLOC_38447 // MLOC_39179 // MLOC_53688 // MLOC_44619 // MLOC_69000 // MLOC_30724 // MLOC_61949 // MLOC_64376 // MLOC_80844 // MLOC_5280 // MLOC_16478 // MLOC_43005 // MLOC_44514 // MLOC_20077 // MLOC_70242 // MLOC_36438 // MLOC_34610 // MLOC_62912 // MLOC_57830 // MLOC_75204 // MLOC_52788 // MLOC_64567 // MLOC_12747 // MLOC_56981 // MLOC_…
GO:0005623	C	cell	176	448	0.39	7408	15179	1	1	// MLOC_62814 // MLOC_73273 // MLOC_63686 // MLOC_17803 // MLOC_38447 // MLOC_39179 // MLOC_53688 // MLOC_44619 // MLOC_69000 // MLOC_30724 // MLOC_61949 // MLOC_64376 // MLOC_80844 // MLOC_5280 // MLOC_16478 // MLOC_43005 // MLOC_44514 // MLOC_20077 // MLOC_70242 // MLOC_36438 // MLOC_34610 // MLOC_62912 // MLOC_57830 // MLOC_75204 // MLOC_52788 // MLOC_64567 // MLOC_12747 // MLOC_56981 // MLOC_…
GO:0044238	P	primary metabolic process	169	448	0.38	1912	15179	7.3e-40	3.9e-37	// MLOC_73273 // MLOC_63686 // MLOC_45058 // MLOC_56792 // MLOC_69000 // MLOC_64376 // MLOC_80844 // MLOC_17298 // MLOC_43005 // MLOC_44514 // MLOC_53316 // MLOC_6706 // MLOC_36824 // MLOC_36438 // MLOC_34610 // MLOC_76936 // MLOC_44295 // MLOC_75204 // MLOC_12747 // MLOC_57134 // MLOC_10876 // MLOC_60943 // MLOC_70596 // MLOC_67715 // MLOC_19455 // MLOC_48956 // MLOC_57911 // MLOC_75285 // MLOC_…
GO:0044237	P	cellular metabolic process	154	448	0.34	1612	15179	1.7e-39	6.3e-37	// MLOC_63686 // MLOC_45058 // MLOC_69000 // MLOC_30724 // MLOC_61949 // MLOC_64376 // MLOC_80844 // MLOC_43005 // MLOC_80166 // MLOC_44514 // MLOC_53316 // MLOC_6706 // MLOC_36438 // MLOC_76284 // MLOC_44295 // MLOC_75204 // MLOC_12747 // MLOC_57134 // MLOC_10876 // MLOC_34851 // MLOC_19455 // MLOC_68609 // MLOC_12350 // MLOC_18185 // MLOC_2075 // MLOC_18667 // MLOC_38843 // MLOC_57434 // MLOC_6…
GO:0043167	F	ion binding	127	448	0.28	795	15179	2.7e-53	4.9e-51	// MLOC_63686 // MLOC_14153 // MLOC_17803 // MLOC_61949 // MLOC_54586 // MLOC_53316 // MLOC_6706 // MLOC_18811 // MLOC_36438 // MLOC_34455 // MLOC_34610 // MLOC_56093 // MLOC_44295 // MLOC_61017 // MLOC_75204 // MLOC_52788 // MLOC_72308 // MLOC_2875 // MLOC_19455 // MLOC_7733 // MLOC_37907 // MLOC_51904 // MLOC_36799 // MLOC_2075 // MLOC_64972 // MLOC_63679 // MLOC_4787 // MLOC_61008 // MLOC_3846…
GO:0005622	C	intracellular	112	448	0.25	6322	15179	1	1	// MLOC_62814 // MLOC_73273 // MLOC_53688 // MLOC_44619 // MLOC_30724 // MLOC_61949 // MLOC_64376 // MLOC_80844 // MLOC_16478 // MLOC_43005 // MLOC_44514 // MLOC_20077 // MLOC_75204 // MLOC_52788 // MLOC_64567 // MLOC_12747 // MLOC_34851 // MLOC_19455 // MLOC_18185 // MLOC_51904 // MLOC_2075 // MLOC_18667 // MLOC_57434 // MLOC_64972 // MLOC_73427 // MLOC_5871 // MLOC_19974 // MLOC_13213 // MLOC_5…
GO:0043170	P	macromolecule metabolic process	109	448	0.24	1376	15179	8.2e-21	1.3e-18	// MLOC_70596 // MLOC_69000 // MLOC_64376 // MLOC_80844 // MLOC_43005 // MLOC_44514 // MLOC_53316 // MLOC_6706 // MLOC_36824 // MLOC_36438 // MLOC_44295 // MLOC_12747 // MLOC_19455 // MLOC_48956 // MLOC_12350 // MLOC_12459 // MLOC_57434 // MLOC_18667 // MLOC_38843 // MLOC_2075 // MLOC_61089 // MLOC_63679 // MLOC_5871 // MLOC_59962 // MLOC_77869 // MLOC_72661 // MLOC_57217 // MLOC_65730 // MLOC_71…
GO:0044424	C	intracellular part	109	448	0.24	6269	15179	1	1	// MLOC_62814 // MLOC_73273 // MLOC_53688 // MLOC_44619 // MLOC_30724 // MLOC_61949 // MLOC_64376 // MLOC_80844 // MLOC_16478 // MLOC_43005 // MLOC_44514 // MLOC_20077 // MLOC_52788 // MLOC_64567 // MLOC_12747 // MLOC_34851 // MLOC_19455 // MLOC_18185 // MLOC_51904 // MLOC_2075 // MLOC_18667 // MLOC_57434 // MLOC_64972 // MLOC_73427 // MLOC_5871 // MLOC_19974 // MLOC_13213 // MLOC_5879 // MLOC_67…
GO:0005515	F	protein binding	103	448	0.23	507	15179	4.7e-51	2.8e-49	// MLOC_43080 // MLOC_70596 // MLOC_14153 // MLOC_65463 // MLOC_68174 // MLOC_44619 // MLOC_42946 // MLOC_54586 // MLOC_18373 // MLOC_54346 // MLOC_44514 // MLOC_53316 // MLOC_7465 // MLOC_51427 // MLOC_2875 // MLOC_19846 // MLOC_62563 // MLOC_57434 // MLOC_18667 // MLOC_2075 // MLOC_63866 // MLOC_64972 // MLOC_63679 // MLOC_5871 // MLOC_38280 // MLOC_1068 // MLOC_36423 // MLOC_7039 // MLOC_2848 …
GO:0044260	P	cellular macromolecule metabolic process	94	448	0.21	1105	15179	9.2e-20	1e-17	// MLOC_70596 // MLOC_69000 // MLOC_64376 // MLOC_80844 // MLOC_43005 // MLOC_44514 // MLOC_53316 // MLOC_6706 // MLOC_36438 // MLOC_44295 // MLOC_12747 // MLOC_19455 // MLOC_12350 // MLOC_57434 // MLOC_18667 // MLOC_38843 // MLOC_2075 // MLOC_61089 // MLOC_63679 // MLOC_5871 // MLOC_59962 // MLOC_57217 // MLOC_65730 // MLOC_71642 // MLOC_62418 // MLOC_20050 // MLOC_54586 // MLOC_57911 // MLOC_18…
GO:0016020	C	membrane	91	448	0.2	1509	15179	9.6e-11	2.2e-09	// MLOC_63686 // MLOC_17803 // MLOC_38447 // MLOC_39179 // MLOC_44619 // MLOC_69000 // MLOC_61949 // MLOC_20077 // MLOC_70242 // MLOC_36438 // MLOC_57830 // MLOC_56981 // MLOC_73223 // MLOC_3766 // MLOC_18667 // MLOC_45058 // MLOC_74712 // MLOC_70130 // MLOC_38280 // MLOC_78157 // MLOC_67083 // MLOC_66827 // MLOC_55646 // MLOC_62710 // MLOC_11560 // MLOC_21356 // MLOC_15556 // MLOC_3282 // MLOC_6…
GO:0043229	C	intracellular organelle	91	448	0.2	5561	15179	1	1	// MLOC_62814 // MLOC_73273 // MLOC_44619 // MLOC_30724 // MLOC_61949 // MLOC_64376 // MLOC_80844 // MLOC_16478 // MLOC_43005 // MLOC_44514 // MLOC_20077 // MLOC_52788 // MLOC_64567 // MLOC_12747 // MLOC_34851 // MLOC_19455 // MLOC_18185 // MLOC_2075 // MLOC_18667 // MLOC_57434 // MLOC_64972 // MLOC_73427 // MLOC_5871 // MLOC_13213 // MLOC_5879 // MLOC_67083 // MLOC_38468 // MLOC_77869 // MLOC_53…
GO:0043226	C	organelle	91	448	0.2	5561	15179	1	1	// MLOC_62814 // MLOC_73273 // MLOC_44619 // MLOC_30724 // MLOC_61949 // MLOC_64376 // MLOC_80844 // MLOC_16478 // MLOC_43005 // MLOC_44514 // MLOC_20077 // MLOC_52788 // MLOC_64567 // MLOC_12747 // MLOC_34851 // MLOC_19455 // MLOC_18185 // MLOC_2075 // MLOC_18667 // MLOC_57434 // MLOC_64972 // MLOC_73427 // MLOC_5871 // MLOC_13213 // MLOC_5879 // MLOC_67083 // MLOC_38468 // MLOC_77869 // MLOC_53…
GO:0043231	C	intracellular membrane-bounded organelle	86	448	0.19	5448	15179	1	1	// MLOC_62814 // MLOC_44619 // MLOC_30724 // MLOC_61949 // MLOC_64376 // MLOC_80844 // MLOC_16478 // MLOC_43005 // MLOC_44514 // MLOC_20077 // MLOC_52788 // MLOC_64567 // MLOC_12747 // MLOC_34851 // MLOC_19455 // MLOC_18185 // MLOC_2075 // MLOC_18667 // MLOC_57434 // MLOC_64972 // MLOC_73427 // MLOC_5871 // MLOC_13213 // MLOC_5879 // MLOC_67083 // MLOC_38468 // MLOC_77869 // MLOC_53110 // MLOC_21…
GO:0043227	C	membrane-bounded organelle	86	448	0.19	5453	15179	1	1	// MLOC_62814 // MLOC_44619 // MLOC_30724 // MLOC_61949 // MLOC_64376 // MLOC_80844 // MLOC_16478 // MLOC_43005 // MLOC_44514 // MLOC_20077 // MLOC_52788 // MLOC_64567 // MLOC_12747 // MLOC_34851 // MLOC_19455 // MLOC_18185 // MLOC_2075 // MLOC_18667 // MLOC_57434 // MLOC_64972 // MLOC_73427 // MLOC_5871 // MLOC_13213 // MLOC_5879 // MLOC_67083 // MLOC_38468 // MLOC_77869 // MLOC_53110 // MLOC_21…
GO:0016740	F	transferase activity	76	448	0.17	1239	15179	2.3e-09	5e-08	// MLOC_4180 // MLOC_55263 // MLOC_39235 // MLOC_14727 // MLOC_34622 // MLOC_59962 // MLOC_34629 // MLOC_44133 // MLOC_68976 // MLOC_73273 // MLOC_74989 // MLOC_51326 // MLOC_64724 // MLOC_44152 // MLOC_75154 // MLOC_65730 // MLOC_51973 // MLOC_54586 // MLOC_37947 // MLOC_65736 // MLOC_7404 // MLOC_62542 // MLOC_20050 // MLOC_53316 // MLOC_69588 // MLOC_66998 // MLOC_6706 // MLOC_74873 // MLOC_45…
GO:0005737	C	cytoplasm	75	448	0.17	5538	15179	1	1	// MLOC_67083 // MLOC_64391 // MLOC_44619 // MLOC_38468 // MLOC_64646 // MLOC_77869 // MLOC_44133 // MLOC_68976 // MLOC_12571 // MLOC_30724 // MLOC_53688 // MLOC_21356 // MLOC_12443 // MLOC_74255 // MLOC_34809 // MLOC_65730 // MLOC_63133 // MLOC_61949 // MLOC_37856 // MLOC_9784 // MLOC_65736 // MLOC_78690 // MLOC_62418 // MLOC_5505 // MLOC_16478 // MLOC_63743 // MLOC_43005 // MLOC_55351 // MLOC_2…
GO:0009058	P	biosynthetic process	73	448	0.16	825	15179	3.6e-16	1.6e-14	// MLOC_54810 // MLOC_55606 // MLOC_19025 // MLOC_76914 // MLOC_64646 // MLOC_12466 // MLOC_69000 // MLOC_55646 // MLOC_68976 // MLOC_52497 // MLOC_38421 // MLOC_57217 // MLOC_61089 // MLOC_12260 // MLOC_30724 // MLOC_65730 // MLOC_71642 // MLOC_12402 // MLOC_64376 // MLOC_10618 // MLOC_80844 // MLOC_62418 // MLOC_59305 // MLOC_63743 // MLOC_39974 // MLOC_62434 // MLOC_44514 // MLOC_69588 // MLOC…
GO:0000166	F	nucleotide binding	72	448	0.16	445	15179	9.7e-30	3.9e-28	// MLOC_62814 // MLOC_53215 // MLOC_19025 // MLOC_34622 // MLOC_59962 // MLOC_36438 // MLOC_63686 // MLOC_74461 // MLOC_59452 // MLOC_7799 // MLOC_56164 // MLOC_64724 // MLOC_44152 // MLOC_61949 // MLOC_54586 // MLOC_4848 // MLOC_57180 // MLOC_7404 // MLOC_62542 // MLOC_56945 // MLOC_20050 // MLOC_53316 // MLOC_15145 // MLOC_56093 // MLOC_36849 // MLOC_51973 // MLOC_75911 // MLOC_56354 // MLOC_54…
GO:0043169	F	cation binding	70	448	0.16	795	15179	2e-15	5.7e-14	// MLOC_59452 // MLOC_71584 // MLOC_41138 // MLOC_38468 // MLOC_60979 // MLOC_16950 // MLOC_55646 // MLOC_14153 // MLOC_65224 // MLOC_17803 // MLOC_52146 // MLOC_59285 // MLOC_53084 // MLOC_12443 // MLOC_73273 // MLOC_36363 // MLOC_61949 // MLOC_37856 // MLOC_71958 // MLOC_7814 // MLOC_80310 // MLOC_60447 // MLOC_80962 // MLOC_56419 // MLOC_3759 // MLOC_59323 // MLOC_71597 // MLOC_75911 // MLOC_1…
GO:0044444	C	cytoplasmic part	70	448	0.16	4920	15179	1	1	// MLOC_67083 // MLOC_64391 // MLOC_44619 // MLOC_38468 // MLOC_64646 // MLOC_77869 // MLOC_44133 // MLOC_68976 // MLOC_30724 // MLOC_21356 // MLOC_12443 // MLOC_74255 // MLOC_34809 // MLOC_65730 // MLOC_63133 // MLOC_61949 // MLOC_9784 // MLOC_65736 // MLOC_78690 // MLOC_62418 // MLOC_5505 // MLOC_16478 // MLOC_63743 // MLOC_12810 // MLOC_55351 // MLOC_20077 // MLOC_44534 // MLOC_6213 // MLOC_72…
GO:0016787	F	hydrolase activity	69	448	0.15	827	15179	3.9e-14	1e-12	// MLOC_61922 // MLOC_14727 // MLOC_3355 // MLOC_2848 // MLOC_13239 // MLOC_77869 // MLOC_63686 // MLOC_16595 // MLOC_12571 // MLOC_75911 // MLOC_56792 // MLOC_38610 // MLOC_12443 // MLOC_34809 // MLOC_6294 // MLOC_65304 // MLOC_9784 // MLOC_165 // MLOC_17298 // MLOC_58156 // MLOC_16478 // MLOC_56945 // MLOC_43005 // MLOC_66871 // MLOC_51973 // MLOC_54712 // MLOC_52788 // MLOC_34610 // MLOC_12459…
GO:0046872	F	metal ion binding	68	448	0.15	750	15179	1.4e-15	4.3e-14	// MLOC_59452 // MLOC_71584 // MLOC_41138 // MLOC_38468 // MLOC_60979 // MLOC_16950 // MLOC_55646 // MLOC_14153 // MLOC_65224 // MLOC_17803 // MLOC_52146 // MLOC_59285 // MLOC_53084 // MLOC_73273 // MLOC_36363 // MLOC_61949 // MLOC_37856 // MLOC_56419 // MLOC_7814 // MLOC_80310 // MLOC_60447 // MLOC_80962 // MLOC_3759 // MLOC_59323 // MLOC_71597 // MLOC_75911 // MLOC_18811 // MLOC_71053 // MLOC_6…
GO:0044249	P	cellular biosynthetic process	67	448	0.15	604	15179	1.9e-19	1.9e-17	// MLOC_54810 // MLOC_55606 // MLOC_19025 // MLOC_76914 // MLOC_12466 // MLOC_69000 // MLOC_55646 // MLOC_68976 // MLOC_52497 // MLOC_38421 // MLOC_57217 // MLOC_61089 // MLOC_12260 // MLOC_30724 // MLOC_65730 // MLOC_71642 // MLOC_12402 // MLOC_64376 // MLOC_10618 // MLOC_80844 // MLOC_62418 // MLOC_59305 // MLOC_63743 // MLOC_39974 // MLOC_62434 // MLOC_44514 // MLOC_69588 // MLOC_38468 // MLOC…
GO:0019538	P	protein metabolic process	67	448	0.15	865	15179	2.4e-12	4.7e-11	// MLOC_61922 // MLOC_13422 // MLOC_34622 // MLOC_59962 // MLOC_77869 // MLOC_13033 // MLOC_73273 // MLOC_56164 // MLOC_57217 // MLOC_64724 // MLOC_44152 // MLOC_69000 // MLOC_34809 // MLOC_54586 // MLOC_81233 // MLOC_57180 // MLOC_7404 // MLOC_62418 // MLOC_56945 // MLOC_43005 // MLOC_20050 // MLOC_53316 // MLOC_36824 // MLOC_6706 // MLOC_62542 // MLOC_56354 // MLOC_78303 // MLOC_36438 // MLOC_4…
GO:0044425	C	membrane part	66	448	0.15	318	15179	7.9e-33	1.6e-30	// MLOC_5280 // MLOC_13546 // MLOC_67083 // MLOC_64391 // MLOC_64646 // MLOC_3766 // MLOC_55646 // MLOC_63686 // MLOC_73405 // MLOC_53542 // MLOC_38447 // MLOC_11560 // MLOC_17803 // MLOC_21356 // MLOC_63133 // MLOC_61949 // MLOC_44386 // MLOC_44095 // MLOC_12977 // MLOC_21938 // MLOC_3282 // MLOC_12810 // MLOC_60447 // MLOC_4434 // MLOC_20077 // MLOC_12385 // MLOC_70242 // MLOC_38945 // MLOC_759…
GO:0050896	P	response to stimulus	62	448	0.14	568	15179	1e-17	6.5e-16	// MLOC_67083 // MLOC_71584 // MLOC_76914 // MLOC_59596 // MLOC_44133 // MLOC_68976 // MLOC_65224 // MLOC_12571 // MLOC_52497 // MLOC_38447 // MLOC_11560 // MLOC_15556 // MLOC_36363 // MLOC_61949 // MLOC_66577 // MLOC_65166 // MLOC_17983 // MLOC_5505 // MLOC_18185 // MLOC_3282 // MLOC_63743 // MLOC_39974 // MLOC_60447 // MLOC_38468 // MLOC_64391 // MLOC_37947 // MLOC_52788 // MLOC_62331 // MLOC_7…
GO:0006807	P	nitrogen compound metabolic process	60	448	0.13	709	15179	1.3e-12	2.8e-11	// MLOC_54810 // MLOC_55606 // MLOC_5108 // MLOC_76936 // MLOC_65400 // MLOC_12466 // MLOC_13033 // MLOC_63686 // MLOC_38421 // MLOC_57217 // MLOC_71642 // MLOC_12402 // MLOC_64376 // MLOC_10618 // MLOC_80844 // MLOC_59305 // MLOC_63743 // MLOC_62434 // MLOC_44514 // MLOC_69588 // MLOC_6706 // MLOC_66577 // MLOC_52788 // MLOC_71959 // MLOC_72925 // MLOC_62912 // MLOC_65804 // MLOC_54921 // MLOC_5…
GO:0017076	F	purine nucleotide binding	57	448	0.13	84	15179	5.4e-51	2.8e-49	// MLOC_19025 // MLOC_34622 // MLOC_59962 // MLOC_36438 // MLOC_63686 // MLOC_74461 // MLOC_75911 // MLOC_56164 // MLOC_64724 // MLOC_44152 // MLOC_54586 // MLOC_56093 // MLOC_57180 // MLOC_7404 // MLOC_56945 // MLOC_20050 // MLOC_53316 // MLOC_36849 // MLOC_51973 // MLOC_56354 // MLOC_54712 // MLOC_52788 // MLOC_57911 // MLOC_18976 // MLOC_44295 // MLOC_15779 // MLOC_75204 // MLOC_78303 // MLOC_…
GO:0003676	F	nucleic acid binding	56	448	0.13	790	15179	3.9e-09	7.9e-08	// MLOC_54810 // MLOC_62814 // MLOC_53215 // MLOC_61804 // MLOC_41138 // MLOC_59452 // MLOC_12466 // MLOC_13033 // MLOC_49358 // MLOC_7799 // MLOC_57217 // MLOC_17772 // MLOC_71642 // MLOC_64376 // MLOC_4848 // MLOC_80844 // MLOC_59305 // MLOC_63743 // MLOC_44514 // MLOC_65400 // MLOC_15145 // MLOC_74989 // MLOC_71959 // MLOC_7161 // MLOC_62912 // MLOC_65804 // MLOC_54921 // MLOC_39203 // MLOC_64…
GO:0044267	P	cellular protein metabolic process	54	448	0.12	599	15179	2e-12	4.1e-11	// MLOC_13422 // MLOC_34622 // MLOC_59962 // MLOC_13033 // MLOC_56164 // MLOC_57217 // MLOC_64724 // MLOC_44152 // MLOC_69000 // MLOC_73273 // MLOC_54586 // MLOC_81233 // MLOC_57180 // MLOC_7404 // MLOC_62418 // MLOC_56945 // MLOC_43005 // MLOC_20050 // MLOC_53316 // MLOC_6706 // MLOC_56354 // MLOC_78303 // MLOC_36438 // MLOC_4452 // MLOC_57911 // MLOC_18976 // MLOC_44295 // MLOC_15779 // MLOC_76…
GO:0030554	F	adenyl nucleotide binding	54	448	0.12	62	15179	1.9e-52	1.4e-50	// MLOC_19025 // MLOC_34622 // MLOC_59962 // MLOC_63686 // MLOC_74461 // MLOC_75911 // MLOC_56164 // MLOC_64724 // MLOC_44152 // MLOC_54586 // MLOC_56093 // MLOC_57180 // MLOC_7404 // MLOC_56945 // MLOC_20050 // MLOC_53316 // MLOC_36849 // MLOC_51973 // MLOC_56354 // MLOC_54712 // MLOC_36438 // MLOC_57911 // MLOC_18976 // MLOC_44295 // MLOC_15779 // MLOC_75204 // MLOC_78303 // MLOC_61917 // MLOC_…
GO:0001883	F	purine nucleoside binding	54	448	0.12	62	15179	1.9e-52	1.4e-50	// MLOC_19025 // MLOC_34622 // MLOC_59962 // MLOC_63686 // MLOC_74461 // MLOC_75911 // MLOC_56164 // MLOC_64724 // MLOC_44152 // MLOC_54586 // MLOC_56093 // MLOC_57180 // MLOC_7404 // MLOC_56945 // MLOC_20050 // MLOC_53316 // MLOC_36849 // MLOC_51973 // MLOC_56354 // MLOC_54712 // MLOC_36438 // MLOC_57911 // MLOC_18976 // MLOC_44295 // MLOC_15779 // MLOC_75204 // MLOC_78303 // MLOC_61917 // MLOC_…
GO:0001882	F	nucleoside binding	54	448	0.12	62	15179	1.9e-52	1.4e-50	// MLOC_19025 // MLOC_34622 // MLOC_59962 // MLOC_63686 // MLOC_74461 // MLOC_75911 // MLOC_56164 // MLOC_64724 // MLOC_44152 // MLOC_54586 // MLOC_56093 // MLOC_57180 // MLOC_7404 // MLOC_56945 // MLOC_20050 // MLOC_53316 // MLOC_36849 // MLOC_51973 // MLOC_56354 // MLOC_54712 // MLOC_36438 // MLOC_57911 // MLOC_18976 // MLOC_44295 // MLOC_15779 // MLOC_75204 // MLOC_78303 // MLOC_61917 // MLOC_…
GO:0065007	P	biological regulation	53	448	0.12	432	15179	3.4e-17	1.8e-15	// MLOC_54810 // MLOC_76914 // MLOC_64646 // MLOC_12466 // MLOC_13033 // MLOC_57217 // MLOC_58156 // MLOC_71642 // MLOC_64376 // MLOC_66577 // MLOC_18373 // MLOC_59305 // MLOC_18185 // MLOC_63743 // MLOC_62434 // MLOC_44514 // MLOC_65400 // MLOC_59784 // MLOC_80844 // MLOC_72618 // MLOC_37856 // MLOC_62912 // MLOC_30598 // MLOC_54921 // MLOC_73198 // MLOC_39203 // MLOC_71958 // MLOC_12747 // MLOC…
GO:0046914	F	transition metal ion binding	52	448	0.12	607	15179	3.1e-11	7.5e-10	// MLOC_59452 // MLOC_41138 // MLOC_38468 // MLOC_60979 // MLOC_16950 // MLOC_55646 // MLOC_14153 // MLOC_65224 // MLOC_68636 // MLOC_52146 // MLOC_53084 // MLOC_73273 // MLOC_36363 // MLOC_56419 // MLOC_7814 // MLOC_80310 // MLOC_60447 // MLOC_80962 // MLOC_3759 // MLOC_59323 // MLOC_71597 // MLOC_71958 // MLOC_66366 // MLOC_79176 // MLOC_7733 // MLOC_37856 // MLOC_61017 // MLOC_69781 // MLOC_59…
GO:0016491	F	oxidoreductase activity	50	448	0.11	296	15179	1.7e-21	6.3e-20	// MLOC_38468 // MLOC_38658 // MLOC_17787 // MLOC_55646 // MLOC_65224 // MLOC_68636 // MLOC_36849 // MLOC_36363 // MLOC_65044 // MLOC_37856 // MLOC_56462 // MLOC_5505 // MLOC_61949 // MLOC_21933 // MLOC_59323 // MLOC_71597 // MLOC_71958 // MLOC_66366 // MLOC_79176 // MLOC_79748 // MLOC_37946 // MLOC_61917 // MLOC_53822 // MLOC_61017 // MLOC_69781 // MLOC_46074 // MLOC_57139 // MLOC_72308 // MLOC_…
GO:0031224	C	intrinsic to membrane	46	448	0.1	246	15179	2.1e-21	1.4e-19	// MLOC_5280 // MLOC_13546 // MLOC_67083 // MLOC_64646 // MLOC_3766 // MLOC_55646 // MLOC_73405 // MLOC_53542 // MLOC_38447 // MLOC_11560 // MLOC_17803 // MLOC_21356 // MLOC_63133 // MLOC_44386 // MLOC_44095 // MLOC_12977 // MLOC_21938 // MLOC_3282 // MLOC_4434 // MLOC_20077 // MLOC_70242 // MLOC_38945 // MLOC_75911 // MLOC_6213 // MLOC_54001 // MLOC_57830 // MLOC_78052 // MLOC_62864 // MLOC_3785…
GO:0006139	P	nucleobase, nucleoside, nucleotide and nucleic acid metabolic process	44	448	0.1	623	15179	2.3e-07	2.6e-06	// MLOC_54810 // MLOC_55606 // MLOC_65400 // MLOC_12466 // MLOC_13033 // MLOC_63686 // MLOC_57217 // MLOC_71642 // MLOC_12402 // MLOC_64376 // MLOC_10618 // MLOC_80844 // MLOC_59305 // MLOC_63743 // MLOC_15014 // MLOC_44514 // MLOC_66577 // MLOC_52788 // MLOC_71959 // MLOC_76936 // MLOC_62912 // MLOC_65804 // MLOC_54921 // MLOC_39203 // MLOC_12747 // MLOC_59810 // MLOC_14584 // MLOC_11125 // MLOC…
GO:0050789	P	regulation of biological process	43	448	0.1	391	15179	1.2e-12	2.6e-11	// MLOC_54810 // MLOC_76914 // MLOC_64646 // MLOC_12466 // MLOC_13033 // MLOC_57217 // MLOC_71642 // MLOC_64376 // MLOC_66577 // MLOC_80844 // MLOC_59305 // MLOC_5438 // MLOC_63743 // MLOC_44514 // MLOC_65400 // MLOC_59784 // MLOC_72618 // MLOC_30598 // MLOC_54921 // MLOC_73198 // MLOC_39203 // MLOC_71958 // MLOC_12747 // MLOC_59810 // MLOC_11125 // MLOC_19455 // MLOC_14584 // MLOC_66134 // MLOC_…
GO:0051179	P	localization	43	448	0.1	474	15179	3.6e-10	5.8e-09	// MLOC_13546 // MLOC_67083 // MLOC_23055 // MLOC_17861 // MLOC_3766 // MLOC_63686 // MLOC_52497 // MLOC_53110 // MLOC_21356 // MLOC_15556 // MLOC_63133 // MLOC_51209 // MLOC_12977 // MLOC_18185 // MLOC_56945 // MLOC_60447 // MLOC_74934 // MLOC_38945 // MLOC_75911 // MLOC_62864 // MLOC_55039 // MLOC_61117 // MLOC_79988 // MLOC_71958 // MLOC_56981 // MLOC_53246 // MLOC_21938 // MLOC_21442 // MLOC_…
GO:0005886	C	plasma membrane	43	448	0.1	176	15179	5.7e-24	5.7e-22	// MLOC_64391 // MLOC_13422 // MLOC_64646 // MLOC_36438 // MLOC_63686 // MLOC_62710 // MLOC_74712 // MLOC_21356 // MLOC_44619 // MLOC_61949 // MLOC_44095 // MLOC_5505 // MLOC_21938 // MLOC_12810 // MLOC_60447 // MLOC_57998 // MLOC_52788 // MLOC_37856 // MLOC_57911 // MLOC_15779 // MLOC_54921 // MLOC_78052 // MLOC_78241 // MLOC_66366 // MLOC_56981 // MLOC_70988 // MLOC_11283 // MLOC_5586 // MLOC_6…
GO:0034641	P	cellular nitrogen compound metabolic process	42	448	0.09	61	15179	6.8e-38	1.5e-35	// MLOC_54810 // MLOC_55606 // MLOC_19025 // MLOC_76936 // MLOC_63686 // MLOC_38421 // MLOC_12402 // MLOC_64376 // MLOC_80844 // MLOC_59305 // MLOC_56945 // MLOC_62434 // MLOC_44514 // MLOC_69588 // MLOC_6706 // MLOC_52788 // MLOC_71959 // MLOC_72925 // MLOC_62912 // MLOC_65804 // MLOC_54921 // MLOC_57112 // MLOC_79988 // MLOC_12747 // MLOC_63339 // MLOC_34851 // MLOC_11283 // MLOC_9817 // MLOC_1…
GO:0034645	P	cellular macromolecule biosynthetic process	42	448	0.09	434	15179	9.3e-11	1.6e-09	// MLOC_54810 // MLOC_55606 // MLOC_76914 // MLOC_12466 // MLOC_57217 // MLOC_69000 // MLOC_65730 // MLOC_71642 // MLOC_12402 // MLOC_64376 // MLOC_72368 // MLOC_80844 // MLOC_62418 // MLOC_59305 // MLOC_63743 // MLOC_39974 // MLOC_44514 // MLOC_65400 // MLOC_81233 // MLOC_71959 // MLOC_65804 // MLOC_54921 // MLOC_79988 // MLOC_39203 // MLOC_12747 // MLOC_59810 // MLOC_11125 // MLOC_14584 // MLOC…
GO:0009059	P	macromolecule biosynthetic process	42	448	0.09	434	15179	9.3e-11	1.6e-09	// MLOC_54810 // MLOC_55606 // MLOC_76914 // MLOC_12466 // MLOC_57217 // MLOC_69000 // MLOC_65730 // MLOC_71642 // MLOC_12402 // MLOC_64376 // MLOC_72368 // MLOC_80844 // MLOC_62418 // MLOC_59305 // MLOC_63743 // MLOC_39974 // MLOC_44514 // MLOC_65400 // MLOC_81233 // MLOC_71959 // MLOC_65804 // MLOC_54921 // MLOC_79988 // MLOC_39203 // MLOC_12747 // MLOC_59810 // MLOC_11125 // MLOC_14584 // MLOC…
GO:0006810	P	transport	42	448	0.09	468	15179	7.8e-10	1.2e-08	// MLOC_13546 // MLOC_67083 // MLOC_23055 // MLOC_17861 // MLOC_3766 // MLOC_63686 // MLOC_52497 // MLOC_53110 // MLOC_21356 // MLOC_15556 // MLOC_63133 // MLOC_51209 // MLOC_12977 // MLOC_18185 // MLOC_56945 // MLOC_60447 // MLOC_74934 // MLOC_38945 // MLOC_75911 // MLOC_62864 // MLOC_55039 // MLOC_61117 // MLOC_71958 // MLOC_56981 // MLOC_53246 // MLOC_21938 // MLOC_21442 // MLOC_17525 // MLOC_…
GO:0051234	P	establishment of localization	42	448	0.09	469	15179	8.3e-10	1.3e-08	// MLOC_13546 // MLOC_67083 // MLOC_23055 // MLOC_17861 // MLOC_3766 // MLOC_63686 // MLOC_52497 // MLOC_53110 // MLOC_21356 // MLOC_15556 // MLOC_63133 // MLOC_51209 // MLOC_12977 // MLOC_18185 // MLOC_56945 // MLOC_60447 // MLOC_74934 // MLOC_38945 // MLOC_75911 // MLOC_62864 // MLOC_55039 // MLOC_61117 // MLOC_71958 // MLOC_56981 // MLOC_53246 // MLOC_21938 // MLOC_21442 // MLOC_17525 // MLOC_…
GO:0006950	P	response to stress	41	448	0.09	342	15179	3.3e-13	8e-12	// MLOC_67083 // MLOC_38468 // MLOC_63686 // MLOC_68976 // MLOC_65224 // MLOC_12571 // MLOC_52497 // MLOC_38447 // MLOC_11560 // MLOC_36363 // MLOC_66577 // MLOC_65166 // MLOC_5505 // MLOC_63743 // MLOC_70 // MLOC_60447 // MLOC_52788 // MLOC_62331 // MLOC_79176 // MLOC_56093 // MLOC_61017 // MLOC_76914 // MLOC_79988 // MLOC_12747 // MLOC_62332 // MLOC_62434 // MLOC_68128 // MLOC_11419 // MLOC_543…
GO:0016021	C	integral to membrane	41	448	0.09	244	15179	1e-17	5.3e-16	// MLOC_5280 // MLOC_13546 // MLOC_67083 // MLOC_64646 // MLOC_3766 // MLOC_55646 // MLOC_73405 // MLOC_53542 // MLOC_38447 // MLOC_11560 // MLOC_21356 // MLOC_63133 // MLOC_44386 // MLOC_44095 // MLOC_12977 // MLOC_21938 // MLOC_3282 // MLOC_4434 // MLOC_20077 // MLOC_70242 // MLOC_38945 // MLOC_75911 // MLOC_54001 // MLOC_57830 // MLOC_78052 // MLOC_62864 // MLOC_73223 // MLOC_65804 // MLOC_175…
GO:0050794	P	regulation of cellular process	40	448	0.09	363	15179	7.2e-12	1.3e-10	// MLOC_54810 // MLOC_76914 // MLOC_64646 // MLOC_12466 // MLOC_57217 // MLOC_71642 // MLOC_64376 // MLOC_66577 // MLOC_80844 // MLOC_59305 // MLOC_5438 // MLOC_63743 // MLOC_44514 // MLOC_65400 // MLOC_59784 // MLOC_72618 // MLOC_30598 // MLOC_54921 // MLOC_73198 // MLOC_39203 // MLOC_71958 // MLOC_12747 // MLOC_59810 // MLOC_11125 // MLOC_19455 // MLOC_66134 // MLOC_72368 // MLOC_18185 // MLOC_…
GO:0006464	P	protein modification process	40	448	0.09	390	15179	5.4e-11	9.7e-10	// MLOC_13422 // MLOC_34622 // MLOC_59962 // MLOC_13033 // MLOC_56164 // MLOC_64724 // MLOC_44152 // MLOC_69000 // MLOC_73273 // MLOC_54586 // MLOC_57180 // MLOC_7404 // MLOC_54346 // MLOC_20050 // MLOC_53316 // MLOC_6706 // MLOC_56354 // MLOC_36438 // MLOC_4452 // MLOC_57911 // MLOC_18976 // MLOC_44295 // MLOC_15779 // MLOC_78303 // MLOC_61117 // MLOC_64891 // MLOC_37329 // MLOC_11125 // MLOC_18…
GO:0043412	P	macromolecule modification	40	448	0.09	399	15179	1e-10	1.7e-09	// MLOC_13422 // MLOC_34622 // MLOC_59962 // MLOC_13033 // MLOC_56164 // MLOC_64724 // MLOC_44152 // MLOC_69000 // MLOC_73273 // MLOC_54586 // MLOC_57180 // MLOC_7404 // MLOC_54346 // MLOC_20050 // MLOC_53316 // MLOC_6706 // MLOC_56354 // MLOC_36438 // MLOC_4452 // MLOC_57911 // MLOC_18976 // MLOC_44295 // MLOC_15779 // MLOC_78303 // MLOC_61117 // MLOC_64891 // MLOC_37329 // MLOC_11125 // MLOC_18…
GO:0010467	P	gene expression	39	448	0.09	475	15179	3.1e-08	4e-07	// MLOC_54810 // MLOC_76914 // MLOC_64646 // MLOC_12466 // MLOC_13033 // MLOC_57217 // MLOC_71642 // MLOC_12402 // MLOC_64376 // MLOC_72368 // MLOC_80844 // MLOC_62418 // MLOC_59305 // MLOC_63743 // MLOC_44514 // MLOC_65400 // MLOC_81233 // MLOC_71959 // MLOC_65804 // MLOC_54921 // MLOC_39203 // MLOC_12747 // MLOC_59810 // MLOC_63339 // MLOC_19455 // MLOC_11125 // MLOC_66134 // MLOC_69019 // MLOC…
GO:0042221	P	response to chemical stimulus	38	448	0.08	94	15179	8.5e-28	1.5e-25	// MLOC_71584 // MLOC_38468 // MLOC_63686 // MLOC_65224 // MLOC_15556 // MLOC_36363 // MLOC_61949 // MLOC_66577 // MLOC_37947 // MLOC_5505 // MLOC_5438 // MLOC_3282 // MLOC_63743 // MLOC_62331 // MLOC_79176 // MLOC_66594 // MLOC_61017 // MLOC_54921 // MLOC_57112 // MLOC_79988 // MLOC_60312 // MLOC_19025 // MLOC_12747 // MLOC_62332 // MLOC_44133 // MLOC_9817 // MLOC_11419 // MLOC_18185 // MLOC_569…
GO:0043687	P	post-translational protein modification	37	448	0.08	177	15179	8.4e-19	7.5e-17	// MLOC_13422 // MLOC_34622 // MLOC_59962 // MLOC_13033 // MLOC_56164 // MLOC_64724 // MLOC_44152 // MLOC_73273 // MLOC_54586 // MLOC_57180 // MLOC_7404 // MLOC_54346 // MLOC_20050 // MLOC_15202 // MLOC_6706 // MLOC_56354 // MLOC_36438 // MLOC_4452 // MLOC_57911 // MLOC_18976 // MLOC_44295 // MLOC_15779 // MLOC_78303 // MLOC_64891 // MLOC_37329 // MLOC_11125 // MLOC_18991 // MLOC_11419 // MLOC_53…
GO:0006796	P	phosphate metabolic process	36	448	0.08	183	15179	1.4e-17	7.9e-16	// MLOC_13422 // MLOC_2848 // MLOC_59962 // MLOC_56164 // MLOC_64724 // MLOC_44152 // MLOC_54586 // MLOC_57180 // MLOC_7404 // MLOC_20050 // MLOC_53316 // MLOC_34622 // MLOC_56354 // MLOC_36438 // MLOC_76284 // MLOC_18976 // MLOC_44295 // MLOC_15779 // MLOC_75204 // MLOC_78303 // MLOC_64891 // MLOC_59810 // MLOC_37329 // MLOC_18991 // MLOC_57911 // MLOC_11419 // MLOC_15202 // MLOC_62542 // MLOC_3…
GO:0006793	P	phosphorus metabolic process	36	448	0.08	183	15179	1.4e-17	7.9e-16	// MLOC_13422 // MLOC_2848 // MLOC_59962 // MLOC_56164 // MLOC_64724 // MLOC_44152 // MLOC_54586 // MLOC_57180 // MLOC_7404 // MLOC_20050 // MLOC_53316 // MLOC_34622 // MLOC_56354 // MLOC_36438 // MLOC_76284 // MLOC_18976 // MLOC_44295 // MLOC_15779 // MLOC_75204 // MLOC_78303 // MLOC_64891 // MLOC_59810 // MLOC_37329 // MLOC_18991 // MLOC_57911 // MLOC_11419 // MLOC_15202 // MLOC_62542 // MLOC_3…
GO:0005975	P	carbohydrate metabolic process	35	448	0.08	174	15179	2.2e-17	1.2e-15	// MLOC_14727 // MLOC_38468 // MLOC_13239 // MLOC_70596 // MLOC_16595 // MLOC_12571 // MLOC_56792 // MLOC_12443 // MLOC_69000 // MLOC_65730 // MLOC_9784 // MLOC_165 // MLOC_5505 // MLOC_56945 // MLOC_39974 // MLOC_66871 // MLOC_37242 // MLOC_6213 // MLOC_34610 // MLOC_37773 // MLOC_53822 // MLOC_7735 // MLOC_75204 // MLOC_79988 // MLOC_76018 // MLOC_57134 // MLOC_10876 // MLOC_60943 // MLOC_67715…
GO:0016070	P	RNA metabolic process	34	448	0.08	151	15179	3.2e-18	2.3e-16	// MLOC_54810 // MLOC_65400 // MLOC_12466 // MLOC_57217 // MLOC_71642 // MLOC_12402 // MLOC_64376 // MLOC_72368 // MLOC_80844 // MLOC_59305 // MLOC_63743 // MLOC_44514 // MLOC_66577 // MLOC_71959 // MLOC_65804 // MLOC_54921 // MLOC_39203 // MLOC_12747 // MLOC_59810 // MLOC_14584 // MLOC_63339 // MLOC_19455 // MLOC_11125 // MLOC_66134 // MLOC_12350 // MLOC_10618 // MLOC_62912 // MLOC_57434 // MLOC…
GO:0016772	F	transferase activity, transferring phosphorus-containing groups	34	448	0.08	668	15179	0.002	0.013	// MLOC_34622 // MLOC_59962 // MLOC_56164 // MLOC_64724 // MLOC_44152 // MLOC_54586 // MLOC_57180 // MLOC_7404 // MLOC_20050 // MLOC_53316 // MLOC_62542 // MLOC_56354 // MLOC_36438 // MLOC_57911 // MLOC_18976 // MLOC_44295 // MLOC_15779 // MLOC_75204 // MLOC_78303 // MLOC_71959 // MLOC_64891 // MLOC_37329 // MLOC_18991 // MLOC_68609 // MLOC_11419 // MLOC_15202 // MLOC_74989 // MLOC_37131 // MLOC_…
GO:0044422	C	organelle part	34	448	0.08	358	15179	9.6e-09	1.8e-07	// MLOC_62814 // MLOC_13033 // MLOC_21356 // MLOC_44619 // MLOC_65730 // MLOC_63133 // MLOC_61949 // MLOC_9784 // MLOC_65736 // MLOC_16478 // MLOC_4434 // MLOC_44534 // MLOC_54712 // MLOC_52788 // MLOC_37946 // MLOC_6213 // MLOC_79988 // MLOC_78052 // MLOC_37856 // MLOC_59810 // MLOC_36726 // MLOC_21004 // MLOC_69019 // MLOC_10618 // MLOC_51377 // MLOC_68708 // MLOC_70392 // MLOC_18667 // MLOC_37…
GO:0044446	C	intracellular organelle part	34	448	0.08	358	15179	9.6e-09	1.8e-07	// MLOC_62814 // MLOC_13033 // MLOC_21356 // MLOC_44619 // MLOC_65730 // MLOC_63133 // MLOC_61949 // MLOC_9784 // MLOC_65736 // MLOC_16478 // MLOC_4434 // MLOC_44534 // MLOC_54712 // MLOC_52788 // MLOC_37946 // MLOC_6213 // MLOC_79988 // MLOC_78052 // MLOC_37856 // MLOC_59810 // MLOC_36726 // MLOC_21004 // MLOC_69019 // MLOC_10618 // MLOC_51377 // MLOC_68708 // MLOC_70392 // MLOC_18667 // MLOC_37…
GO:0016310	P	phosphorylation	33	448	0.07	156	15179	5e-17	2.5e-15	// MLOC_34622 // MLOC_59962 // MLOC_56164 // MLOC_64724 // MLOC_44152 // MLOC_54586 // MLOC_57180 // MLOC_7404 // MLOC_20050 // MLOC_53316 // MLOC_56354 // MLOC_36438 // MLOC_76284 // MLOC_18976 // MLOC_44295 // MLOC_15779 // MLOC_75204 // MLOC_78303 // MLOC_64891 // MLOC_59810 // MLOC_37329 // MLOC_18991 // MLOC_57911 // MLOC_11419 // MLOC_15202 // MLOC_62542 // MLOC_37131 // MLOC_4076 // MLOC_6…
GO:0019222	P	regulation of metabolic process	33	448	0.07	174	15179	8.3e-16	3.4e-14	// MLOC_54810 // MLOC_76914 // MLOC_64646 // MLOC_12466 // MLOC_13033 // MLOC_57217 // MLOC_71642 // MLOC_64376 // MLOC_66577 // MLOC_80844 // MLOC_59305 // MLOC_63743 // MLOC_44514 // MLOC_65400 // MLOC_65804 // MLOC_54921 // MLOC_39203 // MLOC_71958 // MLOC_12747 // MLOC_59810 // MLOC_11125 // MLOC_66134 // MLOC_72368 // MLOC_14584 // MLOC_57434 // MLOC_18667 // MLOC_48429 // MLOC_38843 // MLOC…
GO:0005634	C	nucleus	33	448	0.07	711	15179	0.0087	0.088	// MLOC_54810 // MLOC_62814 // MLOC_13033 // MLOC_53110 // MLOC_5879 // MLOC_73273 // MLOC_64376 // MLOC_10618 // MLOC_80844 // MLOC_59305 // MLOC_63743 // MLOC_43005 // MLOC_60447 // MLOC_4434 // MLOC_52788 // MLOC_62912 // MLOC_65804 // MLOC_54921 // MLOC_64567 // MLOC_12747 // MLOC_59810 // MLOC_11125 // MLOC_19455 // MLOC_14584 // MLOC_69019 // MLOC_72368 // MLOC_38061 // MLOC_57434 // MLOC_1…
GO:0016773	F	phosphotransferase activity, alcohol group as acceptor	32	448	0.07	369	15179	1.8e-07	2.5e-06	// MLOC_34622 // MLOC_59962 // MLOC_56164 // MLOC_64724 // MLOC_44152 // MLOC_54586 // MLOC_57180 // MLOC_7404 // MLOC_20050 // MLOC_53316 // MLOC_56354 // MLOC_36438 // MLOC_57911 // MLOC_18976 // MLOC_44295 // MLOC_15779 // MLOC_75204 // MLOC_78303 // MLOC_64891 // MLOC_37329 // MLOC_18991 // MLOC_68609 // MLOC_11419 // MLOC_15202 // MLOC_62542 // MLOC_37131 // MLOC_4076 // MLOC_63679 // MLOC_5…
GO:0016301	F	kinase activity	32	448	0.07	552	15179	0.00036	0.003	// MLOC_34622 // MLOC_59962 // MLOC_56164 // MLOC_64724 // MLOC_44152 // MLOC_54586 // MLOC_57180 // MLOC_7404 // MLOC_20050 // MLOC_53316 // MLOC_56354 // MLOC_36438 // MLOC_57911 // MLOC_18976 // MLOC_44295 // MLOC_15779 // MLOC_75204 // MLOC_78303 // MLOC_64891 // MLOC_37329 // MLOC_18991 // MLOC_68609 // MLOC_11419 // MLOC_15202 // MLOC_62542 // MLOC_37131 // MLOC_4076 // MLOC_63679 // MLOC_5…
GO:0031323	P	regulation of cellular metabolic process	31	448	0.07	154	15179	1.5e-15	5.5e-14	// MLOC_54810 // MLOC_76914 // MLOC_12466 // MLOC_57217 // MLOC_71642 // MLOC_64376 // MLOC_66577 // MLOC_80844 // MLOC_59305 // MLOC_63743 // MLOC_44514 // MLOC_65400 // MLOC_65804 // MLOC_54921 // MLOC_39203 // MLOC_71958 // MLOC_12747 // MLOC_59810 // MLOC_11125 // MLOC_66134 // MLOC_72368 // MLOC_14584 // MLOC_57434 // MLOC_18667 // MLOC_48429 // MLOC_38843 // MLOC_15014 // MLOC_69454 // MLOC…
GO:0060255	P	regulation of macromolecule metabolic process	31	448	0.07	161	15179	4.4e-15	1.4e-13	// MLOC_54810 // MLOC_76914 // MLOC_64646 // MLOC_12466 // MLOC_13033 // MLOC_57217 // MLOC_71642 // MLOC_64376 // MLOC_66577 // MLOC_80844 // MLOC_59305 // MLOC_63743 // MLOC_44514 // MLOC_65400 // MLOC_65804 // MLOC_54921 // MLOC_39203 // MLOC_12747 // MLOC_59810 // MLOC_11125 // MLOC_66134 // MLOC_72368 // MLOC_14584 // MLOC_57434 // MLOC_18667 // MLOC_48429 // MLOC_38843 // MLOC_15014 // MLOC…
GO:0010468	P	regulation of gene expression	31	448	0.07	161	15179	4.4e-15	1.4e-13	// MLOC_54810 // MLOC_76914 // MLOC_64646 // MLOC_12466 // MLOC_13033 // MLOC_57217 // MLOC_71642 // MLOC_64376 // MLOC_66577 // MLOC_80844 // MLOC_59305 // MLOC_63743 // MLOC_44514 // MLOC_65400 // MLOC_65804 // MLOC_54921 // MLOC_39203 // MLOC_12747 // MLOC_59810 // MLOC_11125 // MLOC_66134 // MLOC_72368 // MLOC_14584 // MLOC_57434 // MLOC_18667 // MLOC_48429 // MLOC_38843 // MLOC_15014 // MLOC…
GO:0032501	P	multicellular organismal process	30	448	0.07	133	15179	3.1e-16	1.4e-14	// MLOC_55606 // MLOC_59962 // MLOC_13033 // MLOC_68976 // MLOC_52497 // MLOC_62710 // MLOC_45078 // MLOC_44152 // MLOC_63133 // MLOC_54586 // MLOC_57180 // MLOC_5438 // MLOC_43005 // MLOC_60447 // MLOC_37946 // MLOC_54921 // MLOC_79988 // MLOC_71958 // MLOC_61917 // MLOC_56981 // MLOC_72368 // MLOC_18185 // MLOC_34543 // MLOC_15014 // MLOC_62434 // MLOC_63679 // MLOC_34441 // MLOC_62912 // MLOC_…
GO:0080090	P	regulation of primary metabolic process	30	448	0.07	141	15179	1.2e-15	4.5e-14	// MLOC_54810 // MLOC_76914 // MLOC_12466 // MLOC_57217 // MLOC_71642 // MLOC_64376 // MLOC_66577 // MLOC_80844 // MLOC_59305 // MLOC_63743 // MLOC_44514 // MLOC_65400 // MLOC_65804 // MLOC_54921 // MLOC_39203 // MLOC_71958 // MLOC_12747 // MLOC_59810 // MLOC_11125 // MLOC_66134 // MLOC_72368 // MLOC_14584 // MLOC_57434 // MLOC_18667 // MLOC_48429 // MLOC_38843 // MLOC_15014 // MLOC_69454 // MLOC…
GO:0009889	P	regulation of biosynthetic process	30	448	0.07	141	15179	1.2e-15	4.5e-14	// MLOC_54810 // MLOC_76914 // MLOC_12466 // MLOC_57217 // MLOC_71642 // MLOC_64376 // MLOC_66577 // MLOC_80844 // MLOC_59305 // MLOC_63743 // MLOC_44514 // MLOC_65400 // MLOC_65804 // MLOC_54921 // MLOC_39203 // MLOC_71958 // MLOC_12747 // MLOC_59810 // MLOC_11125 // MLOC_66134 // MLOC_72368 // MLOC_14584 // MLOC_57434 // MLOC_18667 // MLOC_48429 // MLOC_38843 // MLOC_15014 // MLOC_69454 // MLOC…
GO:0031326	P	regulation of cellular biosynthetic process	30	448	0.07	141	15179	1.2e-15	4.5e-14	// MLOC_54810 // MLOC_76914 // MLOC_12466 // MLOC_57217 // MLOC_71642 // MLOC_64376 // MLOC_66577 // MLOC_80844 // MLOC_59305 // MLOC_63743 // MLOC_44514 // MLOC_65400 // MLOC_65804 // MLOC_54921 // MLOC_39203 // MLOC_71958 // MLOC_12747 // MLOC_59810 // MLOC_11125 // MLOC_66134 // MLOC_72368 // MLOC_14584 // MLOC_57434 // MLOC_18667 // MLOC_48429 // MLOC_38843 // MLOC_15014 // MLOC_69454 // MLOC…
GO:0006351	P	transcription, DNA-dependent	29	448	0.06	84	15179	6.2e-20	7.5e-18	// MLOC_54810 // MLOC_65400 // MLOC_12466 // MLOC_57217 // MLOC_71642 // MLOC_12402 // MLOC_64376 // MLOC_66577 // MLOC_80844 // MLOC_59305 // MLOC_63743 // MLOC_44514 // MLOC_72368 // MLOC_65804 // MLOC_54921 // MLOC_39203 // MLOC_12747 // MLOC_59810 // MLOC_11125 // MLOC_66134 // MLOC_10618 // MLOC_14584 // MLOC_57434 // MLOC_18667 // MLOC_38843 // MLOC_15014 // MLOC_69454 // MLOC_5871 // MLOC_…
GO:0032774	P	RNA biosynthetic process	29	448	0.06	84	15179	6.2e-20	7.5e-18	// MLOC_54810 // MLOC_65400 // MLOC_12466 // MLOC_57217 // MLOC_71642 // MLOC_12402 // MLOC_64376 // MLOC_66577 // MLOC_80844 // MLOC_59305 // MLOC_63743 // MLOC_44514 // MLOC_72368 // MLOC_65804 // MLOC_54921 // MLOC_39203 // MLOC_12747 // MLOC_59810 // MLOC_11125 // MLOC_66134 // MLOC_10618 // MLOC_14584 // MLOC_57434 // MLOC_18667 // MLOC_38843 // MLOC_15014 // MLOC_69454 // MLOC_5871 // MLOC_…
GO:0006468	P	protein amino acid phosphorylation	29	448	0.06	132	15179	1.8e-15	6.2e-14	// MLOC_34622 // MLOC_59962 // MLOC_56164 // MLOC_64724 // MLOC_44152 // MLOC_54586 // MLOC_57180 // MLOC_7404 // MLOC_20050 // MLOC_53316 // MLOC_56354 // MLOC_36438 // MLOC_57911 // MLOC_18976 // MLOC_44295 // MLOC_15779 // MLOC_78303 // MLOC_64891 // MLOC_37329 // MLOC_18991 // MLOC_11419 // MLOC_15202 // MLOC_62542 // MLOC_37131 // MLOC_4076 // MLOC_63679 // MLOC_73874 // MLOC_65804 // MLOC_2…
GO:0010556	P	regulation of macromolecule biosynthetic process	29	448	0.06	141	15179	7.9e-15	2.5e-13	// MLOC_54810 // MLOC_76914 // MLOC_12466 // MLOC_57217 // MLOC_71642 // MLOC_64376 // MLOC_66577 // MLOC_80844 // MLOC_59305 // MLOC_63743 // MLOC_44514 // MLOC_65400 // MLOC_65804 // MLOC_54921 // MLOC_39203 // MLOC_12747 // MLOC_59810 // MLOC_11125 // MLOC_66134 // MLOC_72368 // MLOC_14584 // MLOC_57434 // MLOC_18667 // MLOC_48429 // MLOC_38843 // MLOC_15014 // MLOC_69454 // MLOC_5871 // MLOC_…
GO:0006350	P	transcription	29	448	0.06	281	15179	2.3e-08	3e-07	// MLOC_54810 // MLOC_65400 // MLOC_12466 // MLOC_57217 // MLOC_71642 // MLOC_12402 // MLOC_64376 // MLOC_66577 // MLOC_80844 // MLOC_59305 // MLOC_63743 // MLOC_44514 // MLOC_72368 // MLOC_65804 // MLOC_54921 // MLOC_39203 // MLOC_12747 // MLOC_59810 // MLOC_11125 // MLOC_66134 // MLOC_10618 // MLOC_14584 // MLOC_57434 // MLOC_18667 // MLOC_38843 // MLOC_15014 // MLOC_69454 // MLOC_5871 // MLOC_…
GO:0004672	F	protein kinase activity	29	448	0.06	321	15179	3.2e-07	4.1e-06	// MLOC_34622 // MLOC_59962 // MLOC_56164 // MLOC_64724 // MLOC_44152 // MLOC_54586 // MLOC_57180 // MLOC_7404 // MLOC_20050 // MLOC_53316 // MLOC_56354 // MLOC_36438 // MLOC_57911 // MLOC_18976 // MLOC_44295 // MLOC_15779 // MLOC_78303 // MLOC_64891 // MLOC_37329 // MLOC_18991 // MLOC_11419 // MLOC_15202 // MLOC_62542 // MLOC_37131 // MLOC_4076 // MLOC_63679 // MLOC_73874 // MLOC_65804 // MLOC_2…
GO:0003677	F	DNA binding	29	448	0.06	415	15179	3.4e-05	0.00032	// MLOC_54810 // MLOC_61804 // MLOC_65400 // MLOC_12466 // MLOC_57217 // MLOC_71642 // MLOC_64376 // MLOC_66577 // MLOC_80844 // MLOC_59305 // MLOC_63743 // MLOC_44514 // MLOC_65804 // MLOC_54921 // MLOC_39203 // MLOC_64567 // MLOC_12747 // MLOC_66134 // MLOC_72368 // MLOC_14584 // MLOC_74813 // MLOC_15014 // MLOC_38843 // MLOC_69454 // MLOC_73037 // MLOC_5871 // MLOC_24962 // MLOC_38061 // MLOC_…
GO:0042180	P	cellular ketone metabolic process	28	448	0.06	151	15179	2.2e-13	5.9e-12	// MLOC_38468 // MLOC_55646 // MLOC_68976 // MLOC_69781 // MLOC_45058 // MLOC_30724 // MLOC_61949 // MLOC_37946 // MLOC_78690 // MLOC_56945 // MLOC_62434 // MLOC_69588 // MLOC_6706 // MLOC_72925 // MLOC_57112 // MLOC_79988 // MLOC_46074 // MLOC_12747 // MLOC_36726 // MLOC_9817 // MLOC_18185 // MLOC_10779 // MLOC_44080 // MLOC_19025 // MLOC_38421 // MLOC_64972 // MLOC_64391 // MLOC_66827
GO:0006355	P	regulation of transcription, DNA-dependent	27	448	0.06	80	15179	2e-18	1.5e-16	// MLOC_54810 // MLOC_65400 // MLOC_12466 // MLOC_57217 // MLOC_71642 // MLOC_64376 // MLOC_66577 // MLOC_80844 // MLOC_59305 // MLOC_63743 // MLOC_44514 // MLOC_65804 // MLOC_54921 // MLOC_39203 // MLOC_12747 // MLOC_59810 // MLOC_11125 // MLOC_66134 // MLOC_72368 // MLOC_14584 // MLOC_57434 // MLOC_18667 // MLOC_38843 // MLOC_15014 // MLOC_69454 // MLOC_5871 // MLOC_38061
GO:0051252	P	regulation of RNA metabolic process	27	448	0.06	80	15179	2e-18	1.5e-16	// MLOC_54810 // MLOC_65400 // MLOC_12466 // MLOC_57217 // MLOC_71642 // MLOC_64376 // MLOC_66577 // MLOC_80844 // MLOC_59305 // MLOC_63743 // MLOC_44514 // MLOC_65804 // MLOC_54921 // MLOC_39203 // MLOC_12747 // MLOC_59810 // MLOC_11125 // MLOC_66134 // MLOC_72368 // MLOC_14584 // MLOC_57434 // MLOC_18667 // MLOC_38843 // MLOC_15014 // MLOC_69454 // MLOC_5871 // MLOC_38061
GO:0045449	P	regulation of transcription	27	448	0.06	140	15179	2.6e-13	6.6e-12	// MLOC_54810 // MLOC_65400 // MLOC_12466 // MLOC_57217 // MLOC_71642 // MLOC_64376 // MLOC_66577 // MLOC_80844 // MLOC_59305 // MLOC_63743 // MLOC_44514 // MLOC_65804 // MLOC_54921 // MLOC_39203 // MLOC_12747 // MLOC_59810 // MLOC_11125 // MLOC_66134 // MLOC_72368 // MLOC_14584 // MLOC_57434 // MLOC_18667 // MLOC_38843 // MLOC_15014 // MLOC_69454 // MLOC_5871 // MLOC_38061
GO:0019219	P	regulation of nucleobase, nucleoside, nucleotide and nucleic acid metabolic process	27	448	0.06	140	15179	2.6e-13	6.6e-12	// MLOC_54810 // MLOC_65400 // MLOC_12466 // MLOC_57217 // MLOC_71642 // MLOC_64376 // MLOC_66577 // MLOC_80844 // MLOC_59305 // MLOC_63743 // MLOC_44514 // MLOC_65804 // MLOC_54921 // MLOC_39203 // MLOC_12747 // MLOC_59810 // MLOC_11125 // MLOC_66134 // MLOC_72368 // MLOC_14584 // MLOC_57434 // MLOC_18667 // MLOC_38843 // MLOC_15014 // MLOC_69454 // MLOC_5871 // MLOC_38061
GO:0051171	P	regulation of nitrogen compound metabolic process	27	448	0.06	140	15179	2.6e-13	6.6e-12	// MLOC_54810 // MLOC_65400 // MLOC_12466 // MLOC_57217 // MLOC_71642 // MLOC_64376 // MLOC_66577 // MLOC_80844 // MLOC_59305 // MLOC_63743 // MLOC_44514 // MLOC_65804 // MLOC_54921 // MLOC_39203 // MLOC_12747 // MLOC_59810 // MLOC_11125 // MLOC_66134 // MLOC_72368 // MLOC_14584 // MLOC_57434 // MLOC_18667 // MLOC_38843 // MLOC_15014 // MLOC_69454 // MLOC_5871 // MLOC_38061
GO:0043436	P	oxoacid metabolic process	27	448	0.06	149	15179	9.6e-13	2.2e-11	// MLOC_38468 // MLOC_55646 // MLOC_68976 // MLOC_69781 // MLOC_45058 // MLOC_61949 // MLOC_37946 // MLOC_78690 // MLOC_56945 // MLOC_62434 // MLOC_69588 // MLOC_6706 // MLOC_72925 // MLOC_57112 // MLOC_79988 // MLOC_46074 // MLOC_12747 // MLOC_36726 // MLOC_9817 // MLOC_18185 // MLOC_10779 // MLOC_44080 // MLOC_19025 // MLOC_38421 // MLOC_64972 // MLOC_64391 // MLOC_66827
GO:0006082	P	organic acid metabolic process	27	448	0.06	149	15179	9.6e-13	2.2e-11	// MLOC_38468 // MLOC_55646 // MLOC_68976 // MLOC_69781 // MLOC_45058 // MLOC_61949 // MLOC_37946 // MLOC_78690 // MLOC_56945 // MLOC_62434 // MLOC_69588 // MLOC_6706 // MLOC_72925 // MLOC_57112 // MLOC_79988 // MLOC_46074 // MLOC_12747 // MLOC_36726 // MLOC_9817 // MLOC_18185 // MLOC_10779 // MLOC_44080 // MLOC_19025 // MLOC_38421 // MLOC_64972 // MLOC_64391 // MLOC_66827
GO:0019752	P	carboxylic acid metabolic process	27	448	0.06	149	15179	9.6e-13	2.2e-11	// MLOC_38468 // MLOC_55646 // MLOC_68976 // MLOC_69781 // MLOC_45058 // MLOC_61949 // MLOC_37946 // MLOC_78690 // MLOC_56945 // MLOC_62434 // MLOC_69588 // MLOC_6706 // MLOC_72925 // MLOC_57112 // MLOC_79988 // MLOC_46074 // MLOC_12747 // MLOC_36726 // MLOC_9817 // MLOC_18185 // MLOC_10779 // MLOC_44080 // MLOC_19025 // MLOC_38421 // MLOC_64972 // MLOC_64391 // MLOC_66827
GO:0032502	P	developmental process	26	448	0.06	151	15179	7.1e-12	1.3e-10	// MLOC_55606 // MLOC_13033 // MLOC_68976 // MLOC_52497 // MLOC_62710 // MLOC_45078 // MLOC_34809 // MLOC_63133 // MLOC_37946 // MLOC_5438 // MLOC_43005 // MLOC_62434 // MLOC_54921 // MLOC_79988 // MLOC_71958 // MLOC_37856 // MLOC_61917 // MLOC_19455 // MLOC_72368 // MLOC_18185 // MLOC_34543 // MLOC_15014 // MLOC_34441 // MLOC_62912 // MLOC_66827 // MLOC_66
GO:0006629	P	lipid metabolic process	26	448	0.06	201	15179	1.9e-09	2.8e-08	// MLOC_38468 // MLOC_64646 // MLOC_55646 // MLOC_68976 // MLOC_69781 // MLOC_45058 // MLOC_12260 // MLOC_6294 // MLOC_65304 // MLOC_73827 // MLOC_78690 // MLOC_62434 // MLOC_71053 // MLOC_71959 // MLOC_17298 // MLOC_46074 // MLOC_12747 // MLOC_36726 // MLOC_60394 // MLOC_75285 // MLOC_18185 // MLOC_68708 // MLOC_10779 // MLOC_64972 // MLOC_61008 // MLOC_66827
GO:0004674	F	protein serine/threonine kinase activity	26	448	0.06	318	15179	7.1e-06	7.3e-05	// MLOC_34622 // MLOC_59962 // MLOC_56164 // MLOC_64724 // MLOC_44152 // MLOC_54586 // MLOC_57180 // MLOC_7404 // MLOC_56354 // MLOC_36438 // MLOC_57911 // MLOC_18976 // MLOC_44295 // MLOC_65804 // MLOC_78303 // MLOC_64891 // MLOC_37329 // MLOC_18991 // MLOC_11419 // MLOC_53316 // MLOC_62542 // MLOC_37131 // MLOC_4076 // MLOC_63679 // MLOC_73874 // MLOC_24609
GO:0009056	P	catabolic process	25	448	0.06	293	15179	5.4e-06	4.8e-05	// MLOC_38468 // MLOC_63686 // MLOC_7036 // MLOC_37947 // MLOC_78690 // MLOC_5505 // MLOC_5438 // MLOC_56945 // MLOC_43005 // MLOC_62434 // MLOC_71053 // MLOC_70596 // MLOC_53822 // MLOC_79988 // MLOC_52788 // MLOC_34851 // MLOC_11283 // MLOC_9817 // MLOC_18185 // MLOC_10779 // MLOC_5108 // MLOC_38901 // MLOC_70097 // MLOC_66594 // MLOC_68184
GO:0044248	P	cellular catabolic process	23	448	0.05	84	15179	2.9e-14	9.1e-13	// MLOC_38468 // MLOC_63686 // MLOC_7036 // MLOC_37947 // MLOC_78690 // MLOC_5505 // MLOC_5438 // MLOC_56945 // MLOC_43005 // MLOC_62434 // MLOC_52788 // MLOC_70596 // MLOC_53822 // MLOC_79988 // MLOC_34851 // MLOC_11283 // MLOC_9817 // MLOC_18185 // MLOC_10779 // MLOC_5108 // MLOC_38901 // MLOC_66594 // MLOC_70097
GO:0007275	P	multicellular organismal development	23	448	0.05	128	15179	5.5e-11	9.8e-10	// MLOC_55606 // MLOC_13033 // MLOC_68976 // MLOC_52497 // MLOC_62710 // MLOC_45078 // MLOC_63133 // MLOC_37946 // MLOC_5438 // MLOC_43005 // MLOC_62434 // MLOC_54921 // MLOC_79988 // MLOC_71958 // MLOC_61917 // MLOC_72368 // MLOC_18185 // MLOC_34543 // MLOC_15014 // MLOC_34441 // MLOC_62912 // MLOC_66827 // MLOC_66
GO:0005215	F	transporter activity	23	448	0.05	362	15179	0.00076	0.0054	// MLOC_13546 // MLOC_5108 // MLOC_75911 // MLOC_21356 // MLOC_15556 // MLOC_63133 // MLOC_12977 // MLOC_21938 // MLOC_56945 // MLOC_51377 // MLOC_17525 // MLOC_62864 // MLOC_56981 // MLOC_53246 // MLOC_70427 // MLOC_5438 // MLOC_38945 // MLOC_67756 // MLOC_3766 // MLOC_18325 // MLOC_484 // MLOC_6187 // MLOC_62833
GO:0048856	P	anatomical structure development	21	448	0.05	74	15179	2.2e-13	5.9e-12	// MLOC_55606 // MLOC_54921 // MLOC_34543 // MLOC_43005 // MLOC_15014 // MLOC_71958 // MLOC_37856 // MLOC_61917 // MLOC_66827 // MLOC_13033 // MLOC_68976 // MLOC_34441 // MLOC_52497 // MLOC_18185 // MLOC_79988 // MLOC_45078 // MLOC_62434 // MLOC_63133 // MLOC_5438 // MLOC_62912 // MLOC_37946
GO:0016043	P	cellular component organization	21	448	0.05	240	15179	2.1e-05	0.00017	// MLOC_12402 // MLOC_54921 // MLOC_5438 // MLOC_62657 // MLOC_56945 // MLOC_15014 // MLOC_18667 // MLOC_37856 // MLOC_78051 // MLOC_13033 // MLOC_62710 // MLOC_11125 // MLOC_18185 // MLOC_34543 // MLOC_52788 // MLOC_73273 // MLOC_78052 // MLOC_10618 // MLOC_61949 // MLOC_61042 // MLOC_62912
GO:0005506	F	iron ion binding	21	448	0.05	200	15179	1.6e-06	1.7e-05	// MLOC_69781 // MLOC_21933 // MLOC_36799 // MLOC_8088 // MLOC_56462 // MLOC_3759 // MLOC_72308 // MLOC_62331 // MLOC_62332 // MLOC_71584 // MLOC_55646 // MLOC_64972 // MLOC_65224 // MLOC_68636 // MLOC_61008 // MLOC_79176 // MLOC_36363 // MLOC_71597 // MLOC_71958 // MLOC_14814 // MLOC_61017
GO:0046983	F	protein dimerization activity	20	448	0.04	34	15179	1.2e-17	4e-16	// MLOC_7039 // MLOC_54921 // MLOC_57434 // MLOC_44514 // MLOC_51427 // MLOC_43080 // MLOC_34629 // MLOC_65463 // MLOC_42946 // MLOC_76018 // MLOC_5871 // MLOC_18373 // MLOC_16429 // MLOC_55870 // MLOC_69432 // MLOC_38061 // MLOC_12402 // MLOC_14584 // MLOC_36423 // MLOC_65804
GO:0016788	F	hydrolase activity, acting on ester bonds	20	448	0.04	110	15179	8.4e-10	1.9e-08	// MLOC_3355 // MLOC_37134 // MLOC_73827 // MLOC_43005 // MLOC_2848 // MLOC_71959 // MLOC_63998 // MLOC_38901 // MLOC_63339 // MLOC_51973 // MLOC_53688 // MLOC_30751 // MLOC_54126 // MLOC_71053 // MLOC_75285 // MLOC_6294 // MLOC_34851 // MLOC_65304 // MLOC_72474 // MLOC_17298
GO:0008270	F	zinc ion binding	20	448	0.04	365	15179	0.0079	0.044	// MLOC_59452 // MLOC_80962 // MLOC_7814 // MLOC_41138 // MLOC_80310 // MLOC_11125 // MLOC_60979 // MLOC_52146 // MLOC_14153 // MLOC_2875 // MLOC_73273 // MLOC_19455 // MLOC_66594 // MLOC_59323 // MLOC_52043 // MLOC_29271 // MLOC_62710 // MLOC_7733 // MLOC_56419 // MLOC_30598
GO:0010033	P	response to organic substance	19	448	0.04	53	15179	9.8e-14	2.8e-12	// MLOC_18185 // MLOC_54921 // MLOC_5505 // MLOC_34543 // MLOC_3282 // MLOC_63743 // MLOC_60312 // MLOC_57434 // MLOC_57112 // MLOC_14584 // MLOC_19025 // MLOC_63686 // MLOC_5871 // MLOC_79988 // MLOC_22626 // MLOC_11419 // MLOC_5438 // MLOC_66577 // MLOC_37947
GO:0009507	C	chloroplast	19	448	0.04	164	15179	1.3e-06	1.9e-05	// MLOC_57112 // MLOC_70392 // MLOC_78052 // MLOC_63743 // MLOC_69781 // MLOC_71830 // MLOC_36726 // MLOC_64972 // MLOC_34851 // MLOC_73427 // MLOC_79988 // MLOC_66594 // MLOC_21356 // MLOC_44619 // MLOC_21004 // MLOC_3282 // MLOC_61949 // MLOC_59029 // MLOC_37946
GO:0009536	C	plastid	19	448	0.04	1921	15179	1	1	// MLOC_57112 // MLOC_70392 // MLOC_78052 // MLOC_63743 // MLOC_69781 // MLOC_71830 // MLOC_36726 // MLOC_64972 // MLOC_34851 // MLOC_73427 // MLOC_79988 // MLOC_66594 // MLOC_21356 // MLOC_44619 // MLOC_21004 // MLOC_3282 // MLOC_61949 // MLOC_59029 // MLOC_37946
GO:0051704	P	multi-organism process	18	448	0.04	22	15179	7.7e-18	5.2e-16	// MLOC_17983 // MLOC_59596 // MLOC_66827 // MLOC_3282 // MLOC_63743 // MLOC_39974 // MLOC_59962 // MLOC_13033 // MLOC_63679 // MLOC_73427 // MLOC_79988 // MLOC_44152 // MLOC_56945 // MLOC_11419 // MLOC_5438 // MLOC_54586 // MLOC_66577 // MLOC_57180
GO:0022414	P	reproductive process	18	448	0.04	46	15179	1.3e-13	3.7e-12	// MLOC_55606 // MLOC_54921 // MLOC_34543 // MLOC_37946 // MLOC_15014 // MLOC_59962 // MLOC_62434 // MLOC_13033 // MLOC_63679 // MLOC_34441 // MLOC_18185 // MLOC_79988 // MLOC_44152 // MLOC_63133 // MLOC_5438 // MLOC_54586 // MLOC_62912 // MLOC_57180
GO:0000003	P	reproduction	18	448	0.04	74	15179	1e-10	1.7e-09	// MLOC_55606 // MLOC_54921 // MLOC_34543 // MLOC_37946 // MLOC_15014 // MLOC_59962 // MLOC_62434 // MLOC_13033 // MLOC_63679 // MLOC_34441 // MLOC_18185 // MLOC_79988 // MLOC_44152 // MLOC_63133 // MLOC_5438 // MLOC_54586 // MLOC_62912 // MLOC_57180
GO:0032787	P	monocarboxylic acid metabolic process	18	448	0.04	81	15179	3.6e-10	5.8e-09	// MLOC_78690 // MLOC_10779 // MLOC_18185 // MLOC_46074 // MLOC_38468 // MLOC_12747 // MLOC_69588 // MLOC_55646 // MLOC_64391 // MLOC_64972 // MLOC_69781 // MLOC_45058 // MLOC_79988 // MLOC_68976 // MLOC_36726 // MLOC_56945 // MLOC_66827 // MLOC_37946
GO:0044255	P	cellular lipid metabolic process	18	448	0.04	92	15179	2.1e-09	3.2e-08	// MLOC_78690 // MLOC_10779 // MLOC_18185 // MLOC_46074 // MLOC_38468 // MLOC_12747 // MLOC_62434 // MLOC_55646 // MLOC_64972 // MLOC_69781 // MLOC_60394 // MLOC_45058 // MLOC_68976 // MLOC_71053 // MLOC_36726 // MLOC_12260 // MLOC_66827 // MLOC_68708
GO:0022857	F	transmembrane transporter activity	18	448	0.04	99	15179	5.9e-09	1.1e-07	// MLOC_13546 // MLOC_12977 // MLOC_21938 // MLOC_15556 // MLOC_18325 // MLOC_62864 // MLOC_5108 // MLOC_56981 // MLOC_75911 // MLOC_6187 // MLOC_53246 // MLOC_70427 // MLOC_21356 // MLOC_17525 // MLOC_63133 // MLOC_5438 // MLOC_62833 // MLOC_51377
GO:0005618	C	cell wall	18	448	0.04	36	15179	4.6e-15	1.9e-13	// MLOC_66594 // MLOC_37134 // MLOC_14727 // MLOC_52788 // MLOC_60447 // MLOC_66366 // MLOC_7735 // MLOC_53688 // MLOC_70130 // MLOC_12443 // MLOC_21004 // MLOC_34610 // MLOC_69019 // MLOC_61949 // MLOC_37856 // MLOC_9784 // MLOC_54126 // MLOC_21356
GO:0030312	C	external encapsulating structure	18	448	0.04	38	15179	9.5e-15	3.2e-13	// MLOC_66594 // MLOC_37134 // MLOC_14727 // MLOC_52788 // MLOC_60447 // MLOC_66366 // MLOC_7735 // MLOC_53688 // MLOC_70130 // MLOC_12443 // MLOC_21004 // MLOC_34610 // MLOC_69019 // MLOC_61949 // MLOC_37856 // MLOC_9784 // MLOC_54126 // MLOC_21356
GO:0005773	C	vacuole	18	448	0.04	42	15179	3.7e-14	1.1e-12	// MLOC_67083 // MLOC_64391 // MLOC_52788 // MLOC_12810 // MLOC_62434 // MLOC_37856 // MLOC_77869 // MLOC_51377 // MLOC_34809 // MLOC_9817 // MLOC_21356 // MLOC_12443 // MLOC_13213 // MLOC_69019 // MLOC_44619 // MLOC_61949 // MLOC_62833 // MLOC_9784
GO:0044262	P	cellular carbohydrate metabolic process	17	448	0.04	25	15179	5.8e-16	2.5e-14	// MLOC_75204 // MLOC_5505 // MLOC_79988 // MLOC_14727 // MLOC_39974 // MLOC_38468 // MLOC_76018 // MLOC_56945 // MLOC_57134 // MLOC_69000 // MLOC_10876 // MLOC_70596 // MLOC_66594 // MLOC_72365 // MLOC_65730 // MLOC_53822 // MLOC_7735
GO:0006508	P	proteolysis	17	448	0.04	158	15179	1.2e-05	9.9e-05	// MLOC_25678 // MLOC_61922 // MLOC_64136 // MLOC_43005 // MLOC_56945 // MLOC_77869 // MLOC_38901 // MLOC_25808 // MLOC_36824 // MLOC_48956 // MLOC_34809 // MLOC_72661 // MLOC_58156 // MLOC_65040 // MLOC_70097 // MLOC_54001 // MLOC_12459
GO:0009628	P	response to abiotic stimulus	17	448	0.04	190	15179	0.0001	0.00069	// MLOC_10779 // MLOC_54921 // MLOC_5505 // MLOC_34543 // MLOC_3282 // MLOC_63743 // MLOC_18325 // MLOC_12747 // MLOC_60447 // MLOC_67083 // MLOC_68976 // MLOC_63686 // MLOC_79988 // MLOC_22626 // MLOC_52788 // MLOC_5438 // MLOC_56945
GO:0046906	F	tetrapyrrole binding	17	448	0.04	92	15179	1.3e-08	2.1e-07	// MLOC_21933 // MLOC_36799 // MLOC_8088 // MLOC_3759 // MLOC_72308 // MLOC_62331 // MLOC_62332 // MLOC_71584 // MLOC_65224 // MLOC_68636 // MLOC_61008 // MLOC_79176 // MLOC_36363 // MLOC_71597 // MLOC_71958 // MLOC_14814 // MLOC_61017
GO:0020037	F	heme binding	17	448	0.04	92	15179	1.3e-08	2.1e-07	// MLOC_21933 // MLOC_36799 // MLOC_8088 // MLOC_3759 // MLOC_72308 // MLOC_62331 // MLOC_62332 // MLOC_71584 // MLOC_65224 // MLOC_68636 // MLOC_61008 // MLOC_79176 // MLOC_36363 // MLOC_71597 // MLOC_71958 // MLOC_14814 // MLOC_61017
GO:0005829	C	cytosol	17	448	0.04	46	15179	1.3e-12	3.4e-11	// MLOC_51904 // MLOC_5505 // MLOC_19025 // MLOC_52788 // MLOC_18667 // MLOC_69588 // MLOC_77869 // MLOC_55351 // MLOC_69019 // MLOC_55039 // MLOC_38080 // MLOC_12443 // MLOC_21004 // MLOC_37452 // MLOC_72661 // MLOC_61949 // MLOC_56945
GO:0008610	P	lipid biosynthetic process	16	448	0.04	77	15179	8e-09	1.1e-07	// MLOC_10779 // MLOC_66827 // MLOC_38468 // MLOC_64646 // MLOC_12747 // MLOC_62434 // MLOC_55646 // MLOC_64972 // MLOC_69781 // MLOC_45058 // MLOC_68976 // MLOC_61008 // MLOC_60394 // MLOC_12260 // MLOC_18185 // MLOC_68708
GO:0022891	F	substrate-specific transmembrane transporter activity	16	448	0.04	76	15179	6.8e-09	1.2e-07	// MLOC_13546 // MLOC_12977 // MLOC_21938 // MLOC_18325 // MLOC_62864 // MLOC_56981 // MLOC_75911 // MLOC_6187 // MLOC_53246 // MLOC_70427 // MLOC_21356 // MLOC_17525 // MLOC_63133 // MLOC_5438 // MLOC_62833 // MLOC_51377
GO:0022892	F	substrate-specific transporter activity	16	448	0.04	100	15179	2e-07	2.7e-06	// MLOC_13546 // MLOC_12977 // MLOC_21938 // MLOC_18325 // MLOC_62864 // MLOC_56981 // MLOC_75911 // MLOC_6187 // MLOC_53246 // MLOC_70427 // MLOC_21356 // MLOC_17525 // MLOC_63133 // MLOC_5438 // MLOC_62833 // MLOC_51377
GO:0048037	F	cofactor binding	16	448	0.04	116	15179	1.2e-06	1.3e-05	// MLOC_16458 // MLOC_46074 // MLOC_80166 // MLOC_58028 // MLOC_69588 // MLOC_6706 // MLOC_63576 // MLOC_4787 // MLOC_36849 // MLOC_73030 // MLOC_16798 // MLOC_61949 // MLOC_61917 // MLOC_58262 // MLOC_53822 // MLOC_37946
GO:0032991	C	macromolecular complex	16	448	0.04	322	15179	0.035	0.3	// MLOC_62418 // MLOC_73198 // MLOC_4434 // MLOC_59810 // MLOC_13033 // MLOC_44133 // MLOC_44534 // MLOC_19974 // MLOC_54712 // MLOC_52788 // MLOC_21004 // MLOC_4452 // MLOC_69019 // MLOC_10618 // MLOC_17228 // MLOC_53822
GO:0051716	P	cellular response to stimulus	15	448	0.03	22	15179	3e-14	9.1e-13	// MLOC_10779 // MLOC_54921 // MLOC_53215 // MLOC_18185 // MLOC_63743 // MLOC_57434 // MLOC_38468 // MLOC_9817 // MLOC_5871 // MLOC_79988 // MLOC_22626 // MLOC_52788 // MLOC_14584 // MLOC_5438 // MLOC_51377
GO:0046483	P	heterocycle metabolic process	15	448	0.03	66	15179	8.3e-09	1.1e-07	// MLOC_79988 // MLOC_56945 // MLOC_52497 // MLOC_76018 // MLOC_69588 // MLOC_5108 // MLOC_63686 // MLOC_61089 // MLOC_34851 // MLOC_62434 // MLOC_11283 // MLOC_59029 // MLOC_52788 // MLOC_68609 // MLOC_5438
GO:0009719	P	response to endogenous stimulus	15	448	0.03	119	15179	6.9e-06	6.1e-05	// MLOC_18185 // MLOC_54921 // MLOC_5505 // MLOC_34543 // MLOC_3282 // MLOC_63743 // MLOC_60312 // MLOC_57434 // MLOC_57112 // MLOC_19025 // MLOC_63686 // MLOC_5871 // MLOC_79988 // MLOC_14584 // MLOC_5438
GO:0016757	F	transferase activity, transferring glycosyl groups	15	448	0.03	136	15179	2.9e-05	0.00029	// MLOC_11875 // MLOC_14727 // MLOC_50835 // MLOC_45236 // MLOC_71959 // MLOC_44133 // MLOC_81137 // MLOC_74873 // MLOC_37070 // MLOC_6213 // MLOC_65730 // MLOC_44386 // MLOC_78157 // MLOC_68075 // MLOC_7735
GO:0030528	F	transcription regulator activity	15	448	0.03	237	15179	0.0062	0.036	// MLOC_54921 // MLOC_59305 // MLOC_71642 // MLOC_15014 // MLOC_44514 // MLOC_12747 // MLOC_38843 // MLOC_39203 // MLOC_11125 // MLOC_18667 // MLOC_57217 // MLOC_66134 // MLOC_72368 // MLOC_38061 // MLOC_80844
GO:0005576	C	extracellular region	15	448	0.03	72	15179	2.3e-08	3.9e-07	// MLOC_77869 // MLOC_14727 // MLOC_60447 // MLOC_37856 // MLOC_16950 // MLOC_7036 // MLOC_5327 // MLOC_59285 // MLOC_55039 // MLOC_64136 // MLOC_34455 // MLOC_13213 // MLOC_59686 // MLOC_61949 // MLOC_7735
GO:0055085	P	transmembrane transport	14	448	0.03	25	15179	1.6e-12	3.4e-11	// MLOC_62864 // MLOC_13546 // MLOC_21938 // MLOC_18667 // MLOC_5108 // MLOC_6187 // MLOC_53246 // MLOC_70427 // MLOC_15556 // MLOC_63133 // MLOC_5438 // MLOC_62833 // MLOC_51377 // MLOC_51209
GO:0006952	P	defense response	14	448	0.03	60	15179	2e-08	2.6e-07	// MLOC_76914 // MLOC_53215 // MLOC_79988 // MLOC_11560 // MLOC_56945 // MLOC_70 // MLOC_48429 // MLOC_4500 // MLOC_56093 // MLOC_12571 // MLOC_68128 // MLOC_66827 // MLOC_24729 // MLOC_66577
GO:0009607	P	response to biotic stimulus	14	448	0.03	93	15179	2.2e-06	2.2e-05	// MLOC_17983 // MLOC_70 // MLOC_5438 // MLOC_3282 // MLOC_63743 // MLOC_39974 // MLOC_79988 // MLOC_59596 // MLOC_73427 // MLOC_11560 // MLOC_11419 // MLOC_66827 // MLOC_66577 // MLOC_56945
GO:0016746	F	transferase activity, transferring acyl groups	14	448	0.03	59	15179	1.6e-08	2.6e-07	// MLOC_4180 // MLOC_57112 // MLOC_45058 // MLOC_69588 // MLOC_66998 // MLOC_55263 // MLOC_11125 // MLOC_60394 // MLOC_9817 // MLOC_80085 // MLOC_66594 // MLOC_68976 // MLOC_75154 // MLOC_51923
GO:0031090	C	organelle membrane	14	448	0.03	128	15179	5.8e-05	0.0007	// MLOC_6213 // MLOC_78052 // MLOC_18667 // MLOC_37856 // MLOC_51377 // MLOC_64391 // MLOC_21356 // MLOC_44619 // MLOC_69019 // MLOC_63133 // MLOC_61949 // MLOC_62833 // MLOC_9784 // MLOC_68708
GO:0003006	P	reproductive developmental process	13	448	0.03	38	15179	1.3e-09	2e-08	// MLOC_55606 // MLOC_54921 // MLOC_5438 // MLOC_15014 // MLOC_79988 // MLOC_62434 // MLOC_13033 // MLOC_34441 // MLOC_34543 // MLOC_63133 // MLOC_18185 // MLOC_62912 // MLOC_37946
GO:0009791	P	post-embryonic development	13	448	0.03	42	15179	3.6e-09	5.3e-08	// MLOC_54921 // MLOC_5438 // MLOC_15014 // MLOC_79988 // MLOC_62434 // MLOC_13033 // MLOC_34441 // MLOC_18185 // MLOC_34543 // MLOC_63133 // MLOC_66827 // MLOC_62912 // MLOC_37946
GO:0006996	P	organelle organization	13	448	0.03	43	15179	4.6e-09	6.4e-08	// MLOC_61042 // MLOC_5438 // MLOC_62657 // MLOC_56945 // MLOC_18667 // MLOC_13033 // MLOC_11125 // MLOC_62710 // MLOC_52788 // MLOC_73273 // MLOC_78052 // MLOC_62912 // MLOC_18185
GO:0065008	P	regulation of biological quality	13	448	0.03	69	15179	5.5e-07	5.9e-06	// MLOC_54921 // MLOC_34543 // MLOC_63743 // MLOC_62434 // MLOC_71958 // MLOC_37856 // MLOC_61917 // MLOC_21004 // MLOC_64646 // MLOC_61008 // MLOC_5438 // MLOC_51377 // MLOC_8088
GO:0033036	P	macromolecule localization	13	448	0.03	97	15179	1.6e-05	0.00013	// MLOC_17861 // MLOC_61117 // MLOC_23055 // MLOC_56945 // MLOC_18667 // MLOC_74934 // MLOC_63686 // MLOC_79988 // MLOC_53110 // MLOC_21442 // MLOC_79437 // MLOC_55039 // MLOC_18185
GO:0016053	P	organic acid biosynthetic process	13	448	0.03	101	15179	2.3e-05	0.00018	// MLOC_66827 // MLOC_44080 // MLOC_64391 // MLOC_12747 // MLOC_69588 // MLOC_55646 // MLOC_45058 // MLOC_64972 // MLOC_69781 // MLOC_38421 // MLOC_79988 // MLOC_68976 // MLOC_18185
GO:0046394	P	carboxylic acid biosynthetic process	13	448	0.03	101	15179	2.3e-05	0.00018	// MLOC_66827 // MLOC_44080 // MLOC_64391 // MLOC_12747 // MLOC_69588 // MLOC_55646 // MLOC_45058 // MLOC_64972 // MLOC_69781 // MLOC_38421 // MLOC_79988 // MLOC_68976 // MLOC_18185
GO:0070011	F	peptidase activity, acting on L-amino acid peptides	13	448	0.03	142	15179	0.00053	0.0042	// MLOC_25678 // MLOC_61922 // MLOC_48956 // MLOC_77869 // MLOC_25808 // MLOC_36824 // MLOC_64136 // MLOC_34809 // MLOC_72661 // MLOC_58156 // MLOC_65040 // MLOC_54001 // MLOC_12459
GO:0008233	F	peptidase activity	13	448	0.03	162	15179	0.0016	0.011	// MLOC_25678 // MLOC_61922 // MLOC_48956 // MLOC_77869 // MLOC_25808 // MLOC_36824 // MLOC_64136 // MLOC_34809 // MLOC_72661 // MLOC_58156 // MLOC_65040 // MLOC_54001 // MLOC_12459
GO:0003700	F	transcription factor activity	13	448	0.03	197	15179	0.0077	0.043	// MLOC_54921 // MLOC_59305 // MLOC_71642 // MLOC_15014 // MLOC_44514 // MLOC_12747 // MLOC_38843 // MLOC_39203 // MLOC_57217 // MLOC_66134 // MLOC_72368 // MLOC_38061 // MLOC_80844
GO:0043234	C	protein complex	13	448	0.03	223	15179	0.019	0.17	// MLOC_73198 // MLOC_4434 // MLOC_59810 // MLOC_13033 // MLOC_44133 // MLOC_44534 // MLOC_19974 // MLOC_54712 // MLOC_52788 // MLOC_4452 // MLOC_10618 // MLOC_17228 // MLOC_53822
GO:0051707	P	response to other organism	12	448	0.03	13	15179	9.9e-13	2.2e-11	// MLOC_17983 // MLOC_5438 // MLOC_3282 // MLOC_63743 // MLOC_39974 // MLOC_59596 // MLOC_73427 // MLOC_79988 // MLOC_11419 // MLOC_66827 // MLOC_66577 // MLOC_56945
GO:0048513	P	organ development	12	448	0.03	14	15179	1.8e-12	3.6e-11	// MLOC_54921 // MLOC_34543 // MLOC_43005 // MLOC_15014 // MLOC_71958 // MLOC_61917 // MLOC_66827 // MLOC_13033 // MLOC_52497 // MLOC_45078 // MLOC_63133 // MLOC_5438
GO:0048731	P	system development	12	448	0.03	14	15179	1.8e-12	3.6e-11	// MLOC_54921 // MLOC_34543 // MLOC_43005 // MLOC_15014 // MLOC_71958 // MLOC_61917 // MLOC_66827 // MLOC_13033 // MLOC_52497 // MLOC_45078 // MLOC_63133 // MLOC_5438
GO:0006066	P	alcohol metabolic process	12	448	0.03	16	15179	5.3e-12	1e-10	// MLOC_75204 // MLOC_5505 // MLOC_79988 // MLOC_56945 // MLOC_38468 // MLOC_64646 // MLOC_57134 // MLOC_62434 // MLOC_10876 // MLOC_70596 // MLOC_72365 // MLOC_53822
GO:0048608	P	reproductive structure development	12	448	0.03	38	15179	1.2e-08	1.6e-07	// MLOC_54921 // MLOC_5438 // MLOC_15014 // MLOC_79988 // MLOC_62434 // MLOC_13033 // MLOC_34441 // MLOC_34543 // MLOC_63133 // MLOC_18185 // MLOC_62912 // MLOC_37946
GO:0009725	P	response to hormone stimulus	12	448	0.03	50	15179	1.6e-07	1.8e-06	// MLOC_18185 // MLOC_54921 // MLOC_5505 // MLOC_34543 // MLOC_3282 // MLOC_63743 // MLOC_60312 // MLOC_57434 // MLOC_63686 // MLOC_5871 // MLOC_14584 // MLOC_5438
GO:0007165	P	signal transduction	12	448	0.03	185	15179	0.011	0.07	// MLOC_54921 // MLOC_18185 // MLOC_63743 // MLOC_73198 // MLOC_57434 // MLOC_64646 // MLOC_59784 // MLOC_5871 // MLOC_72618 // MLOC_14584 // MLOC_5438 // MLOC_30598
GO:0006519	P	cellular amino acid and derivative metabolic process	12	448	0.03	251	15179	0.077	0.46	// MLOC_57112 // MLOC_79988 // MLOC_44080 // MLOC_62434 // MLOC_71958 // MLOC_19025 // MLOC_38421 // MLOC_6706 // MLOC_7036 // MLOC_52497 // MLOC_9817 // MLOC_72925
GO:0016758	F	transferase activity, transferring hexosyl groups	12	448	0.03	100	15179	8.8e-05	0.00076	// MLOC_14727 // MLOC_50835 // MLOC_71959 // MLOC_37070 // MLOC_81137 // MLOC_74873 // MLOC_6213 // MLOC_65730 // MLOC_44386 // MLOC_78157 // MLOC_68075 // MLOC_7735
GO:0050662	F	coenzyme binding	12	448	0.03	107	15179	0.00016	0.0013	// MLOC_16458 // MLOC_46074 // MLOC_80166 // MLOC_58028 // MLOC_61917 // MLOC_36849 // MLOC_63576 // MLOC_73030 // MLOC_61949 // MLOC_16798 // MLOC_53822 // MLOC_37946
GO:0003723	F	RNA binding	12	448	0.03	124	15179	0.00054	0.0042	// MLOC_53215 // MLOC_71959 // MLOC_63998 // MLOC_13033 // MLOC_63339 // MLOC_81233 // MLOC_66120 // MLOC_19455 // MLOC_18224 // MLOC_69019 // MLOC_62912 // MLOC_74989
GO:0044085	P	cellular component biogenesis	11	448	0.02	28	15179	7.7e-09	1.1e-07	// MLOC_61042 // MLOC_12402 // MLOC_39974 // MLOC_78051 // MLOC_18667 // MLOC_52788 // MLOC_65730 // MLOC_10618 // MLOC_61949 // MLOC_78157 // MLOC_66577
GO:0009653	P	anatomical structure morphogenesis	11	448	0.02	32	15179	2.4e-08	3.1e-07	// MLOC_54921 // MLOC_34543 // MLOC_43005 // MLOC_15014 // MLOC_71958 // MLOC_37856 // MLOC_61917 // MLOC_66827 // MLOC_13033 // MLOC_52497 // MLOC_5438
GO:0007242	P	intracellular signaling cascade	11	448	0.02	35	15179	5.1e-08	6.4e-07	// MLOC_54921 // MLOC_18185 // MLOC_63743 // MLOC_57434 // MLOC_64646 // MLOC_59784 // MLOC_5871 // MLOC_72618 // MLOC_14584 // MLOC_5438 // MLOC_30598
GO:0006631	P	fatty acid metabolic process	11	448	0.02	71	15179	2.1e-05	0.00017	// MLOC_78690 // MLOC_66827 // MLOC_46074 // MLOC_12747 // MLOC_55646 // MLOC_64972 // MLOC_69781 // MLOC_45058 // MLOC_68976 // MLOC_36726 // MLOC_18185
GO:0007154	P	cell communication	11	448	0.02	188	15179	0.029	0.17	// MLOC_10779 // MLOC_63743 // MLOC_59962 // MLOC_59784 // MLOC_57180 // MLOC_22626 // MLOC_44152 // MLOC_63679 // MLOC_54586 // MLOC_51377 // MLOC_30598
GO:0016747	F	transferase activity, transferring acyl groups other than amino-acyl groups	11	448	0.02	50	15179	1.1e-06	1.3e-05	// MLOC_4180 // MLOC_57112 // MLOC_69588 // MLOC_66998 // MLOC_55263 // MLOC_11125 // MLOC_60394 // MLOC_45058 // MLOC_80085 // MLOC_68976 // MLOC_75154
GO:0017111	F	nucleoside-triphosphatase activity	11	448	0.02	138	15179	0.0038	0.024	// MLOC_56945 // MLOC_75911 // MLOC_5108 // MLOC_4500 // MLOC_63686 // MLOC_63339 // MLOC_51973 // MLOC_11283 // MLOC_54712 // MLOC_52788 // MLOC_5438
GO:0016818	F	hydrolase activity, acting on acid anhydrides, in phosphorus-containing anhydrides	11	448	0.02	141	15179	0.0044	0.027	// MLOC_56945 // MLOC_75911 // MLOC_5108 // MLOC_4500 // MLOC_63686 // MLOC_63339 // MLOC_51973 // MLOC_11283 // MLOC_54712 // MLOC_52788 // MLOC_5438
GO:0016462	F	pyrophosphatase activity	11	448	0.02	141	15179	0.0044	0.027	// MLOC_56945 // MLOC_75911 // MLOC_5108 // MLOC_4500 // MLOC_63686 // MLOC_63339 // MLOC_51973 // MLOC_11283 // MLOC_54712 // MLOC_52788 // MLOC_5438
GO:0016817	F	hydrolase activity, acting on acid anhydrides	11	448	0.02	142	15179	0.0046	0.027	// MLOC_56945 // MLOC_75911 // MLOC_5108 // MLOC_4500 // MLOC_63686 // MLOC_63339 // MLOC_51973 // MLOC_11283 // MLOC_54712 // MLOC_52788 // MLOC_5438
GO:0005783	C	endoplasmic reticulum	11	448	0.02	68	15179	1.5e-05	0.0002	// MLOC_8088 // MLOC_2075 // MLOC_64646 // MLOC_20077 // MLOC_62434 // MLOC_44133 // MLOC_68976 // MLOC_16734 // MLOC_6213 // MLOC_66827 // MLOC_68708
GO:0070887	P	cellular response to chemical stimulus	10	448	0.02	10	15179	4.9e-11	8.9e-10	// MLOC_10779 // MLOC_54921 // MLOC_18185 // MLOC_63743 // MLOC_57434 // MLOC_38468 // MLOC_9817 // MLOC_5871 // MLOC_14584 // MLOC_5438
GO:0006725	P	cellular aromatic compound metabolic process	10	448	0.02	30	15179	1.3e-07	1.6e-06	// MLOC_79988 // MLOC_62434 // MLOC_76018 // MLOC_61089 // MLOC_7036 // MLOC_52497 // MLOC_38421 // MLOC_59029 // MLOC_68609 // MLOC_71958
GO:0051186	P	cofactor metabolic process	10	448	0.02	42	15179	1.8e-06	1.9e-05	// MLOC_79988 // MLOC_62434 // MLOC_64646 // MLOC_69588 // MLOC_19025 // MLOC_61089 // MLOC_34851 // MLOC_9817 // MLOC_66594 // MLOC_30724
GO:0009308	P	amine metabolic process	10	448	0.02	63	15179	4.2e-05	0.00031	// MLOC_57112 // MLOC_79988 // MLOC_44080 // MLOC_62434 // MLOC_19025 // MLOC_38421 // MLOC_6706 // MLOC_9817 // MLOC_72925 // MLOC_68184
GO:0004497	F	monooxygenase activity	10	448	0.02	34	15179	3.5e-07	4.4e-06	// MLOC_36799 // MLOC_3759 // MLOC_72308 // MLOC_73030 // MLOC_36849 // MLOC_71597 // MLOC_68636 // MLOC_61008 // MLOC_71958 // MLOC_16798
GO:0043232	C	intracellular non-membrane-bounded organelle	10	448	0.02	185	15179	0.055	0.41	// MLOC_62418 // MLOC_62814 // MLOC_61042 // MLOC_44534 // MLOC_54712 // MLOC_52788 // MLOC_21004 // MLOC_73273 // MLOC_69019 // MLOC_62912
GO:0043228	C	non-membrane-bounded organelle	10	448	0.02	185	15179	0.055	0.41	// MLOC_62418 // MLOC_62814 // MLOC_61042 // MLOC_44534 // MLOC_54712 // MLOC_52788 // MLOC_21004 // MLOC_73273 // MLOC_69019 // MLOC_62912
GO:0048519	P	negative regulation of biological process	9	448	0.02	10	15179	8.6e-10	1.3e-08	// MLOC_54921 // MLOC_63743 // MLOC_76914 // MLOC_18667 // MLOC_48429 // MLOC_15014 // MLOC_64646 // MLOC_57217 // MLOC_8088
GO:0006979	P	response to oxidative stress	9	448	0.02	24	15179	2.5e-07	2.8e-06	// MLOC_38468 // MLOC_62331 // MLOC_62332 // MLOC_71584 // MLOC_65224 // MLOC_14814 // MLOC_79176 // MLOC_36363 // MLOC_61017
GO:0044106	P	cellular amine metabolic process	9	448	0.02	58	15179	0.00012	0.0008	// MLOC_57112 // MLOC_79988 // MLOC_44080 // MLOC_62434 // MLOC_19025 // MLOC_38421 // MLOC_6706 // MLOC_9817 // MLOC_72925
GO:0006520	P	cellular amino acid metabolic process	9	448	0.02	58	15179	0.00012	0.0008	// MLOC_57112 // MLOC_79988 // MLOC_44080 // MLOC_62434 // MLOC_19025 // MLOC_38421 // MLOC_6706 // MLOC_9817 // MLOC_72925
GO:0051641	P	cellular localization	9	448	0.02	69	15179	0.00038	0.0025	// MLOC_19974 // MLOC_23055 // MLOC_56945 // MLOC_18667 // MLOC_79988 // MLOC_55039 // MLOC_53110 // MLOC_63133 // MLOC_18185
GO:0009605	P	response to external stimulus	9	448	0.02	71	15179	0.00046	0.003	// MLOC_10779 // MLOC_3282 // MLOC_63743 // MLOC_62434 // MLOC_63686 // MLOC_52497 // MLOC_22626 // MLOC_5438 // MLOC_51377
GO:0009057	P	macromolecule catabolic process	9	448	0.02	170	15179	0.073	0.44	// MLOC_5505 // MLOC_79988 // MLOC_56945 // MLOC_43005 // MLOC_38901 // MLOC_68184 // MLOC_70596 // MLOC_70097 // MLOC_53822
GO:0022804	F	active transmembrane transporter activity	9	448	0.02	48	15179	3.2e-05	0.00031	// MLOC_13546 // MLOC_12977 // MLOC_21938 // MLOC_75911 // MLOC_5108 // MLOC_6187 // MLOC_15556 // MLOC_5438 // MLOC_62833
GO:0005509	F	calcium ion binding	9	448	0.02	49	15179	3.7e-05	0.00034	// MLOC_51904 // MLOC_60312 // MLOC_2075 // MLOC_36992 // MLOC_52907 // MLOC_16734 // MLOC_71053 // MLOC_54458 // MLOC_17228
GO:0043565	F	sequence-specific DNA binding	9	448	0.02	70	15179	0.00042	0.0034	// MLOC_54921 // MLOC_15014 // MLOC_12747 // MLOC_38843 // MLOC_39203 // MLOC_66134 // MLOC_72368 // MLOC_71642 // MLOC_80844
GO:0022621	P	shoot system development	8	448	0.02	8	15179	4.5e-09	6.4e-08	// MLOC_54921 // MLOC_34543 // MLOC_43005 // MLOC_15014 // MLOC_71958 // MLOC_13033 // MLOC_52497 // MLOC_5438
GO:0048367	P	shoot development	8	448	0.02	8	15179	4.5e-09	6.4e-08	// MLOC_54921 // MLOC_34543 // MLOC_43005 // MLOC_15014 // MLOC_71958 // MLOC_13033 // MLOC_52497 // MLOC_5438
GO:0005996	P	monosaccharide metabolic process	8	448	0.02	12	15179	4e-08	5e-07	// MLOC_5505 // MLOC_79988 // MLOC_56945 // MLOC_38468 // MLOC_57134 // MLOC_10876 // MLOC_70596 // MLOC_72365
GO:0006732	P	coenzyme metabolic process	8	448	0.02	24	15179	2.5e-06	2.4e-05	// MLOC_79988 // MLOC_62434 // MLOC_64646 // MLOC_19025 // MLOC_61089 // MLOC_9817 // MLOC_66594 // MLOC_30724
GO:0048869	P	cellular developmental process	8	448	0.02	25	15179	3.2e-06	3e-05	// MLOC_55606 // MLOC_54921 // MLOC_34543 // MLOC_15014 // MLOC_37856 // MLOC_61917 // MLOC_62710 // MLOC_5438
GO:0055086	P	nucleobase, nucleoside and nucleotide metabolic process	8	448	0.02	30	15179	9.8e-06	8.5e-05	// MLOC_56945 // MLOC_5108 // MLOC_63686 // MLOC_11283 // MLOC_52788 // MLOC_76936 // MLOC_62912 // MLOC_5438
GO:0065009	P	regulation of molecular function	8	448	0.02	36	15179	3.1e-05	0.00023	// MLOC_59810 // MLOC_13033 // MLOC_59784 // MLOC_70795 // MLOC_64136 // MLOC_58156 // MLOC_18373 // MLOC_30598
GO:0044265	P	cellular macromolecule catabolic process	8	448	0.02	57	15179	0.00052	0.0033	// MLOC_5505 // MLOC_79988 // MLOC_56945 // MLOC_43005 // MLOC_70596 // MLOC_38901 // MLOC_70097 // MLOC_53822
GO:0051649	P	establishment of localization in cell	8	448	0.02	69	15179	0.0016	0.01	// MLOC_19974 // MLOC_23055 // MLOC_56945 // MLOC_18667 // MLOC_55039 // MLOC_53110 // MLOC_63133 // MLOC_18185
GO:0019748	P	secondary metabolic process	8	448	0.02	73	15179	0.0022	0.014	// MLOC_79988 // MLOC_62434 // MLOC_76018 // MLOC_7036 // MLOC_52497 // MLOC_18185 // MLOC_71958 // MLOC_37947
GO:0016684	F	oxidoreductase activity, acting on peroxide as acceptor	8	448	0.02	15	15179	1.4e-07	2.1e-06	// MLOC_62331 // MLOC_62332 // MLOC_71584 // MLOC_65224 // MLOC_14814 // MLOC_79176 // MLOC_36363 // MLOC_61017
GO:0004601	F	peroxidase activity	8	448	0.02	15	15179	1.4e-07	2.1e-06	// MLOC_62331 // MLOC_62332 // MLOC_71584 // MLOC_65224 // MLOC_14814 // MLOC_79176 // MLOC_36363 // MLOC_61017
GO:0016209	F	antioxidant activity	8	448	0.02	20	15179	8e-07	9.7e-06	// MLOC_62331 // MLOC_62332 // MLOC_71584 // MLOC_65224 // MLOC_14814 // MLOC_79176 // MLOC_36363 // MLOC_61017
GO:0016874	F	ligase activity	8	448	0.02	97	15179	0.011	0.058	// MLOC_79988 // MLOC_54346 // MLOC_44080 // MLOC_19025 // MLOC_70097 // MLOC_4452 // MLOC_66827 // MLOC_55294
GO:0004175	F	endopeptidase activity	8	448	0.02	98	15179	0.011	0.06	// MLOC_61922 // MLOC_12459 // MLOC_64136 // MLOC_72661 // MLOC_58156 // MLOC_65040 // MLOC_54001 // MLOC_25808
GO:0008168	F	methyltransferase activity	8	448	0.02	111	15179	0.021	0.11	// MLOC_62434 // MLOC_76018 // MLOC_51427 // MLOC_34629 // MLOC_73273 // MLOC_51326 // MLOC_69432 // MLOC_65736
GO:0016741	F	transferase activity, transferring one-carbon groups	8	448	0.02	111	15179	0.021	0.11	// MLOC_62434 // MLOC_76018 // MLOC_51427 // MLOC_34629 // MLOC_73273 // MLOC_51326 // MLOC_69432 // MLOC_65736
GO:0044428	C	nuclear part	8	448	0.02	143	15179	0.069	0.5	// MLOC_62814 // MLOC_4434 // MLOC_59810 // MLOC_13033 // MLOC_52788 // MLOC_69019 // MLOC_10618 // MLOC_62912
GO:0070271	P	protein complex biogenesis	7	448	0.02	8	15179	8e-08	9.6e-07	// MLOC_61042 // MLOC_12402 // MLOC_78051 // MLOC_18667 // MLOC_52788 // MLOC_10618 // MLOC_61949
GO:0019438	P	aromatic compound biosynthetic process	7	448	0.02	8	15179	8e-08	9.6e-07	// MLOC_62434 // MLOC_71958 // MLOC_61089 // MLOC_52497 // MLOC_38421 // MLOC_59029 // MLOC_68609
GO:0006461	P	protein complex assembly	7	448	0.02	8	15179	8e-08	9.6e-07	// MLOC_61042 // MLOC_12402 // MLOC_78051 // MLOC_18667 // MLOC_52788 // MLOC_10618 // MLOC_61949
GO:0006970	P	response to osmotic stress	7	448	0.02	9	15179	1.4e-07	1.6e-06	// MLOC_5505 // MLOC_79988 // MLOC_52788 // MLOC_18325 // MLOC_63686 // MLOC_67083 // MLOC_56945
GO:0009755	P	hormone-mediated signaling pathway	7	448	0.02	10	15179	2.3e-07	2.6e-06	// MLOC_54921 // MLOC_5438 // MLOC_63743 // MLOC_57434 // MLOC_5871 // MLOC_14584 // MLOC_18185
GO:0032870	P	cellular response to hormone stimulus	7	448	0.02	10	15179	2.3e-07	2.6e-06	// MLOC_54921 // MLOC_5438 // MLOC_63743 // MLOC_57434 // MLOC_5871 // MLOC_14584 // MLOC_18185
GO:0010035	P	response to inorganic substance	7	448	0.02	13	15179	8.5e-07	9e-06	// MLOC_79988 // MLOC_56945 // MLOC_38468 // MLOC_44133 // MLOC_64391 // MLOC_66594 // MLOC_61949
GO:0008361	P	regulation of cell size	7	448	0.02	16	15179	2.5e-06	2.4e-05	// MLOC_54921 // MLOC_34543 // MLOC_8088 // MLOC_37856 // MLOC_61917 // MLOC_5438 // MLOC_63743
GO:0032535	P	regulation of cellular component size	7	448	0.02	16	15179	2.5e-06	2.4e-05	// MLOC_54921 // MLOC_34543 // MLOC_8088 // MLOC_37856 // MLOC_61917 // MLOC_5438 // MLOC_63743
GO:0090066	P	regulation of anatomical structure size	7	448	0.02	16	15179	2.5e-06	2.4e-05	// MLOC_54921 // MLOC_34543 // MLOC_8088 // MLOC_37856 // MLOC_61917 // MLOC_5438 // MLOC_63743
GO:0006790	P	sulfur metabolic process	7	448	0.02	16	15179	2.5e-06	2.4e-05	// MLOC_79988 // MLOC_76018 // MLOC_69588 // MLOC_19025 // MLOC_9817 // MLOC_59029 // MLOC_68609
GO:0065003	P	macromolecular complex assembly	7	448	0.02	22	15179	1.4e-05	0.00011	// MLOC_61042 // MLOC_12402 // MLOC_78051 // MLOC_18667 // MLOC_52788 // MLOC_10618 // MLOC_61949
GO:0022607	P	cellular component assembly	7	448	0.02	23	15179	1.7e-05	0.00014	// MLOC_61042 // MLOC_12402 // MLOC_78051 // MLOC_18667 // MLOC_52788 // MLOC_10618 // MLOC_61949
GO:0043933	P	macromolecular complex subunit organization	7	448	0.02	23	15179	1.7e-05	0.00014	// MLOC_61042 // MLOC_12402 // MLOC_78051 // MLOC_18667 // MLOC_52788 // MLOC_10618 // MLOC_61949
GO:0009908	P	flower development	7	448	0.02	27	15179	4.2e-05	0.00031	// MLOC_54921 // MLOC_79988 // MLOC_15014 // MLOC_34543 // MLOC_63133 // MLOC_5438 // MLOC_62912
GO:0006753	P	nucleoside phosphate metabolic process	7	448	0.02	28	15179	5.1e-05	0.00036	// MLOC_56945 // MLOC_5108 // MLOC_63686 // MLOC_11283 // MLOC_52788 // MLOC_62912 // MLOC_5438
GO:0009117	P	nucleotide metabolic process	7	448	0.02	28	15179	5.1e-05	0.00036	// MLOC_56945 // MLOC_5108 // MLOC_63686 // MLOC_11283 // MLOC_52788 // MLOC_62912 // MLOC_5438
GO:0006575	P	cellular amino acid derivative metabolic process	7	448	0.02	29	15179	6.2e-05	0.00043	// MLOC_79988 // MLOC_62434 // MLOC_71958 // MLOC_19025 // MLOC_7036 // MLOC_52497 // MLOC_9817
GO:0050790	P	regulation of catalytic activity	7	448	0.02	34	15179	0.00015	0.00098	// MLOC_59810 // MLOC_59784 // MLOC_70795 // MLOC_64136 // MLOC_58156 // MLOC_18373 // MLOC_30598
GO:0046907	P	intracellular transport	7	448	0.02	52	15179	0.0014	0.0091	// MLOC_23055 // MLOC_56945 // MLOC_18667 // MLOC_53110 // MLOC_55039 // MLOC_63133 // MLOC_18185
GO:0044271	P	cellular nitrogen compound biosynthetic process	7	448	0.02	53	15179	0.0016	0.0099	// MLOC_79988 // MLOC_44080 // MLOC_69588 // MLOC_61089 // MLOC_38421 // MLOC_59029 // MLOC_68609
GO:0006633	P	fatty acid biosynthetic process	7	448	0.02	67	15179	0.0052	0.032	// MLOC_12747 // MLOC_55646 // MLOC_68976 // MLOC_69781 // MLOC_45058 // MLOC_64972 // MLOC_66827
GO:0015075	F	ion transmembrane transporter activity	7	448	0.02	46	15179	0.00075	0.0054	// MLOC_12977 // MLOC_21938 // MLOC_6187 // MLOC_56981 // MLOC_75911 // MLOC_53246 // MLOC_51377
GO:0008236	F	serine-type peptidase activity	7	448	0.02	55	15179	0.0019	0.013	// MLOC_48956 // MLOC_77869 // MLOC_36824 // MLOC_64136 // MLOC_72661 // MLOC_58156 // MLOC_54001
GO:0017171	F	serine hydrolase activity	7	448	0.02	55	15179	0.0019	0.013	// MLOC_48956 // MLOC_77869 // MLOC_36824 // MLOC_64136 // MLOC_72661 // MLOC_58156 // MLOC_54001
GO:0016614	F	oxidoreductase activity, acting on CH-OH group of donors	7	448	0.02	60	15179	0.003	0.019	// MLOC_5505 // MLOC_46074 // MLOC_59323 // MLOC_76008 // MLOC_61949 // MLOC_53822 // MLOC_37946
GO:0016879	F	ligase activity, forming carbon-nitrogen bonds	7	448	0.02	78	15179	0.011	0.059	// MLOC_79988 // MLOC_44080 // MLOC_54346 // MLOC_19025 // MLOC_70097 // MLOC_4452 // MLOC_55294
GO:0009505	C	plant-type cell wall	7	448	0.02	9	15179	1.4e-07	2.2e-06	// MLOC_60447 // MLOC_66366 // MLOC_70130 // MLOC_12443 // MLOC_37856 // MLOC_34610 // MLOC_9784
GO:0048046	C	apoplast	7	448	0.02	23	15179	1.7e-05	0.00022	// MLOC_14727 // MLOC_37856 // MLOC_7036 // MLOC_59686 // MLOC_55039 // MLOC_61949 // MLOC_7735
GO:0005794	C	Golgi apparatus	7	448	0.02	75	15179	0.0091	0.088	// MLOC_67083 // MLOC_16478 // MLOC_8088 // MLOC_37070 // MLOC_72618 // MLOC_65730 // MLOC_65736
GO:0044434	C	chloroplast part	7	448	0.02	100	15179	0.034	0.3	// MLOC_79988 // MLOC_36726 // MLOC_59029 // MLOC_70392 // MLOC_21356 // MLOC_44619 // MLOC_37946
GO:0044435	C	plastid part	7	448	0.02	103	15179	0.039	0.32	// MLOC_79988 // MLOC_36726 // MLOC_59029 // MLOC_70392 // MLOC_21356 // MLOC_44619 // MLOC_37946
GO:0010605	P	negative regulation of macromolecule metabolic process	6	448	0.01	6	15179	4.3e-07	4.6e-06	// MLOC_54921 // MLOC_76914 // MLOC_18667 // MLOC_48429 // MLOC_64646 // MLOC_57217
GO:0009892	P	negative regulation of metabolic process	6	448	0.01	6	15179	4.3e-07	4.6e-06	// MLOC_54921 // MLOC_76914 // MLOC_18667 // MLOC_48429 // MLOC_64646 // MLOC_57217
GO:0006869	P	lipid transport	6	448	0.01	6	15179	4.3e-07	4.6e-06	// MLOC_17861 // MLOC_74934 // MLOC_63686 // MLOC_79437 // MLOC_21442 // MLOC_18185
GO:0015849	P	organic acid transport	6	448	0.01	9	15179	2.2e-06	2.2e-05	// MLOC_10779 // MLOC_13546 // MLOC_63686 // MLOC_52497 // MLOC_21356 // MLOC_62833
GO:0009888	P	tissue development	6	448	0.01	9	15179	2.2e-06	2.2e-05	// MLOC_54921 // MLOC_15014 // MLOC_71958 // MLOC_61917 // MLOC_45078 // MLOC_5438
GO:0009651	P	response to salt stress	6	448	0.01	9	15179	2.2e-06	2.2e-05	// MLOC_5505 // MLOC_79988 // MLOC_56945 // MLOC_67083 // MLOC_63686 // MLOC_52788
GO:0046942	P	carboxylic acid transport	6	448	0.01	9	15179	2.2e-06	2.2e-05	// MLOC_10779 // MLOC_13546 // MLOC_63686 // MLOC_52497 // MLOC_21356 // MLOC_62833
GO:0009205	P	purine ribonucleoside triphosphate metabolic process	6	448	0.01	10	15179	3.4e-06	3.1e-05	// MLOC_56945 // MLOC_5108 // MLOC_63686 // MLOC_11283 // MLOC_52788 // MLOC_5438
GO:0016052	P	carbohydrate catabolic process	6	448	0.01	10	15179	3.4e-06	3.1e-05	// MLOC_5505 // MLOC_79988 // MLOC_56945 // MLOC_70596 // MLOC_68184 // MLOC_53822
GO:0009144	P	purine nucleoside triphosphate metabolic process	6	448	0.01	10	15179	3.4e-06	3.1e-05	// MLOC_56945 // MLOC_5108 // MLOC_63686 // MLOC_11283 // MLOC_52788 // MLOC_5438
GO:0005976	P	polysaccharide metabolic process	6	448	0.01	10	15179	3.4e-06	3.1e-05	// MLOC_79988 // MLOC_14727 // MLOC_39974 // MLOC_65730 // MLOC_68184 // MLOC_7735
GO:0009314	P	response to radiation	6	448	0.01	11	15179	5.1e-06	4.6e-05	// MLOC_54921 // MLOC_34543 // MLOC_63743 // MLOC_68976 // MLOC_22626 // MLOC_5438
GO:0009416	P	response to light stimulus	6	448	0.01	11	15179	5.1e-06	4.6e-05	// MLOC_54921 // MLOC_34543 // MLOC_63743 // MLOC_68976 // MLOC_22626 // MLOC_5438
GO:0009199	P	ribonucleoside triphosphate metabolic process	6	448	0.01	12	15179	7.4e-06	6.5e-05	// MLOC_56945 // MLOC_5108 // MLOC_63686 // MLOC_11283 // MLOC_52788 // MLOC_5438
GO:0033554	P	cellular response to stress	6	448	0.01	12	15179	7.4e-06	6.5e-05	// MLOC_10779 // MLOC_53215 // MLOC_79988 // MLOC_38468 // MLOC_22626 // MLOC_51377
GO:0009141	P	nucleoside triphosphate metabolic process	6	448	0.01	13	15179	1.1e-05	9e-05	// MLOC_56945 // MLOC_5108 // MLOC_63686 // MLOC_11283 // MLOC_52788 // MLOC_5438
GO:0009150	P	purine ribonucleotide metabolic process	6	448	0.01	13	15179	1.1e-05	9e-05	// MLOC_56945 // MLOC_5108 // MLOC_63686 // MLOC_11283 // MLOC_52788 // MLOC_5438
GO:0009259	P	ribonucleotide metabolic process	6	448	0.01	15	15179	2e-05	0.00016	// MLOC_56945 // MLOC_5108 // MLOC_63686 // MLOC_11283 // MLOC_52788 // MLOC_5438
GO:0006163	P	purine nucleotide metabolic process	6	448	0.01	17	15179	3.6e-05	0.00027	// MLOC_56945 // MLOC_5108 // MLOC_63686 // MLOC_11283 // MLOC_52788 // MLOC_5438
GO:0009733	P	response to auxin stimulus	6	448	0.01	32	15179	0.00068	0.0043	// MLOC_54921 // MLOC_60312 // MLOC_57434 // MLOC_5871 // MLOC_14584 // MLOC_5438
GO:0006412	P	translation	6	448	0.01	126	15179	0.18	1	// MLOC_62418 // MLOC_76914 // MLOC_48429 // MLOC_57217 // MLOC_69019 // MLOC_81233
GO:0003682	F	chromatin binding	6	448	0.01	8	15179	1.3e-06	1.5e-05	// MLOC_74813 // MLOC_63964 // MLOC_13033 // MLOC_73037 // MLOC_24962 // MLOC_66577
GO:0005507	F	copper ion binding	6	448	0.01	20	15179	7.6e-05	0.00067	// MLOC_38468 // MLOC_66366 // MLOC_53084 // MLOC_7036 // MLOC_17803 // MLOC_37856
GO:0016853	F	isomerase activity	6	448	0.01	20	15179	7.6e-05	0.00067	// MLOC_78690 // MLOC_64646 // MLOC_57134 // MLOC_36726 // MLOC_6706 // MLOC_38421
GO:0045735	F	nutrient reservoir activity	6	448	0.01	44	15179	0.0029	0.019	// MLOC_33910 // MLOC_59285 // MLOC_60447 // MLOC_16950 // MLOC_5327 // MLOC_34455
GO:0016616	F	oxidoreductase activity, acting on the CH-OH group of donors, NAD or NADP as acceptor	6	448	0.01	53	15179	0.0067	0.038	// MLOC_5505 // MLOC_46074 // MLOC_59323 // MLOC_61949 // MLOC_53822 // MLOC_37946
GO:0016887	F	ATPase activity	6	448	0.01	74	15179	0.027	0.13	// MLOC_56945 // MLOC_75911 // MLOC_5108 // MLOC_63686 // MLOC_11283 // MLOC_5438
GO:0031974	C	membrane-enclosed lumen	6	448	0.01	142	15179	0.25	1	// MLOC_62814 // MLOC_59810 // MLOC_52788 // MLOC_69019 // MLOC_10618 // MLOC_62912
GO:0043233	C	organelle lumen	6	448	0.01	142	15179	0.25	1	// MLOC_62814 // MLOC_59810 // MLOC_52788 // MLOC_69019 // MLOC_10618 // MLOC_62912
GO:0031981	C	nuclear lumen	6	448	0.01	125	15179	0.17	1	// MLOC_62814 // MLOC_59810 // MLOC_52788 // MLOC_69019 // MLOC_10618 // MLOC_62912
GO:0005739	C	mitochondrion	6	448	0.01	1119	15179	1	1	// MLOC_78052 // MLOC_38468 // MLOC_18667 // MLOC_36726 // MLOC_74255 // MLOC_63133
GO:0070013	C	intracellular organelle lumen	6	448	0.01	142	15179	0.25	1	// MLOC_62814 // MLOC_59810 // MLOC_52788 // MLOC_69019 // MLOC_10618 // MLOC_62912
GO:0009856	P	pollination	5	448	0.01	7	15179	1.3e-05	0.00011	// MLOC_59962 // MLOC_57180 // MLOC_54586 // MLOC_44152 // MLOC_63679
GO:0000902	P	cell morphogenesis	5	448	0.01	8	15179	2e-05	0.00016	// MLOC_54921 // MLOC_5438 // MLOC_34543 // MLOC_37856 // MLOC_15014
GO:0009734	P	auxin mediated signaling pathway	5	448	0.01	9	15179	3.1e-05	0.00023	// MLOC_54921 // MLOC_5871 // MLOC_5438 // MLOC_14584 // MLOC_57434
GO:0032989	P	cellular component morphogenesis	5	448	0.01	9	15179	3.1e-05	0.00023	// MLOC_54921 // MLOC_5438 // MLOC_34543 // MLOC_37856 // MLOC_15014
GO:0044264	P	cellular polysaccharide metabolic process	5	448	0.01	10	15179	4.5e-05	0.00032	// MLOC_65730 // MLOC_79988 // MLOC_14727 // MLOC_39974 // MLOC_7735
GO:0010154	P	fruit development	5	448	0.01	10	15179	4.5e-05	0.00032	// MLOC_34441 // MLOC_54921 // MLOC_5438 // MLOC_62434 // MLOC_37946
GO:0044272	P	sulfur compound biosynthetic process	5	448	0.01	10	15179	4.5e-05	0.00032	// MLOC_19025 // MLOC_59029 // MLOC_69588 // MLOC_79988 // MLOC_68609
GO:0044275	P	cellular carbohydrate catabolic process	5	448	0.01	10	15179	4.5e-05	0.00032	// MLOC_5505 // MLOC_79988 // MLOC_70596 // MLOC_53822 // MLOC_56945
GO:0046034	P	ATP metabolic process	5	448	0.01	10	15179	4.5e-05	0.00032	// MLOC_11283 // MLOC_5438 // MLOC_5108 // MLOC_63686 // MLOC_56945
GO:0046164	P	alcohol catabolic process	5	448	0.01	10	15179	4.5e-05	0.00032	// MLOC_5505 // MLOC_79988 // MLOC_70596 // MLOC_53822 // MLOC_56945
GO:0042398	P	cellular amino acid derivative biosynthetic process	5	448	0.01	11	15179	6.4e-05	0.00044	// MLOC_71958 // MLOC_52497 // MLOC_79988 // MLOC_62434 // MLOC_19025
GO:0046686	P	response to cadmium ion	5	448	0.01	11	15179	6.4e-05	0.00044	// MLOC_64391 // MLOC_79988 // MLOC_61949 // MLOC_66594 // MLOC_56945
GO:0019318	P	hexose metabolic process	5	448	0.01	12	15179	8.8e-05	0.00061	// MLOC_56945 // MLOC_57134 // MLOC_79988 // MLOC_5505 // MLOC_70596
GO:0010038	P	response to metal ion	5	448	0.01	13	15179	0.00012	0.0008	// MLOC_64391 // MLOC_79988 // MLOC_61949 // MLOC_66594 // MLOC_56945
GO:0016049	P	cell growth	5	448	0.01	16	15179	0.00026	0.0017	// MLOC_54921 // MLOC_61917 // MLOC_34543 // MLOC_8088 // MLOC_37856
GO:0030154	P	cell differentiation	5	448	0.01	18	15179	0.00042	0.0027	// MLOC_55606 // MLOC_61917 // MLOC_5438 // MLOC_62710 // MLOC_15014
GO:0040007	P	growth	5	448	0.01	20	15179	0.00063	0.004	// MLOC_54921 // MLOC_61917 // MLOC_34543 // MLOC_8088 // MLOC_37856
GO:0007049	P	cell cycle	5	448	0.01	25	15179	0.0015	0.0094	// MLOC_70795 // MLOC_57217 // MLOC_59810 // MLOC_62657 // MLOC_3282
GO:0070727	P	cellular macromolecule localization	5	448	0.01	39	15179	0.0082	0.05	// MLOC_18667 // MLOC_79988 // MLOC_23055 // MLOC_55039 // MLOC_56945
GO:0009790	P	embryonic development	5	448	0.01	48	15179	0.018	0.11	// MLOC_34441 // MLOC_62434 // MLOC_5438 // MLOC_37946 // MLOC_66
GO:0045184	P	establishment of protein localization	5	448	0.01	95	15179	0.16	0.94	// MLOC_18667 // MLOC_61117 // MLOC_23055 // MLOC_55039 // MLOC_56945
GO:0006091	P	generation of precursor metabolites and energy	5	448	0.01	95	15179	0.16	0.94	// MLOC_76284 // MLOC_5505 // MLOC_79988 // MLOC_66594 // MLOC_56945
GO:0015031	P	protein transport	5	448	0.01	95	15179	0.16	0.94	// MLOC_18667 // MLOC_61117 // MLOC_23055 // MLOC_55039 // MLOC_56945
GO:0008104	P	protein localization	5	448	0.01	97	15179	0.17	0.99	// MLOC_18667 // MLOC_61117 // MLOC_23055 // MLOC_55039 // MLOC_56945
GO:0004091	F	carboxylesterase activity	5	448	0.01	20	15179	0.00063	0.0047	// MLOC_53688 // MLOC_34851 // MLOC_37134 // MLOC_71053 // MLOC_17298
GO:0008171	F	O-methyltransferase activity	5	448	0.01	21	15179	0.00076	0.0054	// MLOC_69432 // MLOC_76018 // MLOC_51326 // MLOC_34629 // MLOC_51427
GO:0008289	F	lipid binding	5	448	0.01	47	15179	0.016	0.084	// MLOC_17861 // MLOC_21442 // MLOC_18185 // MLOC_36726 // MLOC_15014
GO:0030234	F	enzyme regulator activity	5	448	0.01	47	15179	0.016	0.084	// MLOC_30598 // MLOC_55039 // MLOC_18373 // MLOC_73198 // MLOC_59784
GO:0016881	F	acid-amino acid ligase activity	5	448	0.01	61	15179	0.041	0.2	// MLOC_4452 // MLOC_79988 // MLOC_70097 // MLOC_54346 // MLOC_19025
GO:0042579	C	microbody	5	448	0.01	12	15179	8.8e-05	0.00094	// MLOC_78690 // MLOC_18667 // MLOC_18185 // MLOC_78052 // MLOC_30724
GO:0005777	C	peroxisome	5	448	0.01	12	15179	8.8e-05	0.00094	// MLOC_78690 // MLOC_18667 // MLOC_18185 // MLOC_78052 // MLOC_30724
GO:0031975	C	envelope	5	448	0.01	87	15179	0.12	0.84	// MLOC_4434 // MLOC_63133 // MLOC_70392 // MLOC_36726 // MLOC_21356
GO:0031967	C	organelle envelope	5	448	0.01	87	15179	0.12	0.84	// MLOC_4434 // MLOC_63133 // MLOC_70392 // MLOC_36726 // MLOC_21356

## Sheet: agrigo_492_gene_set
GO_acc	term_type	Term	queryitem	querytotal	%	bgitem	bgtotal	pvalue	FDR	Barley_homolog_IDs
GO:0008152	P	metabolic process	229	390	2340	15179	6.9e-82	8.3e-79	// MLOC_57925 // MLOC_37602 // MLOC_61829 // MLOC_54290 // MLOC_58713 // MLOC_36301 // MLOC_69805 // MLOC_74713 // MLOC_10314 // MLOC_4801 // MLOC_75428 // MLOC_72547 // MLOC_47103 // MLOC_15067 // MLOC_38910 // MLOC_54129 // MLOC_14774 // MLOC_2752 // MLOC_14093 // MLOC_60542 // MLOC_70122 // MLOC_54175 // MLOC_71034 // MLOC_72638 // MLOC_75304 // MLOC_36623 // MLOC_61904 // MLOC_10816 // MLOC_6…
GO:0044237	P	cellular metabolic process	170	390	1612	15179	6.3e-60	3.8e-57	// MLOC_57925 // MLOC_76007 // MLOC_61829 // MLOC_54290 // MLOC_36301 // MLOC_69805 // MLOC_74713 // MLOC_10314 // MLOC_4801 // MLOC_75428 // MLOC_47103 // MLOC_15067 // MLOC_38910 // MLOC_2752 // MLOC_14093 // MLOC_60542 // MLOC_70122 // MLOC_71034 // MLOC_72638 // MLOC_75304 // MLOC_36623 // MLOC_61904 // MLOC_38479 // MLOC_4890 // MLOC_78630 // MLOC_61817 // MLOC_57130 // MLOC_69930 // MLOC_69…
GO:0009987	P	cellular process	201	390	2415	15179	2.1e-57	8.5e-55	// MLOC_57925 // MLOC_76007 // MLOC_61829 // MLOC_59837 // MLOC_54290 // MLOC_36301 // MLOC_69805 // MLOC_74713 // MLOC_10314 // MLOC_4801 // MLOC_75428 // MLOC_47103 // MLOC_15067 // MLOC_38910 // MLOC_76682 // MLOC_2752 // MLOC_14093 // MLOC_60542 // MLOC_70122 // MLOC_71034 // MLOC_4557 // MLOC_75304 // MLOC_36623 // MLOC_61904 // MLOC_38479 // MLOC_4890 // MLOC_6176 // MLOC_78630 // MLOC_3495…
GO:0044238	P	primary metabolic process	166	390	1912	15179	3.1e-47	9.3e-45	// MLOC_57925 // MLOC_61829 // MLOC_54290 // MLOC_36301 // MLOC_69805 // MLOC_10314 // MLOC_4801 // MLOC_75428 // MLOC_47103 // MLOC_15067 // MLOC_38910 // MLOC_2752 // MLOC_14093 // MLOC_60542 // MLOC_71034 // MLOC_72638 // MLOC_75304 // MLOC_36623 // MLOC_61904 // MLOC_69460 // MLOC_36883 // MLOC_4890 // MLOC_78630 // MLOC_61817 // MLOC_10873 // MLOC_57130 // MLOC_69930 // MLOC_69830 // MLOC_63…
GO:0006807	P	nitrogen compound metabolic process	94	390	709	15179	6.7e-38	1.6e-35	// MLOC_57925 // MLOC_36301 // MLOC_69805 // MLOC_10314 // MLOC_75428 // MLOC_59908 // MLOC_15067 // MLOC_2752 // MLOC_14093 // MLOC_71034 // MLOC_72638 // MLOC_36623 // MLOC_61904 // MLOC_20442 // MLOC_69930 // MLOC_69830 // MLOC_63275 // MLOC_53280 // MLOC_58337 // MLOC_73503 // MLOC_3653 // MLOC_17061 // MLOC_15079 // MLOC_81660 // MLOC_28454 // MLOC_67256 // MLOC_10482 // MLOC_74532 // MLOC_6…
GO:0044260	P	cellular macromolecule metabolic process	114	390	1105	15179	6.3e-37	1.3e-34	// MLOC_61829 // MLOC_54290 // MLOC_36301 // MLOC_10314 // MLOC_75428 // MLOC_47103 // MLOC_15067 // MLOC_2752 // MLOC_14093 // MLOC_71034 // MLOC_72638 // MLOC_36623 // MLOC_61904 // MLOC_4890 // MLOC_20442 // MLOC_57130 // MLOC_69830 // MLOC_23606 // MLOC_53280 // MLOC_58337 // MLOC_57200 // MLOC_73503 // MLOC_3653 // MLOC_17061 // MLOC_15079 // MLOC_81660 // MLOC_28454 // MLOC_67256 // MLOC_10…
GO:0016043	P	cellular component organization	57	390	240	15179	3.2e-34	5.6e-32	// MLOC_25856 // MLOC_11952 // MLOC_23596 // MLOC_67256 // MLOC_71846 // MLOC_36301 // MLOC_21153 // MLOC_70835 // MLOC_23606 // MLOC_75428 // MLOC_20791 // MLOC_57467 // MLOC_15067 // MLOC_64906 // MLOC_54290 // MLOC_76682 // MLOC_71601 // MLOC_61692 // MLOC_36749 // MLOC_55435 // MLOC_35155 // MLOC_71034 // MLOC_72638 // MLOC_19889 // MLOC_71112 // MLOC_69460 // MLOC_38052 // MLOC_1956 // MLOC_…
GO:0006139	P	nucleobase, nucleoside, nucleotide and nucleic acid metabolic process	81	390	623	15179	6.7e-32	1e-29	// MLOC_57925 // MLOC_25856 // MLOC_11952 // MLOC_23596 // MLOC_11950 // MLOC_71846 // MLOC_10482 // MLOC_67137 // MLOC_69499 // MLOC_2752 // MLOC_3539 // MLOC_55150 // MLOC_10314 // MLOC_60283 // MLOC_59908 // MLOC_23606 // MLOC_20791 // MLOC_51936 // MLOC_57467 // MLOC_15067 // MLOC_74976 // MLOC_62631 // MLOC_67256 // MLOC_38181 // MLOC_71601 // MLOC_14093 // MLOC_36749 // MLOC_43689 // MLOC_3…
GO:0043170	P	macromolecule metabolic process	118	390	1376	15179	3e-31	4.1e-29	// MLOC_61829 // MLOC_54290 // MLOC_36301 // MLOC_10314 // MLOC_75428 // MLOC_47103 // MLOC_15067 // MLOC_2752 // MLOC_14093 // MLOC_71034 // MLOC_72638 // MLOC_36623 // MLOC_61904 // MLOC_36883 // MLOC_4890 // MLOC_74132 // MLOC_20442 // MLOC_57130 // MLOC_69830 // MLOC_23606 // MLOC_53280 // MLOC_58337 // MLOC_57200 // MLOC_73503 // MLOC_3653 // MLOC_17061 // MLOC_15079 // MLOC_81660 // MLOC_28…
GO:0048856	P	anatomical structure development	36	390	74	15179	1.1e-30	1.3e-28	// MLOC_11952 // MLOC_23596 // MLOC_11950 // MLOC_10482 // MLOC_63301 // MLOC_53280 // MLOC_16049 // MLOC_21153 // MLOC_52096 // MLOC_54734 // MLOC_67256 // MLOC_64906 // MLOC_5111 // MLOC_20118 // MLOC_76682 // MLOC_71601 // MLOC_61692 // MLOC_36749 // MLOC_71031 // MLOC_4557 // MLOC_5029 // MLOC_71112 // MLOC_80035 // MLOC_80690 // MLOC_44187 // MLOC_58337 // MLOC_70817 // MLOC_51867 // MLOC_15…
GO:0006259	P	DNA metabolic process	44	390	157	15179	4.7e-29	5.2e-27	// MLOC_25856 // MLOC_11952 // MLOC_23596 // MLOC_67256 // MLOC_71846 // MLOC_36301 // MLOC_61904 // MLOC_69499 // MLOC_10314 // MLOC_23606 // MLOC_20791 // MLOC_57467 // MLOC_15067 // MLOC_64906 // MLOC_38181 // MLOC_36749 // MLOC_35155 // MLOC_71034 // MLOC_72638 // MLOC_19889 // MLOC_33876 // MLOC_38052 // MLOC_27789 // MLOC_47103 // MLOC_23198 // MLOC_10224 // MLOC_72322 // MLOC_64939 // MLOC…
GO:0042221	P	response to chemical stimulus	37	390	94	15179	7e-29	7.1e-27	// MLOC_1396 // MLOC_55270 // MLOC_52096 // MLOC_56994 // MLOC_36301 // MLOC_67137 // MLOC_74532 // MLOC_64488 // MLOC_67216 // MLOC_16049 // MLOC_21153 // MLOC_63646 // MLOC_13871 // MLOC_75428 // MLOC_38951 // MLOC_49954 // MLOC_6176 // MLOC_64966 // MLOC_63976 // MLOC_54129 // MLOC_38479 // MLOC_4890 // MLOC_54023 // MLOC_52134 // MLOC_4341 // MLOC_51886 // MLOC_67164 // MLOC_63275 // MLOC_708…
GO:0050896	P	response to stimulus	73	390	568	15179	2.2e-28	2e-26	// MLOC_1396 // MLOC_50823 // MLOC_55270 // MLOC_52096 // MLOC_59837 // MLOC_56994 // MLOC_36301 // MLOC_67137 // MLOC_1956 // MLOC_3038 // MLOC_54023 // MLOC_67216 // MLOC_13401 // MLOC_16049 // MLOC_21153 // MLOC_4801 // MLOC_63646 // MLOC_13871 // MLOC_9841 // MLOC_75428 // MLOC_10452 // MLOC_38951 // MLOC_49954 // MLOC_64488 // MLOC_11254 // MLOC_38910 // MLOC_64906 // MLOC_5111 // MLOC_63976…
GO:0032501	P	multicellular organismal process	38	390	133	15179	1.9e-25	1.6e-23	// MLOC_11952 // MLOC_23596 // MLOC_11950 // MLOC_10482 // MLOC_75343 // MLOC_63301 // MLOC_53280 // MLOC_16049 // MLOC_21153 // MLOC_52096 // MLOC_54734 // MLOC_67256 // MLOC_64906 // MLOC_5111 // MLOC_20118 // MLOC_71601 // MLOC_36749 // MLOC_71031 // MLOC_4557 // MLOC_5029 // MLOC_71112 // MLOC_4890 // MLOC_13760 // MLOC_80035 // MLOC_80690 // MLOC_44187 // MLOC_58337 // MLOC_70817 // MLOC_518…
GO:0007275	P	multicellular organismal development	37	390	128	15179	5.9e-25	4.8e-23	// MLOC_11952 // MLOC_23596 // MLOC_11950 // MLOC_10482 // MLOC_75343 // MLOC_63301 // MLOC_53280 // MLOC_16049 // MLOC_21153 // MLOC_52096 // MLOC_54734 // MLOC_67256 // MLOC_64906 // MLOC_5111 // MLOC_20118 // MLOC_71601 // MLOC_36749 // MLOC_71031 // MLOC_4557 // MLOC_5029 // MLOC_71112 // MLOC_4890 // MLOC_80035 // MLOC_80690 // MLOC_44187 // MLOC_58337 // MLOC_70817 // MLOC_51867 // MLOC_151…
GO:0032502	P	developmental process	39	390	151	15179	9.9e-25	7.5e-23	// MLOC_11952 // MLOC_23596 // MLOC_11950 // MLOC_10482 // MLOC_75343 // MLOC_63301 // MLOC_53280 // MLOC_16049 // MLOC_21153 // MLOC_52096 // MLOC_54734 // MLOC_67256 // MLOC_64906 // MLOC_5111 // MLOC_20118 // MLOC_76682 // MLOC_71601 // MLOC_61692 // MLOC_36749 // MLOC_71031 // MLOC_4557 // MLOC_5029 // MLOC_71112 // MLOC_4890 // MLOC_80035 // MLOC_80690 // MLOC_44187 // MLOC_58337 // MLOC_708…
GO:0009791	P	post-embryonic development	26	390	42	15179	1.7e-24	1.2e-22	// MLOC_11952 // MLOC_23596 // MLOC_11950 // MLOC_75343 // MLOC_63301 // MLOC_53280 // MLOC_16049 // MLOC_21153 // MLOC_52096 // MLOC_64906 // MLOC_67256 // MLOC_36749 // MLOC_71112 // MLOC_4890 // MLOC_80035 // MLOC_80690 // MLOC_44187 // MLOC_58337 // MLOC_5111 // MLOC_51867 // MLOC_15115 // MLOC_19554 // MLOC_3653 // MLOC_5591 // MLOC_60300 // MLOC_36634
GO:0000003	P	reproduction	29	390	74	15179	8.2e-23	5.5e-21	// MLOC_11952 // MLOC_23596 // MLOC_67256 // MLOC_63301 // MLOC_53280 // MLOC_52096 // MLOC_64906 // MLOC_5111 // MLOC_20118 // MLOC_71601 // MLOC_36749 // MLOC_4557 // MLOC_12171 // MLOC_13760 // MLOC_80035 // MLOC_80690 // MLOC_44187 // MLOC_58337 // MLOC_52820 // MLOC_57200 // MLOC_18468 // MLOC_51867 // MLOC_15115 // MLOC_19554 // MLOC_3653 // MLOC_12906 // MLOC_5591 // MLOC_77827 // MLOC_366…
GO:0051716	P	cellular response to stimulus	21	390	22	15179	8.8e-23	5.6e-21	// MLOC_51867 // MLOC_4890 // MLOC_15115 // MLOC_52096 // MLOC_5111 // MLOC_3653 // MLOC_38479 // MLOC_36301 // MLOC_13104 // MLOC_15079 // MLOC_73503 // MLOC_74532 // MLOC_64488 // MLOC_55435 // MLOC_19554 // MLOC_21153 // MLOC_70835 // MLOC_1956 // MLOC_63646 // MLOC_60300 // MLOC_2310
GO:0043687	P	post-translational protein modification	39	390	177	15179	1.4e-22	8.5e-21	// MLOC_14052 // MLOC_11952 // MLOC_23596 // MLOC_67256 // MLOC_36301 // MLOC_27655 // MLOC_58539 // MLOC_61829 // MLOC_13737 // MLOC_62611 // MLOC_57467 // MLOC_58100 // MLOC_5111 // MLOC_59786 // MLOC_55574 // MLOC_36749 // MLOC_319 // MLOC_13564 // MLOC_6922 // MLOC_69460 // MLOC_4890 // MLOC_78630 // MLOC_12602 // MLOC_7148 // MLOC_34638 // MLOC_13760 // MLOC_80035 // MLOC_53280 // MLOC_62543…
GO:0022414	P	reproductive process	25	390	46	15179	1.5e-22	8.7e-21	// MLOC_11952 // MLOC_23596 // MLOC_67256 // MLOC_63301 // MLOC_53280 // MLOC_52096 // MLOC_64906 // MLOC_5111 // MLOC_20118 // MLOC_71601 // MLOC_36749 // MLOC_4557 // MLOC_13760 // MLOC_80035 // MLOC_80690 // MLOC_44187 // MLOC_58337 // MLOC_57200 // MLOC_51867 // MLOC_15115 // MLOC_19554 // MLOC_3653 // MLOC_5591 // MLOC_77827 // MLOC_36634
GO:0006950	P	response to stress	50	390	342	15179	1.1e-21	6.3e-20	// MLOC_1396 // MLOC_50823 // MLOC_52096 // MLOC_59837 // MLOC_3038 // MLOC_54023 // MLOC_13401 // MLOC_16049 // MLOC_4801 // MLOC_63646 // MLOC_13871 // MLOC_9841 // MLOC_75428 // MLOC_10452 // MLOC_49954 // MLOC_11254 // MLOC_38910 // MLOC_64906 // MLOC_64966 // MLOC_62638 // MLOC_13704 // MLOC_54129 // MLOC_61081 // MLOC_6922 // MLOC_38479 // MLOC_1956 // MLOC_37321 // MLOC_78630 // MLOC_67164…
GO:0003006	P	reproductive developmental process	23	390	38	15179	1.2e-21	6.5e-20	// MLOC_11952 // MLOC_23596 // MLOC_67256 // MLOC_63301 // MLOC_53280 // MLOC_52096 // MLOC_64906 // MLOC_5111 // MLOC_20118 // MLOC_71601 // MLOC_36749 // MLOC_4557 // MLOC_80035 // MLOC_80690 // MLOC_44187 // MLOC_58337 // MLOC_51867 // MLOC_15115 // MLOC_19554 // MLOC_3653 // MLOC_5591 // MLOC_77827 // MLOC_36634
GO:0044249	P	cellular biosynthetic process	65	390	604	15179	2e-21	9.9e-20	// MLOC_55150 // MLOC_11952 // MLOC_23596 // MLOC_11950 // MLOC_36301 // MLOC_67137 // MLOC_10314 // MLOC_37219 // MLOC_74532 // MLOC_64885 // MLOC_19854 // MLOC_60283 // MLOC_59908 // MLOC_9841 // MLOC_75428 // MLOC_57467 // MLOC_59837 // MLOC_38910 // MLOC_67256 // MLOC_37381 // MLOC_61817 // MLOC_36749 // MLOC_29951 // MLOC_69460 // MLOC_77667 // MLOC_5029 // MLOC_33876 // MLOC_36623 // MLOC_6…
GO:0044262	P	cellular carbohydrate metabolic process	19	390	25	15179	1.9e-19	9.4e-18	// MLOC_64140 // MLOC_70835 // MLOC_38910 // MLOC_11950 // MLOC_61972 // MLOC_4341 // MLOC_4115 // MLOC_39570 // MLOC_80035 // MLOC_13885 // MLOC_16049 // MLOC_69460 // MLOC_13880 // MLOC_19854 // MLOC_4801 // MLOC_6476 // MLOC_57200 // MLOC_5029 // MLOC_75428
GO:0016070	P	RNA metabolic process	33	390	151	15179	3.6e-19	1.7e-17	// MLOC_11952 // MLOC_59908 // MLOC_67256 // MLOC_36301 // MLOC_2752 // MLOC_60283 // MLOC_51936 // MLOC_57467 // MLOC_11950 // MLOC_71601 // MLOC_14093 // MLOC_43689 // MLOC_69460 // MLOC_10482 // MLOC_20442 // MLOC_560 // MLOC_61929 // MLOC_77667 // MLOC_69830 // MLOC_53280 // MLOC_70835 // MLOC_52096 // MLOC_53028 // MLOC_55823 // MLOC_15115 // MLOC_17061 // MLOC_15079 // MLOC_4567 // MLOC_551…
GO:0051704	P	multi-organism process	18	390	22	15179	7e-19	3.1e-17	// MLOC_64906 // MLOC_38910 // MLOC_11952 // MLOC_78630 // MLOC_75428 // MLOC_15079 // MLOC_77827 // MLOC_13760 // MLOC_64939 // MLOC_67216 // MLOC_13401 // MLOC_13880 // MLOC_70835 // MLOC_52096 // MLOC_74532 // MLOC_57200 // MLOC_70817 // MLOC_6922
GO:0065007	P	biological regulation	51	390	432	15179	1.9e-18	8.2e-17	// MLOC_11952 // MLOC_23596 // MLOC_11950 // MLOC_56994 // MLOC_36301 // MLOC_61904 // MLOC_20442 // MLOC_1956 // MLOC_74532 // MLOC_64488 // MLOC_44187 // MLOC_13401 // MLOC_16049 // MLOC_21153 // MLOC_60283 // MLOC_67256 // MLOC_57467 // MLOC_38910 // MLOC_5111 // MLOC_76682 // MLOC_13704 // MLOC_61692 // MLOC_36749 // MLOC_69460 // MLOC_64140 // MLOC_4890 // MLOC_59837 // MLOC_34992 // MLOC_78…
GO:0043412	P	macromolecule modification	48	390	399	15179	1.1e-17	4.4e-16	// MLOC_14052 // MLOC_11952 // MLOC_23596 // MLOC_67256 // MLOC_10482 // MLOC_61904 // MLOC_27655 // MLOC_2752 // MLOC_58539 // MLOC_61829 // MLOC_13737 // MLOC_51936 // MLOC_57467 // MLOC_58100 // MLOC_64906 // MLOC_5111 // MLOC_62543 // MLOC_59786 // MLOC_55574 // MLOC_36749 // MLOC_319 // MLOC_36301 // MLOC_5029 // MLOC_13564 // MLOC_6922 // MLOC_69460 // MLOC_4890 // MLOC_78630 // MLOC_12602 …
GO:0048608	P	reproductive structure development	19	390	38	15179	6.5e-17	2.6e-15	// MLOC_51867 // MLOC_15115 // MLOC_11952 // MLOC_5111 // MLOC_3653 // MLOC_36749 // MLOC_63301 // MLOC_5591 // MLOC_80035 // MLOC_64906 // MLOC_19554 // MLOC_80690 // MLOC_44187 // MLOC_53280 // MLOC_58337 // MLOC_36634 // MLOC_52096 // MLOC_67256 // MLOC_23596
GO:0006753	P	nucleoside phosphate metabolic process	17	390	28	15179	2.5e-16	9.4e-15	// MLOC_57925 // MLOC_75343 // MLOC_74976 // MLOC_62631 // MLOC_67256 // MLOC_36623 // MLOC_67137 // MLOC_69499 // MLOC_69930 // MLOC_3857 // MLOC_3539 // MLOC_69460 // MLOC_12388 // MLOC_70835 // MLOC_36634 // MLOC_13704 // MLOC_71112
GO:0009117	P	nucleotide metabolic process	17	390	28	15179	2.5e-16	9.4e-15	// MLOC_57925 // MLOC_75343 // MLOC_74976 // MLOC_62631 // MLOC_67256 // MLOC_36623 // MLOC_67137 // MLOC_69499 // MLOC_69930 // MLOC_3857 // MLOC_3539 // MLOC_69460 // MLOC_12388 // MLOC_70835 // MLOC_36634 // MLOC_13704 // MLOC_71112
GO:0009058	P	biosynthetic process	67	390	825	15179	3.6e-16	1.3e-14	// MLOC_55150 // MLOC_11952 // MLOC_23596 // MLOC_11950 // MLOC_63588 // MLOC_36301 // MLOC_67137 // MLOC_10314 // MLOC_37219 // MLOC_74532 // MLOC_64885 // MLOC_19854 // MLOC_60283 // MLOC_59908 // MLOC_9841 // MLOC_75428 // MLOC_57467 // MLOC_59837 // MLOC_38910 // MLOC_67256 // MLOC_37381 // MLOC_61817 // MLOC_36749 // MLOC_29951 // MLOC_69460 // MLOC_77667 // MLOC_5029 // MLOC_33876 // MLOC_3…
GO:0006952	P	defense response	21	390	60	15179	4.8e-16	1.7e-14	// MLOC_11254 // MLOC_50823 // MLOC_73797 // MLOC_37321 // MLOC_78630 // MLOC_15079 // MLOC_78755 // MLOC_78783 // MLOC_3038 // MLOC_10452 // MLOC_64906 // MLOC_38910 // MLOC_40523 // MLOC_70835 // MLOC_13401 // MLOC_52096 // MLOC_53453 // MLOC_74532 // MLOC_75428 // MLOC_70817 // MLOC_6922
GO:0055086	P	nucleobase, nucleoside and nucleotide metabolic process	17	390	30	15179	5.9e-16	2e-14	// MLOC_57925 // MLOC_75343 // MLOC_74976 // MLOC_62631 // MLOC_67256 // MLOC_36623 // MLOC_67137 // MLOC_69499 // MLOC_69930 // MLOC_3857 // MLOC_3539 // MLOC_69460 // MLOC_12388 // MLOC_70835 // MLOC_36634 // MLOC_13704 // MLOC_71112
GO:0019222	P	regulation of metabolic process	31	390	174	15179	6.9e-16	2.3e-14	// MLOC_11952 // MLOC_23596 // MLOC_11950 // MLOC_36301 // MLOC_61904 // MLOC_20442 // MLOC_60283 // MLOC_57467 // MLOC_64906 // MLOC_67256 // MLOC_36749 // MLOC_69460 // MLOC_64140 // MLOC_4890 // MLOC_59837 // MLOC_78630 // MLOC_58589 // MLOC_77667 // MLOC_69830 // MLOC_53280 // MLOC_70835 // MLOC_52096 // MLOC_13704 // MLOC_15115 // MLOC_3653 // MLOC_2310 // MLOC_17061 // MLOC_15079 // MLOC_55…
GO:0031323	P	regulation of cellular metabolic process	29	390	154	15179	1.7e-15	5.6e-14	// MLOC_11952 // MLOC_23596 // MLOC_11950 // MLOC_36301 // MLOC_20442 // MLOC_60283 // MLOC_57467 // MLOC_64906 // MLOC_67256 // MLOC_36749 // MLOC_69460 // MLOC_69830 // MLOC_64140 // MLOC_4890 // MLOC_78630 // MLOC_58589 // MLOC_77667 // MLOC_59837 // MLOC_53280 // MLOC_70835 // MLOC_13704 // MLOC_15115 // MLOC_3653 // MLOC_2310 // MLOC_17061 // MLOC_15079 // MLOC_55150 // MLOC_36634 // MLOC_45…
GO:0050789	P	regulation of biological process	43	390	391	15179	1.1e-14	3.5e-13	// MLOC_11952 // MLOC_23596 // MLOC_11950 // MLOC_36301 // MLOC_61904 // MLOC_20442 // MLOC_1956 // MLOC_74532 // MLOC_64488 // MLOC_44187 // MLOC_13401 // MLOC_16049 // MLOC_21153 // MLOC_60283 // MLOC_67256 // MLOC_57467 // MLOC_64906 // MLOC_5111 // MLOC_36749 // MLOC_69460 // MLOC_64140 // MLOC_4890 // MLOC_59837 // MLOC_34992 // MLOC_78630 // MLOC_58589 // MLOC_30041 // MLOC_77667 // MLOC_69…
GO:0080090	P	regulation of primary metabolic process	27	390	141	15179	1.2e-14	3.6e-13	// MLOC_11952 // MLOC_23596 // MLOC_11950 // MLOC_36301 // MLOC_60283 // MLOC_67256 // MLOC_57467 // MLOC_64906 // MLOC_20442 // MLOC_36749 // MLOC_69460 // MLOC_69830 // MLOC_64140 // MLOC_4890 // MLOC_78630 // MLOC_58589 // MLOC_77667 // MLOC_59837 // MLOC_53280 // MLOC_13704 // MLOC_15115 // MLOC_3653 // MLOC_2310 // MLOC_17061 // MLOC_15079 // MLOC_55150 // MLOC_36634
GO:0006796	P	phosphate metabolic process	30	390	183	15179	1.5e-14	4.3e-13	// MLOC_14052 // MLOC_61829 // MLOC_13564 // MLOC_27655 // MLOC_2752 // MLOC_74713 // MLOC_58539 // MLOC_19854 // MLOC_13737 // MLOC_58100 // MLOC_74976 // MLOC_55150 // MLOC_59786 // MLOC_55574 // MLOC_69460 // MLOC_6922 // MLOC_319 // MLOC_4890 // MLOC_78630 // MLOC_7148 // MLOC_34638 // MLOC_13760 // MLOC_80035 // MLOC_66523 // MLOC_62543 // MLOC_76752 // MLOC_64811 // MLOC_51886 // MLOC_3857 …
GO:0006793	P	phosphorus metabolic process	30	390	183	15179	1.5e-14	4.3e-13	// MLOC_14052 // MLOC_61829 // MLOC_13564 // MLOC_27655 // MLOC_2752 // MLOC_74713 // MLOC_58539 // MLOC_19854 // MLOC_13737 // MLOC_58100 // MLOC_74976 // MLOC_55150 // MLOC_59786 // MLOC_55574 // MLOC_69460 // MLOC_6922 // MLOC_319 // MLOC_4890 // MLOC_78630 // MLOC_7148 // MLOC_34638 // MLOC_13760 // MLOC_80035 // MLOC_66523 // MLOC_62543 // MLOC_76752 // MLOC_64811 // MLOC_51886 // MLOC_3857 …
GO:0048513	P	organ development	13	390	14	15179	1.8e-14	5.2e-13	// MLOC_52096 // MLOC_5111 // MLOC_11950 // MLOC_36749 // MLOC_71031 // MLOC_16049 // MLOC_80690 // MLOC_44187 // MLOC_5029 // MLOC_60300 // MLOC_36634 // MLOC_70817 // MLOC_71112
GO:0048731	P	system development	13	390	14	15179	1.8e-14	5.2e-13	// MLOC_52096 // MLOC_5111 // MLOC_11950 // MLOC_36749 // MLOC_71031 // MLOC_16049 // MLOC_80690 // MLOC_44187 // MLOC_5029 // MLOC_60300 // MLOC_36634 // MLOC_70817 // MLOC_71112
GO:0051179	P	localization	46	390	474	15179	8.1e-14	2.2e-12	// MLOC_57925 // MLOC_55683 // MLOC_9937 // MLOC_54290 // MLOC_56994 // MLOC_10482 // MLOC_69499 // MLOC_74532 // MLOC_71512 // MLOC_44190 // MLOC_13871 // MLOC_75428 // MLOC_38951 // MLOC_63387 // MLOC_5111 // MLOC_63976 // MLOC_2752 // MLOC_38318 // MLOC_55435 // MLOC_69460 // MLOC_5029 // MLOC_16268 // MLOC_7482 // MLOC_36574 // MLOC_67247 // MLOC_12056 // MLOC_34992 // MLOC_6176 // MLOC_13104…
GO:0044267	P	cellular protein metabolic process	52	390	599	15179	1e-13	2.7e-12	// MLOC_14052 // MLOC_11952 // MLOC_23596 // MLOC_67256 // MLOC_36301 // MLOC_67137 // MLOC_27655 // MLOC_13401 // MLOC_58539 // MLOC_61829 // MLOC_13737 // MLOC_62611 // MLOC_57467 // MLOC_58100 // MLOC_5111 // MLOC_59786 // MLOC_55574 // MLOC_36749 // MLOC_29951 // MLOC_319 // MLOC_13564 // MLOC_5029 // MLOC_36623 // MLOC_81866 // MLOC_6922 // MLOC_69460 // MLOC_4890 // MLOC_78630 // MLOC_58589…
GO:0033554	P	cellular response to stress	12	390	12	15179	1.1e-13	2.8e-12	// MLOC_51867 // MLOC_73503 // MLOC_3653 // MLOC_19554 // MLOC_38479 // MLOC_2310 // MLOC_13104 // MLOC_15079 // MLOC_1956 // MLOC_74532 // MLOC_70835 // MLOC_63646
GO:0044248	P	cellular catabolic process	21	390	84	15179	1.3e-13	3.3e-12	// MLOC_57925 // MLOC_64140 // MLOC_62631 // MLOC_5111 // MLOC_12388 // MLOC_67137 // MLOC_4341 // MLOC_70835 // MLOC_69930 // MLOC_3539 // MLOC_54175 // MLOC_13885 // MLOC_16049 // MLOC_81660 // MLOC_13880 // MLOC_43689 // MLOC_15707 // MLOC_75304 // MLOC_75428 // MLOC_71112 // MLOC_69460
GO:0005975	P	carbohydrate metabolic process	28	390	174	15179	1.7e-13	4.3e-12	// MLOC_64031 // MLOC_11950 // MLOC_64140 // MLOC_16049 // MLOC_19854 // MLOC_4801 // MLOC_75428 // MLOC_38910 // MLOC_44777 // MLOC_55414 // MLOC_60542 // MLOC_69460 // MLOC_5029 // MLOC_67531 // MLOC_66740 // MLOC_61972 // MLOC_39570 // MLOC_80035 // MLOC_70835 // MLOC_37976 // MLOC_57200 // MLOC_65036 // MLOC_4115 // MLOC_13885 // MLOC_6476 // MLOC_13880 // MLOC_4341 // MLOC_80672
GO:0055085	P	transmembrane transport	14	390	25	15179	2.6e-13	6.4e-12	// MLOC_57925 // MLOC_6176 // MLOC_13104 // MLOC_56994 // MLOC_63976 // MLOC_55683 // MLOC_3857 // MLOC_67216 // MLOC_71112 // MLOC_12388 // MLOC_67247 // MLOC_9937 // MLOC_38951 // MLOC_55627
GO:0040029	P	regulation of gene expression, epigenetic	13	390	19	15179	2.8e-13	6.9e-12	// MLOC_64906 // MLOC_11952 // MLOC_23596 // MLOC_3653 // MLOC_36301 // MLOC_61904 // MLOC_15079 // MLOC_36749 // MLOC_53280 // MLOC_52096 // MLOC_36634 // MLOC_67256 // MLOC_57467
GO:0016310	P	phosphorylation	26	390	156	15179	6.3e-13	1.5e-11	// MLOC_14052 // MLOC_61829 // MLOC_13564 // MLOC_27655 // MLOC_2752 // MLOC_74713 // MLOC_58539 // MLOC_13737 // MLOC_58100 // MLOC_74976 // MLOC_59786 // MLOC_55574 // MLOC_319 // MLOC_6922 // MLOC_4890 // MLOC_7148 // MLOC_34638 // MLOC_13760 // MLOC_80035 // MLOC_66523 // MLOC_62543 // MLOC_76752 // MLOC_64811 // MLOC_51886 // MLOC_3857 // MLOC_72662
GO:0006464	P	protein modification process	40	390	390	15179	7.7e-13	1.8e-11	// MLOC_14052 // MLOC_11952 // MLOC_23596 // MLOC_67256 // MLOC_36301 // MLOC_27655 // MLOC_58539 // MLOC_61829 // MLOC_13737 // MLOC_62611 // MLOC_57467 // MLOC_58100 // MLOC_5111 // MLOC_59786 // MLOC_55574 // MLOC_36749 // MLOC_319 // MLOC_13564 // MLOC_5029 // MLOC_6922 // MLOC_69460 // MLOC_4890 // MLOC_78630 // MLOC_12602 // MLOC_7148 // MLOC_34638 // MLOC_13760 // MLOC_80035 // MLOC_53280 …
GO:0051234	P	establishment of localization	44	390	469	15179	8.6e-13	2e-11	// MLOC_57925 // MLOC_55683 // MLOC_54290 // MLOC_56994 // MLOC_10482 // MLOC_69499 // MLOC_74532 // MLOC_71512 // MLOC_44190 // MLOC_13871 // MLOC_75428 // MLOC_38951 // MLOC_63387 // MLOC_63976 // MLOC_2752 // MLOC_9937 // MLOC_55435 // MLOC_69460 // MLOC_5029 // MLOC_16268 // MLOC_7482 // MLOC_36574 // MLOC_67247 // MLOC_12056 // MLOC_34992 // MLOC_6176 // MLOC_13104 // MLOC_52352 // MLOC_2218…
GO:0060255	P	regulation of macromolecule metabolic process	26	390	161	15179	1.2e-12	2.7e-11	// MLOC_11952 // MLOC_23596 // MLOC_11950 // MLOC_36301 // MLOC_61904 // MLOC_60283 // MLOC_67256 // MLOC_57467 // MLOC_64906 // MLOC_78630 // MLOC_36749 // MLOC_69460 // MLOC_4890 // MLOC_20442 // MLOC_58589 // MLOC_77667 // MLOC_69830 // MLOC_53280 // MLOC_52096 // MLOC_15115 // MLOC_3653 // MLOC_2310 // MLOC_17061 // MLOC_15079 // MLOC_55150 // MLOC_36634
GO:0010467	P	gene expression	44	390	475	15179	1.3e-12	2.8e-11	// MLOC_11952 // MLOC_23596 // MLOC_11950 // MLOC_10482 // MLOC_67137 // MLOC_60283 // MLOC_57467 // MLOC_64906 // MLOC_67256 // MLOC_71601 // MLOC_14093 // MLOC_36749 // MLOC_29951 // MLOC_69460 // MLOC_36301 // MLOC_36623 // MLOC_61904 // MLOC_71112 // MLOC_59908 // MLOC_20442 // MLOC_58589 // MLOC_57130 // MLOC_560 // MLOC_61929 // MLOC_77667 // MLOC_69830 // MLOC_53280 // MLOC_70835 // MLOC_5…
GO:0050794	P	regulation of cellular process	37	390	363	15179	7e-12	1.5e-10	// MLOC_11952 // MLOC_23596 // MLOC_11950 // MLOC_36301 // MLOC_20442 // MLOC_74532 // MLOC_64488 // MLOC_21153 // MLOC_60283 // MLOC_67256 // MLOC_57467 // MLOC_64906 // MLOC_5111 // MLOC_36749 // MLOC_69460 // MLOC_64140 // MLOC_4890 // MLOC_59837 // MLOC_34992 // MLOC_78630 // MLOC_58589 // MLOC_30041 // MLOC_77667 // MLOC_69830 // MLOC_80690 // MLOC_53280 // MLOC_70835 // MLOC_13704 // MLOC_1…
GO:0010033	P	response to organic substance	16	390	53	15179	1e-11	2.1e-10	// MLOC_4890 // MLOC_15115 // MLOC_52096 // MLOC_21153 // MLOC_61081 // MLOC_36301 // MLOC_55270 // MLOC_15079 // MLOC_74532 // MLOC_64488 // MLOC_52134 // MLOC_80571 // MLOC_70835 // MLOC_60300 // MLOC_70817 // MLOC_69030
GO:0006810	P	transport	42	390	468	15179	1.1e-11	2.3e-10	// MLOC_57925 // MLOC_55683 // MLOC_54290 // MLOC_56994 // MLOC_10482 // MLOC_69499 // MLOC_74532 // MLOC_71512 // MLOC_44190 // MLOC_13871 // MLOC_75428 // MLOC_38951 // MLOC_63387 // MLOC_63976 // MLOC_2752 // MLOC_9937 // MLOC_69460 // MLOC_5029 // MLOC_16268 // MLOC_7482 // MLOC_36574 // MLOC_67247 // MLOC_12056 // MLOC_34992 // MLOC_6176 // MLOC_13104 // MLOC_52352 // MLOC_22183 // MLOC_7098…
GO:0006066	P	alcohol metabolic process	11	390	16	15179	1.9e-11	4e-10	// MLOC_38910 // MLOC_54290 // MLOC_11950 // MLOC_39570 // MLOC_13885 // MLOC_6476 // MLOC_69460 // MLOC_4341 // MLOC_4801 // MLOC_70835 // MLOC_75428
GO:0034660	P	ncRNA metabolic process	10	390	11	15179	2.4e-11	4.8e-10	// MLOC_55150 // MLOC_10482 // MLOC_71601 // MLOC_560 // MLOC_5591 // MLOC_69460 // MLOC_61929 // MLOC_70835 // MLOC_14093 // MLOC_4567
GO:0009628	P	response to abiotic stimulus	26	390	190	15179	3.4e-11	6.7e-10	// MLOC_75343 // MLOC_21153 // MLOC_13871 // MLOC_9841 // MLOC_75428 // MLOC_33876 // MLOC_64906 // MLOC_5111 // MLOC_70817 // MLOC_55435 // MLOC_38479 // MLOC_4890 // MLOC_78630 // MLOC_13104 // MLOC_80571 // MLOC_70835 // MLOC_13704 // MLOC_69030 // MLOC_13922 // MLOC_57653 // MLOC_19554 // MLOC_61081 // MLOC_13885 // MLOC_4341 // MLOC_60300 // MLOC_33777
GO:0043436	P	oxoacid metabolic process	23	390	149	15179	5.6e-11	1e-09	// MLOC_11950 // MLOC_37219 // MLOC_77915 // MLOC_64885 // MLOC_9841 // MLOC_75428 // MLOC_37381 // MLOC_69460 // MLOC_64140 // MLOC_55150 // MLOC_61817 // MLOC_63275 // MLOC_70835 // MLOC_74532 // MLOC_13704 // MLOC_57430 // MLOC_57452 // MLOC_69499 // MLOC_5591 // MLOC_13885 // MLOC_15707 // MLOC_4341 // MLOC_71005
GO:0007049	P	cell cycle	12	390	25	15179	5.4e-11	1e-09	// MLOC_73503 // MLOC_11952 // MLOC_23596 // MLOC_3653 // MLOC_15079 // MLOC_75343 // MLOC_69499 // MLOC_36749 // MLOC_53280 // MLOC_36634 // MLOC_67256 // MLOC_57467
GO:0006082	P	organic acid metabolic process	23	390	149	15179	5.6e-11	1e-09	// MLOC_11950 // MLOC_37219 // MLOC_77915 // MLOC_64885 // MLOC_9841 // MLOC_75428 // MLOC_37381 // MLOC_69460 // MLOC_64140 // MLOC_55150 // MLOC_61817 // MLOC_63275 // MLOC_70835 // MLOC_74532 // MLOC_13704 // MLOC_57430 // MLOC_57452 // MLOC_69499 // MLOC_5591 // MLOC_13885 // MLOC_15707 // MLOC_4341 // MLOC_71005
GO:0019752	P	carboxylic acid metabolic process	23	390	149	15179	5.6e-11	1e-09	// MLOC_11950 // MLOC_37219 // MLOC_77915 // MLOC_64885 // MLOC_9841 // MLOC_75428 // MLOC_37381 // MLOC_69460 // MLOC_64140 // MLOC_55150 // MLOC_61817 // MLOC_63275 // MLOC_70835 // MLOC_74532 // MLOC_13704 // MLOC_57430 // MLOC_57452 // MLOC_69499 // MLOC_5591 // MLOC_13885 // MLOC_15707 // MLOC_4341 // MLOC_71005
GO:0034645	P	cellular macromolecule biosynthetic process	39	390	434	15179	6.1e-11	1.1e-09	// MLOC_11952 // MLOC_23596 // MLOC_11950 // MLOC_36301 // MLOC_67137 // MLOC_10314 // MLOC_60283 // MLOC_59908 // MLOC_57467 // MLOC_67256 // MLOC_36749 // MLOC_29951 // MLOC_5029 // MLOC_33876 // MLOC_36623 // MLOC_81866 // MLOC_47103 // MLOC_20442 // MLOC_58589 // MLOC_10224 // MLOC_57130 // MLOC_80035 // MLOC_77667 // MLOC_69830 // MLOC_53280 // MLOC_58337 // MLOC_57200 // MLOC_15115 // MLOC_…
GO:0009059	P	macromolecule biosynthetic process	39	390	434	15179	6.1e-11	1.1e-09	// MLOC_11952 // MLOC_23596 // MLOC_11950 // MLOC_36301 // MLOC_67137 // MLOC_10314 // MLOC_60283 // MLOC_59908 // MLOC_57467 // MLOC_67256 // MLOC_36749 // MLOC_29951 // MLOC_5029 // MLOC_33876 // MLOC_36623 // MLOC_81866 // MLOC_47103 // MLOC_20442 // MLOC_58589 // MLOC_10224 // MLOC_57130 // MLOC_80035 // MLOC_77667 // MLOC_69830 // MLOC_53280 // MLOC_58337 // MLOC_57200 // MLOC_15115 // MLOC_…
GO:0042180	P	cellular ketone metabolic process	23	390	151	15179	7.1e-11	1.3e-09	// MLOC_11950 // MLOC_37219 // MLOC_77915 // MLOC_64885 // MLOC_9841 // MLOC_75428 // MLOC_37381 // MLOC_69460 // MLOC_64140 // MLOC_55150 // MLOC_61817 // MLOC_63275 // MLOC_70835 // MLOC_74532 // MLOC_13704 // MLOC_57430 // MLOC_57452 // MLOC_69499 // MLOC_5591 // MLOC_13885 // MLOC_15707 // MLOC_4341 // MLOC_71005
GO:0010035	P	response to inorganic substance	10	390	13	15179	7.4e-11	1.3e-09	// MLOC_4890 // MLOC_56994 // MLOC_67137 // MLOC_4341 // MLOC_51886 // MLOC_13885 // MLOC_16049 // MLOC_63275 // MLOC_63646 // MLOC_75428
GO:0009889	P	regulation of biosynthetic process	22	390	141	15179	1.2e-10	2.1e-09	// MLOC_11952 // MLOC_23596 // MLOC_11950 // MLOC_36301 // MLOC_60283 // MLOC_57467 // MLOC_67256 // MLOC_36749 // MLOC_69830 // MLOC_64140 // MLOC_20442 // MLOC_58589 // MLOC_77667 // MLOC_59837 // MLOC_53280 // MLOC_13704 // MLOC_15115 // MLOC_3653 // MLOC_2310 // MLOC_17061 // MLOC_15079 // MLOC_36634
GO:0031326	P	regulation of cellular biosynthetic process	22	390	141	15179	1.2e-10	2.1e-09	// MLOC_11952 // MLOC_23596 // MLOC_11950 // MLOC_36301 // MLOC_60283 // MLOC_57467 // MLOC_67256 // MLOC_36749 // MLOC_69830 // MLOC_64140 // MLOC_20442 // MLOC_58589 // MLOC_77667 // MLOC_59837 // MLOC_53280 // MLOC_13704 // MLOC_15115 // MLOC_3653 // MLOC_2310 // MLOC_17061 // MLOC_15079 // MLOC_36634
GO:0009259	P	ribonucleotide metabolic process	10	390	15	15179	2e-10	3.4e-09	// MLOC_57925 // MLOC_75343 // MLOC_62631 // MLOC_67137 // MLOC_69930 // MLOC_3857 // MLOC_3539 // MLOC_12388 // MLOC_36623 // MLOC_71112
GO:0006468	P	protein amino acid phosphorylation	21	390	132	15179	2.4e-10	3.9e-09	// MLOC_64811 // MLOC_58100 // MLOC_13737 // MLOC_61829 // MLOC_76752 // MLOC_13564 // MLOC_7148 // MLOC_14052 // MLOC_34638 // MLOC_59786 // MLOC_55574 // MLOC_80035 // MLOC_27655 // MLOC_319 // MLOC_58539 // MLOC_51886 // MLOC_72662 // MLOC_4890 // MLOC_13760 // MLOC_62543 // MLOC_6922
GO:0006725	P	cellular aromatic compound metabolic process	12	390	30	15179	2.9e-10	4.7e-09	// MLOC_57430 // MLOC_54175 // MLOC_57452 // MLOC_69499 // MLOC_70835 // MLOC_47482 // MLOC_60542 // MLOC_59837 // MLOC_80571 // MLOC_75304 // MLOC_9841 // MLOC_71005
GO:0015979	P	photosynthesis	12	390	31	15179	3.9e-10	6.3e-09	// MLOC_9033 // MLOC_63387 // MLOC_55150 // MLOC_78630 // MLOC_2752 // MLOC_42878 // MLOC_29257 // MLOC_69460 // MLOC_70835 // MLOC_34266 // MLOC_4567 // MLOC_73050
GO:0034470	P	ncRNA processing	9	390	11	15179	4.7e-10	7.4e-09	// MLOC_55150 // MLOC_10482 // MLOC_71601 // MLOC_560 // MLOC_69460 // MLOC_61929 // MLOC_70835 // MLOC_14093 // MLOC_4567
GO:0006396	P	RNA processing	14	390	53	15179	8.9e-10	1.4e-08	// MLOC_52096 // MLOC_55823 // MLOC_55150 // MLOC_10482 // MLOC_15079 // MLOC_71601 // MLOC_560 // MLOC_61929 // MLOC_81660 // MLOC_28454 // MLOC_70835 // MLOC_14093 // MLOC_4567 // MLOC_69460
GO:0046483	P	heterocycle metabolic process	15	390	66	15179	1.3e-09	2e-08	// MLOC_57925 // MLOC_75343 // MLOC_62631 // MLOC_12388 // MLOC_57452 // MLOC_75428 // MLOC_67137 // MLOC_69499 // MLOC_69930 // MLOC_3857 // MLOC_3539 // MLOC_59837 // MLOC_36623 // MLOC_69805 // MLOC_71112
GO:0009141	P	nucleoside triphosphate metabolic process	9	390	13	15179	1.3e-09	2e-08	// MLOC_57925 // MLOC_62631 // MLOC_67137 // MLOC_69499 // MLOC_69930 // MLOC_3857 // MLOC_3539 // MLOC_12388 // MLOC_71112
GO:0019538	P	protein metabolic process	55	390	865	15179	1.5e-09	2.3e-08	// MLOC_14052 // MLOC_11952 // MLOC_23596 // MLOC_67256 // MLOC_36301 // MLOC_67137 // MLOC_27655 // MLOC_13401 // MLOC_58539 // MLOC_61829 // MLOC_13737 // MLOC_62611 // MLOC_57467 // MLOC_58100 // MLOC_5111 // MLOC_59786 // MLOC_55574 // MLOC_36749 // MLOC_29951 // MLOC_319 // MLOC_13564 // MLOC_15079 // MLOC_5029 // MLOC_36623 // MLOC_81866 // MLOC_6922 // MLOC_69460 // MLOC_36883 // MLOC_4890…
GO:0019438	P	aromatic compound biosynthetic process	8	390	8	15179	1.6e-09	2.3e-08	// MLOC_57430 // MLOC_57452 // MLOC_69499 // MLOC_59837 // MLOC_80571 // MLOC_70835 // MLOC_9841 // MLOC_71005
GO:0009607	P	response to biotic stimulus	17	390	93	15179	2e-09	2.9e-08	// MLOC_38910 // MLOC_52096 // MLOC_40523 // MLOC_78630 // MLOC_15079 // MLOC_78755 // MLOC_74532 // MLOC_64939 // MLOC_67216 // MLOC_13401 // MLOC_13880 // MLOC_70835 // MLOC_64906 // MLOC_53453 // MLOC_75428 // MLOC_70817 // MLOC_6922
GO:0065008	P	regulation of biological quality	15	390	69	15179	2.3e-09	3.3e-08	// MLOC_38910 // MLOC_52096 // MLOC_56994 // MLOC_30041 // MLOC_76682 // MLOC_15079 // MLOC_55683 // MLOC_61692 // MLOC_13401 // MLOC_69460 // MLOC_21153 // MLOC_80690 // MLOC_77827 // MLOC_60300 // MLOC_69030
GO:0006091	P	generation of precursor metabolites and energy	17	390	95	15179	2.6e-09	3.8e-08	// MLOC_9033 // MLOC_63387 // MLOC_55150 // MLOC_78630 // MLOC_64140 // MLOC_2752 // MLOC_42878 // MLOC_3857 // MLOC_29257 // MLOC_13885 // MLOC_69460 // MLOC_24730 // MLOC_4341 // MLOC_70835 // MLOC_34266 // MLOC_75428 // MLOC_4567
GO:0009651	P	response to salt stress	8	390	9	15179	2.9e-09	4.1e-08	// MLOC_57653 // MLOC_38479 // MLOC_13885 // MLOC_4341 // MLOC_9841 // MLOC_75428 // MLOC_13704 // MLOC_69030
GO:0006970	P	response to osmotic stress	8	390	9	15179	2.9e-09	4.1e-08	// MLOC_57653 // MLOC_38479 // MLOC_13885 // MLOC_4341 // MLOC_9841 // MLOC_75428 // MLOC_13704 // MLOC_69030
GO:0019219	P	regulation of nucleobase, nucleoside, nucleotide and nucleic acid metabolic process	20	390	140	15179	3.4e-09	4.7e-08	// MLOC_64906 // MLOC_15079 // MLOC_15115 // MLOC_11952 // MLOC_3653 // MLOC_11950 // MLOC_2310 // MLOC_17061 // MLOC_20442 // MLOC_23596 // MLOC_36749 // MLOC_77667 // MLOC_69830 // MLOC_36301 // MLOC_53280 // MLOC_60283 // MLOC_36634 // MLOC_13704 // MLOC_67256 // MLOC_57467
GO:0051171	P	regulation of nitrogen compound metabolic process	20	390	140	15179	3.4e-09	4.7e-08	// MLOC_64906 // MLOC_15079 // MLOC_15115 // MLOC_11952 // MLOC_3653 // MLOC_11950 // MLOC_2310 // MLOC_17061 // MLOC_20442 // MLOC_23596 // MLOC_36749 // MLOC_77667 // MLOC_69830 // MLOC_36301 // MLOC_53280 // MLOC_60283 // MLOC_36634 // MLOC_13704 // MLOC_67256 // MLOC_57467
GO:0009205	P	purine ribonucleoside triphosphate metabolic process	8	390	10	15179	5.1e-09	6.7e-08	// MLOC_57925 // MLOC_62631 // MLOC_67137 // MLOC_69930 // MLOC_3857 // MLOC_3539 // MLOC_12388 // MLOC_71112
GO:0009144	P	purine nucleoside triphosphate metabolic process	8	390	10	15179	5.1e-09	6.7e-08	// MLOC_57925 // MLOC_62631 // MLOC_67137 // MLOC_69930 // MLOC_3857 // MLOC_3539 // MLOC_12388 // MLOC_71112
GO:0016051	P	carbohydrate biosynthetic process	8	390	10	15179	5.1e-09	6.7e-08	// MLOC_38910 // MLOC_11950 // MLOC_4341 // MLOC_4115 // MLOC_80035 // MLOC_13885 // MLOC_19854 // MLOC_57200
GO:0034637	P	cellular carbohydrate biosynthetic process	8	390	10	15179	5.1e-09	6.7e-08	// MLOC_38910 // MLOC_11950 // MLOC_4341 // MLOC_4115 // MLOC_80035 // MLOC_13885 // MLOC_19854 // MLOC_57200
GO:0010468	P	regulation of gene expression	21	390	161	15179	5.9e-09	7.7e-08	// MLOC_64906 // MLOC_15079 // MLOC_15115 // MLOC_11952 // MLOC_3653 // MLOC_11950 // MLOC_58589 // MLOC_17061 // MLOC_61904 // MLOC_20442 // MLOC_23596 // MLOC_36749 // MLOC_77667 // MLOC_69830 // MLOC_36301 // MLOC_53280 // MLOC_60283 // MLOC_52096 // MLOC_36634 // MLOC_67256 // MLOC_57467
GO:0009308	P	amine metabolic process	14	390	63	15179	6.1e-09	7.8e-08	// MLOC_55150 // MLOC_37381 // MLOC_57452 // MLOC_74301 // MLOC_37219 // MLOC_69499 // MLOC_74532 // MLOC_5591 // MLOC_13885 // MLOC_15707 // MLOC_69460 // MLOC_63275 // MLOC_77915 // MLOC_13704
GO:0009199	P	ribonucleoside triphosphate metabolic process	8	390	12	15179	1.4e-08	1.8e-07	// MLOC_57925 // MLOC_62631 // MLOC_67137 // MLOC_69930 // MLOC_3857 // MLOC_3539 // MLOC_12388 // MLOC_71112
GO:0009908	P	flower development	10	390	27	15179	1.7e-08	2.1e-07	// MLOC_64906 // MLOC_52096 // MLOC_23596 // MLOC_3653 // MLOC_36749 // MLOC_53280 // MLOC_80690 // MLOC_44187 // MLOC_36634 // MLOC_67256
GO:0010556	P	regulation of macromolecule biosynthetic process	19	390	141	15179	2e-08	2.4e-07	// MLOC_15079 // MLOC_15115 // MLOC_11952 // MLOC_3653 // MLOC_11950 // MLOC_58589 // MLOC_17061 // MLOC_2310 // MLOC_20442 // MLOC_23596 // MLOC_36749 // MLOC_77667 // MLOC_69830 // MLOC_36301 // MLOC_53280 // MLOC_60283 // MLOC_36634 // MLOC_67256 // MLOC_57467
GO:0044106	P	cellular amine metabolic process	13	390	58	15179	2e-08	2.4e-07	// MLOC_55150 // MLOC_37381 // MLOC_57452 // MLOC_37219 // MLOC_69499 // MLOC_74532 // MLOC_5591 // MLOC_13885 // MLOC_15707 // MLOC_69460 // MLOC_63275 // MLOC_77915 // MLOC_13704
GO:0006520	P	cellular amino acid metabolic process	13	390	58	15179	2e-08	2.4e-07	// MLOC_55150 // MLOC_37381 // MLOC_57452 // MLOC_37219 // MLOC_69499 // MLOC_74532 // MLOC_5591 // MLOC_13885 // MLOC_15707 // MLOC_69460 // MLOC_63275 // MLOC_77915 // MLOC_13704
GO:0010038	P	response to metal ion	8	390	13	15179	2.2e-08	2.6e-07	// MLOC_4890 // MLOC_56994 // MLOC_67137 // MLOC_4341 // MLOC_13885 // MLOC_63275 // MLOC_63646 // MLOC_75428
GO:0009150	P	purine ribonucleotide metabolic process	8	390	13	15179	2.2e-08	2.6e-07	// MLOC_57925 // MLOC_62631 // MLOC_67137 // MLOC_69930 // MLOC_3857 // MLOC_3539 // MLOC_12388 // MLOC_71112
GO:0032774	P	RNA biosynthetic process	15	390	84	15179	2.3e-08	2.8e-07	// MLOC_15079 // MLOC_15115 // MLOC_11952 // MLOC_67256 // MLOC_11950 // MLOC_17061 // MLOC_20442 // MLOC_77667 // MLOC_69830 // MLOC_36301 // MLOC_53280 // MLOC_60283 // MLOC_59908 // MLOC_6851 // MLOC_57467
GO:0070271	P	protein complex biogenesis	7	390	8	15179	3.2e-08	3.7e-07	// MLOC_78630 // MLOC_55150 // MLOC_69930 // MLOC_69460 // MLOC_70835 // MLOC_4567 // MLOC_71112
GO:0043623	P	cellular protein complex assembly	7	390	8	15179	3.2e-08	3.7e-07	// MLOC_78630 // MLOC_55150 // MLOC_69930 // MLOC_69460 // MLOC_70835 // MLOC_4567 // MLOC_71112
GO:0006461	P	protein complex assembly	7	390	8	15179	3.2e-08	3.7e-07	// MLOC_78630 // MLOC_55150 // MLOC_69930 // MLOC_69460 // MLOC_70835 // MLOC_4567 // MLOC_71112
GO:0009698	P	phenylpropanoid metabolic process	8	390	15	15179	5.1e-08	5.8e-07	// MLOC_57430 // MLOC_54175 // MLOC_60542 // MLOC_59837 // MLOC_80571 // MLOC_75304 // MLOC_9841 // MLOC_71005
GO:0051186	P	cofactor metabolic process	11	390	42	15179	6.3e-08	7.1e-07	// MLOC_64140 // MLOC_57983 // MLOC_57452 // MLOC_75428 // MLOC_69805 // MLOC_69499 // MLOC_13885 // MLOC_69460 // MLOC_70835 // MLOC_36634 // MLOC_13704
GO:0016052	P	carbohydrate catabolic process	7	390	10	15179	9.2e-08	1e-06	// MLOC_13885 // MLOC_16049 // MLOC_69460 // MLOC_13880 // MLOC_4341 // MLOC_70835 // MLOC_75428
GO:0009266	P	response to temperature stimulus	7	390	10	15179	9.2e-08	1e-06	// MLOC_64906 // MLOC_19554 // MLOC_13104 // MLOC_33777 // MLOC_70835 // MLOC_75428 // MLOC_70817
GO:0044275	P	cellular carbohydrate catabolic process	7	390	10	15179	9.2e-08	1e-06	// MLOC_13885 // MLOC_16049 // MLOC_69460 // MLOC_13880 // MLOC_4341 // MLOC_70835 // MLOC_75428
GO:0032787	P	monocarboxylic acid metabolic process	14	390	81	15179	9.8e-08	1.1e-06	// MLOC_64140 // MLOC_57430 // MLOC_11950 // MLOC_61817 // MLOC_57452 // MLOC_69499 // MLOC_74532 // MLOC_64885 // MLOC_13885 // MLOC_4341 // MLOC_70835 // MLOC_9841 // MLOC_75428 // MLOC_71005
GO:0006163	P	purine nucleotide metabolic process	8	390	17	15179	1.1e-07	1.2e-06	// MLOC_57925 // MLOC_62631 // MLOC_67137 // MLOC_69930 // MLOC_3857 // MLOC_3539 // MLOC_12388 // MLOC_71112
GO:0033036	P	macromolecule localization	15	390	97	15179	1.3e-07	1.3e-06	// MLOC_5111 // MLOC_13704 // MLOC_64544 // MLOC_10482 // MLOC_54290 // MLOC_38318 // MLOC_22183 // MLOC_70989 // MLOC_13417 // MLOC_44190 // MLOC_70835 // MLOC_74532 // MLOC_16268 // MLOC_71112 // MLOC_34992
GO:0007242	P	intracellular signaling cascade	10	390	35	15179	1.3e-07	1.3e-06	// MLOC_4890 // MLOC_15115 // MLOC_5111 // MLOC_36301 // MLOC_74532 // MLOC_64488 // MLOC_21153 // MLOC_70835 // MLOC_60300 // MLOC_34992
GO:0046686	P	response to cadmium ion	7	390	11	15179	1.5e-07	1.5e-06	// MLOC_4890 // MLOC_67137 // MLOC_63275 // MLOC_13885 // MLOC_4341 // MLOC_63646 // MLOC_75428
GO:0006629	P	lipid metabolic process	21	390	201	15179	1.9e-07	2e-06	// MLOC_64140 // MLOC_57430 // MLOC_54290 // MLOC_11950 // MLOC_64885 // MLOC_63588 // MLOC_10873 // MLOC_69805 // MLOC_61817 // MLOC_54200 // MLOC_74532 // MLOC_5147 // MLOC_5223 // MLOC_50974 // MLOC_6476 // MLOC_18031 // MLOC_51139 // MLOC_9841 // MLOC_75428 // MLOC_13704 // MLOC_71005
GO:0042742	P	defense response to bacterium	6	390	6	15179	1.9e-07	2e-06	// MLOC_64906 // MLOC_78630 // MLOC_38910 // MLOC_70835 // MLOC_75428 // MLOC_70817
GO:0005996	P	monosaccharide metabolic process	7	390	12	15179	2.3e-07	2.3e-06	// MLOC_11950 // MLOC_39570 // MLOC_13885 // MLOC_69460 // MLOC_4341 // MLOC_70835 // MLOC_75428
GO:0040007	P	growth	8	390	20	15179	2.9e-07	2.9e-06	// MLOC_76682 // MLOC_61692 // MLOC_21153 // MLOC_77827 // MLOC_60300 // MLOC_36634 // MLOC_13704 // MLOC_71112
GO:0048589	P	developmental growth	6	390	7	15179	3.5e-07	3.5e-06	// MLOC_76682 // MLOC_61692 // MLOC_21153 // MLOC_77827 // MLOC_60300 // MLOC_36634
GO:0044271	P	cellular nitrogen compound biosynthetic process	11	390	53	15179	4.8e-07	4.8e-06	// MLOC_55150 // MLOC_37381 // MLOC_57452 // MLOC_69805 // MLOC_37219 // MLOC_69499 // MLOC_74532 // MLOC_13885 // MLOC_69460 // MLOC_75428 // MLOC_13704
GO:0009653	P	anatomical structure morphogenesis	9	390	32	15179	6.1e-07	6.1e-06	// MLOC_52096 // MLOC_11950 // MLOC_76682 // MLOC_61692 // MLOC_36749 // MLOC_21153 // MLOC_77827 // MLOC_60300 // MLOC_36634
GO:0006351	P	transcription, DNA-dependent	13	390	84	15179	8.7e-07	8.6e-06	// MLOC_15079 // MLOC_15115 // MLOC_11952 // MLOC_67256 // MLOC_11950 // MLOC_17061 // MLOC_20442 // MLOC_77667 // MLOC_69830 // MLOC_36301 // MLOC_53280 // MLOC_60283 // MLOC_59908
GO:0006732	P	coenzyme metabolic process	8	390	24	15179	9e-07	8.7e-06	// MLOC_64140 // MLOC_57452 // MLOC_69499 // MLOC_13885 // MLOC_69460 // MLOC_70835 // MLOC_36634 // MLOC_13704
GO:0044265	P	cellular macromolecule catabolic process	11	390	57	15179	9e-07	8.7e-06	// MLOC_5111 // MLOC_70835 // MLOC_13885 // MLOC_43689 // MLOC_81660 // MLOC_13880 // MLOC_4341 // MLOC_16049 // MLOC_75428 // MLOC_71112 // MLOC_69460
GO:0009605	P	response to external stimulus	12	390	71	15179	1e-06	9.6e-06	// MLOC_51867 // MLOC_4890 // MLOC_64906 // MLOC_5111 // MLOC_1956 // MLOC_74532 // MLOC_64939 // MLOC_62638 // MLOC_59837 // MLOC_4801 // MLOC_63646 // MLOC_9841
GO:0048869	P	cellular developmental process	8	390	25	15179	1.2e-06	1.1e-05	// MLOC_20118 // MLOC_76682 // MLOC_71601 // MLOC_61692 // MLOC_21153 // MLOC_4557 // MLOC_77827 // MLOC_60300
GO:0019748	P	secondary metabolic process	12	390	73	15179	1.3e-06	1.2e-05	// MLOC_57430 // MLOC_54175 // MLOC_69805 // MLOC_70835 // MLOC_60542 // MLOC_13885 // MLOC_69460 // MLOC_59837 // MLOC_80571 // MLOC_75304 // MLOC_9841 // MLOC_71005
GO:0044264	P	cellular polysaccharide metabolic process	6	390	10	15179	1.5e-06	1.4e-05	// MLOC_11950 // MLOC_61972 // MLOC_80035 // MLOC_13885 // MLOC_13880 // MLOC_57200
GO:0048316	P	seed development	6	390	10	15179	1.5e-06	1.4e-05	// MLOC_51867 // MLOC_11952 // MLOC_19554 // MLOC_63301 // MLOC_5591 // MLOC_58337
GO:0010154	P	fruit development	6	390	10	15179	1.5e-06	1.4e-05	// MLOC_51867 // MLOC_11952 // MLOC_19554 // MLOC_63301 // MLOC_5591 // MLOC_58337
GO:0044272	P	sulfur compound biosynthetic process	6	390	10	15179	1.5e-06	1.4e-05	// MLOC_37381 // MLOC_55150 // MLOC_74532 // MLOC_13885 // MLOC_69460 // MLOC_13704
GO:0005976	P	polysaccharide metabolic process	6	390	10	15179	1.5e-06	1.4e-05	// MLOC_11950 // MLOC_61972 // MLOC_80035 // MLOC_13885 // MLOC_13880 // MLOC_57200
GO:0006575	P	cellular amino acid derivative metabolic process	8	390	29	15179	2.9e-06	2.6e-05	// MLOC_57430 // MLOC_54175 // MLOC_60542 // MLOC_59837 // MLOC_80571 // MLOC_75304 // MLOC_9841 // MLOC_71005
GO:0008652	P	cellular amino acid biosynthetic process	8	390	29	15179	2.9e-06	2.6e-05	// MLOC_55150 // MLOC_37381 // MLOC_37219 // MLOC_69499 // MLOC_74532 // MLOC_13885 // MLOC_69460 // MLOC_13704
GO:0006355	P	regulation of transcription, DNA-dependent	12	390	80	15179	3.1e-06	2.7e-05	// MLOC_15079 // MLOC_15115 // MLOC_11952 // MLOC_67256 // MLOC_11950 // MLOC_17061 // MLOC_20442 // MLOC_77667 // MLOC_69830 // MLOC_36301 // MLOC_53280 // MLOC_60283
GO:0051252	P	regulation of RNA metabolic process	12	390	80	15179	3.1e-06	2.7e-05	// MLOC_15079 // MLOC_15115 // MLOC_11952 // MLOC_67256 // MLOC_11950 // MLOC_17061 // MLOC_20442 // MLOC_77667 // MLOC_69830 // MLOC_36301 // MLOC_53280 // MLOC_60283
GO:0006869	P	lipid transport	5	390	6	15179	3.9e-06	3.4e-05	// MLOC_44190 // MLOC_70989 // MLOC_64544 // MLOC_38318 // MLOC_16268
GO:0051641	P	cellular localization	11	390	69	15179	4.7e-06	4.1e-05	// MLOC_54290 // MLOC_10482 // MLOC_70835 // MLOC_74532 // MLOC_22183 // MLOC_55435 // MLOC_13417 // MLOC_80690 // MLOC_5029 // MLOC_52352 // MLOC_71112
GO:0051649	P	establishment of localization in cell	11	390	69	15179	4.7e-06	4.1e-05	// MLOC_54290 // MLOC_10482 // MLOC_70835 // MLOC_74532 // MLOC_22183 // MLOC_55435 // MLOC_13417 // MLOC_80690 // MLOC_5029 // MLOC_52352 // MLOC_71112
GO:0009056	P	catabolic process	23	390	293	15179	5e-06	4.3e-05	// MLOC_57925 // MLOC_54175 // MLOC_67137 // MLOC_3539 // MLOC_16049 // MLOC_75428 // MLOC_62631 // MLOC_5111 // MLOC_43689 // MLOC_69460 // MLOC_75304 // MLOC_71112 // MLOC_64140 // MLOC_74132 // MLOC_13880 // MLOC_61972 // MLOC_69930 // MLOC_70835 // MLOC_13885 // MLOC_15707 // MLOC_81660 // MLOC_12388 // MLOC_4341
GO:0006519	P	cellular amino acid and derivative metabolic process	21	390	251	15179	5.2e-06	4.4e-05	// MLOC_77915 // MLOC_57430 // MLOC_55150 // MLOC_37381 // MLOC_57452 // MLOC_80571 // MLOC_37219 // MLOC_69499 // MLOC_74532 // MLOC_5591 // MLOC_54175 // MLOC_13885 // MLOC_15707 // MLOC_69460 // MLOC_59837 // MLOC_63275 // MLOC_75304 // MLOC_9841 // MLOC_60542 // MLOC_13704 // MLOC_71005
GO:0000097	P	sulfur amino acid biosynthetic process	5	390	7	15179	6.6e-06	5.4e-05	// MLOC_55150 // MLOC_74532 // MLOC_13704 // MLOC_37381 // MLOC_69460
GO:0048878	P	chemical homeostasis	5	390	7	15179	6.6e-06	5.4e-05	// MLOC_38910 // MLOC_55683 // MLOC_69460 // MLOC_69030 // MLOC_56994
GO:0050801	P	ion homeostasis	5	390	7	15179	6.6e-06	5.4e-05	// MLOC_38910 // MLOC_55683 // MLOC_69460 // MLOC_69030 // MLOC_56994
GO:0060560	P	developmental growth involved in morphogenesis	5	390	7	15179	6.6e-06	5.4e-05	// MLOC_61692 // MLOC_77827 // MLOC_76682 // MLOC_21153 // MLOC_60300
GO:0009826	P	unidimensional cell growth	5	390	7	15179	6.6e-06	5.4e-05	// MLOC_61692 // MLOC_77827 // MLOC_76682 // MLOC_21153 // MLOC_60300
GO:0009309	P	amine biosynthetic process	8	390	33	15179	6.7e-06	5.5e-05	// MLOC_55150 // MLOC_37381 // MLOC_37219 // MLOC_69499 // MLOC_74532 // MLOC_13885 // MLOC_69460 // MLOC_13704
GO:0006979	P	response to oxidative stress	7	390	24	15179	9.2e-06	7.4e-05	// MLOC_1396 // MLOC_64966 // MLOC_54023 // MLOC_54129 // MLOC_16049 // MLOC_67164 // MLOC_49954
GO:0000902	P	cell morphogenesis	5	390	8	15179	1e-05	8.5e-05	// MLOC_61692 // MLOC_77827 // MLOC_76682 // MLOC_21153 // MLOC_60300
GO:0009790	P	embryonic development	9	390	48	15179	1.1e-05	8.8e-05	// MLOC_51867 // MLOC_11952 // MLOC_63301 // MLOC_5591 // MLOC_44187 // MLOC_54734 // MLOC_58337 // MLOC_60300 // MLOC_36634
GO:0009611	P	response to wounding	6	390	16	15179	1.3e-05	0.0001	// MLOC_62638 // MLOC_74532 // MLOC_64939 // MLOC_59837 // MLOC_4801 // MLOC_9841
GO:0006790	P	sulfur metabolic process	6	390	16	15179	1.3e-05	0.0001	// MLOC_37381 // MLOC_55150 // MLOC_74532 // MLOC_13885 // MLOC_69460 // MLOC_13704
GO:0009725	P	response to hormone stimulus	9	390	50	15179	1.5e-05	0.00012	// MLOC_4890 // MLOC_15115 // MLOC_61081 // MLOC_52134 // MLOC_55270 // MLOC_64488 // MLOC_21153 // MLOC_80571 // MLOC_60300
GO:0032989	P	cellular component morphogenesis	5	390	9	15179	1.6e-05	0.00012	// MLOC_61692 // MLOC_77827 // MLOC_76682 // MLOC_21153 // MLOC_60300
GO:0009069	P	serine family amino acid metabolic process	6	390	17	15179	1.7e-05	0.00013	// MLOC_55150 // MLOC_69499 // MLOC_74532 // MLOC_15707 // MLOC_69460 // MLOC_13704
GO:0046907	P	intracellular transport	9	390	52	15179	1.9e-05	0.00015	// MLOC_54290 // MLOC_10482 // MLOC_74532 // MLOC_22183 // MLOC_13417 // MLOC_70835 // MLOC_5029 // MLOC_52352 // MLOC_71112
GO:0009755	P	hormone-mediated signaling pathway	5	390	10	15179	2.3e-05	0.00017	// MLOC_64488 // MLOC_4890 // MLOC_15115 // MLOC_21153 // MLOC_60300
GO:0006073	P	cellular glucan metabolic process	5	390	10	15179	2.3e-05	0.00017	// MLOC_61972 // MLOC_13885 // MLOC_57200 // MLOC_13880 // MLOC_11950
GO:0046034	P	ATP metabolic process	5	390	10	15179	2.3e-05	0.00017	// MLOC_3857 // MLOC_57925 // MLOC_62631 // MLOC_12388 // MLOC_71112
GO:0000096	P	sulfur amino acid metabolic process	5	390	10	15179	2.3e-05	0.00017	// MLOC_55150 // MLOC_74532 // MLOC_13704 // MLOC_37381 // MLOC_69460
GO:0019320	P	hexose catabolic process	5	390	10	15179	2.3e-05	0.00017	// MLOC_70835 // MLOC_13885 // MLOC_75428 // MLOC_69460 // MLOC_4341
GO:0044042	P	glucan metabolic process	5	390	10	15179	2.3e-05	0.00017	// MLOC_61972 // MLOC_13885 // MLOC_57200 // MLOC_13880 // MLOC_11950
GO:0009793	P	embryonic development ending in seed dormancy	5	390	10	15179	2.3e-05	0.00017	// MLOC_51867 // MLOC_58337 // MLOC_63301 // MLOC_11952 // MLOC_5591
GO:0032870	P	cellular response to hormone stimulus	5	390	10	15179	2.3e-05	0.00017	// MLOC_64488 // MLOC_4890 // MLOC_15115 // MLOC_21153 // MLOC_60300
GO:0006006	P	glucose metabolic process	5	390	10	15179	2.3e-05	0.00017	// MLOC_70835 // MLOC_13885 // MLOC_75428 // MLOC_69460 // MLOC_4341
GO:0006007	P	glucose catabolic process	5	390	10	15179	2.3e-05	0.00017	// MLOC_70835 // MLOC_13885 // MLOC_75428 // MLOC_69460 // MLOC_4341
GO:0046365	P	monosaccharide catabolic process	5	390	10	15179	2.3e-05	0.00017	// MLOC_70835 // MLOC_13885 // MLOC_75428 // MLOC_69460 // MLOC_4341
GO:0051301	P	cell division	5	390	10	15179	2.3e-05	0.00017	// MLOC_53280 // MLOC_36634 // MLOC_11952 // MLOC_23596 // MLOC_67256
GO:0046164	P	alcohol catabolic process	5	390	10	15179	2.3e-05	0.00017	// MLOC_70835 // MLOC_13885 // MLOC_75428 // MLOC_69460 // MLOC_4341
GO:0042398	P	cellular amino acid derivative biosynthetic process	5	390	11	15179	3.3e-05	0.00024	// MLOC_9841 // MLOC_80571 // MLOC_57430 // MLOC_59837 // MLOC_71005
GO:0022900	P	electron transport chain	5	390	11	15179	3.3e-05	0.00024	// MLOC_70835 // MLOC_34266 // MLOC_78630 // MLOC_24730 // MLOC_2752
GO:0009165	P	nucleotide biosynthetic process	6	390	20	15179	3.6e-05	0.00025	// MLOC_75343 // MLOC_67256 // MLOC_36634 // MLOC_69499 // MLOC_3857 // MLOC_36623
GO:0019318	P	hexose metabolic process	5	390	12	15179	4.6e-05	0.00032	// MLOC_70835 // MLOC_13885 // MLOC_75428 // MLOC_69460 // MLOC_4341
GO:0044255	P	cellular lipid metabolic process	11	390	92	15179	5.4e-05	0.00037	// MLOC_64140 // MLOC_57430 // MLOC_54290 // MLOC_11950 // MLOC_61817 // MLOC_69805 // MLOC_74532 // MLOC_64885 // MLOC_9841 // MLOC_75428 // MLOC_71005
GO:0051188	P	cofactor biosynthetic process	6	390	22	15179	5.6e-05	0.00039	// MLOC_57983 // MLOC_57452 // MLOC_69805 // MLOC_69499 // MLOC_75428 // MLOC_13704
GO:0009719	P	response to endogenous stimulus	12	390	119	15179	0.00011	0.00077	// MLOC_4890 // MLOC_15115 // MLOC_61081 // MLOC_52134 // MLOC_55270 // MLOC_74532 // MLOC_64488 // MLOC_21153 // MLOC_80571 // MLOC_70835 // MLOC_60300 // MLOC_70817
GO:0016053	P	organic acid biosynthetic process	11	390	101	15179	0.00012	0.00078	// MLOC_55150 // MLOC_37381 // MLOC_61817 // MLOC_37219 // MLOC_69499 // MLOC_74532 // MLOC_64885 // MLOC_13885 // MLOC_69460 // MLOC_70835 // MLOC_13704
GO:0046394	P	carboxylic acid biosynthetic process	11	390	101	15179	0.00012	0.00078	// MLOC_55150 // MLOC_37381 // MLOC_61817 // MLOC_37219 // MLOC_69499 // MLOC_74532 // MLOC_64885 // MLOC_13885 // MLOC_69460 // MLOC_70835 // MLOC_13704
GO:0070727	P	cellular macromolecule localization	7	390	39	15179	0.00014	0.0009	// MLOC_54290 // MLOC_10482 // MLOC_74532 // MLOC_22183 // MLOC_13417 // MLOC_70835 // MLOC_71112
GO:0006886	P	intracellular protein transport	7	390	39	15179	0.00014	0.0009	// MLOC_54290 // MLOC_10482 // MLOC_74532 // MLOC_22183 // MLOC_13417 // MLOC_70835 // MLOC_71112
GO:0034613	P	cellular protein localization	7	390	39	15179	0.00014	0.0009	// MLOC_54290 // MLOC_10482 // MLOC_74532 // MLOC_22183 // MLOC_13417 // MLOC_70835 // MLOC_71112
GO:0008361	P	regulation of cell size	5	390	16	15179	0.00014	0.00091	// MLOC_61692 // MLOC_77827 // MLOC_76682 // MLOC_21153 // MLOC_60300
GO:0032535	P	regulation of cellular component size	5	390	16	15179	0.00014	0.00091	// MLOC_61692 // MLOC_77827 // MLOC_76682 // MLOC_21153 // MLOC_60300
GO:0016049	P	cell growth	5	390	16	15179	0.00014	0.00091	// MLOC_61692 // MLOC_77827 // MLOC_76682 // MLOC_21153 // MLOC_60300
GO:0090066	P	regulation of anatomical structure size	5	390	16	15179	0.00014	0.00091	// MLOC_61692 // MLOC_77827 // MLOC_76682 // MLOC_21153 // MLOC_60300
GO:0008610	P	lipid biosynthetic process	9	390	77	15179	0.0003	0.0019	// MLOC_11950 // MLOC_54290 // MLOC_61817 // MLOC_63588 // MLOC_10873 // MLOC_69805 // MLOC_74532 // MLOC_64885 // MLOC_75428
GO:0045449	P	regulation of transcription	12	390	140	15179	0.00045	0.0029	// MLOC_15079 // MLOC_15115 // MLOC_11952 // MLOC_67256 // MLOC_11950 // MLOC_17061 // MLOC_20442 // MLOC_77667 // MLOC_69830 // MLOC_36301 // MLOC_53280 // MLOC_60283
GO:0042592	P	homeostatic process	7	390	52	15179	0.00065	0.0042	// MLOC_38910 // MLOC_56994 // MLOC_30041 // MLOC_55683 // MLOC_69460 // MLOC_80690 // MLOC_69030
GO:0016311	P	dephosphorylation	5	390	27	15179	0.0011	0.0071	// MLOC_55150 // MLOC_51886 // MLOC_69460 // MLOC_78630 // MLOC_19854
GO:0016071	P	mRNA metabolic process	5	390	28	15179	0.0013	0.0081	// MLOC_10482 // MLOC_52096 // MLOC_43689 // MLOC_81660 // MLOC_55823
GO:0008104	P	protein localization	9	390	97	15179	0.0014	0.0086	// MLOC_5111 // MLOC_54290 // MLOC_10482 // MLOC_74532 // MLOC_22183 // MLOC_13417 // MLOC_70835 // MLOC_71112 // MLOC_34992
GO:0006457	P	protein folding	6	390	46	15179	0.0018	0.011	// MLOC_4890 // MLOC_12602 // MLOC_70500 // MLOC_13401 // MLOC_4341 // MLOC_62611
GO:0019725	P	cellular homeostasis	6	390	48	15179	0.0022	0.014	// MLOC_38910 // MLOC_56994 // MLOC_30041 // MLOC_69460 // MLOC_80690 // MLOC_69030
GO:0006811	P	ion transport	7	390	67	15179	0.0025	0.015	// MLOC_67247 // MLOC_56994 // MLOC_55683 // MLOC_69499 // MLOC_3857 // MLOC_69460 // MLOC_69030
GO:0006631	P	fatty acid metabolic process	7	390	71	15179	0.0034	0.021	// MLOC_64140 // MLOC_57430 // MLOC_61817 // MLOC_74532 // MLOC_64885 // MLOC_9841 // MLOC_71005
GO:0006812	P	cation transport	6	390	53	15179	0.0035	0.021	// MLOC_56994 // MLOC_69499 // MLOC_55683 // MLOC_3857 // MLOC_69460 // MLOC_69030
GO:0045184	P	establishment of protein localization	8	390	95	15179	0.0043	0.026	// MLOC_34992 // MLOC_54290 // MLOC_10482 // MLOC_74532 // MLOC_22183 // MLOC_13417 // MLOC_70835 // MLOC_71112
GO:0015031	P	protein transport	8	390	95	15179	0.0043	0.026	// MLOC_34992 // MLOC_54290 // MLOC_10482 // MLOC_74532 // MLOC_22183 // MLOC_13417 // MLOC_70835 // MLOC_71112
GO:0009057	P	macromolecule catabolic process	11	390	170	15179	0.006	0.036	// MLOC_5111 // MLOC_70835 // MLOC_13885 // MLOC_43689 // MLOC_81660 // MLOC_13880 // MLOC_4341 // MLOC_16049 // MLOC_75428 // MLOC_71112 // MLOC_69460
GO:0006412	P	translation	9	390	126	15179	0.0069	0.042	// MLOC_54290 // MLOC_58589 // MLOC_67137 // MLOC_57130 // MLOC_5591 // MLOC_29951 // MLOC_60028 // MLOC_36623 // MLOC_81866
GO:0007165	P	signal transduction	10	390	185	15179	0.025	0.15	// MLOC_4890 // MLOC_15115 // MLOC_5111 // MLOC_36301 // MLOC_74532 // MLOC_64488 // MLOC_21153 // MLOC_70835 // MLOC_60300 // MLOC_34992
GO:0006350	P	transcription	13	390	281	15179	0.035	0.21	// MLOC_15079 // MLOC_15115 // MLOC_11952 // MLOC_67256 // MLOC_11950 // MLOC_17061 // MLOC_20442 // MLOC_77667 // MLOC_69830 // MLOC_36301 // MLOC_53280 // MLOC_60283 // MLOC_59908
GO:0007154	P	cell communication	5	390	188	15179	0.53	1	// MLOC_51867 // MLOC_1956 // MLOC_15079 // MLOC_63646 // MLOC_13760
GO:0006508	P	proteolysis	5	390	158	15179	0.39	1	// MLOC_36883 // MLOC_64216 // MLOC_5111 // MLOC_71112 // MLOC_4341
GO:0005488	F	binding	233	390	3013	15179	1.8e-64	6.1e-62	// MLOC_57925 // MLOC_76007 // MLOC_50823 // MLOC_61829 // MLOC_38209 // MLOC_36301 // MLOC_63275 // MLOC_56703 // MLOC_9802 // MLOC_12637 // MLOC_10314 // MLOC_4801 // MLOC_60138 // MLOC_13683 // MLOC_10452 // MLOC_59908 // MLOC_15067 // MLOC_38910 // MLOC_54129 // MLOC_2752 // MLOC_14093 // MLOC_6215 // MLOC_70122 // MLOC_69030 // MLOC_71034 // MLOC_78265 // MLOC_75304 // MLOC_36623 // MLOC_619…
GO:0030554	F	adenyl nucleotide binding	56	390	62	15179	2.1e-58	1.8e-56	// MLOC_58630 // MLOC_57925 // MLOC_14052 // MLOC_3038 // MLOC_61829 // MLOC_23596 // MLOC_67256 // MLOC_36301 // MLOC_37219 // MLOC_27655 // MLOC_78783 // MLOC_21456 // MLOC_58539 // MLOC_10314 // MLOC_4801 // MLOC_13737 // MLOC_38181 // MLOC_4108 // MLOC_11254 // MLOC_58100 // MLOC_38910 // MLOC_62631 // MLOC_59786 // MLOC_14093 // MLOC_55574 // MLOC_319 // MLOC_13564 // MLOC_6922 // MLOC_70817…
GO:0001882	F	nucleoside binding	56	390	62	15179	2.1e-58	1.8e-56	// MLOC_58630 // MLOC_57925 // MLOC_14052 // MLOC_3038 // MLOC_61829 // MLOC_23596 // MLOC_67256 // MLOC_36301 // MLOC_37219 // MLOC_27655 // MLOC_78783 // MLOC_21456 // MLOC_58539 // MLOC_10314 // MLOC_4801 // MLOC_13737 // MLOC_38181 // MLOC_4108 // MLOC_11254 // MLOC_58100 // MLOC_38910 // MLOC_62631 // MLOC_59786 // MLOC_14093 // MLOC_55574 // MLOC_319 // MLOC_13564 // MLOC_6922 // MLOC_70817…
GO:0001883	F	purine nucleoside binding	56	390	62	15179	2.1e-58	1.8e-56	// MLOC_58630 // MLOC_57925 // MLOC_14052 // MLOC_3038 // MLOC_61829 // MLOC_23596 // MLOC_67256 // MLOC_36301 // MLOC_37219 // MLOC_27655 // MLOC_78783 // MLOC_21456 // MLOC_58539 // MLOC_10314 // MLOC_4801 // MLOC_13737 // MLOC_38181 // MLOC_4108 // MLOC_11254 // MLOC_58100 // MLOC_38910 // MLOC_62631 // MLOC_59786 // MLOC_14093 // MLOC_55574 // MLOC_319 // MLOC_13564 // MLOC_6922 // MLOC_70817…
GO:0017076	F	purine nucleotide binding	60	390	84	15179	2.7e-58	1.8e-56	// MLOC_58630 // MLOC_57925 // MLOC_14052 // MLOC_3038 // MLOC_61829 // MLOC_23596 // MLOC_13704 // MLOC_36301 // MLOC_67137 // MLOC_37219 // MLOC_27655 // MLOC_78783 // MLOC_3539 // MLOC_21456 // MLOC_58539 // MLOC_10314 // MLOC_4801 // MLOC_13737 // MLOC_38181 // MLOC_4108 // MLOC_11254 // MLOC_58100 // MLOC_38910 // MLOC_62631 // MLOC_67256 // MLOC_59786 // MLOC_14093 // MLOC_55574 // MLOC_319…
GO:0043167	F	ion binding	109	390	795	15179	1.1e-45	6.3e-44	// MLOC_57925 // MLOC_50823 // MLOC_61829 // MLOC_36301 // MLOC_12637 // MLOC_10314 // MLOC_4801 // MLOC_11254 // MLOC_38910 // MLOC_54129 // MLOC_14093 // MLOC_4557 // MLOC_75304 // MLOC_10816 // MLOC_38479 // MLOC_34992 // MLOC_78630 // MLOC_61817 // MLOC_14271 // MLOC_69930 // MLOC_63275 // MLOC_77915 // MLOC_57430 // MLOC_17061 // MLOC_1396 // MLOC_34173 // MLOC_67256 // MLOC_6697 // MLOC_292…
GO:0005515	F	protein binding	89	390	507	15179	2e-44	9.6e-43	// MLOC_9802 // MLOC_13683 // MLOC_6215 // MLOC_71034 // MLOC_72638 // MLOC_11818 // MLOC_61817 // MLOC_14271 // MLOC_64475 // MLOC_69830 // MLOC_23606 // MLOC_44187 // MLOC_58247 // MLOC_34955 // MLOC_17061 // MLOC_68437 // MLOC_60300 // MLOC_10482 // MLOC_73233 // MLOC_51936 // MLOC_63543 // MLOC_6447 // MLOC_67554 // MLOC_55435 // MLOC_19324 // MLOC_65532 // MLOC_58589 // MLOC_12602 // MLOC_27…
GO:0000166	F	nucleotide binding	70	390	445	15179	5.1e-32	2.1e-30	// MLOC_58630 // MLOC_57925 // MLOC_14052 // MLOC_3038 // MLOC_61829 // MLOC_23596 // MLOC_13704 // MLOC_38467 // MLOC_36301 // MLOC_67137 // MLOC_37219 // MLOC_27655 // MLOC_71601 // MLOC_3539 // MLOC_41230 // MLOC_21456 // MLOC_58539 // MLOC_10314 // MLOC_4801 // MLOC_13737 // MLOC_38181 // MLOC_4108 // MLOC_63387 // MLOC_58100 // MLOC_38910 // MLOC_62631 // MLOC_67256 // MLOC_28454 // MLOC_597…
GO:0003824	F	catalytic activity	180	390	3024	15179	1.6e-30	5.8e-29	// MLOC_57925 // MLOC_37602 // MLOC_44978 // MLOC_61829 // MLOC_38209 // MLOC_58713 // MLOC_36301 // MLOC_55095 // MLOC_74713 // MLOC_10314 // MLOC_4801 // MLOC_72547 // MLOC_59908 // MLOC_38910 // MLOC_54129 // MLOC_14774 // MLOC_2752 // MLOC_60542 // MLOC_70122 // MLOC_75304 // MLOC_69805 // MLOC_10816 // MLOC_71112 // MLOC_36883 // MLOC_38479 // MLOC_4890 // MLOC_78630 // MLOC_61817 // MLOC_76…
GO:0046983	F	protein dimerization activity	29	390	34	15179	4.6e-30	1.5e-28	// MLOC_76007 // MLOC_25856 // MLOC_59908 // MLOC_71846 // MLOC_73233 // MLOC_20791 // MLOC_64906 // MLOC_6447 // MLOC_23606 // MLOC_35155 // MLOC_71034 // MLOC_72638 // MLOC_19889 // MLOC_38052 // MLOC_23198 // MLOC_27789 // MLOC_72322 // MLOC_64939 // MLOC_12540 // MLOC_69830 // MLOC_40666 // MLOC_44187 // MLOC_34952 // MLOC_81367 // MLOC_34955 // MLOC_81642 // MLOC_7883 // MLOC_24214 // MLOC_6…
GO:0003676	F	nucleic acid binding	77	390	790	15179	5.9e-23	1.8e-21	// MLOC_37602 // MLOC_43537 // MLOC_21456 // MLOC_11952 // MLOC_23596 // MLOC_38209 // MLOC_72638 // MLOC_71846 // MLOC_10482 // MLOC_67137 // MLOC_10314 // MLOC_20442 // MLOC_25856 // MLOC_48264 // MLOC_64885 // MLOC_21038 // MLOC_12636 // MLOC_60283 // MLOC_14118 // MLOC_23606 // MLOC_20791 // MLOC_67256 // MLOC_33876 // MLOC_4108 // MLOC_15067 // MLOC_64906 // MLOC_78630 // MLOC_23198 // MLOC_…
GO:0003677	F	DNA binding	53	390	415	15179	1.6e-20	4.5e-19	// MLOC_37602 // MLOC_43537 // MLOC_21456 // MLOC_11952 // MLOC_23596 // MLOC_67256 // MLOC_71846 // MLOC_36301 // MLOC_61904 // MLOC_10314 // MLOC_25856 // MLOC_48264 // MLOC_21038 // MLOC_12636 // MLOC_14118 // MLOC_60283 // MLOC_20791 // MLOC_33876 // MLOC_15067 // MLOC_64906 // MLOC_38181 // MLOC_23606 // MLOC_35155 // MLOC_71034 // MLOC_72638 // MLOC_19889 // MLOC_38052 // MLOC_27789 // MLOC…
GO:0004553	F	hydrolase activity, hydrolyzing O-glycosyl compounds	14	390	18	15179	9.5e-15	2.5e-13	// MLOC_67531 // MLOC_66740 // MLOC_44777 // MLOC_61972 // MLOC_65036 // MLOC_39570 // MLOC_55414 // MLOC_60542 // MLOC_16049 // MLOC_13880 // MLOC_5029 // MLOC_37976 // MLOC_80672 // MLOC_64031
GO:0016798	F	hydrolase activity, acting on glycosyl bonds	14	390	19	15179	1.6e-14	3.9e-13	// MLOC_67531 // MLOC_66740 // MLOC_44777 // MLOC_61972 // MLOC_65036 // MLOC_39570 // MLOC_55414 // MLOC_60542 // MLOC_16049 // MLOC_13880 // MLOC_5029 // MLOC_37976 // MLOC_80672 // MLOC_64031
GO:0016491	F	oxidoreductase activity	37	390	296	15179	2.5e-14	5.7e-13	// MLOC_1396 // MLOC_34173 // MLOC_54175 // MLOC_38479 // MLOC_63588 // MLOC_6697 // MLOC_59902 // MLOC_54023 // MLOC_67845 // MLOC_9841 // MLOC_10218 // MLOC_49954 // MLOC_63387 // MLOC_69371 // MLOC_64966 // MLOC_54129 // MLOC_14774 // MLOC_2752 // MLOC_12768 // MLOC_24730 // MLOC_75304 // MLOC_34266 // MLOC_10816 // MLOC_64140 // MLOC_78716 // MLOC_78630 // MLOC_61817 // MLOC_61612 // MLOC_518…
GO:0016787	F	hydrolase activity	63	390	827	15179	5e-14	1.1e-12	// MLOC_64031 // MLOC_67531 // MLOC_21456 // MLOC_70521 // MLOC_23596 // MLOC_38209 // MLOC_44777 // MLOC_58713 // MLOC_36301 // MLOC_67137 // MLOC_10314 // MLOC_3539 // MLOC_64216 // MLOC_16049 // MLOC_19854 // MLOC_63646 // MLOC_72547 // MLOC_4108 // MLOC_69583 // MLOC_62631 // MLOC_67256 // MLOC_38181 // MLOC_57925 // MLOC_54200 // MLOC_37602 // MLOC_55414 // MLOC_60542 // MLOC_194 // MLOC_180…
GO:0016705	F	oxidoreductase activity, acting on paired donors, with incorporation or reduction of molecular oxygen	10	390	11	15179	2.4e-11	4.8e-10	// MLOC_65039 // MLOC_69371 // MLOC_12768 // MLOC_6697 // MLOC_59902 // MLOC_76036 // MLOC_78716 // MLOC_67845 // MLOC_14774 // MLOC_71005
GO:0017111	F	nucleoside-triphosphatase activity	22	390	138	15179	8.5e-11	1.6e-09	// MLOC_58630 // MLOC_57925 // MLOC_21456 // MLOC_23596 // MLOC_67256 // MLOC_36301 // MLOC_67137 // MLOC_3539 // MLOC_10314 // MLOC_38181 // MLOC_4108 // MLOC_62631 // MLOC_71112 // MLOC_10224 // MLOC_69930 // MLOC_68088 // MLOC_62603 // MLOC_70521 // MLOC_78783 // MLOC_3857 // MLOC_12388 // MLOC_36634
GO:0016818	F	hydrolase activity, acting on acid anhydrides, in phosphorus-containing anhydrides	22	390	141	15179	1.2e-10	2.1e-09	// MLOC_58630 // MLOC_57925 // MLOC_21456 // MLOC_23596 // MLOC_67256 // MLOC_36301 // MLOC_67137 // MLOC_3539 // MLOC_10314 // MLOC_38181 // MLOC_4108 // MLOC_62631 // MLOC_71112 // MLOC_10224 // MLOC_69930 // MLOC_68088 // MLOC_62603 // MLOC_70521 // MLOC_78783 // MLOC_3857 // MLOC_12388 // MLOC_36634
GO:0016462	F	pyrophosphatase activity	22	390	141	15179	1.2e-10	2.1e-09	// MLOC_58630 // MLOC_57925 // MLOC_21456 // MLOC_23596 // MLOC_67256 // MLOC_36301 // MLOC_67137 // MLOC_3539 // MLOC_10314 // MLOC_38181 // MLOC_4108 // MLOC_62631 // MLOC_71112 // MLOC_10224 // MLOC_69930 // MLOC_68088 // MLOC_62603 // MLOC_70521 // MLOC_78783 // MLOC_3857 // MLOC_12388 // MLOC_36634
GO:0016817	F	hydrolase activity, acting on acid anhydrides	22	390	142	15179	1.4e-10	2.2e-09	// MLOC_58630 // MLOC_57925 // MLOC_21456 // MLOC_23596 // MLOC_67256 // MLOC_36301 // MLOC_67137 // MLOC_3539 // MLOC_10314 // MLOC_38181 // MLOC_4108 // MLOC_62631 // MLOC_71112 // MLOC_10224 // MLOC_69930 // MLOC_68088 // MLOC_62603 // MLOC_70521 // MLOC_78783 // MLOC_3857 // MLOC_12388 // MLOC_36634
GO:0003682	F	chromatin binding	8	390	8	15179	1.6e-09	2.4e-08	// MLOC_43537 // MLOC_53626 // MLOC_52134 // MLOC_12636 // MLOC_21038 // MLOC_5226 // MLOC_59184 // MLOC_14118
GO:0016853	F	isomerase activity	9	390	20	15179	2.3e-08	3.3e-07	// MLOC_4890 // MLOC_57430 // MLOC_12602 // MLOC_70500 // MLOC_13885 // MLOC_80571 // MLOC_53028 // MLOC_38181 // MLOC_62611
GO:0046872	F	metal ion binding	46	390	750	15179	1e-07	1.5e-06	// MLOC_1396 // MLOC_34173 // MLOC_60138 // MLOC_54175 // MLOC_19854 // MLOC_6697 // MLOC_59902 // MLOC_54023 // MLOC_29257 // MLOC_66027 // MLOC_12637 // MLOC_74301 // MLOC_4801 // MLOC_49954 // MLOC_69371 // MLOC_64966 // MLOC_14774 // MLOC_61817 // MLOC_59786 // MLOC_55574 // MLOC_54129 // MLOC_4557 // MLOC_75304 // MLOC_34266 // MLOC_38479 // MLOC_78716 // MLOC_51405 // MLOC_78630 // MLOC_767…
GO:0022857	F	transmembrane transporter activity	15	390	99	15179	1.6e-07	2.2e-06	// MLOC_57925 // MLOC_6176 // MLOC_13104 // MLOC_61081 // MLOC_56994 // MLOC_63976 // MLOC_55683 // MLOC_3857 // MLOC_67216 // MLOC_12388 // MLOC_70835 // MLOC_13871 // MLOC_67247 // MLOC_9937 // MLOC_38951
GO:0043169	F	cation binding	46	390	795	15179	5.1e-07	6.6e-06	// MLOC_1396 // MLOC_34173 // MLOC_60138 // MLOC_54175 // MLOC_19854 // MLOC_6697 // MLOC_59902 // MLOC_54023 // MLOC_29257 // MLOC_66027 // MLOC_12637 // MLOC_74301 // MLOC_4801 // MLOC_49954 // MLOC_69371 // MLOC_64966 // MLOC_14774 // MLOC_61817 // MLOC_59786 // MLOC_55574 // MLOC_54129 // MLOC_4557 // MLOC_75304 // MLOC_34266 // MLOC_38479 // MLOC_78716 // MLOC_51405 // MLOC_78630 // MLOC_767…
GO:0016740	F	transferase activity	62	390	1239	15179	5.9e-07	7.3e-06	// MLOC_76007 // MLOC_14052 // MLOC_11952 // MLOC_72158 // MLOC_2849 // MLOC_58539 // MLOC_13564 // MLOC_61904 // MLOC_27655 // MLOC_74532 // MLOC_64885 // MLOC_74713 // MLOC_73233 // MLOC_21153 // MLOC_4801 // MLOC_61829 // MLOC_13737 // MLOC_65483 // MLOC_53307 // MLOC_57467 // MLOC_58100 // MLOC_38910 // MLOC_37381 // MLOC_55413 // MLOC_62543 // MLOC_74911 // MLOC_59786 // MLOC_55574 // MLOC_3…
GO:0016887	F	ATPase activity	12	390	74	15179	1.5e-06	1.8e-05	// MLOC_4108 // MLOC_57925 // MLOC_62631 // MLOC_23596 // MLOC_67256 // MLOC_36301 // MLOC_10224 // MLOC_3857 // MLOC_12388 // MLOC_36634 // MLOC_38181 // MLOC_71112
GO:0046906	F	tetrapyrrole binding	13	390	92	15179	2.2e-06	2.3e-05	// MLOC_1396 // MLOC_65039 // MLOC_69371 // MLOC_64966 // MLOC_54023 // MLOC_12768 // MLOC_6697 // MLOC_59902 // MLOC_54129 // MLOC_78716 // MLOC_14774 // MLOC_49954 // MLOC_71005
GO:0008094	F	DNA-dependent ATPase activity	5	390	5	15179	2.2e-06	2.3e-05	// MLOC_36301 // MLOC_10224 // MLOC_36634 // MLOC_23596 // MLOC_67256
GO:0020037	F	heme binding	13	390	92	15179	2.2e-06	2.3e-05	// MLOC_1396 // MLOC_65039 // MLOC_69371 // MLOC_64966 // MLOC_54023 // MLOC_12768 // MLOC_6697 // MLOC_59902 // MLOC_54129 // MLOC_78716 // MLOC_14774 // MLOC_49954 // MLOC_71005
GO:0003723	F	RNA binding	15	390	124	15179	2.1e-06	2.3e-05	// MLOC_75343 // MLOC_16939 // MLOC_55823 // MLOC_78630 // MLOC_58589 // MLOC_10482 // MLOC_67137 // MLOC_57130 // MLOC_560 // MLOC_64885 // MLOC_81660 // MLOC_28454 // MLOC_81866 // MLOC_53028 // MLOC_36623
GO:0016788	F	hydrolase activity, acting on ester bonds	14	390	110	15179	2.7e-06	2.8e-05	// MLOC_37602 // MLOC_69583 // MLOC_38209 // MLOC_19854 // MLOC_54200 // MLOC_5223 // MLOC_51886 // MLOC_50974 // MLOC_6476 // MLOC_81660 // MLOC_18031 // MLOC_51139 // MLOC_6488 // MLOC_63657
GO:0004497	F	monooxygenase activity	8	390	34	15179	8.1e-06	8e-05	// MLOC_65039 // MLOC_69371 // MLOC_12768 // MLOC_6697 // MLOC_59902 // MLOC_78716 // MLOC_14774 // MLOC_71005
GO:0022804	F	active transmembrane transporter activity	9	390	48	15179	1.1e-05	0.00011	// MLOC_57925 // MLOC_6176 // MLOC_56994 // MLOC_63976 // MLOC_55683 // MLOC_67216 // MLOC_12388 // MLOC_67247 // MLOC_38951
GO:0030246	F	carbohydrate binding	7	390	28	15179	2.2e-05	0.0002	// MLOC_76752 // MLOC_58100 // MLOC_61829 // MLOC_59786 // MLOC_51687 // MLOC_55574 // MLOC_38039
GO:0005506	F	iron ion binding	17	390	200	15179	3.4e-05	0.00031	// MLOC_1396 // MLOC_65039 // MLOC_69371 // MLOC_64966 // MLOC_54023 // MLOC_61817 // MLOC_12768 // MLOC_6697 // MLOC_59902 // MLOC_67845 // MLOC_78716 // MLOC_14774 // MLOC_71005 // MLOC_57983 // MLOC_34266 // MLOC_54129 // MLOC_49954
GO:0016209	F	antioxidant activity	6	390	20	15179	3.6e-05	0.00032	// MLOC_1396 // MLOC_38479 // MLOC_64966 // MLOC_54023 // MLOC_54129 // MLOC_49954
GO:0016741	F	transferase activity, transferring one-carbon groups	12	390	111	15179	6.1e-05	0.00051	// MLOC_76007 // MLOC_11952 // MLOC_72158 // MLOC_57691 // MLOC_61929 // MLOC_61904 // MLOC_69499 // MLOC_560 // MLOC_73233 // MLOC_6200 // MLOC_37381 // MLOC_52096
GO:0008168	F	methyltransferase activity	12	390	111	15179	6.1e-05	0.00051	// MLOC_76007 // MLOC_11952 // MLOC_72158 // MLOC_57691 // MLOC_61929 // MLOC_61904 // MLOC_69499 // MLOC_560 // MLOC_73233 // MLOC_6200 // MLOC_37381 // MLOC_52096
GO:0004386	F	helicase activity	8	390	47	15179	6.3e-05	0.00052	// MLOC_4108 // MLOC_21456 // MLOC_23596 // MLOC_67256 // MLOC_36301 // MLOC_10224 // MLOC_10314 // MLOC_36634
GO:0042623	F	ATPase activity, coupled	9	390	62	15179	6.7e-05	0.00054	// MLOC_4108 // MLOC_57925 // MLOC_23596 // MLOC_67256 // MLOC_36301 // MLOC_10224 // MLOC_12388 // MLOC_36634 // MLOC_71112
GO:0015297	F	antiporter activity	6	390	23	15179	6.9e-05	0.00055	// MLOC_6176 // MLOC_56994 // MLOC_63976 // MLOC_55683 // MLOC_67216 // MLOC_38951
GO:0016684	F	oxidoreductase activity, acting on peroxide as acceptor	5	390	15	15179	0.00011	0.00082	// MLOC_1396 // MLOC_54129 // MLOC_64966 // MLOC_54023 // MLOC_49954
GO:0004601	F	peroxidase activity	5	390	15	15179	0.00011	0.00082	// MLOC_1396 // MLOC_54129 // MLOC_64966 // MLOC_54023 // MLOC_49954
GO:0015291	F	secondary active transmembrane transporter activity	6	390	29	15179	0.00021	0.0015	// MLOC_6176 // MLOC_56994 // MLOC_63976 // MLOC_55683 // MLOC_67216 // MLOC_38951
GO:0048037	F	cofactor binding	11	390	116	15179	0.00035	0.0025	// MLOC_63387 // MLOC_61612 // MLOC_56703 // MLOC_57004 // MLOC_63275 // MLOC_2752 // MLOC_77915 // MLOC_69030 // MLOC_74301 // MLOC_10816 // MLOC_70051
GO:0016773	F	phosphotransferase activity, alcohol group as acceptor	22	390	369	15179	0.00036	0.0026	// MLOC_14052 // MLOC_61829 // MLOC_13564 // MLOC_27655 // MLOC_58539 // MLOC_4801 // MLOC_13737 // MLOC_58100 // MLOC_38910 // MLOC_59786 // MLOC_55574 // MLOC_319 // MLOC_6922 // MLOC_7148 // MLOC_34638 // MLOC_13760 // MLOC_80035 // MLOC_62543 // MLOC_13704 // MLOC_76752 // MLOC_64811 // MLOC_72662
GO:0016747	F	transferase activity, transferring acyl groups other than amino-acyl groups	7	390	50	15179	0.00053	0.0036	// MLOC_44978 // MLOC_10397 // MLOC_37854 // MLOC_74532 // MLOC_64885 // MLOC_21153 // MLOC_65483
[truncated: 82 more rows]

## Sheet: agrigo_73_gene_set
GO_acc	term_type	Term	queryitem	querytotal	%	bgitem	bgtotal	pvalue	FDR	Barley_homolog_IDs
[truncated: 81 more rows]

## Sheet: agrigo_51_gene_set
GO_acc	term_type	Term	queryitem	querytotal	%	bgitem	bgtotal	pvalue	FDR	Barley_homolog_IDs
[truncated: 76 more rows]

[truncated: 2 more sheets: agrigo_41_gene_set, agrigo_14gene_set]
