# Supplementary material for: De Novo Transcriptome Assembly and Analyses of Gene Expression during Photomorphogenesis in Diploid Wheat Triticum monococcum
Source: PLoS One. 2014 May 12;9(5):e96855. doi: 10.1371/journal.pone.0096855 (PMC4018402; doi:10.1371/journal.pone.0096855)
Supplement: Table S4 — A short list of transcripts mapped to known and novel genes along with their expression datasets from the DV92 and G3116 accession. (XLSX) [file pone.0096855.s013.xlsx]

## Sheet: Table-S4
Table S4: A short list of transcripts mapped to known and novel genes along with their expression datasets from the DV92 and G3116 accessions.
Worksheet name	Description
hy5	Hy5 homolog transcripts and their expression profile
lhcb	LHCB homolog transcripts and their expression profile
rbcs	RBCS homolog transcripts and their expression profile
aba	ABA hydrolase homolog transcripts and their expression profile
ygl138	YGL homolog transcripts and their expression profile
della	DELLA domain containing homolog transcripts and their expression profile
iaa	IAA transporter homolog transcripts and their expression profile
chl ab	Chlorophyll A/b binding domain containing homolog transcripts and their expression profile
mito_term_factor	Mitochondrial transcription termination factor domain containing homolog transcripts and their expression profile
rossmann	Rossmann fold domain containing homolog transcripts and their expression profile
LEA	Late embryogenesis protein domain containing homolog transcripts and their expression profile

## Sheet: hy5
DV92_ID	Orthologs	Barley_ID	Gramene_barley_description	Brachy_ID	RPKM	RPKM	RPKM	RPKM	RPKM	RPKM	Ave_Dark	Ave_Light	log2_Dark_RPKM	log2_Light_RPKM	Fold_Light/Dark	IS_DIFF_EDGER	DV92_InterPro_IDs	DV92_InterPro_Description	Barley_InterPro_IDs	Barley_InterPro_Description	p-value	q-value
TmoDV92v1_056470	#N/A	MLOC_37050		BRADI2G04577.2	43.34	31.83	29.65	167.47	57.64	48.88	34.94	91.33	5.12681	6.51302	2.61	1	IPR003593|IPR003439|IPR017940|IPR011527|IPR001140	AAA+ ATPase domain|ABC transporter-like|ABC transporter, integral membrane type 1|ABC transporter, transmembrane domain, type 1|ABC transporter, transmembrane domain	IPR003593	AAA+ ATPase domain	2.8825e-08	4.01019e-07
TmoDV92v1_056471	#N/A	MLOC_37050		BRADI2G04577.2	44.16	32.47	29.61	171.02	58.45	49.4	35.42	92.96	5.14649	6.53854	2.62	1	IPR003593|IPR003439|IPR017940|IPR011527|IPR001140	AAA+ ATPase domain|ABC transporter-like|ABC transporter, integral membrane type 1|ABC transporter, transmembrane domain, type 1|ABC transporter, transmembrane domain	IPR003593	AAA+ ATPase domain	2.22117e-08	3.14036e-07
TmoDV92v1_056472	#N/A	MLOC_37050		BRADI2G04577.2	44.62	33.26	30.53	182.99	60.43	51.09	36.13	98.17	5.17513	6.61721	2.72	1	IPR003593|IPR003439|IPR017940|IPR011527|IPR001140	AAA+ ATPase domain|ABC transporter-like|ABC transporter, integral membrane type 1|ABC transporter, transmembrane domain, type 1|ABC transporter, transmembrane domain	IPR003593	AAA+ ATPase domain	6.08302e-09	9.41626e-08
TmoDV92v1_056473	#N/A	MLOC_37050		BRADI2G04577.2	44.3	32.84	29.95	174.94	58.6	49.72	35.7	94.42	5.15785	6.56102	2.65	1	IPR003593|IPR003439|IPR017940|IPR011527|IPR001140	AAA+ ATPase domain|ABC transporter-like|ABC transporter, integral membrane type 1|ABC transporter, transmembrane domain, type 1|ABC transporter, transmembrane domain	IPR003593	AAA+ ATPase domain	1.50148e-08	2.17967e-07
TmoDV92v1_056474	#N/A	MLOC_37050		BRADI2G04577.2	42.79	31.95	29.34	173.84	57.81	48.93	34.69	93.53	5.11645	6.54736	2.7	1	IPR003593|IPR003439|IPR017940|IPR011527|IPR001140	AAA+ ATPase domain|ABC transporter-like|ABC transporter, integral membrane type 1|ABC transporter, transmembrane domain, type 1|ABC transporter, transmembrane domain	IPR003593	AAA+ ATPase domain	9.6063e-09	1.43983e-07
TmoDV92v1_056475	#N/A	MLOC_37050		BRADI2G04577.2	42.05	31.33	28.65	177.01	58.02	48.84	34.01	94.62	5.08789	6.56407	2.78	1	IPR003593|IPR003439|IPR017940|IPR011527|IPR001140	AAA+ ATPase domain|ABC transporter-like|ABC transporter, integral membrane type 1|ABC transporter, transmembrane domain, type 1|ABC transporter, transmembrane domain	IPR003593	AAA+ ATPase domain	3.07e-09	4.97316e-08
TmoDV92v1_056476	#N/A	MLOC_37050		BRADI2G04577.2	41.77	30.96	28.31	167.91	55.93	47.37	33.68	90.4	5.07382	6.49825	2.68	1	IPR004827	Basic-leucine zipper domain	IPR003593	AAA+ ATPase domain	1.39085e-08	2.02907e-07
TmoDV92v1_056477	#N/A	MLOC_52112		BRADI2G04590.1	56.2	33.14	30.95	82.85	39.92	33.4	40.1	52.05	5.32553	5.70183	1.3	0	IPR004827	Basic-leucine zipper domain	IPR004827	Basic-leucine zipper domain	0.193071	0.392138
TmoDV92v1_056478	#N/A	MLOC_52112		BRADI2G04590.1	24.26	21.57	24.72	21.17	19.74	14.8	23.52	18.57	4.55582	4.2149	0.79	0	#N/A	#N/A	IPR004827	Basic-leucine zipper domain	0.244085	0.463131
TmoDV92v1_056479	#N/A	MLOC_52112		BRADI2G04590.1	51.33	29.94	27.81	77.98	36.95	30.56	36.36	48.5	5.18428	5.59991	1.33	0	IPR004827	Basic-leucine zipper domain	IPR004827	Basic-leucine zipper domain	0.153724	0.33314
TmoDV92v1_056480	#N/A	MLOC_52112		BRADI2G04590.1	28.93	26.8	30.12	25.79	24.47	16.92	28.62	22.39	4.83895	4.48478	0.78	0	#N/A	#N/A	IPR004827	Basic-leucine zipper domain	0.179222	0.372808
TmoDV92v1_056481	#N/A	MLOC_52112		BRADI2G04590.1	29.17	27.02	30.05	26	23.89	17.06	28.75	22.32	4.84549	4.48027	0.78	0	#N/A	#N/A	IPR004827	Basic-leucine zipper domain	0.179222	0.372808
TmoDV92v1_056482	#N/A	MLOC_37050		BRADI2G04577.2	42.66	31.92	29.19	176.37	58.06	49.29	34.59	94.57	5.11228	6.56331	2.73	1	IPR003593|IPR003439|IPR017940|IPR011527|IPR001140	AAA+ ATPase domain|ABC transporter-like|ABC transporter, integral membrane type 1|ABC transporter, transmembrane domain, type 1|ABC transporter, transmembrane domain	IPR003593	AAA+ ATPase domain	6.37389e-09	9.82877e-08
TmoDV92v1_056483	#N/A	MLOC_52112		BRADI2G04590.1	52.26	30.93	28.71	77.81	37.2	31.47	37.3	48.83	5.2211	5.6097	1.31	0	#N/A	#N/A	IPR004827	Basic-leucine zipper domain	0.1708	0.359728
G3116_ID	Orthologs	Barley_ID	Gramene_barley_description	Brachy_ID	RPKM	RPKM	RPKM	RPKM	RPKM	RPKM	Ave_Dark	Ave_Light	Log_Ave_Dark	Log_Ave_Light	Fold_Light/Dark	IS_DIFF_EDGER	InterPro_IDs	InterPro_Description	Barley_InterPro_IDs	Barley_InterPro_Description	p-value	q-value
TmoG3116v1_039536	#N/A	MLOC_37050		BRADI2G04577.2	9.4206	14.3011	13.6316	37.0415	12.4137	41.2314	12.4511	30.2289	3.6382	4.91786	2.42781	1	IPR003593|IPR003439|IPR017940|IPR011527|IPR001140|IPR017871	AAA+ ATPase domain|ABC transporter-like|ABC transporter, integral membrane type 1|ABC transporter, transmembrane domain, type 1|ABC transporter, transmembrane domain|ABC transporter, conserved site	IPR003593	AAA+ ATPase domain	3.44911e-05	0.000141332
TmoG3116v1_039537	TmoDV92v1_056460	MLOC_37050		BRADI2G04577.2	9.34575	14.3274	13.7324	37.9368	12.6721	41.9339	12.4685	30.8476	3.64022	4.94709	2.47404	1	IPR003593|IPR003439|IPR017940|IPR011527|IPR001140|IPR017871	AAA+ ATPase domain|ABC transporter-like|ABC transporter, integral membrane type 1|ABC transporter, transmembrane domain, type 1|ABC transporter, transmembrane domain|ABC transporter, conserved site	IPR003593	AAA+ ATPase domain	2.60756e-05	0.00010923
TmoG3116v1_039538	#N/A	MLOC_37050		BRADI2G04577.2	9.48921	14.6691	14.0665	38.9601	12.877	43.4256	12.7416	31.7542	3.67147	4.98888	2.49217	1	IPR003593|IPR003439|IPR017940|IPR011527|IPR001140|IPR017871	AAA+ ATPase domain|ABC transporter-like|ABC transporter, integral membrane type 1|ABC transporter, transmembrane domain, type 1|ABC transporter, transmembrane domain|ABC transporter, conserved site	IPR003593	AAA+ ATPase domain	1.78445e-05	7.69699e-05
TmoG3116v1_039539	#N/A	MLOC_37050		BRADI2G04577.2	9.23971	14.1499	13.7513	37.1694	12.5919	41.0233	12.3803	30.2616	3.62998	4.91941	2.44433	1	IPR003593|IPR003439|IPR017940|IPR011527|IPR001140|IPR017871	AAA+ ATPase domain|ABC transporter-like|ABC transporter, integral membrane type 1|ABC transporter, transmembrane domain, type 1|ABC transporter, transmembrane domain|ABC transporter, conserved site	IPR003593	AAA+ ATPase domain	3.44911e-05	0.000141332
TmoG3116v1_039540	#N/A	MLOC_37050		BRADI2G04577.2	9.26466	14.0711	13.6126	36.8862	12.5028	40.4509	12.3161	29.9467	3.62248	4.90432	2.4315	1	IPR003593|IPR003439|IPR017940|IPR011527|IPR001140|IPR017871	AAA+ ATPase domain|ABC transporter-like|ABC transporter, integral membrane type 1|ABC transporter, transmembrane domain, type 1|ABC transporter, transmembrane domain|ABC transporter, conserved site	IPR003593	AAA+ ATPase domain	4.55386e-05	0.000182809
TmoG3116v1_039541	TmoDV92v1_056464	MLOC_37050		BRADI2G04577.2	9.35199	14.4719	13.6568	37.2973	12.7969	41.613	12.4936	30.5691	3.64311	4.934	2.44679	1	IPR003593|IPR003439|IPR017940|IPR011527|IPR001140|IPR017871	AAA+ ATPase domain|ABC transporter-like|ABC transporter, integral membrane type 1|ABC transporter, transmembrane domain, type 1|ABC transporter, transmembrane domain|ABC transporter, conserved site	IPR003593	AAA+ ATPase domain	2.60756e-05	0.00010923
TmoG3116v1_039542	TmoDV92v1_056462	MLOC_37050		BRADI2G04577.2	9.3707	14.4259	13.9404	37.9277	12.886	42.2201	12.579	31.0113	3.65295	4.95472	2.46532	1	IPR003593|IPR003439|IPR017940|IPR001140|IPR017871	AAA+ ATPase domain|ABC transporter-like|ABC transporter, integral membrane type 1|ABC transporter, transmembrane domain|ABC transporter, conserved site	IPR003593	AAA+ ATPase domain	3.11282e-05	0.000128549
TmoG3116v1_039543	TmoDV92v1_056453	MLOC_37050		BRADI2G04577.2	9.48298	14.5048	13.89	37.9368	12.877	42.567	12.6259	31.127	3.65832	4.96009	2.46532	1	IPR003593|IPR003439|IPR017940|IPR001140|IPR017871	AAA+ ATPase domain|ABC transporter-like|ABC transporter, integral membrane type 1|ABC transporter, transmembrane domain|ABC transporter, conserved site	IPR003593	AAA+ ATPase domain	3.11282e-05	0.000128549
TmoG3116v1_039544	TmoDV92v1_056458	MLOC_37050		BRADI2G04577.2	9.40189	14.5442	13.8585	37.7907	12.7612	42.3328	12.6015	30.9616	3.65553	4.95241	2.45697	1	IPR003593|IPR003439|IPR017940|IPR001140|IPR017871	AAA+ ATPase domain|ABC transporter-like|ABC transporter, integral membrane type 1|ABC transporter, transmembrane domain|ABC transporter, conserved site	IPR003593	AAA+ ATPase domain	3.11282e-05	0.000128549
TmoG3116v1_039545	TmoDV92v1_056454	MLOC_37050		BRADI2G04577.2	9.36446	14.2748	13.5055	36.5025	12.6899	41.561	12.3816	30.2511	3.63012	4.91892	2.44324	1	IPR003593|IPR003439|IPR017940|IPR001140|IPR017871	AAA+ ATPase domain|ABC transporter-like|ABC transporter, integral membrane type 1|ABC transporter, transmembrane domain|ABC transporter, conserved site	IPR003593	AAA+ ATPase domain	3.44911e-05	0.000141332
TmoG3116v1_039546	#N/A	MLOC_37050		BRADI2G04577.2	9.36311	14.41	13.825	38.2496	12.6582	42.6495	12.5327	31.1858	3.64763	4.96282	2.48835	1	IPR003593|IPR003439|IPR017940|IPR001140|IPR017871	AAA+ ATPase domain|ABC transporter-like|ABC transporter, integral membrane type 1|ABC transporter, transmembrane domain|ABC transporter, conserved site	IPR003593	AAA+ ATPase domain	1.9678e-05	8.42627e-05

## Sheet: lhcb
DV92_ID	Orthologs	Barley_ID	Gramene_barley_description	Brachy_ID	RPKM	RPKM	RPKM	RPKM	RPKM	RPKM	Ave_Dark	Ave_Light	log2_Dark_RPKM	log2_Light_RPKM	Fold_Light/Dark	IS_DIFF_EDGER	DV92_InterPro_IDs	DV92_InterPro_Description	Barley_InterPro_IDs	Barley_InterPro_Description	p-value	q-value
TmoDV92v1_004567	#N/A	MLOC_67012		BRADI2G16290.1	1	1	1	1	2.23	2.28	1	1.84	0	0.879706	1.84	0	IPR023329	Chlorophyll a/b binding protein domain	IPR022796	Chlorophyll A-B binding protein	0.730671	0.927042
TmoDV92v1_005715	#N/A	MLOC_945	Chlorophyll a-b binding protein 2, chloroplastic	BRADI4G07380.1	1.46	1	1	16.57	17.26	13.62	1.15	15.82	0.201634	3.98368	13.73	1	IPR001344|IPR023329	Chlorophyll A-B binding protein, plant|Chlorophyll a/b binding protein domain	IPR023329	Chlorophyll a/b binding protein domain	4.49863e-09	7.11489e-08
TmoDV92v1_008856	TmoG3116v1_004945	MLOC_81109	LHCB1	BRADI4G07380.1	1.77	1.39	1.35	25.54	35.84	21.48	1.51	27.62	0.594549	4.78764	18.35	1	IPR022796|IPR001344|IPR023329	Chlorophyll A-B binding protein|Chlorophyll A-B binding protein, plant|Chlorophyll a/b binding protein domain	IPR023329	Chlorophyll a/b binding protein domain	3.91531e-15	1.27705e-13
TmoDV92v1_120013	#N/A	MLOC_67012		BRADI4G37210.1	30.6	8.65	13.63	386.2	476.25	287.03	17.63	383.16	4.13996	8.5818	21.74	1	#N/A	#N/A	IPR022796	Chlorophyll A-B binding protein	2.59619e-67	3.13908e-63
TmoDV92v1_120035	#N/A	MLOC_945	Chlorophyll a-b binding protein 2, chloroplastic	BRADI2G16290.1	16.99	6.17	6.87	276.86	382.76	240.26	10.01	299.96	3.32337	8.22863	29.96	1	#N/A	#N/A	IPR023329	Chlorophyll a/b binding protein domain	2.41226e-68	4.36688e-64
TmoDV92v1_120038	TmoG3116v1_005273	MLOC_67012		BRADI4G37210.1	14.08	4.48	6.68	151.84	202.92	126.54	8.41	160.43	3.07211	7.3258	19.07	1	#N/A	#N/A	IPR022796	Chlorophyll A-B binding protein	2.69489e-46	2.52591e-43
TmoDV92v1_120081	#N/A	MLOC_945	Chlorophyll a-b binding protein 2, chloroplastic	BRADI2G16290.1	9.91	7.93	7.29	247.3	352.69	220.16	8.38	273.38	3.06695	8.09476	32.64	1	#N/A	#N/A	IPR023329	Chlorophyll a/b binding protein domain	1.79439e-67	2.41069e-63
TmoDV92v1_120127	#N/A	MLOC_945	Chlorophyll a-b binding protein 2, chloroplastic	BRADI2G16290.1	2.44	1.73	1.66	28.94	29.06	18.42	1.94	25.47	0.956057	4.67073	13.12	1	#N/A	#N/A	IPR023329	Chlorophyll a/b binding protein domain	3.01562e-13	8.05259e-12
G3116_ID	Orthologs	Barley_ID	Gramene_barley_description	Brachy_ID	RPKM	RPKM	RPKM	RPKM	RPKM	RPKM	Ave_Dark	Ave_Light	Log_Ave_Dark	Log_Ave_Light	Fold_Light/Dark	IS_DIFF_EDGER	InterPro_IDs	InterPro_Description	Barley_InterPro_IDs	Barley_InterPro_Description	p-value	q-value
TmoG3116v1_004766	#N/A	MLOC_58758		BRADI4G07380.1	1	1.22271	1.42722	29.3815	40.0531	30.9784	1.21665	33.471	0.282909	5.06484	27.5109	1	IPR022796|IPR001344|IPR023329	Chlorophyll A-B binding protein|Chlorophyll A-B binding protein, plant|Chlorophyll a/b binding protein domain	IPR022796	Chlorophyll A-B binding protein	6.86652e-22	1.48731e-20
TmoG3116v1_004800	TmoDV92v1_005746	MLOC_57061		BRADI4G21170.1	3.03235	5.70143	4.76522	30.2285	47.2399	32.7383	4.49967	36.7356	2.16982	5.19911	8.16406	1	#N/A	#N/A	IPR023329	Chlorophyll A-B binding protein	2.06032e-16	2.91183e-15
TmoG3116v1_004801	#N/A	MLOC_72290		BRADI2G16290.1	1.63509	2.48878	2.25147	13.3718	21.979	14.5322	2.12511	16.6277	1.08754	4.05551	7.82437	1	#N/A	#N/A	IPR022796	Chlorophyll A-B binding protein	2.96219e-08	1.90237e-07
TmoG3116v1_004802	#N/A	MLOC_72290		BRADI2G16290.1	6.33061	3.62777	6.33733	9.76277	17.2305	10.1568	5.4319	12.3833	2.44146	3.63033	2.27974	1	IPR001344|IPR023329	Chlorophyll A-B binding protein, plant|Chlorophyll a/b binding protein domain	IPR022796	Chlorophyll A-B binding protein	0.0169905	0.0373788
TmoG3116v1_004803	TmoDV92v1_005747	MLOC_58758		BRADI4G07380.1	1.13399	1.28235	1.54162	62.4291	125.987	68.441	1.31932	85.6191	0.399793	6.41986	64.8965	1	IPR001344|IPR023329	Chlorophyll A-B binding protein, plant|Chlorophyll a/b binding protein domain	IPR022796	Chlorophyll A-B binding protein	5.92033e-53	1.06902e-50
TmoG3116v1_004945	TmoDV92v1_008856	MLOC_81109	LHCB1	BRADI1G12130.1	3.8848	9.4089	13.6324	379.309	516.79	389.661	8.97538	428.587	3.16597	8.74344	47.7514	1	IPR022796|IPR001344|IPR023329	Chlorophyll A-B binding protein|Chlorophyll A-B binding protein, plant|Chlorophyll a/b binding protein domain	IPR023329	Chlorophyll A-B binding protein	4.70189e-138	5.93245e-134
TmoG3116v1_004946	#N/A	MLOC_81109	LHCB1	BRADI2G16290.1	1	1	1	1	1	1	1	1	0	0	1	0	#N/A	#N/A	IPR023329	Chlorophyll A-B binding protein	1	0.855625
TmoG3116v1_004947	#N/A	MLOC_81109	LHCB1	BRADI2G16290.1	3.03557	6.93899	9.38626	246.514	338.521	255.501	6.45361	280.179	2.69011	8.1302	43.4143	1	IPR022796|IPR001344|IPR023329	Chlorophyll A-B binding protein|Chlorophyll A-B binding protein, plant|Chlorophyll a/b binding protein domain	IPR023329	Chlorophyll A-B binding protein	1.19386e-108	4.63479e-105
TmoG3116v1_004953	TmoDV92v1_120082	MLOC_72290		BRADI1G12130.1	1.14544	1.45969	1.44091	79.1789	60.8327	50.7444	1.34868	63.5853	0.431547	5.99062	47.1464	1	#N/A	#N/A	IPR022796	Chlorophyll A-B binding protein	7.94628e-41	6.67284e-39
TmoG3116v1_004954	#N/A	MLOC_72290		BRADI4G07380.1	1.16479	1.52086	1.49958	89.5818	68.7943	57.3636	1.39508	71.9132	0.480343	6.16818	51.5479	1	#N/A	#N/A	IPR022796	Chlorophyll A-B binding protein	1.71819e-44	1.87695e-42
TmoG3116v1_005274	#N/A	MLOC_18354		BRADI4G31257.1	1	1	1	1	1	1	1	1	0	0	1	0	#N/A	#N/A	IPR022796	Chlorophyll A-B binding protein	1	0.855625
TmoG3116v1_097614	#N/A	MLOC_81109	LHCB1	BRADI3G42620.1	1	1	1	1	1	1	1	1	0	0	1	0	#N/A	#N/A	IPR023329	Chlorophyll A-B binding protein	1	0.855625
TmoG3116v1_097615	#N/A	MLOC_69498		BRADI3G42620.1	1.37153	2.69621	3.12749	77.3657	75.2998	71.0802	2.39841	74.5819	1.26208	6.22075	31.0964	1	IPR022796|IPR001344|IPR023329	Chlorophyll A-B binding protein|Chlorophyll A-B binding protein, plant|Chlorophyll a/b binding protein domain	IPR022796	Chlorophyll A-B binding protein	1.43184e-42	1.35324e-40
TmoG3116v1_117166	#N/A	MLOC_17002	Chlorophyll a-b binding protein of LHCII type III, chloroplastic	BRADI4G37210.1	1	1	1	1	1	1	1	1	0	0	1	0	IPR001344|IPR023329	Chlorophyll A-B binding protein, plant|Chlorophyll a/b binding protein domain	IPR023329	Chlorophyll A-B binding protein	1	0.855625
TmoG3116v1_117169	#N/A	MLOC_58758		BRADI4G37210.1	27.432	57.1249	68.8033	693.697	746.559	477.908	51.1201	639.388	5.67582	9.32055	12.5076	1	#N/A	#N/A	IPR022796	Chlorophyll A-B binding protein	4.51032e-106	1.68615e-102
TmoG3116v1_117184	#N/A	MLOC_58758		BRADI4G07380.1	1	1	1	1	1	1	1	1	0	0	1	0	#N/A	#N/A	IPR022796	Chlorophyll A-B binding protein	1	0.855625

## Sheet: rbcs
DV92_ID	Orthologs	Barley_ID	Gramene_barley_description	Brachy_ID	RPKM	RPKM	RPKM	RPKM	RPKM	RPKM	Ave_Dark	Ave_Light	log2_Dark_RPKM	log2_Light_RPKM	Fold_Light/Dark	IS_DIFF_EDGER	DV92_InterPro_IDs	DV92_InterPro_Description	Barley_InterPro_IDs	Barley_InterPro_Description	p-value	q-value
TmoDV92v1_007521	#N/A	MLOC_64679	Ribulose bisphosphate carboxylase small chain, chloroplastic	BRADI4G08800.1	3.61	3.64	1	2.54	2.46	4.01	2.75	3	1.45943	1.58496	1.09	0	#N/A	#N/A	IPR024681	Ribulose bisphosphate carboxylase, small chain	1	1
TmoDV92v1_007527	#N/A	MLOC_44795	Ribulose bisphosphate carboxylase small chain	BRADI5G06660.1	74.32	41.94	78.62	11.39	8.1	14.95	64.96	11.48	6.02148	3.52105	0.18	0	IPR018073|IPR020381|IPR000010	Proteinase inhibitor I25, cystatin, conserved site|Proteinase inhibitor I25, cystatin, conserved region|Proteinase inhibitor I25, cystatin	0	0	1	1
TmoDV92v1_007562	TmoG3116v1_099740	MLOC_71683		BRADI1G42730.1	7.33	7.79	7.86	13.67	14.79	13.83	7.66	14.09	2.93734	3.8166	1.84	0	IPR013069|IPR020683|IPR011333|IPR000210|IPR002110	BTB/POZ|Ankyrin repeat-containing domain|BTB/POZ fold|BTB/POZ-like|Ankyrin repeat	IPR000210	BTB/POZ-like	0.0745428	0.193209
TmoDV92v1_007563	TmoG3116v1_039555	MLOC_64679	Ribulose bisphosphate carboxylase small chain, chloroplastic	BRADI3G26391.2	121.32	40.19	66.38	216.24	293.16	260.88	75.96	256.76	6.24717	8.00428	3.38	1	IPR000894|IPR024681	Ribulose bisphosphate carboxylase small chain, domain|Ribulose bisphosphate carboxylase, small chain	IPR024681	Ribulose bisphosphate carboxylase, small chain	4.9434e-16	1.78912e-14
TmoDV92v1_007564	#N/A	MLOC_64679	Ribulose bisphosphate carboxylase small chain, chloroplastic	BRADI4G08500.1	1.4	1	1	1.47	1.45	1	1.13	1.31	0.176323	0.389567	1.15	0	#N/A	#N/A	IPR024681	Ribulose bisphosphate carboxylase, small chain	1	1
TmoDV92v1_007565	TmoG3116v1_085916	MLOC_79723		BRADI4G13830.1	48.77	27.42	47.7	48.81	39.79	38.38	41.3	42.33	5.36807	5.40361	1.02	0	IPR014014|IPR011545|IPR014001	RNA helicase, DEAD-box type, Q motif|DNA/RNA helicase, DEAD/DEAH box type, N-terminal|Helicase, superfamily 1/2, ATP-binding domain	IPR014001	Helicase, superfamily 1/2, ATP-binding domain	1	1
TmoDV92v1_007677	#N/A	MLOC_75889		BRADI1G76880.1	75	63.67	86.11	116.56	142.96	134.64	74.93	131.39	6.22747	7.03771	1.75	1	#N/A	#N/A	IPR012334	Pectin lyase fold	0.000575712	0.00331176
TmoDV92v1_007678	#N/A	MLOC_75889		BRADI1G76880.1	101.3	66.65	93.5	115.18	191.37	178.6	87.15	161.72	6.44543	7.33735	1.86	1	#N/A	#N/A	IPR012334	Pectin lyase fold	8.6617e-05	0.000619005
TmoDV92v1_007679	#N/A	MLOC_75889		BRADI1G76880.1	100.41	64.87	91.21	114.98	189.32	177.14	85.49	160.48	6.41768	7.32625	1.88	1	#N/A	#N/A	IPR012334	Pectin lyase fold	6.23943e-05	0.000461925
TmoDV92v1_007680	#N/A	MLOC_75889		BRADI1G76880.1	102.13	67.21	94.23	116.09	192.92	180.05	87.86	163.02	6.45713	7.34891	1.86	1	#N/A	#N/A	IPR012334	Pectin lyase fold	8.28727e-05	0.000594284
TmoDV92v1_009697	#N/A	MLOC_64679	Ribulose bisphosphate carboxylase small chain, chloroplastic	BRADI4G08500.1	1	1	1.38	1	1.47	1	1.13	1.16	0.176323	0.214125	1.02	0	#N/A	#N/A	IPR024681	Ribulose bisphosphate carboxylase, small chain	1	1
TmoDV92v1_009700	#N/A	MLOC_64679	Ribulose bisphosphate carboxylase small chain, chloroplastic	BRADI4G08500.1	27.25	28.76	29.9	61.89	59.1	54.6	28.64	58.53	4.83996	5.8711	2.04	1	#N/A	#N/A	IPR024681	Ribulose bisphosphate carboxylase, small chain	0.00022037	0.00141526
TmoDV92v1_009701	TmoG3116v1_037228	#N/A		#N/A	71.66	72.91	81.51	164.7	154.4	145.51	75.36	154.87	6.23573	7.27491	2.06	1	#N/A	#N/A	#N/A	#N/A	0.000681248	0.00383761
TmoDV92v1_009704	#N/A	MLOC_21811	Ribulose bisphosphate carboxylase small chain	BRADI5G04080.1	6.43	4.82	5.58	17.07	16.07	14.34	5.61	15.82	2.488	3.98368	2.82	1	IPR011031	Multihaem cytochrome	IPR024681	Ribulose bisphosphate carboxylase, small chain	0.000914786	0.00497292
TmoDV92v1_009705	#N/A	MLOC_21811	Ribulose bisphosphate carboxylase small chain	BRADI5G04080.1	4.28	2.16	2.96	12.79	12.28	10.69	3.14	11.92	1.65076	3.57531	3.8	1	IPR011031	Multihaem cytochrome	IPR024681	Ribulose bisphosphate carboxylase, small chain	0.000681248	0.00383761
TmoDV92v1_009706	#N/A	MLOC_21811	Ribulose bisphosphate carboxylase small chain	BRADI4G08500.1	17.31	11.4	20.2	160.19	160.41	136.5	16.3	152.37	4.0268	7.25144	9.35	1	#N/A	#N/A	IPR024681	Ribulose bisphosphate carboxylase, small chain	2.00062e-33	4.24494e-31
TmoDV92v1_009750	#N/A	MLOC_21811	Ribulose bisphosphate carboxylase small chain	BRADI5G04080.1	1.48	1	1	4.97	4.22	1	1.16	3.4	0.214125	1.76553	2.93	0	#N/A	#N/A	IPR024681	Ribulose bisphosphate carboxylase, small chain	0.191103	0.388435
TmoDV92v1_009753	TmoG3116v1_037235	MLOC_21811	Ribulose bisphosphate carboxylase small chain	BRADI3G26384.1	7.13	2.91	4.89	24.89	20.98	22.23	4.98	22.7	2.31615	4.50462	4.56	1	#N/A	#N/A	IPR024681	Ribulose bisphosphate carboxylase, small chain	2.69958e-07	3.22221e-06
TmoDV92v1_009769	#N/A	MLOC_63736		BRADI1G05950.1	35.89	25.73	26.78	29.61	31.69	32.02	29.47	31.11	4.88118	4.95931	1.06	0	#N/A	#N/A	0	0	1	1
TmoDV92v1_009770	#N/A	MLOC_63736		BRADI1G05950.1	43.09	30.82	32.1	35.55	37.97	38.31	35.34	37.28	5.14323	5.22033	1.05	0	#N/A	#N/A	0	0	1	1
TmoDV92v1_009771	#N/A	MLOC_63736		BRADI1G05950.1	43.82	31.34	32.64	36.3	38.81	38.96	35.93	38.02	5.16712	5.24869	1.06	0	#N/A	#N/A	0	0	0.960706	1
TmoDV92v1_009785	#N/A	MLOC_64679	Ribulose bisphosphate carboxylase small chain, chloroplastic	BRADI4G08500.1	3.45	1.62	4.66	24.12	29.39	25.07	3.24	26.19	1.69599	4.71094	8.08	1	#N/A	#N/A	IPR024681	Ribulose bisphosphate carboxylase, small chain	3.71209e-11	7.77737e-10
TmoDV92v1_009786	TmoG3116v1_037241	MLOC_21811	Ribulose bisphosphate carboxylase small chain	BRADI3G26391.1	4.79	1.96	7.09	39.55	49.14	40.96	4.61	43.22	2.20477	5.43363	9.36	1	#N/A	#N/A	IPR024681	Ribulose bisphosphate carboxylase, small chain	5.3443e-17	2.14595e-15
TmoDV92v1_009817	#N/A	MLOC_64679	Ribulose bisphosphate carboxylase small chain, chloroplastic	BRADI4G08500.1	4.01	1	1.69	1.89	1	1	2.23	1.3	1.15704	0.378512	0.58	0	#N/A	#N/A	IPR024681	Ribulose bisphosphate carboxylase, small chain	0.557255	0.791986
TmoDV92v1_089196	TmoG3116v1_037237	MLOC_64679	Ribulose bisphosphate carboxylase small chain, chloroplastic	BRADI4G08800.1	19.37	13.81	16.99	62.95	72.72	66.08	16.72	67.25	4.0635	6.07146	4.02	1	#N/A	#N/A	IPR024681	Ribulose bisphosphate carboxylase, small chain	2.79902e-12	6.73095e-11
TmoDV92v1_119970	#N/A	MLOC_44795	Ribulose bisphosphate carboxylase small chain	BRADI3G26391.2	1	1	1	1	1	1	1	1	0	0	1	0	#N/A	#N/A	0	0	1	1
TmoDV92v1_119971	TmoG3116v1_039424	#N/A		#N/A	116.25	55.14	57.17	620.62	659.47	640.27	76.19	640.12	6.25153	9.3222	8.4	1	#N/A	#N/A	#N/A	#N/A	2.25613e-46	2.16501e-43
TmoDV92v1_119972	#N/A	#N/A		#N/A	34.02	16.06	17.18	244.68	245	248.63	22.42	246.11	4.48671	7.94316	10.98	1	#N/A	#N/A	#N/A	#N/A	9.8834e-44	6.60227e-41
TmoDV92v1_119973	#N/A	#N/A		#N/A	10.13	3.31	4.14	64.84	51.9	63.55	5.86	60.1	2.5509	5.90929	10.26	1	#N/A	#N/A	#N/A	#N/A	9.42137e-22	6.27284e-20
TmoDV92v1_119974	#N/A	#N/A		#N/A	100.24	31.56	33.45	756.35	789.92	742.37	55.09	762.88	5.78372	9.57531	13.85	1	#N/A	#N/A	#N/A	#N/A	3.88257e-65	3.12963e-61
TmoDV92v1_119975	#N/A	MLOC_64679	Ribulose bisphosphate carboxylase small chain, chloroplastic	BRADI3G26391.2	1	1	1	1.62	1	1	1	1.21	0	0.275007	1.21	0	IPR000894	Ribulose bisphosphate carboxylase small chain, domain	IPR024681	Ribulose bisphosphate carboxylase, small chain	1	1
TmoDV92v1_120004	#N/A	MLOC_64679	Ribulose bisphosphate carboxylase small chain, chloroplastic	BRADI4G08500.1	1.64	1	1	2.51	1.71	1.74	1.21	1.99	0.275007	0.992768	1.64	0	#N/A	#N/A	IPR024681	Ribulose bisphosphate carboxylase, small chain	0.758502	0.941782
TmoDV92v1_120005	#N/A	MLOC_64679	Ribulose bisphosphate carboxylase small chain, chloroplastic	BRADI4G08500.1	796.14	910.32	1336	2834.96	3282.01	2276.9	1014.15	2797.96	9.98606	11.4502	2.76	1	#N/A	#N/A	IPR024681	Ribulose bisphosphate carboxylase, small chain	3.87646e-14	1.13461e-12
TmoDV92v1_120006	#N/A	MLOC_64679	Ribulose bisphosphate carboxylase small chain, chloroplastic	BRADI4G08800.1	1	1	1	1	1	1	1	1	0	0	1	0	#N/A	#N/A	IPR024681	Ribulose bisphosphate carboxylase, small chain	1	1
G3116_ID	Orthologs	Barley_ID	Gramene_barley_description	Brachy_ID	RPKM	RPKM	RPKM	RPKM	RPKM	RPKM	Ave_Dark	Ave_Light	Log_Ave_Dark	Log_Ave_Light	Fold_Light/Dark	IS_DIFF_EDGER	InterPro_IDs	InterPro_Description	Barley_InterPro_IDs	Barley_InterPro_Description	p-value	q-value
TmoG3116v1_037224	#N/A	MLOC_21811	Ribulose bisphosphate carboxylase small chain	BRADI4G08500.1	1	1	1	1	1	1	1	1	0	0	1	0	IPR024680	Ribulose-1,5-bisphosphate carboxylase small subunit, N-terminal	IPR024681	Ribulose bisphosphate carboxylase, small chain	1	0.855625
TmoG3116v1_037225	#N/A	MLOC_21811	Ribulose bisphosphate carboxylase small chain	BRADI5G04080.1	1	1	1	1	1	1	1	1	0	0	1	0	IPR024680|IPR024681	Ribulose-1,5-bisphosphate carboxylase small subunit, N-terminal|Ribulose bisphosphate carboxylase, small chain	IPR024681	Ribulose bisphosphate carboxylase, small chain	1	0.855625
TmoG3116v1_037226	#N/A	MLOC_21811	Ribulose bisphosphate carboxylase small chain	BRADI4G08500.1	1	1	1	1	1	1	1	1	0	0	1	0	#N/A	#N/A	IPR024681	Ribulose bisphosphate carboxylase, small chain	1	0.855625
TmoG3116v1_037227	#N/A	MLOC_21811	Ribulose bisphosphate carboxylase small chain	BRADI4G08500.1	1	1	1	1	1	1	1	1	0	0	1	0	#N/A	#N/A	IPR024681	Ribulose bisphosphate carboxylase, small chain	1	0.855625
TmoG3116v1_037228	TmoDV92v1_009701	MLOC_64679	Ribulose bisphosphate carboxylase small chain, chloroplastic	BRADI5G04080.1	8.56814	10.5684	8.73282	14.4252	18.2973	15.147	9.28978	15.9565	3.21564	3.99607	1.71764	0	IPR000894	Ribulose bisphosphate carboxylase small chain, domain	IPR024681	Ribulose bisphosphate carboxylase, small chain	0.0496883	0.0933324
TmoG3116v1_037231	#N/A	MLOC_21811	Ribulose bisphosphate carboxylase small chain	BRADI5G04080.1	1	1	1	1	1	1.11716	1	1.03905	0	0.055269	1.03905	0	#N/A	#N/A	IPR024681	Ribulose bisphosphate carboxylase, small chain	1	0.855625
TmoG3116v1_037233	#N/A	MLOC_21811	Ribulose bisphosphate carboxylase small chain	BRADI5G04080.1	1.33498	2.27055	2.42175	28.28	25.7869	26.989	2.00909	27.0186	1.00655	4.75588	13.4482	1	#N/A	#N/A	IPR024681	Ribulose bisphosphate carboxylase, small chain	8.02165e-16	1.08493e-14
TmoG3116v1_037234	#N/A	MLOC_21811	Ribulose bisphosphate carboxylase small chain	BRADI5G04080.1	1	1	1	1	1	1	1	1	0	0	1	0	#N/A	#N/A	IPR024681	Ribulose bisphosphate carboxylase, small chain	1	0.855625
TmoG3116v1_037235	TmoDV92v1_009753	MLOC_21811	Ribulose bisphosphate carboxylase small chain	BRADI5G04080.1	1.85937	2.50903	1.67544	6.87402	7.13792	5.38112	2.01461	6.46435	1.0105	2.69251	3.20873	1	#N/A	#N/A	IPR024681	Ribulose bisphosphate carboxylase, small chain	0.0167923	0.0370049
TmoG3116v1_037237	TmoDV92v1_089196	MLOC_21811	Ribulose bisphosphate carboxylase small chain	BRADI3G26391.1	10.3374	16.1129	14.675	42.2274	52.9993	54.7173	13.7084	49.9814	3.77699	5.64332	3.64603	1	#N/A	#N/A	IPR024681	Ribulose bisphosphate carboxylase, small chain	7.61255e-12	7.17987e-11
TmoG3116v1_037238	#N/A	MLOC_21811	Ribulose bisphosphate carboxylase small chain	BRADI3G26391.1	7.49304	14.7713	12.3646	48.8002	48.9515	53.2194	11.543	50.3237	3.52894	5.65317	4.35969	1	#N/A	#N/A	IPR024681	Ribulose bisphosphate carboxylase, small chain	7.13131e-14	8.12341e-13
TmoG3116v1_037239	#N/A	MLOC_21811	Ribulose bisphosphate carboxylase small chain	BRADI3G26391.1	9.94622	15.4597	14.047	36.8857	46.0182	48.2102	13.151	43.7047	3.7171	5.44972	3.32331	1	#N/A	#N/A	IPR024681	Ribulose bisphosphate carboxylase, small chain	8.48098e-10	6.4661e-09
TmoG3116v1_037240	TmoDV92v1_009752	MLOC_21811	Ribulose bisphosphate carboxylase small chain	BRADI3G26391.1	10.8316	18.9078	15.6502	63.91	63.187	63.9616	15.1299	63.6862	3.91933	5.99291	4.2093	1	#N/A	#N/A	IPR024681	Ribulose bisphosphate carboxylase, small chain	8.42527e-16	1.13693e-14
TmoG3116v1_037241	TmoDV92v1_009786	MLOC_21811	Ribulose bisphosphate carboxylase small chain	BRADI3G26391.1	3.76211	6.64204	6.01277	34.3559	33.7724	36.112	5.47231	34.7468	2.45215	5.11881	6.34957	1	#N/A	#N/A	IPR024681	Ribulose bisphosphate carboxylase, small chain	6.90221e-14	7.87399e-13
TmoG3116v1_037242	TmoDV92v1_009756	MLOC_21811	Ribulose bisphosphate carboxylase small chain	BRADI3G26391.1	4.60993	7.62064	6.62955	28.808	32.7039	36.8777	6.28671	32.7965	2.6523	5.03547	5.21681	1	#N/A	#N/A	IPR024681	Ribulose bisphosphate carboxylase, small chain	6.99186e-12	6.61858e-11
TmoG3116v1_037243	#N/A	MLOC_21811	Ribulose bisphosphate carboxylase small chain	BRADI3G26391.1	4.43899	7.15109	6.09158	11.8941	14.2522	15.4556	5.89389	13.8673	2.55922	3.79362	2.35283	1	#N/A	#N/A	IPR024681	Ribulose bisphosphate carboxylase, small chain	0.00579548	0.0146231
TmoG3116v1_037244	#N/A	MLOC_21811	Ribulose bisphosphate carboxylase small chain	BRADI3G26391.1	3.67318	5.96452	5.25804	18.4534	22.4227	24.7493	4.96525	21.8751	2.31187	4.45122	4.40564	1	#N/A	#N/A	IPR024681	Ribulose bisphosphate carboxylase, small chain	9.43125e-08	5.70517e-07
TmoG3116v1_039424	TmoDV92v1_119971	#N/A		#N/A	1.47839	1.86403	1.69061	12.2111	15.6434	13.1625	1.67768	13.6723	0.746464	3.77319	8.14957	1	#N/A	#N/A	#N/A	#N/A	2.07859e-07	1.20144e-06
TmoG3116v1_039431	#N/A	MLOC_64679	Ribulose bisphosphate carboxylase small chain, chloroplastic	BRADI4G08800.1	1	1	1	1	1	1	1	1	0	0	1	0	#N/A	#N/A	IPR024681	Ribulose bisphosphate carboxylase, small chain	1	0.855625
TmoG3116v1_039432	#N/A	MLOC_64679	Ribulose bisphosphate carboxylase small chain, chloroplastic	BRADI4G08800.1	1.29043	1.56827	1.41927	8.2317	10.305	8.55701	1.42599	9.03123	0.511967	3.17492	6.3333	1	#N/A	#N/A	IPR024681	Ribulose bisphosphate carboxylase, small chain	5.19027e-05	0.00020637
TmoG3116v1_039433	#N/A	MLOC_64679	Ribulose bisphosphate carboxylase small chain, chloroplastic	BRADI4G08800.1	1	1	1	1	1	1	1	1	0	0	1	0	#N/A	#N/A	IPR024681	Ribulose bisphosphate carboxylase, small chain	1	0.855625
TmoG3116v1_039434	#N/A	MLOC_64679	Ribulose bisphosphate carboxylase small chain, chloroplastic	BRADI4G08800.1	1	1	1	1	1	1	1	1	0	0	1	0	IPR000894	Ribulose bisphosphate carboxylase small chain, domain	IPR024681	Ribulose bisphosphate carboxylase, small chain	1	0.855625
TmoG3116v1_039435	#N/A	MLOC_33400		BRADI4G08800.1	1.1329	2.26022	1.94013	17.9844	27.0567	21.2341	1.77775	22.0917	0.830053	4.46544	12.4268	1	IPR000894	Ribulose bisphosphate carboxylase small chain, domain	0	0	1.91989e-12	1.91226e-11
TmoG3116v1_039436	#N/A	MLOC_44795	Ribulose bisphosphate carboxylase small chain	BRADI4G08800.1	1	1	1	1	1	1	1	1	0	0	1	0	IPR000894	Ribulose bisphosphate carboxylase small chain, domain	0	0	1	0.855625
TmoG3116v1_039437	#N/A	MLOC_44795	Ribulose bisphosphate carboxylase small chain	BRADI4G08800.1	1.026	1.16434	1.1839	3.74164	4.04518	4.10857	1.12475	3.96513	0.169599	1.98737	3.52536	0	IPR000894	Ribulose bisphosphate carboxylase small chain, domain	0	0	0.0374983	0.0736462
TmoG3116v1_039438	#N/A	MLOC_44795	Ribulose bisphosphate carboxylase small chain	BRADI4G08500.1	1	1	1	1	1	1	1	1	0	0	1	0	#N/A	#N/A	0	0	1	0.855625
TmoG3116v1_039439	#N/A	#N/A		#N/A	1	1.12553	1	2.22161	2.1914	1.49698	1.04184	1.97	0.0591395	0.978194	1.89088	0	#N/A	#N/A	#N/A	#N/A	0.51121	0.591277
TmoG3116v1_039440	#N/A	#N/A		#N/A	1.07377	1.07772	1.07455	1.86439	2.05376	1.71797	1.07535	1.87871	0.1048	0.909739	1.74707	0	#N/A	#N/A	#N/A	#N/A	0.51121	0.591277
TmoG3116v1_039442	#N/A	MLOC_64679	Ribulose bisphosphate carboxylase small chain, chloroplastic	BRADI4G08800.1	1	1	1	1	1	1	1	1	0	0	1	0	#N/A	#N/A	IPR024681	Ribulose bisphosphate carboxylase, small chain	1	0.855625
TmoG3116v1_039443	#N/A	#N/A		#N/A	1.54284	2.38896	1.86202	16.3339	21.161	17.3888	1.93127	18.2946	0.94955	4.19335	9.47283	1	#N/A	#N/A	#N/A	#N/A	5.83359e-10	4.53118e-09
TmoG3116v1_039444	#N/A	MLOC_64679	Ribulose bisphosphate carboxylase small chain, chloroplastic	BRADI4G08800.1	1.32991	1.78208	1.50008	9.63758	12.3104	10.1167	1.53736	10.6883	0.620452	3.41795	6.95236	1	#N/A	#N/A	IPR024681	Ribulose bisphosphate carboxylase, small chain	1.32988e-05	5.8564e-05
TmoG3116v1_077600	#N/A	MLOC_64679	Ribulose bisphosphate carboxylase small chain, chloroplastic	BRADI3G26391.2	1	1	1	1	1	1	1	1	0	0	1	0	#N/A	#N/A	IPR024681	Ribulose bisphosphate carboxylase, small chain	1	0.855625
TmoG3116v1_117343	#N/A	MLOC_21811	Ribulose bisphosphate carboxylase small chain	BRADI5G04080.1	1	1	1	1	1	1	1	1	0	0	1	0	#N/A	#N/A	IPR024681	Ribulose bisphosphate carboxylase, small chain	1	0.855625

## Sheet: aba
DV92_ID	Orthologs	Barley_ID	Gramene_barley_description	Brachy_ID	RPKM	RPKM	RPKM	RPKM	RPKM	RPKM	Ave_Dark	Ave_Light	log2_Dark_RPKM	log2_Light_RPKM	Fold_Light/Dark	IS_DIFF_EDGER	DV92_InterPro_IDs	DV92_InterPro_Description	Barley_InterPro_IDs	Barley_InterPro_Description	p-value	q-value
TmoDV92v1_067298	#N/A	MLOC_4786		BRADI3G52660.1	11.95	10.75	17.09	16.4	17.65	15.46	13.26	16.5	3.72901	4.04439	1.24	0	IPR001128|IPR017972|IPR002401	Cytochrome P450|Cytochrome P450, conserved site|Cytochrome P450, E-class, group I	IPR002401	Cytochrome P450, E-class, group I	0.58335	0.815764
TmoDV92v1_067299	#N/A	MLOC_4786		BRADI3G52660.1	11.77	10.02	16.5	15.8	16.84	15.14	12.76	15.93	3.67356	3.99367	1.25	0	IPR001128|IPR002403	Cytochrome P450|Cytochrome P450, E-class, group IV	IPR002401	Cytochrome P450, E-class, group I	0.513166	0.75811
TmoDV92v1_067300	TmoG3116v1_007200	MLOC_4786		BRADI3G52660.1	12.37	10.45	16.56	16.62	18.78	14.63	13.12	16.67	3.7137	4.05918	1.27	0	IPR001128|IPR017972|IPR002401	Cytochrome P450|Cytochrome P450, conserved site|Cytochrome P450, E-class, group I	IPR002401	Cytochrome P450, E-class, group I	0.464403	0.711178
TmoDV92v1_067301	TmoG3116v1_007201	MLOC_4786		BRADI3G52660.1	12.12	9.5	15.8	15.82	17.67	14.24	12.47	15.91	3.64039	3.99186	1.28	0	IPR001128|IPR002403	Cytochrome P450|Cytochrome P450, E-class, group IV	IPR002401	Cytochrome P450, E-class, group I	0.451464	0.697669
TmoDV92v1_115060	#N/A	MLOC_69371		BRADI3G38150.1	1.56	1.94	1.26	6.79	2.86	5.71	1.58	5.12	0.659925	2.35614	3.24	0	IPR001128|IPR017972|IPR002401	Cytochrome P450|Cytochrome P450, conserved site|Cytochrome P450, E-class, group I	IPR001128	Cytochrome P450	0.0491917	0.139899
TmoDV92v1_115061	TmoG3116v1_107509	MLOC_69371		BRADI3G38150.1	1.5	1.85	1.54	6.54	2.78	5.85	1.63	5.06	0.704872	2.33914	3.1	0	IPR001128|IPR017972|IPR002401	Cytochrome P450|Cytochrome P450, conserved site|Cytochrome P450, E-class, group I	IPR001128	Cytochrome P450	0.0491917	0.139899
G3116_ID	Orthologs	Barley_ID	Gramene_barley_description	Brachy_ID	RPKM	RPKM	RPKM	RPKM	RPKM	RPKM	Ave_Dark	Ave_Light	Log_Ave_Dark	Log_Ave_Light	Fold_Light/Dark	IS_DIFF_EDGER	InterPro_IDs	InterPro_Description	Barley_InterPro_IDs	Barley_InterPro_Description	p-value	q-value
TmoG3116v1_007198	#N/A	MLOC_4786		BRADI3G52660.1	11.5865	14.4098	12.1247	31.8131	27.9273	23.4562	12.707	27.7322	3.66755	4.79349	2.18244	1	IPR001128|IPR002401|IPR017972	Cytochrome P450|Cytochrome P450, E-class, group I|Cytochrome P450, conserved site	IPR002401	Cytochrome P450, E-class, group I	0.000447823	0.00147416
TmoG3116v1_007199	#N/A	MLOC_4786		BRADI3G52660.1	10.9365	13.6333	11.4534	29.8092	25.9539	21.8245	12.0078	25.8625	3.58589	4.69279	2.15382	1	IPR001128|IPR002403	Cytochrome P450|Cytochrome P450, E-class, group IV	IPR002401	Cytochrome P450, E-class, group I	0.000959199	0.00293863
TmoG3116v1_007200	TmoDV92v1_067300	MLOC_4786		BRADI3G52660.1	9.38177	12.0626	9.87601	29.298	25.9634	21.7179	10.4401	25.6598	3.38407	4.68144	2.4578	1	IPR001128|IPR002401|IPR017972	Cytochrome P450|Cytochrome P450, E-class, group I|Cytochrome P450, conserved site	IPR002401	Cytochrome P450, E-class, group I	0.000115926	0.000431248
TmoG3116v1_007201	TmoDV92v1_067301	MLOC_4786		BRADI3G52660.1	8.69012	11.2246	9.16055	26.9911	23.6707	19.8269	9.69175	23.4963	3.27676	4.55436	2.42436	1	IPR001128|IPR002403	Cytochrome P450|Cytochrome P450, E-class, group IV	IPR002401	Cytochrome P450, E-class, group I	0.000348532	0.00117493
TmoG3116v1_107509	TmoDV92v1_115061	MLOC_69371		BRADI3G38150.1	2.28046	1.7195	1.38818	2.81296	6.48727	5.42112	1.79605	4.90712	0.844826	2.29488	2.73218	0	IPR001128|IPR017972|IPR002401	Cytochrome P450|Cytochrome P450, conserved site|Cytochrome P450, E-class, group I	IPR001128	Cytochrome P450	0.121601	0.195519

## Sheet: ygl138
DV92_ID	Orthologs	Barley_ID	Gramene_barley_description	Brachy_ID	RPKM	RPKM	RPKM	RPKM	RPKM	RPKM	Ave_Dark	Ave_Light	log2_Dark_RPKM	log2_Light_RPKM	Fold_Light/Dark	IS_DIFF_EDGER	DV92_InterPro_IDs	DV92_InterPro_Description	Barley_InterPro_IDs	Barley_InterPro_Description	p-value	q-value
TmoDV92v1_038871	#N/A	MLOC_62509		BRADI4G25490.1	75.45	38.51	73.3	102.01	105.56	104.4	62.42	103.99	5.96394	6.7003	1.67	1	IPR013822|IPR004780|IPR000897	Signal recognition particle, SRP54 subunit, helical bundle|Signal recognition particle protein Ffh|Signal recognition particle, SRP54 subunit, GTPase domain	IPR000897	Signal recognition particle, SRP54 subunit, GTPase	0.00223697	0.0108803
TmoDV92v1_038872	TmoG3116v1_054575	MLOC_62509		BRADI4G25490.1	74.54	38.22	71.03	98.87	103.84	101.59	61.26	101.43	5.93687	6.66434	1.66	1	#N/A	#N/A	IPR000897	Signal recognition particle, SRP54 subunit, GTPase	0.00290878	0.0136526
TmoDV92v1_038873	TmoG3116v1_054573	MLOC_62509		BRADI4G25490.1	77.2	39.31	74.85	104.41	107.6	106.67	63.78	106.22	5.99503	6.73091	1.67	1	IPR013822|IPR004780|IPR000897	Signal recognition particle, SRP54 subunit, helical bundle|Signal recognition particle protein Ffh|Signal recognition particle, SRP54 subunit, GTPase domain	IPR000897	Signal recognition particle, SRP54 subunit, GTPase	0.00246799	0.0118251
TmoDV92v1_038874	#N/A	MLOC_62509		BRADI4G25490.1	72.32	37.13	70.11	96.73	100.88	100.03	59.85	99.21	5.90328	6.63241	1.66	1	#N/A	#N/A	IPR000897	Signal recognition particle, SRP54 subunit, GTPase	0.00294246	0.0137769
TmoDV92v1_038875	TmoG3116v1_054574	MLOC_62509		BRADI4G25490.1	73.91	37.86	71.51	98.89	102.71	102.09	61.09	101.23	5.93286	6.66149	1.66	1	#N/A	#N/A	IPR000897	Signal recognition particle, SRP54 subunit, GTPase	0.00261239	0.0124191
TmoDV92v1_038876	TmoG3116v1_054579	MLOC_62509		BRADI4G25490.1	71.65	36.59	68.49	95.3	99.97	97.64	58.91	97.63	5.88044	6.60925	1.66	1	#N/A	#N/A	IPR000897	Signal recognition particle, SRP54 subunit, GTPase	0.00308207	0.0143478
TmoDV92v1_038877	#N/A	MLOC_62509		BRADI4G25490.1	81.09	40.26	74.99	105.16	109.7	108.74	65.45	107.87	6.03232	6.75315	1.65	1	#N/A	#N/A	IPR000897	Signal recognition particle, SRP54 subunit, GTPase	0.00290572	0.0136387
TmoDV92v1_038878	#N/A	MLOC_62509		BRADI4G25490.2	64.27	32.65	62.44	85	87.62	86.85	53.12	86.49	5.73118	6.43446	1.63	1	IPR013822|IPR004780|IPR000897	Signal recognition particle, SRP54 subunit, helical bundle|Signal recognition particle protein Ffh|Signal recognition particle, SRP54 subunit, GTPase domain	IPR000897	Signal recognition particle, SRP54 subunit, GTPase	0.00528825	0.0226731
TmoDV92v1_038879	TmoG3116v1_054583	MLOC_62509		BRADI4G25490.2	65.46	33.17	63.48	86.6	88.9	88.33	54.03	87.94	5.75569	6.45845	1.63	1	IPR013822|IPR004780|IPR000897	Signal recognition particle, SRP54 subunit, helical bundle|Signal recognition particle protein Ffh|Signal recognition particle, SRP54 subunit, GTPase domain	IPR000897	Signal recognition particle, SRP54 subunit, GTPase	0.00500186	0.0217008
TmoDV92v1_038880	TmoG3116v1_074638	MLOC_62509		BRADI4G25490.2	28.67	26.88	39.22	44.18	43.6	45.76	31.59	44.52	4.9814	5.47638	1.41	0	IPR001810|IPR004780|IPR004125	F-box domain, cyclin-like|Signal recognition particle protein Ffh|Signal recognition particle, SRP54 subunit, M-domain	IPR000897	Signal recognition particle, SRP54 subunit, GTPase	0.109786	0.25893
TmoDV92v1_038881	#N/A	MLOC_62509		BRADI4G25490.2	31.42	28.45	40.8	46.55	46.26	48.73	33.56	47.18	5.06867	5.5601	1.41	0	IPR001810|IPR004780|IPR004125	F-box domain, cyclin-like|Signal recognition particle protein Ffh|Signal recognition particle, SRP54 subunit, M-domain	IPR000897	Signal recognition particle, SRP54 subunit, GTPase	0.104525	0.249707
TmoDV92v1_038882	#N/A	MLOC_62509		BRADI4G25490.2	31.96	26.73	40.03	46.12	45.58	49.3	32.91	47	5.04045	5.55459	1.43	0	IPR001810|IPR004780|IPR004125	F-box domain, cyclin-like|Signal recognition particle protein Ffh|Signal recognition particle, SRP54 subunit, M-domain	IPR000897	Signal recognition particle, SRP54 subunit, GTPase	0.0918784	0.225768
TmoDV92v1_038883	#N/A	MLOC_62509		BRADI4G25490.2	29.02	25.81	38.39	43.59	41.94	45.88	31.07	43.8	4.95745	5.45286	1.41	0	IPR001810|IPR004780|IPR004125	F-box domain, cyclin-like|Signal recognition particle protein Ffh|Signal recognition particle, SRP54 subunit, M-domain	IPR000897	Signal recognition particle, SRP54 subunit, GTPase	0.105199	0.251204
TmoDV92v1_038884	#N/A	MLOC_62509		BRADI4G25490.2	28.52	26.11	38.04	42.96	40.72	45.08	30.89	42.92	4.94907	5.42358	1.39	0	IPR001810|IPR004780|IPR004125	F-box domain, cyclin-like|Signal recognition particle protein Ffh|Signal recognition particle, SRP54 subunit, M-domain	IPR000897	Signal recognition particle, SRP54 subunit, GTPase	0.137086	0.305443
TmoDV92v1_038886	#N/A	MLOC_62509		BRADI4G25490.2	50.28	26.31	48.46	68	69.24	70.44	41.68	69.22	5.38128	6.11312	1.66	0	IPR013822|IPR004780|IPR000897	Signal recognition particle, SRP54 subunit, helical bundle|Signal recognition particle protein Ffh|Signal recognition particle, SRP54 subunit, GTPase domain	IPR000897	Signal recognition particle, SRP54 subunit, GTPase	0.0429764	0.125825
TmoDV92v1_038887	TmoG3116v1_054585	MLOC_62509		BRADI4G25490.2	51.59	27.04	49.72	69.87	70.82	72.45	42.78	71.05	5.41886	6.15076	1.66	1	IPR013822|IPR004780|IPR000897	Signal recognition particle, SRP54 subunit, helical bundle|Signal recognition particle protein Ffh|Signal recognition particle, SRP54 subunit, GTPase domain	IPR000897	Signal recognition particle, SRP54 subunit, GTPase	0.00521909	0.0224164
TmoDV92v1_038888	#N/A	MLOC_62509		BRADI4G25490.1	66.25	35.25	67.76	92.96	96.77	96.59	56.42	95.44	5.81813	6.57652	1.69	1	IPR013822|IPR004780|IPR000897	Signal recognition particle, SRP54 subunit, helical bundle|Signal recognition particle protein Ffh|Signal recognition particle, SRP54 subunit, GTPase domain	IPR000897	Signal recognition particle, SRP54 subunit, GTPase	0.00559211	0.0237821
TmoDV92v1_038889	TmoG3116v1_054586	MLOC_62509		BRADI4G25490.1	67.69	35.92	69.1	95.03	98.49	98.57	57.57	97.36	5.84725	6.60526	1.69	1	IPR013822|IPR004780|IPR000897	Signal recognition particle, SRP54 subunit, helical bundle|Signal recognition particle protein Ffh|Signal recognition particle, SRP54 subunit, GTPase domain	IPR000897	Signal recognition particle, SRP54 subunit, GTPase	0.00197442	0.0097524
TmoDV92v1_044054	#N/A	MLOC_5656		BRADI4G25510.1	44.31	49.94	70.42	132.76	118.87	125.31	54.89	125.65	5.77847	6.97327	2.29	1	IPR003593|IPR004780|IPR013822|IPR000897	AAA+ ATPase domain|Signal recognition particle protein Ffh|Signal recognition particle, SRP54 subunit, helical bundle|Signal recognition particle, SRP54 subunit, GTPase domain	IPR000897	Signal recognition particle, SRP54 subunit, GTPase	4.6274e-07	5.30708e-06
TmoDV92v1_044055	#N/A	MLOC_5656		BRADI4G25510.1	43.36	48.09	69.08	128.94	116.46	122.15	53.51	122.52	5.74174	6.93687	2.29	1	IPR004780|IPR013822|IPR000897	Signal recognition particle protein Ffh|Signal recognition particle, SRP54 subunit, helical bundle|Signal recognition particle, SRP54 subunit, GTPase domain	IPR000897	Signal recognition particle, SRP54 subunit, GTPase	5.2924e-07	5.99896e-06
TmoDV92v1_044056	#N/A	MLOC_5656		BRADI4G25510.1	43.64	49.18	69.17	130.12	115.49	122.38	53.99	122.66	5.75462	6.93852	2.27	1	IPR004780|IPR013822|IPR000897	Signal recognition particle protein Ffh|Signal recognition particle, SRP54 subunit, helical bundle|Signal recognition particle, SRP54 subunit, GTPase domain	IPR000897	Signal recognition particle, SRP54 subunit, GTPase	6.35891e-07	7.10134e-06
TmoDV92v1_044057	#N/A	MLOC_5656		BRADI4G25510.1	70.73	49.99	72.69	140.87	134.76	132.16	64.47	135.93	6.01056	7.08672	2.11	1	IPR003593|IPR004780|IPR013822|IPR000897	AAA+ ATPase domain|Signal recognition particle protein Ffh|Signal recognition particle, SRP54 subunit, helical bundle|Signal recognition particle, SRP54 subunit, GTPase domain	IPR000897	Signal recognition particle, SRP54 subunit, GTPase	3.26978e-06	3.18089e-05
TmoDV92v1_044058	TmoG3116v1_034613	MLOC_5656		BRADI4G25510.1	69.91	48.55	71.64	137.87	132.83	129.67	63.37	133.45	5.98573	7.06016	2.11	1	IPR004780|IPR013822|IPR000897	Signal recognition particle protein Ffh|Signal recognition particle, SRP54 subunit, helical bundle|Signal recognition particle, SRP54 subunit, GTPase domain	IPR000897	Signal recognition particle, SRP54 subunit, GTPase	3.7343e-06	3.59174e-05
TmoDV92v1_044059	TmoG3116v1_034614	MLOC_5656		BRADI4G25510.1	70.26	49.4	71.72	138.83	132.16	129.89	63.79	133.62	5.99526	7.06199	2.09	1	IPR004780|IPR013822|IPR000897	Signal recognition particle protein Ffh|Signal recognition particle, SRP54 subunit, helical bundle|Signal recognition particle, SRP54 subunit, GTPase domain	IPR000897	Signal recognition particle, SRP54 subunit, GTPase	4.34147e-06	4.1265e-05
TmoDV92v1_044060	TmoG3116v1_034612	MLOC_5656		BRADI4G25510.1	70.28	49.68	72.23	140.15	133.98	131.4	64.06	135.18	6.00135	7.07874	2.11	1	IPR003593|IPR004780|IPR013822|IPR000897	AAA+ ATPase domain|Signal recognition particle protein Ffh|Signal recognition particle, SRP54 subunit, helical bundle|Signal recognition particle, SRP54 subunit, GTPase domain	IPR000897	Signal recognition particle, SRP54 subunit, GTPase	3.32294e-06	3.22611e-05
TmoDV92v1_044064	#N/A	MLOC_5656		BRADI4G25510.1	41.6	46.32	66.41	123.61	111.65	116.99	51.44	117.42	5.68482	6.87553	2.28	1	IPR004780|IPR013822|IPR000897	Signal recognition particle protein Ffh|Signal recognition particle, SRP54 subunit, helical bundle|Signal recognition particle, SRP54 subunit, GTPase domain	IPR000897	Signal recognition particle, SRP54 subunit, GTPase	0.00161963	0.00818863
TmoDV92v1_044065	TmoG3116v1_034624	MLOC_5656		BRADI4G25510.1	67.65	47.14	69.46	133.39	128.51	125.37	61.42	129.09	5.94064	7.01223	2.1	1	IPR004780|IPR013822|IPR000897	Signal recognition particle protein Ffh|Signal recognition particle, SRP54 subunit, helical bundle|Signal recognition particle, SRP54 subunit, GTPase domain	IPR000897	Signal recognition particle, SRP54 subunit, GTPase	0.00268615	0.0127411
TmoDV92v1_044066	TmoG3116v1_034625	MLOC_5656		BRADI4G25510.1	66.42	46.59	67.75	132.2	126.07	124.02	60.25	127.43	5.91289	6.99356	2.11	1	IPR003593|IPR004780|IPR013822|IPR000897	AAA+ ATPase domain|Signal recognition particle protein Ffh|Signal recognition particle, SRP54 subunit, helical bundle|Signal recognition particle, SRP54 subunit, GTPase domain	IPR000897	Signal recognition particle, SRP54 subunit, GTPase	0.000618446	0.00352754
G3116_ID	Orthologs	Barley_ID	Gramene_barley_description	Brachy_ID	RPKM	RPKM	RPKM	RPKM	RPKM	RPKM	Ave_Dark	Ave_Light	Log_Ave_Dark	Log_Ave_Light	Fold_Light/Dark	IS_DIFF_EDGER	InterPro_IDs	InterPro_Description	Barley_InterPro_IDs	Barley_InterPro_Description	p-value	q-value
TmoG3116v1_034611	#N/A	MLOC_5656		BRADI4G25510.1	40.5736	67.6755	59.942	169.485	114.57	169.13	56.0637	151.062	5.809	7.23899	2.69446	1	IPR004780|IPR013822|IPR000897	Signal recognition particle protein Ffh|Signal recognition particle, SRP54 subunit, helical bundle|Signal recognition particle, SRP54 subunit, GTPase domain	IPR000897	Signal recognition particle, SRP54 subunit, GTPase	3.96557e-15	5.05652e-14
TmoG3116v1_034612	TmoDV92v1_044060	MLOC_5656		BRADI4G25510.1	39.7514	69.1294	59.1496	162.701	131.151	169.018	56.0101	154.29	5.80762	7.2695	2.75467	1	IPR004780|IPR013822|IPR000897	Signal recognition particle protein Ffh|Signal recognition particle, SRP54 subunit, helical bundle|Signal recognition particle, SRP54 subunit, GTPase domain	IPR000897	Signal recognition particle, SRP54 subunit, GTPase	7.81522e-16	1.058e-14
TmoG3116v1_034613	TmoDV92v1_044058	MLOC_5656		BRADI4G25510.1	37.6885	64.9945	54.909	151.095	123.924	158.939	52.5307	144.653	5.71509	7.17645	2.75368	1	IPR004780|IPR013822|IPR000897	Signal recognition particle protein Ffh|Signal recognition particle, SRP54 subunit, helical bundle|Signal recognition particle, SRP54 subunit, GTPase domain	IPR000897	Signal recognition particle, SRP54 subunit, GTPase	2.27764e-15	2.95879e-14
TmoG3116v1_034614	TmoDV92v1_044059	MLOC_5656		BRADI4G25510.1	38.677	66.7976	57.2195	155.902	126.76	162.069	54.2314	148.244	5.76106	7.21183	2.73354	1	IPR004780|IPR013822|IPR000897	Signal recognition particle protein Ffh|Signal recognition particle, SRP54 subunit, helical bundle|Signal recognition particle, SRP54 subunit, GTPase domain	IPR000897	Signal recognition particle, SRP54 subunit, GTPase	1.99487e-15	2.60453e-14
TmoG3116v1_034616	#N/A	MLOC_5656		BRADI4G25510.1	37.4958	64.8081	56.0236	154.428	118.075	159.645	52.7758	144.049	5.7218	7.17042	2.72946	1	IPR004780|IPR013822|IPR000897	Signal recognition particle protein Ffh|Signal recognition particle, SRP54 subunit, helical bundle|Signal recognition particle, SRP54 subunit, GTPase domain	IPR000897	Signal recognition particle, SRP54 subunit, GTPase	3.79944e-15	4.85389e-14
TmoG3116v1_034617	#N/A	MLOC_5656		BRADI4G25510.1	40.0478	69.2621	59.9038	165.247	126.331	170.773	56.4046	154.117	5.81774	7.26788	2.73235	1	IPR004780|IPR013822|IPR000897	Signal recognition particle protein Ffh|Signal recognition particle, SRP54 subunit, helical bundle|Signal recognition particle, SRP54 subunit, GTPase domain	IPR000897	Signal recognition particle, SRP54 subunit, GTPase	1.28305e-15	1.70562e-14
TmoG3116v1_034618	#N/A	MLOC_5656		BRADI4G25510.1	41.1729	72.3176	62.2142	170.007	135.396	177.492	58.5682	160.965	5.87205	7.3306	2.74833	1	IPR004780|IPR013822|IPR000897	Signal recognition particle protein Ffh|Signal recognition particle, SRP54 subunit, helical bundle|Signal recognition particle, SRP54 subunit, GTPase domain	IPR000897	Signal recognition particle, SRP54 subunit, GTPase	3.75667e-16	5.2122e-15
TmoG3116v1_034619	#N/A	MLOC_5656		BRADI4G25510.1	40.2961	69.7726	60.3664	166.508	127.331	172.042	56.8117	155.294	5.82812	7.27885	2.73348	1	IPR004780|IPR013822|IPR000897	Signal recognition particle protein Ffh|Signal recognition particle, SRP54 subunit, helical bundle|Signal recognition particle, SRP54 subunit, GTPase domain	IPR000897	Signal recognition particle, SRP54 subunit, GTPase	9.35882e-16	1.2582e-14
TmoG3116v1_034620	#N/A	MLOC_5656		BRADI4G25510.1	28.9884	47.7913	42.2021	118.793	80.6069	118.034	39.6606	105.811	5.30963	6.72535	2.66792	1	IPR004780|IPR013822|IPR000897	Signal recognition particle protein Ffh|Signal recognition particle, SRP54 subunit, helical bundle|Signal recognition particle, SRP54 subunit, GTPase domain	IPR000897	Signal recognition particle, SRP54 subunit, GTPase	1.6985e-12	1.69912e-11
TmoG3116v1_034621	#N/A	MLOC_5656		BRADI4G25510.1	29.1326	48.0325	42.4145	119.4	81.0173	118.638	39.8599	106.352	5.31687	6.7327	2.66814	1	IPR004780|IPR013822|IPR000897	Signal recognition particle protein Ffh|Signal recognition particle, SRP54 subunit, helical bundle|Signal recognition particle, SRP54 subunit, GTPase domain	IPR000897	Signal recognition particle, SRP54 subunit, GTPase	1.39974e-12	1.41159e-11
TmoG3116v1_034622	#N/A	MLOC_5656		BRADI4G25510.1	30.1129	48.5139	45.0461	124.54	74.9931	121.785	41.2243	107.106	5.36542	6.74289	2.59812	1	IPR004780|IPR013822|IPR000897	Signal recognition particle protein Ffh|Signal recognition particle, SRP54 subunit, helical bundle|Signal recognition particle, SRP54 subunit, GTPase domain	IPR000897	Signal recognition particle, SRP54 subunit, GTPase	3.41702e-12	3.32022e-11
TmoG3116v1_034624	TmoDV92v1_044065	MLOC_5656		BRADI4G25510.1	36.6524	62.9493	53.3395	145.978	119.823	153.575	50.9804	139.792	5.67187	7.12714	2.74207	1	IPR004780|IPR013822|IPR000897	Signal recognition particle protein Ffh|Signal recognition particle, SRP54 subunit, helical bundle|Signal recognition particle, SRP54 subunit, GTPase domain	IPR000897	Signal recognition particle, SRP54 subunit, GTPase	4.36578e-15	5.54372e-14
TmoG3116v1_034625	TmoDV92v1_044066	MLOC_5656		BRADI4G25510.1	36.2814	64.0064	54.1953	150.016	122.363	155.097	51.4944	142.492	5.68634	7.15474	2.76713	1	IPR004780|IPR013822|IPR000897	Signal recognition particle protein Ffh|Signal recognition particle, SRP54 subunit, helical bundle|Signal recognition particle, SRP54 subunit, GTPase domain	IPR000897	Signal recognition particle, SRP54 subunit, GTPase	2.22787e-15	2.896e-14
TmoG3116v1_054569	#N/A	MLOC_62509		BRADI4G25490.1	35.6112	57.374	47.6906	133.039	107.893	128.173	46.8919	123.035	5.55127	6.94292	2.6238	1	IPR004780|IPR013822	Signal recognition particle protein Ffh|Signal recognition particle, SRP54 subunit, helical bundle	IPR000897	Signal recognition particle, SRP54 subunit, GTPase	4.21547e-13	4.47987e-12
TmoG3116v1_054570	#N/A	MLOC_62509		BRADI4G25490.1	35.1152	56.4593	46.9103	131.244	106.518	126.444	46.1616	121.402	5.52862	6.92365	2.62994	1	IPR004780|IPR013822|IPR000897	Signal recognition particle protein Ffh|Signal recognition particle, SRP54 subunit, helical bundle|Signal recognition particle, SRP54 subunit, GTPase domain	IPR000897	Signal recognition particle, SRP54 subunit, GTPase	3.0457e-13	3.28761e-12
TmoG3116v1_054571	#N/A	MLOC_62509		BRADI4G25490.2	23.4028	36.5776	31.2654	85.7639	66.7929	81.5874	30.4153	78.0481	4.92672	6.28629	2.56608	1	IPR004780|IPR013822	Signal recognition particle protein Ffh|Signal recognition particle, SRP54 subunit, helical bundle	IPR000897	Signal recognition particle, SRP54 subunit, GTPase	4.78759e-10	3.74696e-09
TmoG3116v1_054572	#N/A	MLOC_62509		BRADI4G25490.2	23.1627	36.1186	30.8614	84.9239	66.1956	80.7889	30.0476	77.3028	4.90918	6.27245	2.57268	1	IPR004780|IPR013822|IPR000897	Signal recognition particle protein Ffh|Signal recognition particle, SRP54 subunit, helical bundle|Signal recognition particle, SRP54 subunit, GTPase domain	IPR000897	Signal recognition particle, SRP54 subunit, GTPase	6.17694e-10	4.78278e-09
TmoG3116v1_054573	TmoDV92v1_038873	MLOC_62509		BRADI4G25490.1	37.1829	59.4216	50.2916	141.483	110.717	134.947	48.9654	129.049	5.61369	7.01178	2.63552	1	IPR003593|IPR004780|IPR013822|IPR000897	AAA+ ATPase domain|Signal recognition particle protein Ffh|Signal recognition particle, SRP54 subunit, helical bundle|Signal recognition particle, SRP54 subunit, GTPase domain	IPR000897	Signal recognition particle, SRP54 subunit, GTPase	1.39224e-13	1.54827e-12
TmoG3116v1_054574	TmoDV92v1_038875	MLOC_62509		BRADI4G25490.1	35.8494	57.1079	48.3019	134.282	105.804	128.545	47.0864	122.877	5.55724	6.94107	2.60961	1	IPR003593|IPR004780|IPR013822|IPR000897	AAA+ ATPase domain|Signal recognition particle protein Ffh|Signal recognition particle, SRP54 subunit, helical bundle|Signal recognition particle, SRP54 subunit, GTPase domain	IPR000897	Signal recognition particle, SRP54 subunit, GTPase	4.21547e-13	4.47987e-12
TmoG3116v1_054575	TmoDV92v1_038872	MLOC_62509		BRADI4G25490.1	35.6226	57.3242	47.813	133.773	107.132	128.498	46.9199	123.134	5.55213	6.94409	2.62435	1	IPR004780|IPR013822|IPR000897	Signal recognition particle protein Ffh|Signal recognition particle, SRP54 subunit, helical bundle|Signal recognition particle, SRP54 subunit, GTPase domain	IPR000897	Signal recognition particle, SRP54 subunit, GTPase	3.53145e-13	3.78523e-12
TmoG3116v1_054576	#N/A	MLOC_62509		BRADI4G25490.2	24.8032	38.5102	33.4993	92.8822	69.7332	87.49	32.2709	83.3685	5.01216	6.38143	2.58339	1	IPR003593|IPR004780|IPR013822|IPR000897	AAA+ ATPase domain|Signal recognition particle protein Ffh|Signal recognition particle, SRP54 subunit, helical bundle|Signal recognition particle, SRP54 subunit, GTPase domain	IPR000897	Signal recognition particle, SRP54 subunit, GTPase	2.03312e-10	1.65685e-09
TmoG3116v1_054577	#N/A	MLOC_62509		BRADI4G25490.2	24.2179	37.4769	32.5736	89.1534	67.4327	84.3072	31.4228	80.2978	4.97374	6.32729	2.5554	1	IPR003593|IPR004780|IPR013822|IPR000897	AAA+ ATPase domain|Signal recognition particle protein Ffh|Signal recognition particle, SRP54 subunit, helical bundle|Signal recognition particle, SRP54 subunit, GTPase domain	IPR000897	Signal recognition particle, SRP54 subunit, GTPase	4.27067e-10	3.36431e-09
TmoG3116v1_054578	#N/A	MLOC_62509		BRADI4G25490.2	23.7109	37.0525	31.7569	87.4536	67.255	82.9658	30.8401	79.2248	4.94674	6.30788	2.56889	1	IPR004780|IPR013822|IPR000897	Signal recognition particle protein Ffh|Signal recognition particle, SRP54 subunit, helical bundle|Signal recognition particle, SRP54 subunit, GTPase domain	IPR000897	Signal recognition particle, SRP54 subunit, GTPase	5.49013e-10	4.27327e-09
TmoG3116v1_054579	TmoDV92v1_038876	MLOC_62509		BRADI4G25490.1	34.3898	55.0676	46.1456	128.627	102.996	123.502	45.201	118.375	5.49828	6.88722	2.61886	1	IPR004780|IPR013822|IPR000897	Signal recognition particle protein Ffh|Signal recognition particle, SRP54 subunit, helical bundle|Signal recognition particle, SRP54 subunit, GTPase domain	IPR000897	Signal recognition particle, SRP54 subunit, GTPase	5.40172e-13	5.6902e-12
TmoG3116v1_054580	#N/A	MLOC_62509		BRADI4G25490.2	23.1515	35.9853	30.9988	85.0222	65.3758	80.6213	30.0452	77.0064	4.90906	6.26691	2.56302	1	IPR004780|IPR013822|IPR000897	Signal recognition particle protein Ffh|Signal recognition particle, SRP54 subunit, helical bundle|Signal recognition particle, SRP54 subunit, GTPase domain	IPR000897	Signal recognition particle, SRP54 subunit, GTPase	6.17694e-10	4.78278e-09
TmoG3116v1_054581	#N/A	MLOC_62509		BRADI4G25490.2	30.5429	48.6723	41.8046	114.891	89.8887	109.791	40.3399	104.857	5.33414	6.71228	2.59933	1	IPR003593|IPR004780|IPR013822|IPR000897	AAA+ ATPase domain|Signal recognition particle protein Ffh|Signal recognition particle, SRP54 subunit, helical bundle|Signal recognition particle, SRP54 subunit, GTPase domain	IPR000897	Signal recognition particle, SRP54 subunit, GTPase	6.27564e-12	5.96016e-11
TmoG3116v1_054582	#N/A	MLOC_62509		BRADI4G25490.2	21.1271	32.6499	28.9018	78.0573	58.4269	73.6208	27.5596	70.035	4.78448	6.13	2.54122	1	IPR003593|IPR004780|IPR013822|IPR000897	AAA+ ATPase domain|Signal recognition particle protein Ffh|Signal recognition particle, SRP54 subunit, helical bundle|Signal recognition particle, SRP54 subunit, GTPase domain	IPR000897	Signal recognition particle, SRP54 subunit, GTPase	3.88982e-09	2.75161e-08
TmoG3116v1_054583	TmoDV92v1_038879	MLOC_62509		BRADI4G25490.2	30.6904	48.2285	40.4663	108.78	85.5145	102.895	39.795	99.0634	5.31452	6.63028	2.48934	1	IPR003593|IPR004780|IPR013822|IPR000897	AAA+ ATPase domain|Signal recognition particle protein Ffh|Signal recognition particle, SRP54 subunit, helical bundle|Signal recognition particle, SRP54 subunit, GTPase domain	IPR000897	Signal recognition particle, SRP54 subunit, GTPase	7.76691e-11	6.62922e-10
TmoG3116v1_054584	#N/A	MLOC_62509		BRADI4G25490.2	21.5726	32.8818	28.3455	74.7351	56.2291	69.6801	27.6	66.8815	4.78659	6.06353	2.42325	1	IPR003593|IPR004780|IPR013822|IPR000897	AAA+ ATPase domain|Signal recognition particle protein Ffh|Signal recognition particle, SRP54 subunit, helical bundle|Signal recognition particle, SRP54 subunit, GTPase domain	IPR000897	Signal recognition particle, SRP54 subunit, GTPase	2.7982e-08	1.80106e-07
TmoG3116v1_054585	TmoDV92v1_038887	MLOC_62509		BRADI4G25490.2	24.3267	37.9323	32.8378	90.9973	68.3957	85.8167	31.6989	81.7366	4.98636	6.35291	2.57853	1	IPR003593|IPR004780|IPR013822|IPR000897	AAA+ ATPase domain|Signal recognition particle protein Ffh|Signal recognition particle, SRP54 subunit, helical bundle|Signal recognition particle, SRP54 subunit, GTPase domain	IPR000897	Signal recognition particle, SRP54 subunit, GTPase	2.17864e-10	1.76929e-09
TmoG3116v1_054586	TmoDV92v1_038889	MLOC_62509		BRADI4G25490.1	35.8221	57.2056	48.4667	136.499	107.183	130.082	47.1648	124.588	5.55964	6.96102	2.64154	1	IPR003593|IPR004780|IPR013822|IPR000897	AAA+ ATPase domain|Signal recognition particle protein Ffh|Signal recognition particle, SRP54 subunit, helical bundle|Signal recognition particle, SRP54 subunit, GTPase domain	IPR000897	Signal recognition particle, SRP54 subunit, GTPase	2.45467e-13	2.67279e-12
TmoG3116v1_054587	#N/A	MLOC_62509		BRADI4G25490.2	24.214	37.5752	32.7153	90.8299	68.49	85.4871	31.5015	81.6023	4.97735	6.35054	2.59043	1	IPR003593|IPR004780|IPR013822|IPR000897	AAA+ ATPase domain|Signal recognition particle protein Ffh|Signal recognition particle, SRP54 subunit, helical bundle|Signal recognition particle, SRP54 subunit, GTPase domain	IPR000897	Signal recognition particle, SRP54 subunit, GTPase	2.69332e-10	2.16844e-09

## Sheet: della
DV92_ID	Orthologs	Barley_ID	Gramene_barley_description	Brachy_ID	RPKM	RPKM	RPKM	RPKM	RPKM	RPKM	Ave_Dark	Ave_Light	log2_Dark_RPKM	log2_Light_RPKM	Fold_Light/Dark	IS_DIFF_EDGER	DV92_InterPro_IDs	DV92_InterPro_Description	Barley_InterPro_IDs	Barley_InterPro_Description	p-value	q-value
TmoDV92v1_037688	TmoG3116v1_065521	MLOC_67940	DELLA protein SLN1	BRADI1G11090.1	70.15	65.47	86.46	40.07	43.05	30.19	74.03	37.77	6.21004	5.23917	0.51	1	IPR005202	Transcription factor GRAS	IPR005202	Transcription factor GRAS	2.64739e-05	0.000212825
TmoDV92v1_037689	TmoG3116v1_065520	MLOC_67940	DELLA protein SLN1	BRADI1G11090.1	79.71	68.92	91.18	42.05	46.86	33.34	79.94	40.75	6.32085	5.34873	0.51	1	IPR005202	Transcription factor GRAS	IPR005202	Transcription factor GRAS	1.61853e-05	0.000136091
G3116_ID	Orthologs	Barley_ID	Gramene_barley_description	Brachy_ID	RPKM	RPKM	RPKM	RPKM	RPKM	RPKM	Ave_Dark	Ave_Light	Log_Ave_Dark	Log_Ave_Light	Fold_Light/Dark	IS_DIFF_EDGER	InterPro_IDs	InterPro_Description	Barley_InterPro_IDs	Barley_InterPro_Description	p-value	q-value
TmoG3116v1_065515	#N/A	MLOC_67940	DELLA protein SLN1	BRADI1G11090.1	42.4664	36.912	44.6669	21.8904	20.3051	20.8998	41.3485	21.0318	5.36976	4.3945	0.508647	1	IPR021914|IPR005202	Transcriptional factor DELLA, N-terminal|Transcription factor GRAS	IPR005202	Transcription factor GRAS	5.44767e-05	0.000215645
TmoG3116v1_065516	#N/A	#N/A		BRADI1G11090.1	5.22324	4.90189	7.50006	2.99847	2.39217	3.07775	5.87506	2.8228	2.5546	1.49713	0.480471	0	IPR021914	Transcriptional factor DELLA, N-terminal	#N/A	#N/A	0.0820972	0.14199
TmoG3116v1_065517	#N/A	#N/A		BRADI1G11090.1	7.69967	7.47041	10.704	3.94389	3.55206	5.19177	8.62469	4.22924	3.10847	2.0804	0.490364	0	#N/A	#N/A	#N/A	#N/A	0.0394845	0.0769127
TmoG3116v1_065518	#N/A	MLOC_67940	DELLA protein SLN1	BRADI1G11090.1	55.7101	51.6142	56.4613	27.1868	29.4839	27.0383	54.5952	27.903	5.7707	4.80235	0.511089	1	IPR021914|IPR005202	Transcriptional factor DELLA, N-terminal|Transcription factor GRAS	IPR005202	Transcription factor GRAS	6.67254e-06	3.09147e-05
TmoG3116v1_065519	#N/A	MLOC_67940	DELLA protein SLN1	BRADI1G11090.1	64.4403	61.4199	65.5423	32.683	36.0978	31.7641	63.8008	33.515	5.9955	5.06673	0.525306	1	IPR021914|IPR005202	Transcriptional factor DELLA, N-terminal|Transcription factor GRAS	IPR005202	Transcription factor GRAS	3.79886e-06	1.82776e-05
TmoG3116v1_065520	TmoDV92v1_037689	MLOC_67940	DELLA protein SLN1	BRADI1G11090.1	66.0324	63.2704	67.1885	33.6859	37.0167	32.9999	65.4971	34.5675	6.03336	5.11134	0.527771	1	IPR021914|IPR005202	Transcriptional factor DELLA, N-terminal|Transcription factor GRAS	IPR005202	Transcription factor GRAS	4.77451e-06	2.26352e-05
TmoG3116v1_065521	TmoDV92v1_037688	MLOC_67940	DELLA protein SLN1	BRADI1G11090.1	57.3027	53.4684	58.1076	28.19	30.389	28.2929	56.2929	28.9573	5.81488	4.85586	0.514404	1	IPR021914|IPR005202	Transcriptional factor DELLA, N-terminal|Transcription factor GRAS	IPR005202	Transcription factor GRAS	6.29112e-06	2.92348e-05

## Sheet: iaa
DV92_ID	Orthologs	Barley_ID	Gramene_barley_description	Brachy_ID	RPKM	RPKM	RPKM	RPKM	RPKM	RPKM	Ave_Dark	Ave_Light	log2_Dark_RPKM	log2_Light_RPKM	Fold_Light/Dark	IS_DIFF_EDGER	DV92_InterPro_IDs	DV92_InterPro_Description	Barley_InterPro_IDs	Barley_InterPro_Description	p-value	q-value
TmoDV92v1_026486	TmoG3116v1_064237	MLOC_54786		BRADI1G09100.1	10.55	22.89	26.39	8.86	12.16	10.08	19.94	10.36	4.31759	3.37295	0.52	1	IPR006900|IPR012990|IPR006896|IPR006895|IPR007123	Sec23/Sec24, helical domain|Sec23/Sec24 beta-sandwich|Sec23/Sec24, trunk domain|Zinc finger, Sec23/Sec24-type|Gelsolin domain	0	0	0.00620229	0.0259068
TmoDV92v1_026488	#N/A	MLOC_53798	Proteasome subunit beta type	BRADI1G11830.1	70.35	80.35	96.51	54.53	64.37	53.16	82.4	57.35	6.36457	5.84172	0.7	1	#N/A	#N/A	IPR001353	Proteasome, subunit alpha/beta	0.0108896	0.0414529
TmoDV92v1_026489	TmoG3116v1_013394	MLOC_73033		BRADI4G02600.2	89.11	92.1	123.21	59.97	72.79	55.83	101.47	62.86	6.66491	5.97407	0.62	1	IPR003311	AUX/IAA protein	IPR003311	AUX/IAA protein	0.000775244	0.00429625
TmoDV92v1_026490	#N/A	MLOC_73033		BRADI4G02600.2	59.13	56.79	72.03	34.59	41.06	34.84	62.65	36.83	5.96924	5.20281	0.59	1	#N/A	#N/A	IPR003311	AUX/IAA protein	0.000956009	0.00516635
TmoDV92v1_026505	#N/A	MLOC_53798	Proteasome subunit beta type	BRADI1G11830.1	76.43	75.13	93.77	50.8	61.91	49.15	81.77	53.95	6.3535	5.75355	0.66	1	#N/A	#N/A	IPR001353	Proteasome, subunit alpha/beta	0.00424104	0.0188234
TmoDV92v1_026506	#N/A	MLOC_53798	Proteasome subunit beta type	BRADI1G11830.1	65.17	74.34	89.34	50.56	59.57	49.29	76.29	53.14	6.25342	5.73173	0.7	1	#N/A	#N/A	IPR001353	Proteasome, subunit alpha/beta	0.0130864	0.0483423
TmoDV92v1_026507	#N/A	MLOC_53798	Proteasome subunit beta type	BRADI1G11830.1	71.19	68.41	84.48	46.24	56.34	44.39	74.69	48.99	6.22284	5.61442	0.66	1	#N/A	#N/A	IPR001353	Proteasome, subunit alpha/beta	0.00495263	0.0215081
TmoDV92v1_026508	#N/A	MLOC_53798	Proteasome subunit beta type	BRADI1G11830.1	74.87	72.84	91.06	48.53	59.05	48.22	79.59	51.93	6.31452	5.6985	0.65	1	#N/A	#N/A	IPR001353	Proteasome, subunit alpha/beta	0.00368668	0.0167077
TmoDV92v1_026509	#N/A	MLOC_73033		BRADI4G02600.1	54.74	46.42	66.73	32.15	41.77	30.12	55.97	34.68	5.80658	5.11603	0.62	1	#N/A	#N/A	IPR003311	AUX/IAA protein	0.00372839	0.0168657
TmoDV92v1_026510	#N/A	MLOC_73033		BRADI4G02600.1	62.65	53.01	76.68	36.26	47.66	34.04	64.11	39.32	6.00248	5.29719	0.61	1	IPR003311	AUX/IAA protein	IPR003311	AUX/IAA protein	0.0019882	0.00980887
TmoDV92v1_026512	#N/A	MLOC_53798	Proteasome subunit beta type	BRADI1G11830.1	54.7	62.08	73.02	42.08	49.18	40.52	63.27	43.93	5.98345	5.45713	0.69	0	IPR003311	AUX/IAA protein	IPR001353	Proteasome, subunit alpha/beta	0.0167529	0.059256
TmoDV92v1_026513	TmoG3116v1_097818	MLOC_54786		BRADI4G02600.1	22.54	43.07	58.75	9.86	15.37	10.21	41.45	11.81	5.3733	3.56194	0.29	1	IPR011525|IPR003311	Aux/IAA-ARF-dimerisation|AUX/IAA protein	0	0	1.90161e-09	3.16876e-08
TmoDV92v1_026514	#N/A	MLOC_54786		BRADI1G09090.1	50.65	88.21	115.59	21.21	35.96	21.37	84.81	26.18	6.40616	4.71039	0.31	1	IPR011525|IPR003311	Aux/IAA-ARF-dimerisation|AUX/IAA protein	0	0	3.31556e-12	7.90083e-11
TmoDV92v1_026515	TmoG3116v1_064238	MLOC_54786		BRADI1G09090.1	40.01	70.74	93.75	17.82	28.75	18.3	68.17	21.62	6.09107	4.43429	0.32	1	IPR003311	AUX/IAA protein	0	0	1.0299e-10	2.05387e-09
TmoDV92v1_026516	#N/A	MLOC_54786		BRADI1G09090.1	109.15	100.51	131.21	26.22	47.49	27.39	113.62	33.7	6.82807	5.07468	0.3	1	#N/A	#N/A	0	0	3.26626e-14	9.63634e-13
TmoDV92v1_026517	#N/A	MLOC_54786		BRADI1G09090.2	85.09	74.9	96.77	19.42	35.87	20.05	85.59	25.11	6.41937	4.65019	0.29	1	#N/A	#N/A	0	0	7.44751e-13	1.91349e-11
TmoDV92v1_026518	#N/A	MLOC_54786		BRADI1G09090.2	92.48	84.91	108.86	21.34	38.85	22.68	95.42	27.62	6.57622	4.78764	0.29	1	#N/A	#N/A	0	0	1.0573e-13	2.96678e-12
TmoDV92v1_026519	TmoG3116v1_015302	MLOC_54255		BRADI2G07770.1	36.29	52.31	71.5	23.9	32.89	22.44	53.37	26.41	5.73796	4.72301	0.49	1	IPR003311	AUX/IAA protein	IPR003311	AUX/IAA protein	4.80389e-05	0.000364713
TmoDV92v1_026520	#N/A	MLOC_54786		BRADI1G09090.1	70.43	82.98	107.96	20.78	36.51	21.38	87.12	26.22	6.44493	4.7126	0.3	1	IPR011525|IPR003311	Aux/IAA-ARF-dimerisation|AUX/IAA protein	0	0	1.19439e-12	3.00052e-11
TmoDV92v1_026521	TmoG3116v1_015298	MLOC_54786		BRADI1G09090.1	59.45	58.27	79.4	25.8	36.74	24.7	65.7	29.08	6.03782	4.86196	0.44	1	#N/A	#N/A	0	0	1.49535e-06	1.55691e-05
TmoDV92v1_026522	#N/A	MLOC_54786		BRADI1G09090.1	63.68	61.74	79.39	16.42	28.99	16.79	68.27	20.73	6.09318	4.37365	0.3	1	IPR011525|IPR003311	Aux/IAA-ARF-dimerisation|AUX/IAA protein	0	0	3.07336e-11	6.52508e-10
TmoDV92v1_026523	TmoG3116v1_064230	MLOC_54786		BRADI1G09090.1	68.59	69.92	89.59	19.27	31.99	19.57	76.03	23.61	6.2485	4.56133	0.31	1	IPR011525|IPR003311	Aux/IAA-ARF-dimerisation|AUX/IAA protein	0	0	2.1316e-11	4.60815e-10
TmoDV92v1_026524	TmoG3116v1_064232	MLOC_54786		BRADI1G09090.2	63.32	75.72	97.49	18.51	32.53	19.21	78.84	23.41	6.30086	4.54905	0.3	1	IPR011525|IPR003311	Aux/IAA-ARF-dimerisation|AUX/IAA protein	0	0	2.65147e-12	6.39265e-11
TmoDV92v1_026525	TmoG3116v1_064234	MLOC_54786		BRADI1G09090.2	61.22	72.18	93.18	17.99	31.85	18.08	75.53	22.64	6.23898	4.5008	0.3	1	IPR011525|IPR003311	Aux/IAA-ARF-dimerisation|AUX/IAA protein	0	0	6.56623e-12	1.5134e-10
TmoDV92v1_026535	#N/A	MLOC_54786		BRADI1G09090.1	125.77	90.6	126.89	52.44	69.54	55.16	114.42	59.05	6.8382	5.88387	0.52	1	IPR003311	AUX/IAA protein	0	0	6.54852e-06	5.98932e-05
TmoDV92v1_026536	#N/A	MLOC_54786		BRADI1G09090.1	160.21	101.64	145.1	64.1	83.99	68.34	135.65	72.14	7.08375	6.17273	0.53	1	IPR011525|IPR003311	Aux/IAA-ARF-dimerisation|AUX/IAA protein	0	0	7.9173e-06	7.08735e-05
TmoDV92v1_026538	#N/A	MLOC_54786		BRADI1G09090.1	132.08	95.23	133.36	55.15	73.15	58.02	120.22	62.11	6.90953	5.95675	0.52	1	IPR003311	AUX/IAA protein	0	0	5.49079e-06	5.11915e-05
TmoDV92v1_026539	TmoG3116v1_015295	MLOC_54786		BRADI1G09090.2	96.61	70.14	98.32	40.51	53.8	42.96	88.36	45.76	6.46532	5.51602	0.52	1	IPR011525|IPR003311	Aux/IAA-ARF-dimerisation|AUX/IAA protein	0	0	1.84394e-05	0.000153158
G3116_ID	Orthologs	Barley_ID	Gramene_barley_description	Brachy_ID	RPKM	RPKM	RPKM	RPKM	RPKM	RPKM	Ave_Dark	Ave_Light	Log_Ave_Dark	Log_Ave_Light	Fold_Light/Dark	IS_DIFF_EDGER	InterPro_IDs	InterPro_Description	Barley_InterPro_IDs	Barley_InterPro_Description	p-value	q-value
TmoG3116v1_013393	#N/A	MLOC_73033		BRADI4G02600.1	62.163	83.7712	83.6904	46.064	56.0359	54.3429	76.5415	52.1476	6.25817	5.70453	0.681298	1	#N/A	#N/A	IPR003311	AUX/IAA protein	0.00158378	0.00462558
TmoG3116v1_013394	TmoDV92v1_026489	MLOC_73033		BRADI4G02600.1	89.515	108.275	111.541	48.2457	58.5697	58.5883	103.11	55.1345	6.68804	5.78488	0.534714	1	#N/A	#N/A	IPR003311	AUX/IAA protein	1.83298e-07	1.06631e-06
TmoG3116v1_013395	#N/A	MLOC_73033		BRADI4G02600.1	74.4644	109.609	103.339	61.9749	85.523	78.6792	95.8041	75.3924	6.58202	6.23635	0.786943	0	IPR011525|IPR003311	Aux/IAA-ARF-dimerisation|AUX/IAA protein	IPR003311	AUX/IAA protein	0.0267534	0.0552367
TmoG3116v1_013396	#N/A	MLOC_73033		BRADI4G02600.1	92.1844	120.945	119.253	58.3412	77.6788	73.942	110.794	69.9873	6.79174	6.12902	0.631688	1	IPR011525|IPR003311	Aux/IAA-ARF-dimerisation|AUX/IAA protein	IPR003311	AUX/IAA protein	4.97917e-05	0.000198352
TmoG3116v1_064225	#N/A	MLOC_54786		BRADI1G09090.2	42.0434	35.8342	63.9224	15.5152	17.1605	9.90127	47.2667	14.1923	5.56275	3.82704	0.300261	1	IPR011525|IPR003311	Aux/IAA-ARF-dimerisation|AUX/IAA protein	0	0	1.39187e-11	1.27882e-10
TmoG3116v1_064226	#N/A	MLOC_54786		BRADI1G09090.2	44.3701	37.8089	67.4895	16.338	18.0767	10.4059	49.8895	14.9402	5.64066	3.90113	0.299466	1	IPR011525|IPR003311	Aux/IAA-ARF-dimerisation|AUX/IAA protein	0	0	8.11112e-12	7.62659e-11
TmoG3116v1_064227	#N/A	MLOC_54786		BRADI1G09090.1	41.4616	43.3849	68.8725	14.8594	22.8919	11.1698	51.2397	16.307	5.67919	4.02742	0.31825	1	#N/A	#N/A	0	0	2.96545e-11	2.64304e-10
TmoG3116v1_064228	#N/A	MLOC_54786		BRADI1G09090.1	42.7776	44.5368	71.1876	15.7506	24.6669	11.6597	52.834	17.3591	5.72339	4.11762	0.328559	1	#N/A	#N/A	0	0	4.05416e-11	3.5615e-10
TmoG3116v1_064229	#N/A	MLOC_54786		BRADI1G09090.1	46.5427	48.4604	77.5129	17.08	26.7998	12.6204	57.5053	18.8334	5.84562	4.23522	0.327507	1	#N/A	#N/A	0	0	7.40835e-12	6.99168e-11
TmoG3116v1_064230	TmoDV92v1_026523	MLOC_54786		BRADI1G09090.1	40.0164	41.8281	66.7566	14.754	22.7266	10.8381	49.5337	16.1062	5.63034	4.00955	0.325157	1	#N/A	#N/A	0	0	7.22997e-11	6.18819e-10
TmoG3116v1_064231	#N/A	MLOC_54786		BRADI1G09090.2	26.0301	28.6145	44.9972	10.1881	15.4615	9.03105	33.2139	11.5602	5.05372	3.5311	0.348053	1	#N/A	#N/A	0	0	1.58135e-07	9.29518e-07
TmoG3116v1_064232	TmoDV92v1_026524	MLOC_54786		BRADI1G09090.2	24.5035	26.9947	42.4165	9.64916	14.6133	8.55999	31.3049	10.9408	4.96832	3.45165	0.349492	1	#N/A	#N/A	0	0	3.31261e-07	1.86339e-06
TmoG3116v1_064233	#N/A	MLOC_54786		BRADI1G09090.2	36.375	38.5018	60.0611	13.5511	21.0087	9.93569	44.9793	14.8318	5.49119	3.89063	0.329748	1	IPR011525|IPR003311	Aux/IAA-ARF-dimerisation|AUX/IAA protein	0	0	4.47967e-10	3.51907e-09
TmoG3116v1_064234	TmoDV92v1_026525	MLOC_54786		BRADI1G09090.2	36.4226	38.5523	60.1406	13.568	21.0357	9.94772	45.0385	14.8505	5.49309	3.89244	0.329728	1	IPR011525|IPR003311	Aux/IAA-ARF-dimerisation|AUX/IAA protein	0	0	4.47967e-10	3.51907e-09
TmoG3116v1_064235	#N/A	MLOC_54786		BRADI1G09090.2	43.607	37.2376	72.2226	19.1134	18.6653	9.26133	51.0224	15.68	5.67306	3.97086	0.307316	1	IPR011525|IPR003311	Aux/IAA-ARF-dimerisation|AUX/IAA protein	0	0	8.55484e-12	8.02288e-11
TmoG3116v1_064236	#N/A	MLOC_54786		BRADI1G09090.2	44.9045	38.3411	74.3914	19.6649	19.2033	9.51289	52.5457	16.127	5.7155	4.01141	0.306915	1	IPR011525|IPR003311	Aux/IAA-ARF-dimerisation|AUX/IAA protein	0	0	4.76988e-12	4.57226e-11
TmoG3116v1_064237	TmoDV92v1_026486	MLOC_54786		BRADI1G09100.1	16.2281	14.352	22.895	10.8237	9.15728	9.18845	17.825	9.72314	4.15583	3.28142	0.545477	1	IPR006900|IPR012990|IPR006896|IPR007123	Sec23/Sec24, helical domain|Sec23/Sec24 beta-sandwich|Sec23/Sec24, trunk domain|Gelsolin domain	0	0	0.0131683	0.0299533
TmoG3116v1_064238	TmoDV92v1_026515	MLOC_54786		BRADI1G09090.2	42.4624	36.0202	68.1286	18.1959	17.912	9.19612	48.8704	15.1013	5.61089	3.91661	0.309008	1	IPR011525|IPR003311	Aux/IAA-ARF-dimerisation|AUX/IAA protein	0	0	2.06009e-11	1.86744e-10

## Sheet: chl ab
TmoDV92v1_022131	#N/A	MLOC_65066		BRADI1G24870.1	29.55	10.94	19.69	116.5	136.39	100.1	20.06	117.66	4.32625	6.87848	5.87	1	IPR022796	Chlorophyll A-B binding protein	IPR023329	Chlorophyll a/b binding protein domain	3.74e-22	2.6e-20
TmoDV92v1_005715	#N/A	MLOC_945		BRADI4G07380.1	1.46	1	1	16.57	17.26	13.62	1.15	15.82	0.201634	3.98368	13.73	1	IPR001344|IPR023329	Chlorophyll A-B binding protein, plant|Chlorophyll a/b binding protein domain	IPR023329	Chlorophyll a/b binding protein domain	4.5e-09	7.11e-08
TmoDV92v1_005747	TmoG3116v1_004803	MLOC_58758		BRADI4G07380.1	2.69	1	2.55	41.43	11.67	6.19	2.08	19.76	1.05658	4.30451	9.51	0	IPR001344|IPR023329	Chlorophyll A-B binding protein, plant|Chlorophyll a/b binding protein domain	IPR022796	Chlorophyll A-B binding protein	3.57e-10	6.59e-09
TmoDV92v1_004963	#N/A	MLOC_18354		BRADI4G31257.1	122.42	65.42	100.8	319.76	303.9	238.21	96.21	287.29	6.58811	8.16636	2.99	1	IPR022796|IPR001344|IPR023329	Chlorophyll A-B binding protein|Chlorophyll A-B binding protein, plant|Chlorophyll a/b binding protein domain	IPR022796	Chlorophyll A-B binding protein	1.03e-13	2.91e-12
TmoDV92v1_004964	TmoG3116v1_004928	MLOC_18354		BRADI4G31257.1	110.08	58.67	89.78	274.95	255.15	203.94	86.18	244.68	6.42928	7.93475	2.84	1	IPR022796|IPR001344|IPR023329	Chlorophyll A-B binding protein|Chlorophyll A-B binding protein, plant|Chlorophyll a/b binding protein domain	IPR022796	Chlorophyll A-B binding protein	3.11e-12	7.44e-11
TmoDV92v1_004977	#N/A	MLOC_22471		BRADI1G15290.1	84.8	19.45	68.67	564.43	658.64	487.24	57.64	570.1	5.849	9.15507	9.89	1	IPR022796|IPR001344|IPR023329	Chlorophyll A-B binding protein|Chlorophyll A-B binding protein, plant|Chlorophyll a/b binding protein domain	IPR023329	Chlorophyll a/b binding protein domain	1e-50	1.61e-47
TmoDV92v1_008856	TmoG3116v1_004945	MLOC_81109		BRADI4G07380.1	1.77	1.39	1.35	25.54	35.84	21.48	1.51	27.62	0.594549	4.78764	18.35	1	IPR022796|IPR001344|IPR023329	Chlorophyll A-B binding protein|Chlorophyll A-B binding protein, plant|Chlorophyll a/b binding protein domain	IPR023329	Chlorophyll a/b binding protein domain	3.92e-15	1.28e-13
TmoDV92v1_059948	#N/A	MLOC_12843		BRADI3G58020.1	24.43	15.9	26.08	105.03	114.07	90.41	22.14	103.17	4.46858	6.68888	4.66	1	IPR022796|IPR001344|IPR023329	Chlorophyll A-B binding protein|Chlorophyll A-B binding protein, plant|Chlorophyll a/b binding protein domain	IPR022796	Chlorophyll A-B binding protein	3.95e-17	1.6e-15
TmoDV92v1_059951	#N/A	MLOC_12843		BRADI3G58020.1	19.44	16.22	30.01	118.27	115.38	87.44	21.89	107.03	4.4522	6.74187	4.89	1	IPR022796|IPR001344|IPR023329	Chlorophyll A-B binding protein|Chlorophyll A-B binding protein, plant|Chlorophyll a/b binding protein domain	IPR022796	Chlorophyll A-B binding protein	5.75e-18	2.55e-16
TmoDV92v1_059952	#N/A	MLOC_12843		BRADI3G58020.1	23.64	15.35	25.11	100.72	108.87	87.32	21.37	98.97	4.41752	6.62892	4.63	1	IPR022796|IPR001344|IPR023329	Chlorophyll A-B binding protein|Chlorophyll A-B binding protein, plant|Chlorophyll a/b binding protein domain	IPR022796	Chlorophyll A-B binding protein	1.35e-16	5.2e-15
TmoDV92v1_059964	TmoG3116v1_057340	MLOC_12843		BRADI3G58020.1	24.69	14.13	25.08	104.39	108.67	87.2	21.3	100.09	4.41278	6.64515	4.7	1	IPR022796|IPR001344|IPR023329	Chlorophyll A-B binding protein|Chlorophyll A-B binding protein, plant|Chlorophyll a/b binding protein domain	IPR022796	Chlorophyll A-B binding protein	3.78e-17	1.54e-15
TmoDV92v1_059965	TmoG3116v1_057342	MLOC_12844		BRADI3G58020.1	20.06	10.98	19.82	81.64	84.59	69.16	16.96	78.46	4.08406	6.29389	4.63	1	IPR022796|IPR001344|IPR023329	Chlorophyll A-B binding protein|Chlorophyll A-B binding protein, plant|Chlorophyll a/b binding protein domain	IPR004938	Xyloglucan fucosyltransferase	4.79e-15	1.55e-13
TmoDV92v1_106241	TmoG3116v1_005352	MLOC_63821		BRADI4G27480.1	11.99	5.18	9.35	46.96	46.49	44.8	8.84	46.08	3.14405	5.52607	5.21	1	IPR022796|IPR001344|IPR023329	Chlorophyll A-B binding protein|Chlorophyll A-B binding protein, plant|Chlorophyll a/b binding protein domain	IPR023329	Chlorophyll a/b binding protein domain	1.5e-12	3.72e-11
TmoDV92v1_106242	TmoG3116v1_005353	MLOC_63821		BRADI4G27480.1	11.2	5.1	8.8	43.69	42.44	42.22	8.37	42.79	3.06523	5.4192	5.11	1	IPR022796|IPR001344|IPR023329	Chlorophyll A-B binding protein|Chlorophyll A-B binding protein, plant|Chlorophyll a/b binding protein domain	IPR023329	Chlorophyll a/b binding protein domain	1.21e-11	2.71e-10
TmoDV92v1_106243	#N/A	MLOC_63821		BRADI4G27480.1	9.69	4.37	8.04	37.17	37	37.4	7.37	37.19	2.88166	5.21684	5.05	1	IPR022796|IPR001344|IPR023329	Chlorophyll A-B binding protein|Chlorophyll A-B binding protein, plant|Chlorophyll a/b binding protein domain	IPR023329	Chlorophyll a/b binding protein domain	1.32e-10	2.59e-09
TmoDV92v1_106244	#N/A	MLOC_63821		BRADI4G27480.1	8.99	3.46	6.27	31.64	33.59	31.69	6.24	32.31	2.64155	5.01391	5.18	1	IPR022796|IPR001344|IPR023329	Chlorophyll A-B binding protein|Chlorophyll A-B binding protein, plant|Chlorophyll a/b binding protein domain	IPR023329	Chlorophyll a/b binding protein domain	5.52e-10	9.9e-09
TmoDV92v1_106245	TmoG3116v1_005350	MLOC_63821		BRADI4G27480.1	8.42	3.38	6.07	29.9	31.6	30.05	5.96	30.52	2.57531	4.93168	5.12	1	IPR022796|IPR001344|IPR023329	Chlorophyll A-B binding protein|Chlorophyll A-B binding protein, plant|Chlorophyll a/b binding protein domain	IPR023329	Chlorophyll a/b binding protein domain	1.22e-09	2.1e-08
TmoDV92v1_106246	TmoG3116v1_005357	MLOC_63821		BRADI4G27480.1	9.38	4.25	8.04	36.41	37.01	36.73	7.22	36.72	2.852	5.19849	5.08	1	IPR022796|IPR001344|IPR023329	Chlorophyll A-B binding protein|Chlorophyll A-B binding protein, plant|Chlorophyll a/b binding protein domain	IPR023329	Chlorophyll a/b binding protein domain	1.08e-10	2.15e-09
TmoDV92v1_106247	TmoG3116v1_005355	MLOC_63821		BRADI4G27480.1	9.96	4.54	8.33	39.32	39.89	39.34	7.61	39.52	2.9279	5.30451	5.19	1	IPR022796|IPR001344|IPR023329	Chlorophyll A-B binding protein|Chlorophyll A-B binding protein, plant|Chlorophyll a/b binding protein domain	IPR023329	Chlorophyll a/b binding protein domain	2.09e-11	4.54e-10
TmoDV92v1_042105	TmoG3116v1_093742	MLOC_60978		BRADI1G55560.1	44.2	3.49	10.04	34.93	29.32	22.43	19.24	28.89	4.26604	4.8525	1.5	0	IPR022796|IPR023329	Chlorophyll A-B binding protein|Chlorophyll a/b binding protein domain	IPR023329	Chlorophyll a/b binding protein domain	0.079756	0.20325
TmoDV92v1_042113	TmoG3116v1_093741	MLOC_60978		BRADI1G55560.1	53.24	4.6	10.33	82.08	54.89	76.12	22.72	71.03	4.50589	6.15036	3.13	1	IPR022796|IPR023329	Chlorophyll A-B binding protein|Chlorophyll a/b binding protein domain	IPR023329	Chlorophyll a/b binding protein domain	9.01e-10	1.57e-08
TmoDV92v1_042115	TmoG3116v1_093733	MLOC_60978		BRADI1G55560.1	86.25	5.31	14.54	68.99	59.34	54.56	35.37	60.96	5.14445	5.92979	1.72	0	IPR022796|IPR023329	Chlorophyll A-B binding protein|Chlorophyll a/b binding protein domain	IPR023329	Chlorophyll a/b binding protein domain	0.00222963	0.0108464
TmoDV92v1_042129	TmoG3116v1_108864	MLOC_78997		BRADI1G55600.1	18.11	2.57	2.74	14.44	12.57	10.57	7.81	12.53	2.96532	3.64731	1.6	0	IPR022796|IPR023329	Chlorophyll A-B binding protein|Chlorophyll a/b binding protein domain	IPR022796	Chlorophyll A-B binding protein	0.129191	0.291734
TmoDV92v1_042130	#N/A	MLOC_78997		BRADI1G55600.1	18.51	4.17	3.64	12.4	9.46	9.45	8.78	10.43	3.13422	3.38267	1.19	0	IPR022796|IPR023329	Chlorophyll A-B binding protein|Chlorophyll a/b binding protein domain	IPR022796	Chlorophyll A-B binding protein	0.63185	0.850724
TmoDV92v1_042158	TmoG3116v1_093732	MLOC_60978		BRADI1G55560.1	60.33	5.57	10.51	39.62	32.52	26.88	25.47	33	4.67073	5.04439	1.3	0	IPR022796|IPR023329	Chlorophyll A-B binding protein|Chlorophyll a/b binding protein domain	IPR023329	Chlorophyll a/b binding protein domain	0.238191	0.455543
TmoDV92v1_004567	#N/A	MLOC_67012		BRADI2G16290.1	1	1	1	1	2.23	2.28	1	1.84	0	0.879706	1.84	#N/A	IPR023329	Chlorophyll a/b binding protein domain	IPR022796	Chlorophyll A-B binding protein	0.730671	0.927042
TmoDV92v1_004976	#N/A	MLOC_22471		BRADI1G15290.1	7.37	2.72	5.68	47.55	51.23	41.21	5.26	46.66	2.39506	5.54411	8.88	1	IPR023329	Chlorophyll a/b binding protein domain	IPR023329	Chlorophyll a/b binding protein domain	1.59e-17	6.77e-16
TmoDV92v1_005744	#N/A	MLOC_57061		BRADI4G21170.1	9.92	4.2	6.35	23.51	25.06	21.27	6.82	23.28	2.76977	4.54102	3.41	1	IPR023329	Chlorophyll a/b binding protein domain	IPR023329	Chlorophyll a/b binding protein domain	1.05e-05	9.16e-05
TmoDV92v1_024049	#N/A	MLOC_44990		BRADI2G56260.1	70.47	37.83	69.17	184.56	214.81	144.47	59.16	181.28	5.88655	7.50208	3.06	1	IPR023329	Chlorophyll a/b binding protein domain	0	0	9.74e-13	2.48e-11
TmoDV92v1_024050	#N/A	MLOC_44990		BRADI2G56260.1	67.12	36.21	65.77	175	203.89	137.26	56.36	172.05	5.8166	7.42668	3.05	1	IPR023329	Chlorophyll a/b binding protein domain	0	0	1.52e-12	3.76e-11
TmoDV92v1_024052	TmoG3116v1_032829	MLOC_44990		BRADI2G56260.1	49.41	25.9	47.99	123.18	144.21	98.93	41.1	122.11	5.36107	6.93204	2.97	1	IPR023329	Chlorophyll a/b binding protein domain	0	0	8.33e-11	1.68e-09
TmoDV92v1_027140	#N/A	MLOC_11961		BRADI5G12150.1	6.71	2.62	4.28	11.09	12.55	9.65	4.54	11.1	2.18269	3.47249	2.45	1	IPR023329	Chlorophyll a/b binding protein domain	IPR022796	Chlorophyll A-B binding protein	0.0143995	0.052276
TmoDV92v1_027141	#N/A	MLOC_11961		BRADI5G12150.1	7.79	3.1	5.15	10.33	13.83	9.27	5.35	11.15	2.41954	3.47897	2.08	1	IPR023329	Chlorophyll a/b binding protein domain	IPR022796	Chlorophyll A-B binding protein	0.034447	0.105703
TmoDV92v1_027142	#N/A	MLOC_11961		BRADI5G12150.1	2.66	1.21	3.48	8.35	11.43	7.72	2.45	9.16	1.29278	3.19535	3.74	1	IPR023329	Chlorophyll a/b binding protein domain	IPR022796	Chlorophyll A-B binding protein	0.00343154	0.0157151
G3116_ID	Orthologs	Barley_ID	Gramene_barley_description	Brachy_ID	RPKM	RPKM	RPKM	RPKM	RPKM	RPKM	Ave_Dark	Ave_Light	Log_Ave_Dark	Log_Ave_Light	Fold_Light/Dark	IS_DIFF_EDGER	InterPro_IDs	InterPro_Description	Barley_InterPro_IDs	Barley_InterPro_Description	p-value	q-value
TmoG3116v1_073813	#N/A	MLOC_54672		BRADI5G23437.1	24.4645	42.1637	35.6431	144.322	152.775	144.747	34.0904	147.281	5.09129	7.20243	4.3203	1	IPR022796	Chlorophyll A-B binding protein	0		3.84877e-27	1.22782e-25
TmoG3116v1_073815	#N/A	MLOC_59127		BRADI5G23430.1	25.778	26.5525	27.3917	62.0509	65.5275	63.296	26.5741	63.6248	4.73195	5.99152	2.39424	1	IPR022796	Chlorophyll A-B binding protein	0		5.53128e-08	3.43979e-07
TmoG3116v1_073816	#N/A	MLOC_59127		BRADI5G23430.1	23.6233	19.9856	22.0463	48.0321	38.128	48.9239	21.8851	45.028	4.45188	5.49275	2.05748	1	IPR022796	Chlorophyll A-B binding protein	0		6.25383e-05	0.000244982
TmoG3116v1_073819	TmoDV92v1_053424	MLOC_54672		BRADI5G23437.1	23.1959	39.7985	33.789	135.867	142.795	136.342	32.2611	138.335	5.01173	7.11202	4.28796	1	IPR022796	Chlorophyll A-B binding protein	0		4.25492e-26	1.25653e-24
TmoG3116v1_073822	#N/A	MLOC_59127		BRADI5G23430.1	22.1969	37.2018	31.6866	125.232	131.86	125.355	30.3618	127.482	4.92418	6.99415	4.19877	1	IPR022796	Chlorophyll A-B binding protein	0		1.72872e-24	4.57385e-23
TmoG3116v1_073823	TmoDV92v1_053428	MLOC_59127		BRADI5G23430.1	22.1381	37.0339	31.5348	124.383	131.067	124.621	30.2356	126.69	4.91818	6.98516	4.1901	1	IPR022796	Chlorophyll A-B binding protein	0		2.75754e-24	7.20337e-23
TmoG3116v1_004751	#N/A	MLOC_17002		BRADI3G50540.4	13.3329	7.02977	13.8701	5.01422	3.3029	3.57772	11.4109	3.96494	3.51235	1.9873	0.347469	1	IPR001344|IPR023329	Chlorophyll A-B binding protein, plant|Chlorophyll a/b binding protein domain	IPR023329		0.00166368	0.00482745
TmoG3116v1_004802	#N/A	MLOC_72290		BRADI2G16290.1	6.33061	3.62777	6.33733	9.76277	17.2305	10.1568	5.4319	12.3833	2.44146	3.63033	2.27974	1	IPR001344|IPR023329	Chlorophyll A-B binding protein, plant|Chlorophyll a/b binding protein domain	IPR022796		0.0169905	0.0373788
TmoG3116v1_004803	TmoDV92v1_005747	MLOC_58758		BRADI4G07380.1	1.13399	1.28235	1.54162	62.4291	125.987	68.441	1.31932	85.6191	0.399793	6.41986	64.8965	1	IPR001344|IPR023329	Chlorophyll A-B binding protein, plant|Chlorophyll a/b binding protein domain	IPR022796		5.92033e-53	1.06902e-50
TmoG3116v1_117166	#N/A	MLOC_17002		BRADI4G37210.1	1	1	1	1	1	1	1	1	0	0	1	#N/A	IPR001344|IPR023329	Chlorophyll A-B binding protein, plant|Chlorophyll a/b binding protein domain	IPR023329		1	0.855625
TmoG3116v1_004766	#N/A	MLOC_58758		BRADI4G07380.1	1	1.22271	1.42722	29.3815	40.0531	30.9784	1.21665	33.471	0.282909	5.06484	27.5109	1	IPR022796|IPR001344|IPR023329	Chlorophyll A-B binding protein|Chlorophyll A-B binding protein, plant|Chlorophyll a/b binding protein domain	IPR022796		6.86652e-22	1.48731e-20
TmoG3116v1_004836	#N/A	MLOC_20487		BRADI4G31257.1	1	1	1	1	1	1	1	1	0	0	1	#N/A	IPR022796|IPR001344|IPR023329	Chlorophyll A-B binding protein|Chlorophyll A-B binding protein, plant|Chlorophyll a/b binding protein domain	IPR023329		1	0.855625
TmoG3116v1_004924	#N/A	MLOC_18354		BRADI4G31257.1	20.235	44.4339	33.7397	115.113	122.421	123.227	32.8029	120.254	5.03575	6.90994	3.66596	1	IPR022796|IPR001344|IPR023329	Chlorophyll A-B binding protein|Chlorophyll A-B binding protein, plant|Chlorophyll a/b binding protein domain	IPR022796		2.02941e-20	3.91369e-19
TmoG3116v1_004945	TmoDV92v1_008856	MLOC_81109		BRADI1G12130.1	3.8848	9.4089	13.6324	379.309	516.79	389.661	8.97538	428.587	3.16597	8.74344	47.7514	1	IPR022796|IPR001344|IPR023329	Chlorophyll A-B binding protein|Chlorophyll A-B binding protein, plant|Chlorophyll a/b binding protein domain	IPR023329		4.70189e-138	5.93245e-134
TmoG3116v1_004947	#N/A	MLOC_81109		BRADI2G16290.1	3.03557	6.93899	9.38626	246.514	338.521	255.501	6.45361	280.179	2.69011	8.1302	43.4143	1	IPR022796|IPR001344|IPR023329	Chlorophyll A-B binding protein|Chlorophyll A-B binding protein, plant|Chlorophyll a/b binding protein domain	IPR023329		1.19386e-108	4.63479e-105
TmoG3116v1_005349	#N/A	MLOC_63821		BRADI4G27480.1	6.26435	19.2448	12.4796	69.3814	85.1045	63.0225	12.6629	72.5028	3.66253	6.17996	5.72561	1	IPR022796|IPR001344|IPR023329	Chlorophyll A-B binding protein|Chlorophyll A-B binding protein, plant|Chlorophyll a/b binding protein domain	IPR023329		2.42407e-22	5.44214e-21
TmoG3116v1_005350	TmoDV92v1_106245	MLOC_63821		BRADI4G27480.1	3.4	9.27756	5.82768	35.0915	42.819	33.8654	6.16841	37.2586	2.6249	5.2195	6.04022	1	IPR022796|IPR001344|IPR023329	Chlorophyll A-B binding protein|Chlorophyll A-B binding protein, plant|Chlorophyll a/b binding protein domain	IPR023329		3.24482e-14	3.80752e-13
TmoG3116v1_005352	TmoDV92v1_106241	MLOC_63821		BRADI4G27480.1	4.88231	14.6136	9.4753	58.3414	68.2262	55.9676	9.65707	60.8451	3.27158	5.92707	6.30058	1	IPR022796|IPR001344|IPR023329	Chlorophyll A-B binding protein|Chlorophyll A-B binding protein, plant|Chlorophyll a/b binding protein domain	IPR023329		5.17752e-21	1.04836e-19
TmoG3116v1_005353	TmoDV92v1_106242	MLOC_63821		BRADI4G27480.1	4.08314	13.4404	8.6233	47.0713	61.0651	47.4243	8.71562	51.8536	3.1236	5.69637	5.9495	1	IPR022796|IPR001344|IPR023329	Chlorophyll A-B binding protein|Chlorophyll A-B binding protein, plant|Chlorophyll a/b binding protein domain	IPR023329		5.50857e-18	8.82432e-17
TmoG3116v1_005355	TmoDV92v1_106247	MLOC_63821		BRADI4G27480.1	4.02726	12.1888	7.85839	47.5928	56.2398	44.8553	8.02482	49.5626	3.00447	5.63118	6.17617	1	IPR022796|IPR001344|IPR023329	Chlorophyll A-B binding protein|Chlorophyll A-B binding protein, plant|Chlorophyll a/b binding protein domain	IPR023329		1.02162e-17	1.60297e-16
TmoG3116v1_005357	TmoDV92v1_106246	MLOC_63821		BRADI4G27480.1	3.8393	11.5524	7.52912	44.9119	52.5122	42.2176	7.64028	46.5473	2.93363	5.54062	6.09235	1	IPR022796|IPR001344|IPR023329	Chlorophyll A-B binding protein|Chlorophyll A-B binding protein, plant|Chlorophyll a/b binding protein domain	IPR023329		1.19636e-16	1.7256e-15
TmoG3116v1_023698	#N/A	MLOC_11961		BRADI5G12150.1	1	1	1	1	1	1	1	1	0	0	1	#N/A	IPR022796|IPR001344|IPR023329	Chlorophyll A-B binding protein|Chlorophyll A-B binding protein, plant|Chlorophyll a/b binding protein domain	IPR022796		1	0.855625
TmoG3116v1_023707	#N/A	MLOC_11961		BRADI5G12150.1	1	1	1	1	1	1	1	1	0	0	1	#N/A	IPR022796|IPR001344|IPR023329	Chlorophyll A-B binding protein|Chlorophyll A-B binding protein, plant|Chlorophyll a/b binding protein domain	IPR022796		1	0.855625
TmoG3116v1_023708	#N/A	MLOC_11961		BRADI5G12150.1	2.06091	3.33269	3.00432	9.03976	10.6199	9.46555	2.79931	9.70841	1.48507	3.27924	3.46815	1	IPR022796|IPR001344|IPR023329	Chlorophyll A-B binding protein|Chlorophyll A-B binding protein, plant|Chlorophyll a/b binding protein domain	IPR022796		0.00228991	0.00641941
TmoG3116v1_023709	#N/A	MLOC_11961		BRADI5G12150.1	1	1	1	1	1	1	1	1	0	0	1	#N/A	IPR022796|IPR001344|IPR023329	Chlorophyll A-B binding protein|Chlorophyll A-B binding protein, plant|Chlorophyll a/b binding protein domain	IPR022796		1	0.855625
TmoG3116v1_057319	#N/A	MLOC_12843		BRADI3G58020.1	6.53882	13.2817	9.95545	42.9862	40.6574	42.5382	9.92531	42.0606	3.31111	5.3944	4.23771	1	IPR022796|IPR001344|IPR023329	Chlorophyll A-B binding protein|Chlorophyll A-B binding protein, plant|Chlorophyll a/b binding protein domain	IPR022796		8.49144e-12	7.96786e-11
TmoG3116v1_057320	#N/A	MLOC_12843		BRADI3G58020.1	7.43213	14.5535	10.94	44.748	43.1527	45.1208	10.9752	44.3405	3.45618	5.47055	4.04006	1	IPR022796|IPR001344|IPR023329	Chlorophyll A-B binding protein|Chlorophyll A-B binding protein, plant|Chlorophyll a/b binding protein domain	IPR022796		7.30621e-12	6.89998e-11
TmoG3116v1_057321	#N/A	MLOC_12843		BRADI3G58020.1	7.44022	14.5706	10.9525	44.7779	43.2057	45.1762	10.9877	44.3866	3.45782	5.47205	4.03965	1	IPR022796|IPR001344|IPR023329	Chlorophyll A-B binding protein|Chlorophyll A-B binding protein, plant|Chlorophyll a/b binding protein domain	IPR022796		7.30621e-12	6.89998e-11
TmoG3116v1_057330	#N/A	MLOC_12843		BRADI3G58020.1	6.24957	13.0165	9.98542	43.1268	40.6192	41.8214	9.7505	41.8558	3.28548	5.38735	4.29268	1	IPR022796|IPR001344|IPR023329	Chlorophyll A-B binding protein|Chlorophyll A-B binding protein, plant|Chlorophyll a/b binding protein domain	IPR022796		3.84847e-12	3.72296e-11
TmoG3116v1_057333	#N/A	MLOC_12843		BRADI3G58020.1	6.96861	13.642	10.0785	41.0646	39.4993	41.4181	10.2297	40.6606	3.35469	5.34556	3.97477	1	IPR022796|IPR001344|IPR023329	Chlorophyll A-B binding protein|Chlorophyll A-B binding protein, plant|Chlorophyll a/b binding protein domain	IPR022796		7.35486e-11	6.28762e-10
TmoG3116v1_057340	TmoDV92v1_059964	MLOC_12843		BRADI3G58020.1	7.05782	17.5426	12.2305	66.6003	66.1548	65.0987	12.277	65.9513	3.61788	6.04333	5.37196	1	IPR022796|IPR001344|IPR023329	Chlorophyll A-B binding protein|Chlorophyll A-B binding protein, plant|Chlorophyll a/b binding protein domain	IPR022796		5.89582e-20	1.09778e-18
TmoG3116v1_057342	TmoDV92v1_059965	MLOC_12844		BRADI3G58020.1	6.00602	14.3786	10.1833	54.2166	54.5945	53.117	10.1893	53.976	3.34898	5.75425	5.29733	1	IPR022796|IPR001344|IPR023329	Chlorophyll A-B binding protein|Chlorophyll A-B binding protein, plant|Chlorophyll a/b binding protein domain	IPR004938		2.92414e-17	4.43842e-16
TmoG3116v1_097615	#N/A	MLOC_69498		BRADI3G42620.1	1.37153	2.69621	3.12749	77.3657	75.2998	71.0802	2.39841	74.5819	1.26208	6.22075	31.0964	1	IPR022796|IPR001344|IPR023329	Chlorophyll A-B binding protein|Chlorophyll A-B binding protein, plant|Chlorophyll a/b binding protein domain	IPR022796		1.43184e-42	1.35324e-40
TmoG3116v1_004922	#N/A	MLOC_18354		BRADI4G31257.1	23.3712	53.8016	40.1514	147.627	159.889	163.993	39.108	157.17	5.28939	7.29618	4.01887	1	IPR022796|IPR023329	Chlorophyll A-B binding protein|Chlorophyll a/b binding protein domain	IPR022796		4.03055e-26	1.19131e-24
TmoG3116v1_015807	#N/A	MLOC_74244		BRADI3G02570.1	118.579	165.937	146.56	193.007	212.502	178.141	143.692	194.55	7.16683	7.604	1.35394	1	IPR022796|IPR023329	Chlorophyll A-B binding protein|Chlorophyll a/b binding protein domain	IPR023329		0.0116878	0.0270507
TmoG3116v1_015808	#N/A	MLOC_74244		BRADI3G02570.1	89.2715	125.989	111.603	147.134	163.845	135.693	108.954	148.891	6.76758	7.21811	1.36654	1	IPR022796|IPR023329	Chlorophyll A-B binding protein|Chlorophyll a/b binding protein domain	IPR023329		0.0133643	0.0303545
TmoG3116v1_044338	#N/A	MLOC_44757		BRADI4G30060.2	3.46617	7.49577	5.27225	17.7709	20.3756	14.4707	5.41139	17.539	2.436	4.1325	3.24113	1	IPR022796|IPR023329	Chlorophyll A-B binding protein|Chlorophyll a/b binding protein domain	IPR019378		7.58636e-05	0.000292025
TmoG3116v1_093734	#N/A	MLOC_47741		BRADI1G55620.1	1.55284	5.97336	5.25446	38.1238	41.2149	27.0162	4.26022	35.4517	2.09093	5.14778	8.32155	1	IPR022796|IPR023329	Chlorophyll A-B binding protein|Chlorophyll a/b binding protein domain	IPR023329		2.10823e-16	2.97871e-15
TmoG3116v1_116053	#N/A	MLOC_25784		BRADI1G55570.1	1	3.33354	1.9386	11.9881	8.45039	4.0795	2.09071	8.17267	1.064	3.03081	3.90903	1	IPR022796|IPR023329	Chlorophyll A-B binding protein|Chlorophyll a/b binding protein domain	IPR022796		0.00185877	0.0053258
TmoG3116v1_116054	#N/A	MLOC_78997		BRADI1G55600.1	1	2.66479	1.14516	5.10282	3.25716	1.89876	1.60332	3.41958	0.681061	1.77382	2.13281	1	IPR022796|IPR023329	Chlorophyll A-B binding protein|Chlorophyll a/b binding protein domain	IPR022796		0.308067	0.408667
TmoG3116v1_116055	TmoDV92v1_042127	MLOC_78997		BRADI1G55600.1	1	2.66479	1.14516	5.20802	3.25716	1.99863	1.60332	3.48794	0.681061	1.80237	2.17545	1	IPR022796|IPR023329	Chlorophyll A-B binding protein|Chlorophyll a/b binding protein domain	IPR022796		0.308067	0.408667
TmoG3116v1_004753	#N/A	MLOC_57061		BRADI4G21170.1	9.30422	8.12712	7.55305	6.12492	4.53203	5.34596	8.32813	5.3343	3.05799	2.4153	0.640516	0	IPR023329	Chlorophyll a/b binding protein domain	IPR023329		0.22695	0.323059
TmoG3116v1_004760	#N/A	MLOC_57061		#N/A	2.26041	3.173	3.00702	20.8038	27.7886	22.0294	2.81348	23.5406	1.49236	4.55708	8.36708	1	IPR023329	Chlorophyll a/b binding protein domain	IPR023329		1.30897e-11	1.20661e-10
TmoG3116v1_004796	#N/A	MLOC_17002		#N/A	3.62578	7.17136	6.03473	22.5966	27.0635	24.4963	5.61062	24.7188	2.48816	4.62754	4.40572	1	IPR023329	Chlorophyll a/b binding protein domain	IPR023329		2.04296e-08	1.33409e-07
TmoG3116v1_004797	TmoDV92v1_004981	MLOC_17002		#N/A	3.62578	7.17136	6.03473	22.5966	27.0635	24.4963	5.61062	24.7188	2.48816	4.62754	4.40572	1	IPR023329	Chlorophyll a/b binding protein domain	IPR023329		2.04296e-08	1.33409e-07
TmoG3116v1_004804	#N/A	MLOC_58758		BRADI4G07380.1	1.13488	1.1421	1	43.4743	92.9027	49.9455	1.09233	62.1075	0.127405	5.9567	56.8579	1	IPR023329	Chlorophyll a/b binding protein domain	IPR022796		7.89084e-40	6.00663e-38
TmoG3116v1_004835	#N/A	MLOC_20487		BRADI1G42670.1	1	1.08841	1	1	1.11987	1.11668	1.02947	1.07885	0.0419037	0.109495	1.04797	#N/A	IPR023329	Chlorophyll a/b binding protein domain	IPR023329		1	0.855625
TmoG3116v1_004926	#N/A	MLOC_18354		BRADI4G31257.1	15.116	30.5047	23.7774	75.3653	75.965	70.6423	23.1327	73.9909	4.53186	6.20928	3.19854	1	IPR023329	Chlorophyll a/b binding protein domain	IPR022796		4.57051e-13	4.84646e-12
TmoG3116v1_004944	#N/A	MLOC_945		BRADI2G16290.1	1	1	1	1	1	1	1	1	0	0	1	#N/A	IPR023329	Chlorophyll a/b binding protein domain	IPR023329		1	0.855625
TmoG3116v1_005324	#N/A	MLOC_65066		BRADI1G24870.1	1	1	1	1	1	1	1	1	0	0	1	#N/A	IPR023329	Chlorophyll a/b binding protein domain	IPR023329		1	0.855625
TmoG3116v1_005325	#N/A	MLOC_65066		BRADI1G24870.1	3.56268	5.83155	5.42969	18.8787	14.9684	16.9401	4.94131	16.9291	2.30489	4.08143	3.42603	1	IPR023329	Chlorophyll a/b binding protein domain	IPR023329		4.08144e-05	0.000165463
TmoG3116v1_005332	#N/A	MLOC_65066		BRADI1G24870.1	1	1.12572	1.42203	3.53418	3.30105	2.74198	1.18258	3.1924	0.241939	1.67464	2.69952	1	IPR023329	Chlorophyll a/b binding protein domain	IPR023329		0.272268	0.371217
TmoG3116v1_015799	TmoDV92v1_018291	MLOC_74244		BRADI3G02570.1	54.9386	76.8026	67.699	87.9732	102.888	83.1079	66.4801	91.3229	6.05485	6.51291	1.37369	1	IPR023329	Chlorophyll a/b binding protein domain	IPR023329		0.0263533	0.0545022
TmoG3116v1_015803	#N/A	MLOC_74244		BRADI3G02570.1	28.9452	39.727	35.1563	47.6485	52.8309	44.2537	34.6095	48.2444	5.1131	5.59229	1.39396	1	IPR023329	Chlorophyll a/b binding protein domain	IPR023329		0.0628457	0.113782
TmoG3116v1_015804	TmoDV92v1_018290	MLOC_74244		BRADI3G02570.1	114.188	159.203	141.313	198.213	238.483	187.831	138.235	208.175	7.11098	7.70166	1.50596	1	IPR023329	Chlorophyll a/b binding protein domain	IPR023329		0.000390459	0.00130369
TmoG3116v1_015805	#N/A	MLOC_74244		BRADI3G02570.1	62.4258	77.7209	72.8342	93.0258	110.917	87.8972	70.9936	97.2798	6.14962	6.60407	1.37026	1	IPR023329	Chlorophyll a/b binding protein domain	IPR023329		0.0246075	0.0513169
TmoG3116v1_015806	#N/A	MLOC_74244		BRADI3G02570.1	80.9543	99.6689	93.0493	118.272	138.436	112.166	91.2241	122.958	6.51134	6.94202	1.34787	1	IPR023329	Chlorophyll a/b binding protein domain	IPR023329		0.0257116	0.053328
TmoG3116v1_060332	#N/A	MLOC_63155		BRADI3G48470.2	49.521	54.1501	46.5071	316.614	343.388	303.133	50.0594	321.045	5.64557	8.32663	6.41327	1	IPR023329	Chlorophyll a/b binding protein domain	IPR009472		7.92871e-55	1.61351e-52
TmoG3116v1_060333	#N/A	MLOC_63156		BRADI3G48470.2	32.8848	35.7529	30.9602	209.805	224.167	199.309	33.1993	211.093	5.05308	7.72174	6.35837	1	IPR023329	Chlorophyll a/b binding protein domain	IPR023329		2.15084e-45	2.4954e-43
TmoG3116v1_060334	#N/A	MLOC_63156		BRADI3G48470.2	41.269	44.7372	38.6667	264.596	280.387	249.62	41.5577	264.867	5.37704	8.04913	6.37349	1	IPR023329	Chlorophyll a/b binding protein domain	IPR023329		2.52973e-50	3.94658e-48
TmoG3116v1_060335	#N/A	MLOC_63155		BRADI3G48470.2	41.3146	45.2686	39.158	265.752	290.034	255.218	41.9137	270.335	5.38935	8.0786	6.44979	1	IPR023329	Chlorophyll a/b binding protein domain	IPR009472		3.00524e-51	4.86122e-49
TmoG3116v1_060336	TmoDV92v1_041719	MLOC_63155		BRADI3G48470.2	43.7646	47.9114	41.477	281.709	307.406	270.48	44.3843	286.532	5.47198	8.16255	6.45569	1	IPR023329	Chlorophyll a/b binding protein domain	IPR009472		1.80233e-52	3.1312e-50
TmoG3116v1_060340	#N/A	MLOC_63155		BRADI3G48470.2	26.5425	28.6896	24.766	166.601	181.78	159.404	26.666	169.262	4.73693	7.40311	6.34746	1	IPR023329	Chlorophyll a/b binding protein domain	IPR009472		1.93895e-40	1.55822e-38
TmoG3116v1_060341	#N/A	MLOC_63155		BRADI3G48470.2	21.3744	22.9682	19.9274	130.142	144.887	127.234	21.4233	134.088	4.42111	7.06703	6.25894	1	IPR023329	Chlorophyll a/b binding protein domain	IPR009472		3.37099e-35	1.81375e-33
TmoG3116v1_060342	TmoDV92v1_041721	MLOC_63155		BRADI3G48470.2	22.0495	23.6701	20.5545	134.349	149.548	131.314	22.0914	138.404	4.46541	7.11274	6.26505	1	IPR023329	Chlorophyll a/b binding protein domain	IPR009472		8.23881e-36	4.64583e-34
TmoG3116v1_097613	#N/A	MLOC_7043		BRADI2G60140.1	45.2077	54.3359	51.9791	67.8104	69.7986	63.9928	50.5076	67.2006	5.65843	6.0704	1.33051	1	IPR023329	Chlorophyll a/b binding protein domain	0		0.0707871	0.125396
TmoG3116v1_097616	TmoDV92v1_038248	MLOC_7043		BRADI2G60140.1	49.4751	61.1528	55.751	76.4461	78.9728	70.9865	55.4596	75.4685	5.79337	6.2378	1.36078	1	IPR023329	Chlorophyll a/b binding protein domain	0		0.0467109	0.0886936
TmoG3116v1_117375	#N/A	MLOC_49483		BRADI3G07190.1	1	1.43581	1.2508	2.33289	3.00897	2.03522	1.22887	2.45903	0.297331	1.29809	2.00105	1	IPR023329	Chlorophyll a/b binding protein domain	IPR023329		0.552711	0.623384
TmoG3116v1_117376	TmoDV92v1_005639	MLOC_49483		BRADI3G07190.1	1	1.43758	1.25182	2.33831	3.01714	2.03942	1.2298	2.46496	0.298423	1.30156	2.00436	1	IPR023329	Chlorophyll a/b binding protein domain	IPR023329		0.552711	0.623384

## Sheet: mito_term_factor
DV92_ID	Orthologs	Barley_ID	Gramene_barley_description	Brachy_ID	RPKM	RPKM	RPKM	RPKM	RPKM	RPKM	Ave_Dark	Ave_Light	log2_Dark_RPKM	log2_Light_RPKM	Fold_Light/Dark	IS_DIFF_EDGER	DV92_InterPro_IDs	DV92_InterPro_Description	Barley_InterPro_IDs	Barley_InterPro_Description	p-value	q-value
TmoDV92v1_009858	#N/A	MLOC_53939		BRADI3G40280.2	55.83	39.7	49.87	50.94	46.99	42.99	48.47	46.98	5.59902	5.55397	0.97	0	IPR003690	Mitochodrial transcription termination factor-related	0	0	0.713499	0.915177
TmoDV92v1_009859	#N/A	MLOC_53939		BRADI3G40280.2	56.12	39.55	50.32	50.68	47.2	43.42	48.66	47.1	5.60466	5.55766	0.97	0	IPR003690	Mitochodrial transcription termination factor-related	0	0	0.68409	0.890587
TmoDV92v1_009860	TmoG3116v1_078624	MLOC_53939		BRADI3G40280.2	54.51	31.15	40.59	43.77	38.34	35.15	42.08	39.09	5.39506	5.28873	0.93	0	IPR003690	Mitochodrial transcription termination factor-related	0	0	0.579995	0.812731
TmoDV92v1_009861	TmoG3116v1_078626	MLOC_53939		BRADI3G40280.2	54.82	30.91	41.02	43.41	38.51	35.56	42.25	39.16	5.40088	5.29131	0.93	0	IPR003690	Mitochodrial transcription termination factor-related	0	0	0.550026	0.790485
TmoDV92v1_009862	#N/A	MLOC_53940		BRADI3G40280.2	45.96	32.99	41.4	42.28	38.85	35.57	40.12	38.9	5.32625	5.2817	0.97	0	IPR003690	Mitochodrial transcription termination factor-related	IPR006869	Domain of unknown function DUF547	0.70711	0.908918
TmoDV92v1_009863	TmoG3116v1_078625	MLOC_53940		BRADI3G40280.2	44.01	25.64	33.32	35.84	31.29	28.71	34.32	31.95	5.10098	4.99774	0.93	0	IPR003690	Mitochodrial transcription termination factor-related	IPR006869	Domain of unknown function DUF547	0.593763	0.819362
TmoDV92v1_021825	#N/A	MLOC_6521		BRADI3G59160.1	6.04	5.06	6.57	15.9	7.77	11.26	5.89	11.64	2.55827	3.54102	1.98	1	IPR003690	Mitochodrial transcription termination factor-related	IPR003690	Mitochodrial transcription termination factor-related	0.0560046	0.154503
TmoDV92v1_021826	#N/A	MLOC_6521		BRADI3G59160.1	48.94	33.61	29.31	29.27	23.46	24.99	37.28	25.91	5.22033	4.69544	0.69	0	IPR003690	Mitochodrial transcription termination factor-related	IPR003690	Mitochodrial transcription termination factor-related	0.0453751	0.13135
TmoDV92v1_021842	TmoG3116v1_078246	MLOC_6521		BRADI3G59160.1	48.25	30.47	25.04	25.99	21.42	23.33	34.59	23.58	5.11228	4.55949	0.68	0	IPR003690	Mitochodrial transcription termination factor-related	IPR003690	Mitochodrial transcription termination factor-related	0.0390904	0.117006
TmoDV92v1_021844	TmoG3116v1_078239	MLOC_6521		BRADI1G51220.1	6.56	7	8.86	14.81	9.13	11.58	7.47	11.84	2.90111	3.5656	1.58	1	IPR003690	Mitochodrial transcription termination factor-related	IPR003690	Mitochodrial transcription termination factor-related	0.190765	0.388435
TmoDV92v1_021845	#N/A	MLOC_6521		BRADI1G51220.1	6.6	6.94	8.02	14.68	8.39	12.12	7.19	11.73	2.84599	3.55213	1.63	1	IPR003690	Mitochodrial transcription termination factor-related	IPR003690	Mitochodrial transcription termination factor-related	0.148971	0.3253
TmoDV92v1_021846	TmoG3116v1_078244	MLOC_6521		BRADI1G51220.1	6.87	6.73	7.33	13.72	9.23	11.96	6.98	11.64	2.80323	3.54102	1.67	1	IPR003690	Mitochodrial transcription termination factor-related	IPR003690	Mitochodrial transcription termination factor-related	0.140426	0.311669
TmoDV92v1_041373	TmoG3116v1_106661	MLOC_64229		BRADI3G00847.1	3.99	3.76	3.39	4.37	3.76	3.55	3.72	3.9	1.8953	1.96347	1.05	0	IPR003690	Mitochodrial transcription termination factor-related	IPR003938	Potassium channel, voltage-dependent, EAG/ELK/ERG	1	1
TmoDV92v1_043293	TmoG3116v1_060239	MLOC_55658		BRADI1G06490.1	15.31	8.86	13.85	51.83	51.55	32.96	12.67	45.45	3.66334	5.50621	3.59	1	IPR003690	Mitochodrial transcription termination factor-related	IPR003690	Mitochodrial transcription termination factor-related	7.8e-09	1.19e-07
TmoDV92v1_043770	#N/A	MLOC_81021		BRADI1G71747.1	9.95	10.47	8.29	6.34	6.1	6.88	9.57	6.44	3.25852	2.68706	0.67	0	IPR003690	Mitochodrial transcription termination factor-related	IPR003690	Mitochodrial transcription termination factor-related	0.232094	0.446666
TmoDV92v1_043771	#N/A	MLOC_81021		BRADI4G02280.1	10.22	10.75	8.43	6.45	6.21	7.01	9.8	6.56	3.29278	2.7137	0.67	0	IPR003690	Mitochodrial transcription termination factor-related	IPR003690	Mitochodrial transcription termination factor-related	0.189204	0.386985
TmoDV92v1_043772	#N/A	MLOC_81021		BRADI4G02280.1	10.16	10.49	8.51	6.75	6.19	7.41	9.72	6.79	3.28096	2.76341	0.7	0	IPR003690	Mitochodrial transcription termination factor-related	IPR003690	Mitochodrial transcription termination factor-related	0.243271	0.462304
TmoDV92v1_043773	#N/A	MLOC_81021		BRADI4G02280.1	9.86	10.15	8.27	6.4	5.98	6.98	9.43	6.45	3.23726	2.6893	0.68	0	IPR003690	Mitochodrial transcription termination factor-related	IPR003690	Mitochodrial transcription termination factor-related	0.232094	0.446666
TmoDV92v1_043774	TmoG3116v1_087810	MLOC_14883		BRADI4G02280.1	9.45	9.84	7.85	6.22	5.65	6.72	9.05	6.2	3.17792	2.63227	0.68	0	IPR003690	Mitochodrial transcription termination factor-related	0	0	0.220607	0.432518
TmoDV92v1_043775	#N/A	MLOC_64229		BRADI1G71747.1	9.28	9.82	7.63	5.81	5.55	6.19	8.91	5.85	3.15543	2.54844	0.66	0	IPR003690	Mitochodrial transcription termination factor-related	IPR003938	Potassium channel, voltage-dependent, EAG/ELK/ERG	0.208807	0.414484
TmoDV92v1_043776	#N/A	MLOC_81021		BRADI4G02280.1	9.79	10.67	8.43	6.18	6.11	6.92	9.63	6.4	3.26754	2.67807	0.66	0	IPR003690	Mitochodrial transcription termination factor-related	IPR003690	Mitochodrial transcription termination factor-related	0.232094	0.446666
TmoDV92v1_043777	#N/A	MLOC_81021		BRADI4G02280.1	10.16	10.96	8.6	6.37	6.13	7.02	9.91	6.51	3.30889	2.70266	0.66	0	IPR003690	Mitochodrial transcription termination factor-related	IPR003690	Mitochodrial transcription termination factor-related	0.189204	0.386985
TmoDV92v1_043778	#N/A	MLOC_81021		BRADI1G71747.1	6.15	6.89	5.81	9.81	7.61	9.19	6.29	8.87	2.65306	3.14893	1.41	1	IPR003690	Mitochodrial transcription termination factor-related	IPR003690	Mitochodrial transcription termination factor-related	0.409221	0.654064
TmoDV92v1_043780	TmoG3116v1_087798	MLOC_81021		BRADI4G02280.1	6.67	6.93	6.38	10.9	7.87	10.59	6.66	9.79	2.73552	3.29131	1.47	1	IPR003690	Mitochodrial transcription termination factor-related	IPR003690	Mitochodrial transcription termination factor-related	0.294284	0.527276
TmoDV92v1_043781	TmoG3116v1_087797	MLOC_81021		BRADI4G02280.1	5.5	5.45	5.04	7.34	6.13	7.77	5.33	7.08	2.41414	2.82375	1.33	0	IPR003690	Mitochodrial transcription termination factor-related	IPR003690	Mitochodrial transcription termination factor-related	0.539083	0.779686
TmoDV92v1_043783	#N/A	MLOC_81021		BRADI4G02280.1	4.42	4.69	7.27	6.37	6.85	8.36	5.46	7.19	2.4489	2.84599	1.32	0	IPR003690	Mitochodrial transcription termination factor-related	IPR003690	Mitochodrial transcription termination factor-related	0.65013	0.864269
TmoDV92v1_043784	#N/A	MLOC_81021		BRADI4G02280.1	9.84	10.13	7.94	5.77	5.64	6.71	9.3	6.04	3.21723	2.59455	0.65	0	IPR003690	Mitochodrial transcription termination factor-related	IPR003690	Mitochodrial transcription termination factor-related	0.220607	0.432518
TmoDV92v1_043785	#N/A	MLOC_81021		BRADI4G02280.1	10.01	10.31	8.05	5.86	5.69	6.78	9.45	6.11	3.24031	2.61117	0.65	0	IPR003690	Mitochodrial transcription termination factor-related	IPR003690	Mitochodrial transcription termination factor-related	0.178534	0.37157
TmoDV92v1_043786	#N/A	MLOC_14279		BRADI1G71747.1	9.95	10.96	8.63	6.6	6.43	7.14	9.85	6.73	3.30012	2.75061	0.68	0	IPR003690	Mitochodrial transcription termination factor-related	IPR003690	Mitochodrial transcription termination factor-related	0.243271	0.462304
TmoDV92v1_043787	#N/A	MLOC_14279		BRADI4G02280.1	10.16	10.98	8.86	7.02	6.53	7.67	10	7.07	3.32193	2.82171	0.71	0	IPR003690	Mitochodrial transcription termination factor-related	IPR003690	Mitochodrial transcription termination factor-related	0.254143	0.476237
TmoDV92v1_043788	#N/A	MLOC_81021		BRADI1G71747.1	5.35	5.19	5.09	5.88	6.21	5.78	5.21	5.96	2.38128	2.57531	1.14	0	IPR003690	Mitochodrial transcription termination factor-related	IPR003690	Mitochodrial transcription termination factor-related	1	1
TmoDV92v1_043789	#N/A	MLOC_81021		BRADI1G71747.1	5.04	4.74	4.79	5.25	5.03	4.47	4.85	4.92	2.27798	2.29866	1.01	0	IPR003690	Mitochodrial transcription termination factor-related	IPR003690	Mitochodrial transcription termination factor-related	1	1
TmoDV92v1_043802	#N/A	MLOC_77886		BRADI1G71747.1	2.5	4.57	4.62	4.04	4.18	6.02	3.9	4.75	1.96347	2.24793	1.22	0	IPR003690	Mitochodrial transcription termination factor-related	IPR003690	Mitochodrial transcription termination factor-related	0.852225	0.990745
TmoDV92v1_043803	#N/A	MLOC_77886		BRADI1G71747.1	2.06	3.81	3.79	2.87	2.62	3.97	3.22	3.15	1.68706	1.65535	0.98	0	IPR003690	Mitochodrial transcription termination factor-related	IPR003690	Mitochodrial transcription termination factor-related	1	1
TmoDV92v1_043804	TmoG3116v1_111919	MLOC_77886		BRADI1G71747.1	2.44	4.45	4.49	3.94	4.07	5.85	3.8	4.62	1.926	2.20789	1.22	0	IPR003690	Mitochodrial transcription termination factor-related	IPR003690	Mitochodrial transcription termination factor-related	0.852225	0.990745
TmoDV92v1_043805	TmoG3116v1_087809	MLOC_81021		BRADI4G02280.1	9.95	10.28	8.14	6.79	6.24	7.48	9.46	6.84	3.24184	2.774	0.72	0	IPR003690	Mitochodrial transcription termination factor-related	IPR003690	Mitochodrial transcription termination factor-related	0.294284	0.527276
TmoDV92v1_044453	TmoG3116v1_097603	MLOC_63301		BRADI1G57920.1	14.82	8.9	14.66	27.74	23.93	24.19	12.79	25.29	3.67694	4.6605	1.98	1	IPR003690	Mitochodrial transcription termination factor-related	IPR003690	Mitochodrial transcription termination factor-related	0.00575767	0.0243267
TmoDV92v1_044454	TmoG3116v1_097609	MLOC_63301		BRADI1G57920.2	5.99	7.28	10.16	17.06	16.89	19.55	7.81	17.83	2.96532	4.15623	2.28	1	IPR003690	Mitochodrial transcription termination factor-related	IPR003690	Mitochodrial transcription termination factor-related	0.00451243	0.0198343
TmoDV92v1_044456	TmoG3116v1_015011	MLOC_63301		BRADI1G07020.1	18.11	27.57	29.91	63.39	53.35	72.41	25.2	63.05	4.65535	5.97842	2.5	1	IPR003690	Mitochodrial transcription termination factor-related	IPR003690	Mitochodrial transcription termination factor-related	1.98e-06	2.01e-05
TmoDV92v1_044457	#N/A	MLOC_63301		BRADI1G07020.1	20.95	30.52	34.13	72.28	62.75	81.07	28.53	72.03	4.83441	6.17053	2.52	1	IPR003690	Mitochodrial transcription termination factor-related	IPR003690	Mitochodrial transcription termination factor-related	6.73e-07	7.48e-06
TmoDV92v1_044458	#N/A	MLOC_63301		BRADI1G07020.1	16.15	21.36	25.43	53.42	45.88	58.34	20.98	52.55	4.39094	5.71562	2.5	1	IPR003690	Mitochodrial transcription termination factor-related	IPR003690	Mitochodrial transcription termination factor-related	6.16e-06	5.67e-05
TmoDV92v1_044460	#N/A	MLOC_63301		BRADI1G57920.1	23.61	27.69	33.03	70.74	62.96	76.87	28.11	70.19	4.81301	6.13319	2.5	1	IPR003690	Mitochodrial transcription termination factor-related	IPR003690	Mitochodrial transcription termination factor-related	1.07e-06	1.14e-05
TmoDV92v1_044461	#N/A	MLOC_63301		BRADI1G07020.1	20.53	29.28	32.69	69.95	61.31	78.3	27.5	69.85	4.78136	6.12619	2.54	1	IPR003690	Mitochodrial transcription termination factor-related	IPR003690	Mitochodrial transcription termination factor-related	6.95e-07	7.71e-06
TmoDV92v1_044466	#N/A	MLOC_14114		BRADI1G07020.1	20.15	29.99	33.29	70.61	61.19	79.1	27.81	70.3	4.79753	6.13545	2.53	1	IPR003690	Mitochodrial transcription termination factor-related	IPR003953	FAD binding domain	8.01e-07	8.76e-06
TmoDV92v1_044467	#N/A	MLOC_14114		BRADI1G07020.1	20.21	29.46	33.03	69.48	60.54	78.2	27.57	69.4	4.78503	6.11686	2.52	1	IPR003690	Mitochodrial transcription termination factor-related	IPR003953	FAD binding domain	9.45e-07	1.02e-05
TmoDV92v1_044468	#N/A	MLOC_63301		BRADI1G57920.1	20.04	8.75	16.34	32.19	26.12	23.92	15.04	27.41	3.91073	4.77663	1.82	1	IPR003690	Mitochodrial transcription termination factor-related	IPR003690	Mitochodrial transcription termination factor-related	0.0126926	0.0471267
TmoDV92v1_050340	TmoG3116v1_090427	MLOC_6239		BRADI1G61810.1	36.55	17.58	23.22	73.24	86.21	57.92	25.79	72.46	4.68874	6.17911	2.81	1	IPR003690	Mitochodrial transcription termination factor-related	IPR003690	Mitochodrial transcription termination factor-related	3.37e-08	4.63e-07
TmoDV92v1_051508	TmoG3116v1_083121	MLOC_64229		BRADI4G23217.1	4.41	4.57	4.28	2.2	2	2.47	4.42	2.23	2.14405	1.15704	0.5	1	IPR003690	Mitochodrial transcription termination factor-related	IPR003938	Potassium channel, voltage-dependent, EAG/ELK/ERG	0.129069	0.291734
TmoDV92v1_051509	#N/A	MLOC_64229		BRADI1G71747.1	4.86	4.58	4.38	2.52	2.64	3.02	4.61	2.73	2.20477	1.4489	0.59	1	IPR003690	Mitochodrial transcription termination factor-related	IPR003938	Potassium channel, voltage-dependent, EAG/ELK/ERG	0.30599	0.541844
TmoDV92v1_051510	TmoG3116v1_085233	MLOC_64229		BRADI4G02280.1	5.76	4.5	6.03	10.52	7.76	7.33	5.43	8.53	2.44095	3.09255	1.57	1	IPR003690	Mitochodrial transcription termination factor-related	IPR003938	Potassium channel, voltage-dependent, EAG/ELK/ERG	0.316175	0.553147
TmoDV92v1_051511	#N/A	MLOC_74959		BRADI3G04517.1	6.53	7.49	7.57	3.87	4.94	3.96	7.2	4.26	2.848	2.09085	0.59	1	IPR003690	Mitochodrial transcription termination factor-related	IPR003690	Mitochodrial transcription termination factor-related	0.145181	0.319024
TmoDV92v1_051512	TmoG3116v1_025828	MLOC_74959		BRADI3G04517.1	9.26	8.17	8.76	5.24	5.99	5.04	8.73	5.42	3.12598	2.43829	0.62	0	IPR003690	Mitochodrial transcription termination factor-related	IPR003690	Mitochodrial transcription termination factor-related	0.156597	0.336945
TmoDV92v1_051513	TmoG3116v1_025829	MLOC_74959		BRADI3G04517.1	9.32	8.43	8.72	5.22	5.96	5.02	8.82	5.4	3.14078	2.43296	0.61	0	IPR003690	Mitochodrial transcription termination factor-related	IPR003690	Mitochodrial transcription termination factor-related	0.156597	0.336945
TmoDV92v1_051514	TmoG3116v1_085229	MLOC_64229		BRADI4G02280.1	9.33	7.06	7.17	4.85	4.86	5.46	7.85	5.06	2.97269	2.33914	0.64	0	IPR003690	Mitochodrial transcription termination factor-related	IPR003938	Potassium channel, voltage-dependent, EAG/ELK/ERG	0.231635	0.446387
TmoDV92v1_051515	TmoG3116v1_025834	MLOC_74959		BRADI3G04517.1	6.77	7.63	7.54	3.99	5.1	4.13	7.31	4.4	2.86987	2.1375	0.6	1	IPR003690	Mitochodrial transcription termination factor-related	IPR003690	Mitochodrial transcription termination factor-related	0.203366	0.408004
TmoDV92v1_051517	#N/A	MLOC_64229		BRADI4G02280.1	3.33	4.72	4.82	5.19	4.69	6.38	4.29	5.42	2.10098	2.43829	1.26	0	IPR003690	Mitochodrial transcription termination factor-related	IPR003938	Potassium channel, voltage-dependent, EAG/ELK/ERG	0.725463	0.924168
TmoDV92v1_051518	TmoG3116v1_085230	MLOC_64229		BRADI4G02280.1	3.95	4.53	4.81	5.11	5.02	6.16	4.43	5.43	2.14731	2.44095	1.23	0	IPR003690	Mitochodrial transcription termination factor-related	IPR003938	Potassium channel, voltage-dependent, EAG/ELK/ERG	0.863205	0.998078
TmoDV92v1_051657	#N/A	MLOC_13859		BRADI3G40580.1	33.07	37.35	35.77	20.42	17.61	16.99	35.4	18.34	5.14568	4.19692	0.52	1	IPR003690	Mitochodrial transcription termination factor-related	IPR003690	Mitochodrial transcription termination factor-related	0.000924889	0.0050213
TmoDV92v1_062592	#N/A	MLOC_81021		BRADI3G00830.1	4.04	5.5	5.69	3.69	3.91	3.51	5.08	3.7	2.34483	1.88753	0.73	0	IPR003690	Mitochodrial transcription termination factor-related	IPR003690	Mitochodrial transcription termination factor-related	0.464541	0.711178
TmoDV92v1_062593	#N/A	MLOC_81021		BRADI3G00830.1	3.58	5.29	5.01	2.96	3.2	3.13	4.63	3.09	2.21101	1.62761	0.67	0	IPR003690	Mitochodrial transcription termination factor-related	IPR003690	Mitochodrial transcription termination factor-related	0.424806	0.671255
TmoDV92v1_062598	#N/A	MLOC_81021		BRADI3G00830.1	3.35	5.4	4.89	2.89	3.43	3.18	4.55	3.17	2.18587	1.66448	0.7	0	IPR003690	Mitochodrial transcription termination factor-related	IPR003690	Mitochodrial transcription termination factor-related	0.424806	0.671255
TmoDV92v1_062601	#N/A	MLOC_81021		BRADI1G58197.1	4.04	5.67	5.62	3.72	4.04	3.42	5.11	3.73	2.35332	1.89918	0.73	0	IPR003690	Mitochodrial transcription termination factor-related	IPR003690	Mitochodrial transcription termination factor-related	0.464541	0.711178
TmoDV92v1_062602	#N/A	MLOC_81021		BRADI3G00830.1	3.04	5.01	4.95	3.27	3.15	2.83	4.33	3.08	2.11437	1.62293	0.71	0	IPR003690	Mitochodrial transcription termination factor-related	IPR003690	Mitochodrial transcription termination factor-related	0.540307	0.779686
TmoDV92v1_062603	#N/A	MLOC_81021		BRADI3G00830.1	2.86	5.16	4.86	3.19	3.73	2.92	4.29	3.28	2.10098	1.7137	0.76	0	IPR003690	Mitochodrial transcription termination factor-related	IPR003690	Mitochodrial transcription termination factor-related	0.690458	0.894877
TmoDV92v1_069784	#N/A	MLOC_14883		BRADI1G58197.1	7.82	6.59	6.76	4	5.59	4.62	7.06	4.74	2.81967	2.24489	0.67	0	IPR003690	Mitochodrial transcription termination factor-related	0	0	0.273883	0.503289
TmoDV92v1_069785	#N/A	MLOC_14883		BRADI1G58197.1	8.98	7.43	7.43	3.92	5.81	5.04	7.94	4.92	2.98914	2.29866	0.62	0	IPR003690	Mitochodrial transcription termination factor-related	0	0	0.171525	0.360544
TmoDV92v1_069786	#N/A	MLOC_14883		BRADI1G58197.1	8.36	6.76	6.63	4.21	5.84	4.94	7.25	5	2.85798	2.32193	0.69	0	IPR003690	Mitochodrial transcription termination factor-related	0	0	0.356222	0.598027
TmoDV92v1_069787	#N/A	MLOC_14883		BRADI1G58197.1	8.9	7.41	7.36	3.91	5.8	4.91	7.89	4.87	2.98003	2.28392	0.62	0	IPR003690	Mitochodrial transcription termination factor-related	0	0	0.171525	0.360544
TmoDV92v1_069788	#N/A	MLOC_14883		BRADI1G58197.1	8.22	7.02	7.09	3.76	5.46	4.72	7.44	4.65	2.8953	2.21723	0.62	0	IPR003690	Mitochodrial transcription termination factor-related	0	0	0.217743	0.428347
TmoDV92v1_069789	TmoG3116v1_062543	MLOC_14883		BRADI1G58197.1	8.22	7.01	7.08	3.76	5.46	4.71	7.44	4.64	2.8953	2.21412	0.62	0	IPR003690	Mitochodrial transcription termination factor-related	0	0	0.217743	0.428347
TmoDV92v1_069790	TmoG3116v1_062540	MLOC_14883		BRADI1G58197.1	8.89	7.41	7.36	3.91	5.79	4.9	7.89	4.87	2.98003	2.28392	0.62	0	IPR003690	Mitochodrial transcription termination factor-related	0	0	0.171525	0.360544
TmoDV92v1_069791	TmoG3116v1_062553	MLOC_14883		BRADI1G58197.1	8.35	6.76	6.63	4.21	5.83	4.93	7.25	4.99	2.85798	2.31904	0.69	0	IPR003690	Mitochodrial transcription termination factor-related	0	0	0.356222	0.598027
TmoDV92v1_069792	TmoG3116v1_062539	MLOC_14883		BRADI1G58197.1	8.97	7.42	7.42	3.92	5.8	5.04	7.94	4.92	2.98914	2.29866	0.62	0	IPR003690	Mitochodrial transcription termination factor-related	0	0	0.171525	0.360544
TmoDV92v1_069793	TmoG3116v1_062551	MLOC_14883		BRADI1G58197.1	7.82	6.59	6.76	4	5.59	4.62	7.05	4.74	2.81762	2.24489	0.67	0	IPR003690	Mitochodrial transcription termination factor-related	0	0	0.273883	0.503289
TmoDV92v1_072460	TmoG3116v1_059000	MLOC_56903		BRADI3G00830.1	7.97	8.15	8.51	4.26	4.97	5.54	8.21	4.92	3.03738	2.29866	0.6	1	IPR003690	Mitochodrial transcription termination factor-related	0	0	0.133956	0.299578
TmoDV92v1_072461	TmoG3116v1_059001	MLOC_56903		BRADI3G00830.1	6.93	6.91	7.59	3.79	4.6	5.32	7.14	4.57	2.83592	2.19219	0.64	0	IPR003690	Mitochodrial transcription termination factor-related	0	0	0.203366	0.408004
TmoDV92v1_074614	TmoG3116v1_038204	MLOC_71830		BRADI4G37917.1	13.69	12.62	14.01	17.12	14.22	18.5	13.44	16.61	3.74846	4.05398	1.24	0	IPR003690	Mitochodrial transcription termination factor-related	0	0	0.525067	0.766836
TmoDV92v1_074615	TmoG3116v1_038202	MLOC_71830		BRADI4G37917.1	12.84	11.56	13.33	15.78	13.71	16.88	12.58	15.46	3.65306	3.95047	1.23	0	IPR003690	Mitochodrial transcription termination factor-related	0	0	0.635637	0.854639
TmoDV92v1_074628	#N/A	MLOC_10423		BRADI1G02400.1	13.07	7.63	6.47	112.11	98.71	84.92	9.05	98.58	3.17792	6.62322	10.89	1	IPR003690	Mitochodrial transcription termination factor-related	IPR003690	Mitochodrial transcription termination factor-related	1.77e-29	2.64e-27
TmoDV92v1_074629	#N/A	MLOC_10423		BRADI1G02400.1	11.98	7.08	5.83	112.6	99.11	85	8.29	98.9	3.05137	6.6279	11.92	1	IPR003690	Mitochodrial transcription termination factor-related	IPR003690	Mitochodrial transcription termination factor-related	1.39e-30	2.31e-28
TmoDV92v1_074631	#N/A	MLOC_10423		BRADI1G02400.1	10.88	6.6	6.22	112.44	98.49	84.61	7.9	98.51	2.98185	6.6222	12.47	1	IPR003690	Mitochodrial transcription termination factor-related	IPR003690	Mitochodrial transcription termination factor-related	1.54e-31	2.77e-29
TmoDV92v1_074632	TmoG3116v1_096823	MLOC_10423		BRADI1G02400.1	8.75	4.66	4.08	110.57	95.65	85.54	5.83	97.25	2.5435	6.60363	16.68	1	IPR003690	Mitochodrial transcription termination factor-related	IPR003690	Mitochodrial transcription termination factor-related	1.19e-34	2.9e-32
TmoDV92v1_074634	TmoG3116v1_096822	MLOC_10423		BRADI1G02400.1	9.8	5.3	5.17	136.33	118	106.5	6.76	120.28	2.75702	6.91025	17.8	1	IPR003690	Mitochodrial transcription termination factor-related	IPR003690	Mitochodrial transcription termination factor-related	1.66e-39	6.61e-37
TmoDV92v1_075112	TmoG3116v1_088239	MLOC_59646		BRADI3G48010.1	8.87	6.61	10.73	13.88	13.01	17.51	8.74	14.8	3.12763	3.88753	1.69	1	IPR003690	Mitochodrial transcription termination factor-related	IPR003690	Mitochodrial transcription termination factor-related	0.091158	0.224536
TmoDV92v1_078767	#N/A	MLOC_81021		BRADI3G00847.1	6.56	6.03	5.74	6.05	5.72	6.68	6.11	6.15	2.61117	2.62059	1.01	0	IPR003690	Mitochodrial transcription termination factor-related	IPR003690	Mitochodrial transcription termination factor-related	1	1
TmoDV92v1_078768	#N/A	MLOC_81021		BRADI3G00847.1	6.61	6.21	5.69	6.06	5.74	6.72	6.17	6.17	2.62527	2.62527	1	0	IPR003690	Mitochodrial transcription termination factor-related	IPR003690	Mitochodrial transcription termination factor-related	1	1
TmoDV92v1_078769	#N/A	MLOC_14883		BRADI3G00847.1	4.84	8.96	8.39	7.69	8.96	7.34	7.4	8	2.88753	3	1.08	0	IPR003690	Mitochodrial transcription termination factor-related	0	0	1	1
TmoDV92v1_078770	#N/A	MLOC_81021		BRADI1G71747.1	7.11	5.58	5.16	6.4	4.57	6.34	5.95	5.77	2.57289	2.52857	0.97	0	IPR003690	Mitochodrial transcription termination factor-related	IPR003690	Mitochodrial transcription termination factor-related	1	1
TmoDV92v1_078771	TmoG3116v1_088328	MLOC_81021		BRADI1G71747.1	7.21	5.66	5.23	6.49	4.63	6.44	6.03	5.85	2.59216	2.54844	0.97	0	IPR003690	Mitochodrial transcription termination factor-related	IPR003690	Mitochodrial transcription termination factor-related	1	1
TmoDV92v1_078772	#N/A	MLOC_81021		BRADI3G00847.1	6.61	6.02	5.92	5.99	5.78	7.02	6.19	6.26	2.62994	2.64616	1.01	0	IPR003690	Mitochodrial transcription termination factor-related	IPR003690	Mitochodrial transcription termination factor-related	1	1
TmoDV92v1_078774	#N/A	MLOC_81021		BRADI3G00847.1	7.26	6.74	5.92	6.56	6.56	7	6.64	6.71	2.73118	2.74631	1.01	0	IPR003690	Mitochodrial transcription termination factor-related	IPR003690	Mitochodrial transcription termination factor-related	1	1
TmoDV92v1_078777	TmoG3116v1_088327	MLOC_81021		BRADI3G00847.1	6.84	6.4	5.9	6.25	6.21	6.72	6.38	6.39	2.67356	2.67582	1	0	IPR003690	Mitochodrial transcription termination factor-related	IPR003690	Mitochodrial transcription termination factor-related	1	1
TmoDV92v1_081312	#N/A	MLOC_7591		BRADI3G59167.1	19.68	11.34	14.79	30.51	22.54	25.7	15.27	26.25	3.93263	4.71425	1.72	1	IPR003690	Mitochodrial transcription termination factor-related	IPR003690	Mitochodrial transcription termination factor-related	0.0311591	0.0976434
TmoDV92v1_081313	TmoG3116v1_096449	MLOC_7591		BRADI3G59167.1	20.45	11.55	15.19	31.65	22.95	26.61	15.73	27.07	3.97545	4.75862	1.72	1	IPR003690	Mitochodrial transcription termination factor-related	IPR003690	Mitochodrial transcription termination factor-related	0.024011	0.0793764
TmoDV92v1_082472	TmoG3116v1_104669	MLOC_13859		BRADI3G40580.1	3.58	5.14	2.88	3.96	2.92	3.59	3.87	3.49	1.95233	1.80323	0.9	0	IPR003690	Mitochodrial transcription termination factor-related	IPR003690	Mitochodrial transcription termination factor-related	0.8385	0.981774
TmoDV92v1_082473	TmoG3116v1_104670	MLOC_13859		BRADI3G40580.1	3.58	5.14	2.88	3.96	2.92	3.59	3.87	3.49	1.95233	1.80323	0.9	0	IPR003690	Mitochodrial transcription termination factor-related	IPR003690	Mitochodrial transcription termination factor-related	0.8385	0.981774
TmoDV92v1_083290	TmoG3116v1_061950	MLOC_56533		BRADI3G04517.1	2.81	2.22	2.52	1.89	3.35	4.13	2.52	3.12	1.33342	1.64155	1.24	0	IPR003690	Mitochodrial transcription termination factor-related	IPR003690	Mitochodrial transcription termination factor-related	1	1
TmoDV92v1_083291	#N/A	MLOC_56533		BRADI3G04517.1	2.85	2.24	2.55	1.91	3.23	4.2	2.55	3.11	1.3505	1.63691	1.22	0	IPR003690	Mitochodrial transcription termination factor-related	IPR003690	Mitochodrial transcription termination factor-related	1	1
TmoDV92v1_083292	#N/A	MLOC_56533		BRADI3G04517.1	2.82	2.22	2.53	1.89	3.19	4.14	2.52	3.08	1.33342	1.62293	1.22	0	IPR003690	Mitochodrial transcription termination factor-related	IPR003690	Mitochodrial transcription termination factor-related	1	1
TmoDV92v1_085111	#N/A	MLOC_12320		BRADI1G45330.1	3.35	2.49	3.46	4.26	4.35	4.04	3.1	4.22	1.63227	2.07724	1.36	1	IPR003690	Mitochodrial transcription termination factor-related	IPR003690	Mitochodrial transcription termination factor-related	0.8385	0.981774
TmoDV92v1_085112	TmoG3116v1_111198	MLOC_12320		BRADI1G45330.1	3.5	2.79	3.87	4.81	4.14	5.57	3.39	4.84	1.76129	2.27501	1.43	0	IPR003690	Mitochodrial transcription termination factor-related	IPR003690	Mitochodrial transcription termination factor-related	0.559037	0.792457
TmoDV92v1_086467	#N/A	MLOC_56533		BRADI1G71747.1	2.12	1.95	2.2	3.21	2.67	3.16	2.09	3.01	1.0635	1.58976	1.44	0	IPR003690	Mitochodrial transcription termination factor-related	IPR003690	Mitochodrial transcription termination factor-related	0.617395	0.836469
TmoDV92v1_086468	#N/A	MLOC_56533		BRADI1G71747.1	2.09	2.1	1.83	3.35	2.41	3.09	2.01	2.95	1.0072	1.56071	1.47	0	IPR003690	Mitochodrial transcription termination factor-related	IPR003690	Mitochodrial transcription termination factor-related	0.617395	0.836469
TmoDV92v1_086469	#N/A	MLOC_56533		BRADI1G71747.1	2.01	1.85	1.77	2.79	2.31	2.94	1.88	2.68	0.910733	1.42223	1.43	0	IPR003690	Mitochodrial transcription termination factor-related	IPR003690	Mitochodrial transcription termination factor-related	0.795944	0.958502
TmoDV92v1_086470	#N/A	MLOC_14170		BRADI1G71747.1	2.38	2.39	2.26	3.44	3.31	3.19	2.35	3.31	1.23266	1.72683	1.41	0	IPR003690	Mitochodrial transcription termination factor-related	0	0	0.639962	0.854639
TmoDV92v1_086473	#N/A	MLOC_56533		BRADI1G45320.1	2.18	2.19	3.16	4.12	3.46	2.7	2.51	3.43	1.32769	1.77821	1.37	0	IPR003690	Mitochodrial transcription termination factor-related	IPR003690	Mitochodrial transcription termination factor-related	0.820629	0.971632
TmoDV92v1_086474	TmoG3116v1_109273	MLOC_56533		BRADI1G45320.1	2.11	2.24	2.81	3.61	3.06	2.42	2.39	3.03	1.25701	1.59932	1.27	0	IPR003690	Mitochodrial transcription termination factor-related	IPR003690	Mitochodrial transcription termination factor-related	0.809392	0.965493
TmoDV92v1_086475	#N/A	MLOC_64229		BRADI4G23227.1	6.73	6.05	5.96	4.62	4.89	5.08	6.25	4.86	2.64386	2.28096	0.78	0	IPR003690	Mitochodrial transcription termination factor-related	IPR003938	Potassium channel, voltage-dependent, EAG/ELK/ERG	0.512625	0.757698
TmoDV92v1_086476	#N/A	MLOC_64229		BRADI3G00830.1	6.79	6.27	5.86	4.97	4.91	5.2	6.31	5.02	2.65764	2.32769	0.8	0	IPR003690	Mitochodrial transcription termination factor-related	IPR003938	Potassium channel, voltage-dependent, EAG/ELK/ERG	0.629311	0.848581
TmoDV92v1_086477	#N/A	MLOC_64229		BRADI3G00830.1	6.73	6.23	5.87	5.03	4.97	5.27	6.28	5.09	2.65076	2.34767	0.81	0	IPR003690	Mitochodrial transcription termination factor-related	IPR003938	Potassium channel, voltage-dependent, EAG/ELK/ERG	0.629311	0.848581
TmoDV92v1_086478	#N/A	MLOC_64229		BRADI3G00830.1	6.52	6.45	6.22	5.64	5.34	5.99	6.4	5.66	2.67807	2.5008	0.88	0	IPR003690	Mitochodrial transcription termination factor-related	IPR003938	Potassium channel, voltage-dependent, EAG/ELK/ERG	0.758962	0.941782
TmoDV92v1_086479	#N/A	MLOC_14883		BRADI4G02280.1	6.53	6.29	6.31	5.26	5.27	5.81	6.37	5.45	2.67129	2.44626	0.85	0	IPR003690	Mitochodrial transcription termination factor-related	0	0	0.640108	0.854639
TmoDV92v1_086480	TmoG3116v1_087815	MLOC_64229		BRADI3G00830.1	6.53	6.43	6.15	5.53	5.24	5.86	6.37	5.54	2.67129	2.46989	0.87	0	IPR003690	Mitochodrial transcription termination factor-related	IPR003938	Potassium channel, voltage-dependent, EAG/ELK/ERG	0.751607	0.941782
TmoDV92v1_086483	#N/A	MLOC_56533		BRADI1G71747.1	2.69	2.14	3.06	2.99	3.51	3.16	2.63	3.22	1.39506	1.68706	1.22	0	IPR003690	Mitochodrial transcription termination factor-related	IPR003690	Mitochodrial transcription termination factor-related	1	1
TmoDV92v1_086486	#N/A	MLOC_56533		BRADI1G45320.1	2.65	3.13	2.93	4.36	3.85	3.08	2.9	3.76	1.53605	1.91073	1.3	0	IPR003690	Mitochodrial transcription termination factor-related	IPR003690	Mitochodrial transcription termination factor-related	0.830207	0.977002
TmoDV92v1_086487	#N/A	MLOC_14170		BRADI3G04517.1	2.82	3.15	2.81	4.58	4.22	2.93	2.93	3.91	1.5509	1.96717	1.34	0	IPR003690	Mitochodrial transcription termination factor-related	0	0	0.675849	0.882947
TmoDV92v1_086488	#N/A	MLOC_14170		BRADI3G04517.1	2.8	3.13	2.79	4.54	4.02	2.91	2.91	3.82	1.54102	1.93357	1.31	0	IPR003690	Mitochodrial transcription termination factor-related	0	0	0.830207	0.977002
TmoDV92v1_086489	TmoG3116v1_064612	MLOC_56533		BRADI3G00780.1	3.14	3.3	2.74	3.53	3.81	2.89	3.06	3.41	1.61353	1.76977	1.12	0	IPR003690	Mitochodrial transcription termination factor-related	IPR003690	Mitochodrial transcription termination factor-related	1	1
TmoDV92v1_086490	#N/A	MLOC_14170		BRADI3G04517.1	2.72	3.36	2.58	3.46	2.92	2.7	2.89	3.03	1.53107	1.59932	1.05	0	IPR003690	Mitochodrial transcription termination factor-related	0	0	1	1
TmoDV92v1_086491	#N/A	MLOC_14170		BRADI3G04517.1	3.25	3.28	3.34	4.19	4.52	2.91	3.29	3.87	1.71809	1.95233	1.18	0	IPR003690	Mitochodrial transcription termination factor-related	0	0	1	1
TmoDV92v1_086492	#N/A	MLOC_56533		BRADI3G00780.1	3	3.02	2.84	3.19	4.35	2.49	2.95	3.34	1.56071	1.73985	1.13	0	IPR003690	Mitochodrial transcription termination factor-related	IPR003690	Mitochodrial transcription termination factor-related	1	1
TmoDV92v1_086493	#N/A	MLOC_14170		BRADI3G04517.1	2.83	3.47	3.1	4.24	3.55	3.64	3.13	3.81	1.64616	1.92979	1.22	0	IPR003690	Mitochodrial transcription termination factor-related	0	0	1	1
TmoDV92v1_086494	#N/A	MLOC_74959		BRADI1G71747.1	1.51	4.06	1.93	2.19	2.13	3.33	2.5	2.55	1.32193	1.3505	1.02	0	IPR003690	Mitochodrial transcription termination factor-related	IPR003690	Mitochodrial transcription termination factor-related	1	1
TmoDV92v1_086495	#N/A	MLOC_56533		BRADI1G45320.1	5.95	2.67	3.53	5.11	3.87	2.69	4.05	3.89	2.01792	1.95977	0.96	0	IPR003690	Mitochodrial transcription termination factor-related	IPR003690	Mitochodrial transcription termination factor-related	1	1
TmoDV92v1_086496	#N/A	MLOC_56533		BRADI1G45320.1	6.09	2.37	3.8	4.6	4.03	3.74	4.09	4.12	2.0321	2.04264	1.01	0	IPR003690	Mitochodrial transcription termination factor-related	IPR003690	Mitochodrial transcription termination factor-related	1	1
TmoDV92v1_086498	#N/A	MLOC_14883		BRADI4G02280.1	3.06	3.18	3.49	3.54	3.71	2.84	3.24	3.36	1.69599	1.74846	1.04	0	IPR003690	Mitochodrial transcription termination factor-related	0	0	1	1
TmoDV92v1_086500	#N/A	MLOC_56533		BRADI1G71747.1	3.09	3.2	3.44	3.79	3.64	2.75	3.24	3.4	1.69599	1.76553	1.05	0	IPR003690	Mitochodrial transcription termination factor-related	IPR003690	Mitochodrial transcription termination factor-related	1	1
TmoDV92v1_092515	#N/A	MLOC_6027		BRADI1G45360.1	3.37	3.28	3.69	5.78	3.27	3.6	3.45	4.22	1.7866	2.07724	1.22	0	IPR003690	Mitochodrial transcription termination factor-related	IPR003690	Mitochodrial transcription termination factor-related	1	1
TmoDV92v1_092516	TmoG3116v1_106521	MLOC_6027		BRADI1G45360.1	3.38	3.3	3.71	5.68	3.28	3.62	3.46	4.19	1.79077	2.06695	1.21	0	IPR003690	Mitochodrial transcription termination factor-related	IPR003690	Mitochodrial transcription termination factor-related	1	1
TmoDV92v1_098122	TmoG3116v1_096138	MLOC_69480		BRADI2G25374.1	4.25	3.54	4.32	4.11	3.53	4.4	4.04	4.01	2.01436	2.0036	0.99	0	IPR003690	Mitochodrial transcription termination factor-related	IPR003690	Mitochodrial transcription termination factor-related	1	1
TmoDV92v1_099541	#N/A	#N/A		BRADI1G45347.1	1.87	2.14	2.49	3.21	2.25	2.15	2.17	2.54	1.1177	1.34483	1.17	0	IPR003690	Mitochodrial transcription termination factor-related	#N/A	#N/A	1	1
TmoDV92v1_099812	#N/A	MLOC_21615		BRADI3G06253.1	3.31	4.24	4.29	4.16	3.36	3.56	3.94	3.69	1.9782	1.88362	0.94	0	IPR003690	Mitochodrial transcription termination factor-related	IPR003690	Mitochodrial transcription termination factor-related	1	1
TmoDV92v1_099813	#N/A	MLOC_21615		BRADI3G06253.1	4.32	4.32	4.52	4	3.26	3.6	4.38	3.62	2.13093	1.85599	0.83	0	IPR003690	Mitochodrial transcription termination factor-related	IPR003690	Mitochodrial transcription termination factor-related	0.845775	0.986604
TmoDV92v1_099814	TmoG3116v1_022197	MLOC_21615		BRADI1G71747.1	4.4	4.43	4.64	4.12	3.41	3.6	4.49	3.71	2.16672	1.89142	0.83	0	IPR003690	Mitochodrial transcription termination factor-related	IPR003690	Mitochodrial transcription termination factor-related	0.703413	0.90559
TmoDV92v1_100355	TmoG3116v1_064996	MLOC_14883		BRADI3G00780.1	5.11	7.23	4.66	7.18	5.71	5.87	5.67	6.25	2.50335	2.64386	1.1	0	IPR003690	Mitochodrial transcription termination factor-related	0	0	1	1
TmoDV92v1_100756	TmoG3116v1_104436	MLOC_32671		BRADI1G16160.1	6.84	6.31	8.35	7.19	6.58	7.94	7.17	7.24	2.84197	2.85599	1.01	0	IPR003690	Mitochodrial transcription termination factor-related	0	0	1	1
TmoDV92v1_100963	#N/A	MLOC_4214		BRADI1G71747.1	3.27	2.87	3.65	1.73	3.07	2.43	3.26	2.41	1.70487	1.26903	0.74	0	IPR003690	Mitochodrial transcription termination factor-related	IPR003690	Mitochodrial transcription termination factor-related	0.639962	0.854639
TmoDV92v1_100964	#N/A	MLOC_66729		BRADI1G71747.1	3.25	4.13	3.84	2.66	4.14	1.65	3.74	2.82	1.90304	1.4957	0.75	0	IPR003690	Mitochodrial transcription termination factor-related	IPR003690	Mitochodrial transcription termination factor-related	0.659195	0.869642
TmoDV92v1_100967	#N/A	MLOC_14170		BRADI4G23227.1	5.94	6.74	7	8.71	8.98	7.98	6.56	8.56	2.7137	3.09761	1.3	0	IPR003690	Mitochodrial transcription termination factor-related	0	0	0.582562	0.815247
TmoDV92v1_100968	#N/A	MLOC_14170		BRADI4G23227.1	4.87	5.96	6.37	7.56	8.16	7.1	5.73	7.61	2.51854	2.9279	1.33	0	IPR003690	Mitochodrial transcription termination factor-related	0	0	0.659466	0.869642
TmoDV92v1_100969	#N/A	MLOC_14170		BRADI4G23227.1	5.38	6.43	7.39	8.38	8.99	8	6.4	8.46	2.67807	3.08066	1.32	0	IPR003690	Mitochodrial transcription termination factor-related	0	0	0.582562	0.815247
TmoDV92v1_100970	#N/A	MLOC_14170		BRADI4G23227.1	5.35	6.07	6.64	8.13	8.59	7.88	6.02	8.2	2.58976	3.03562	1.36	1	IPR003690	Mitochodrial transcription termination factor-related	0	0	0.572673	0.80643
TmoDV92v1_100971	#N/A	MLOC_14170		BRADI4G23227.1	5.27	5.92	6.1	8.14	8.53	7.53	5.76	8.07	2.52607	3.01257	1.4	1	IPR003690	Mitochodrial transcription termination factor-related	0	0	0.474599	0.719597
TmoDV92v1_100972	TmoG3116v1_093015	MLOC_14170		BRADI4G23227.1	3.64	4.07	4.5	5.61	6.46	5.63	4.07	5.9	2.02503	2.56071	1.45	1	IPR003690	Mitochodrial transcription termination factor-related	0	0	0.604939	0.829831
TmoDV92v1_100973	#N/A	MLOC_14170		BRADI4G23227.1	5.27	4.81	5.56	8.14	8.75	6.96	5.21	7.95	2.38128	2.99095	1.52	1	IPR003690	Mitochodrial transcription termination factor-related	0	0	0.370511	0.615184
TmoDV92v1_100974	#N/A	MLOC_14170		BRADI4G23227.1	4.68	5.42	5.29	7.09	8.32	7.77	5.13	7.73	2.35896	2.95047	1.51	1	IPR003690	Mitochodrial transcription termination factor-related	0	0	0.370511	0.615184
TmoDV92v1_100975	#N/A	MLOC_14170		BRADI4G23227.1	2.66	3.24	5.33	6.39	6.26	4.04	3.75	5.57	1.90689	2.47768	1.49	0	IPR003690	Mitochodrial transcription termination factor-related	0	0	0.591079	0.81701
TmoDV92v1_100976	TmoG3116v1_093020	MLOC_14170		BRADI4G02280.1	2.8	3.52	4.95	6.56	6.26	4.36	3.76	5.73	1.91073	2.51854	1.52	1	IPR003690	Mitochodrial transcription termination factor-related	0	0	0.481893	0.727372
TmoDV92v1_100977	#N/A	MLOC_14170		BRADI4G23227.1	2.88	2.78	4.02	5.3	5.07	3.58	3.23	4.65	1.69153	2.21723	1.44	0	IPR003690	Mitochodrial transcription termination factor-related	0	0	0.559037	0.792457
TmoDV92v1_100978	#N/A	MLOC_14170		BRADI4G23227.1	5.18	5.9	6.23	7.72	8.1	7.25	5.77	7.69	2.52857	2.94298	1.33	0	IPR003690	Mitochodrial transcription termination factor-related	0	0	0.562176	0.794748
TmoDV92v1_100979	#N/A	MLOC_14170		BRADI4G23227.1	5.39	6.05	6.22	7.94	8.46	7.45	5.89	7.95	2.55827	2.99095	1.35	0	IPR003690	Mitochodrial transcription termination factor-related	0	0	0.562176	0.794748
TmoDV92v1_100980	#N/A	MLOC_14170		BRADI4G23227.1	4.87	5.87	6.02	7.12	7.63	6.78	5.59	7.18	2.48285	2.84398	1.28	0	IPR003690	Mitochodrial transcription termination factor-related	0	0	0.65013	0.864269
TmoDV92v1_100981	#N/A	MLOC_14170		BRADI4G23227.1	4.78	5.59	5.69	7.02	7.12	6.68	5.35	6.94	2.41954	2.79494	1.3	0	IPR003690	Mitochodrial transcription termination factor-related	0	0	0.640108	0.854639
TmoDV92v1_100982	#N/A	MLOC_14170		BRADI4G23227.1	4.78	4.72	5.33	7.12	7.53	6.12	4.94	6.92	2.30451	2.79077	1.4	1	IPR003690	Mitochodrial transcription termination factor-related	0	0	0.526324	0.767171
TmoDV92v1_100983	#N/A	MLOC_14170		BRADI4G23227.1	4.22	5.3	5.08	6.13	7.12	6.89	4.87	6.71	2.28392	2.74631	1.38	1	IPR003690	Mitochodrial transcription termination factor-related	0	0	0.526324	0.767171
TmoDV92v1_100984	#N/A	MLOC_14170		BRADI4G23227.1	3.23	4.01	4.33	4.73	5.36	4.87	3.86	4.99	1.9486	2.31904	1.29	0	IPR003690	Mitochodrial transcription termination factor-related	0	0	0.715006	0.915177
TmoDV92v1_100985	#N/A	MLOC_14170		BRADI4G23227.1	4.78	5.77	5.85	7.12	7.32	6.67	5.47	7.03	2.45154	2.81352	1.29	0	IPR003690	Mitochodrial transcription termination factor-related	0	0	0.65013	0.864269
TmoDV92v1_100986	#N/A	MLOC_14170		BRADI4G23227.1	4.94	5.87	6.06	7.49	7.48	6.79	5.62	7.25	2.49057	2.85798	1.29	0	IPR003690	Mitochodrial transcription termination factor-related	0	0	0.65013	0.864269
TmoDV92v1_100987	#N/A	MLOC_14279		BRADI3G00830.1	2.09	3.65	5	5.88	5.87	2.76	3.58	4.84	1.83996	2.27501	1.35	0	IPR003690	Mitochodrial transcription termination factor-related	IPR003690	Mitochodrial transcription termination factor-related	0.703413	0.90559
TmoDV92v1_100988	TmoG3116v1_061942	MLOC_66729		BRADI1G71747.1	2.47	2.71	3.28	1.66	2.38	2.3	2.82	2.12	1.4957	1.08406	0.75	0	IPR003690	Mitochodrial transcription termination factor-related	IPR003690	Mitochodrial transcription termination factor-related	0.617395	0.836469
TmoDV92v1_102735	#N/A	MLOC_12320		BRADI1G45340.1	7.8	7.13	10.12	27.37	19.55	26.83	8.35	24.58	3.06178	4.61941	2.94	1	IPR003690	Mitochodrial transcription termination factor-related	IPR003690	Mitochodrial transcription termination factor-related	5.5e-05	0.000411624
TmoDV92v1_102737	#N/A	MLOC_12320		BRADI1G45340.1	7.33	7.03	9.67	26.25	18.77	25.44	8.01	23.48	3.0018	4.55336	2.93	1	IPR003690	Mitochodrial transcription termination factor-related	IPR003690	Mitochodrial transcription termination factor-related	9.95e-05	0.000700557
TmoDV92v1_102738	#N/A	MLOC_12320		BRADI1G45340.1	6.82	7.45	9.79	25.26	18.52	25.56	8.02	23.11	3.0036	4.53045	2.88	1	IPR003690	Mitochodrial transcription termination factor-related	IPR003690	Mitochodrial transcription termination factor-related	0.000131217	0.000898138
TmoDV92v1_102739	#N/A	MLOC_12320		BRADI1G45340.1	6.46	7.5	9.53	24.35	18.1	24.7	7.83	22.38	2.96901	4.48414	2.86	1	IPR003690	Mitochodrial transcription termination factor-related	IPR003690	Mitochodrial transcription termination factor-related	0.00013787	0.000937885
TmoDV92v1_102740	#N/A	MLOC_12320		BRADI1G45340.1	6.76	7.39	9.76	25.38	18.48	25.46	7.97	23.11	2.99458	4.53045	2.9	1	IPR003690	Mitochodrial transcription termination factor-related	IPR003690	Mitochodrial transcription termination factor-related	0.000131217	0.000898138
TmoDV92v1_102741	TmoG3116v1_106019	MLOC_12320		BRADI1G45340.1	7.3	6.79	9.49	25.95	18.34	24.9	7.86	23.06	2.97453	4.52732	2.94	1	IPR003690	Mitochodrial transcription termination factor-related	IPR003690	Mitochodrial transcription termination factor-related	7.85e-05	0.000565258
TmoDV92v1_102742	#N/A	MLOC_12320		BRADI1G45340.1	6.76	6.82	9.07	24.7	17.69	23.63	7.55	22.01	2.91648	4.46009	2.91	1	IPR003690	Mitochodrial transcription termination factor-related	IPR003690	Mitochodrial transcription termination factor-related	0.000108756	0.000757605
TmoDV92v1_104115	TmoG3116v1_085237	MLOC_37013		BRADI3G00847.1	12.29	12.79	12.22	14.52	12.12	13.6	12.44	13.41	3.63691	3.74524	1.08	0	IPR003690	Mitochodrial transcription termination factor-related	IPR003690	Mitochodrial transcription termination factor-related	1	1
TmoDV92v1_104118	#N/A	MLOC_37013		BRADI3G00847.1	3.7	5.49	4.37	5.09	4.01	4.57	4.52	4.56	2.17632	2.18903	1.01	0	IPR003690	Mitochodrial transcription termination factor-related	IPR003690	Mitochodrial transcription termination factor-related	1	1
TmoDV92v1_104804	TmoG3116v1_085607	MLOC_27531		BRADI1G27300.1	2.36	4.62	4.29	5.39	4.44	4.89	3.76	4.91	1.91073	2.29572	1.31	0	IPR003690	Mitochodrial transcription termination factor-related	0	0	0.852225	0.990745
TmoDV92v1_105320	TmoG3116v1_060354	MLOC_69286		BRADI3G60150.1	6.61	15.77	5.47	8	6.52	9.19	9.28	7.9	3.21412	2.98185	0.85	0	IPR003690	Mitochodrial transcription termination factor-related	IPR003690	Mitochodrial transcription termination factor-related	0.527251	0.767911
TmoDV92v1_105321	TmoG3116v1_060355	MLOC_69286		BRADI3G60150.1	6.67	16.12	5.41	8.7	6.71	9.45	9.4	8.29	3.23266	3.05137	0.88	0	IPR003690	Mitochodrial transcription termination factor-related	IPR003690	Mitochodrial transcription termination factor-related	0.617066	0.836469
TmoDV92v1_105444	TmoG3116v1_010012	MLOC_53538		BRADI4G07150.1	4.58	4.54	5.69	7.62	7.92	6.39	4.94	7.31	2.30451	2.86987	1.48	1	IPR003690	Mitochodrial transcription termination factor-related	0	0	0.356222	0.598027
TmoDV92v1_105717	#N/A	MLOC_54785		BRADI3G46830.1	12.68	6.32	12.47	20.37	20.26	18.08	10.49	19.57	3.39094	4.29057	1.87	1	IPR003690	Mitochodrial transcription termination factor-related	IPR003690	Mitochodrial transcription termination factor-related	0.0221299	0.0743326
TmoDV92v1_105718	#N/A	MLOC_54785		BRADI3G46830.1	12.81	6.38	12.45	20.59	20.48	18.28	10.54	19.78	3.3978	4.30597	1.88	1	IPR003690	Mitochodrial transcription termination factor-related	IPR003690	Mitochodrial transcription termination factor-related	0.0221299	0.0743326
TmoDV92v1_105719	TmoG3116v1_076817	MLOC_54785		BRADI3G46830.1	9.83	6.36	9.61	15.69	17.25	15.65	8.6	16.2	3.10434	4.01792	1.88	1	IPR003690	Mitochodrial transcription termination factor-related	IPR003690	Mitochodrial transcription termination factor-related	0.0300558	0.0948449
TmoDV92v1_105720	TmoG3116v1_076827	MLOC_54785		BRADI3G46830.1	11.45	6.46	10.37	18.55	19.89	16.11	9.43	18.19	3.23726	4.18507	1.93	1	IPR003690	Mitochodrial transcription termination factor-related	IPR003690	Mitochodrial transcription termination factor-related	0.0207941	0.070678
TmoDV92v1_105721	TmoG3116v1_076825	MLOC_54785		BRADI3G46830.1	10.78	6.72	9.69	16.64	18.11	15.73	9.06	16.83	3.17951	4.07296	1.86	1	IPR003690	Mitochodrial transcription termination factor-related	IPR003690	Mitochodrial transcription termination factor-related	0.035825	0.10909
TmoDV92v1_105722	#N/A	MLOC_54785		BRADI3G46830.1	11.47	6.47	10.38	18.58	19.92	16.14	9.44	18.21	3.23879	4.18666	1.93	1	IPR003690	Mitochodrial transcription termination factor-related	IPR003690	Mitochodrial transcription termination factor-related	0.0207941	0.070678
TmoDV92v1_105730	TmoG3116v1_076815	MLOC_54785		BRADI3G46830.1	12.13	5.75	10.85	18.07	18.36	16.49	9.58	17.64	3.26003	4.14078	1.84	1	IPR003690	Mitochodrial transcription termination factor-related	IPR003690	Mitochodrial transcription termination factor-related	0.0316513	0.0989602
TmoDV92v1_106162	#N/A	MLOC_37013		BRADI3G04517.1	5.02	4.41	4.69	5.28	3.6	3.1	4.71	3.99	2.23573	1.99639	0.85	0	IPR003690	Mitochodrial transcription termination factor-related	IPR003690	Mitochodrial transcription termination factor-related	0.852225	0.990745
TmoDV92v1_106164	#N/A	MLOC_64229		BRADI4G02280.1	2.7	2.55	1.94	3.2	1.57	1.98	2.39	2.25	1.25701	1.16993	0.94	0	IPR003690	Mitochodrial transcription termination factor-related	IPR003938	Potassium channel, voltage-dependent, EAG/ELK/ERG	1	1
TmoDV92v1_106165	TmoG3116v1_094930	MLOC_37013		BRADI3G04517.1	4.39	4.52	4.8	4.66	4.15	4.37	4.57	4.39	2.19219	2.13422	0.96	0	IPR003690	Mitochodrial transcription termination factor-related	IPR003690	Mitochodrial transcription termination factor-related	1	1
TmoDV92v1_106166	#N/A	MLOC_56903		BRADI4G02280.1	2.71	3.3	2.99	3.01	2.78	3.89	3	3.23	1.58496	1.69153	1.08	0	IPR003690	Mitochodrial transcription termination factor-related	0	0	1	1
TmoDV92v1_106441	TmoG3116v1_070770	MLOC_3641		BRADI2G25837.1	4.66	6.49	6.5	3.22	3.72	4.2	5.88	3.71	2.55582	1.89142	0.63	0	IPR003690	Mitochodrial transcription termination factor-related	IPR003690	Mitochodrial transcription termination factor-related	0.290399	0.521932
TmoDV92v1_107351	TmoG3116v1_096222	MLOC_21457		BRADI2G25830.1	14.39	9.59	13.45	27.32	22.11	23.27	12.48	24.24	3.64155	4.59932	1.94	1	IPR003690	Mitochodrial transcription termination factor-related	IPR003690	Mitochodrial transcription termination factor-related	0.00942346	0.0368345
TmoDV92v1_108314	TmoG3116v1_070587	MLOC_14883		BRADI3G00847.1	5.86	5.16	6.67	16.87	17.69	13.52	5.9	16.03	2.56071	4.0027	2.72	1	IPR003690	Mitochodrial transcription termination factor-related	0	0	0.00155347	0.00790606
TmoDV92v1_108315	TmoG3116v1_070583	MLOC_14883		BRADI3G00847.1	6.24	5.73	6.67	19.51	20.2	14.6	6.21	18.11	2.63459	4.17871	2.92	1	IPR003690	Mitochodrial transcription termination factor-related	0	0	0.000434324	0.00258273
TmoDV92v1_108641	TmoG3116v1_064605	MLOC_33740		BRADI3G00830.1	5.39	3.06	3.88	5.8	5.02	7.15	4.11	5.99	2.03914	2.58256	1.46	0	IPR003690	Mitochodrial transcription termination factor-related	IPR003690	Mitochodrial transcription termination factor-related	0.497862	0.741242
TmoDV92v1_109008	#N/A	MLOC_4927		BRADI1G23400.1	9.23	8.9	11.09	11.67	10.87	14.4	9.74	12.31	3.28392	3.62176	1.26	0	IPR003690	Mitochodrial transcription termination factor-related	IPR003690	Mitochodrial transcription termination factor-related	0.582991	0.81545
TmoDV92v1_109009	#N/A	MLOC_4927		BRADI1G23400.1	9.67	9.39	11.63	12.24	11.4	15.21	10.23	12.95	3.35473	3.69488	1.27	0	IPR003690	Mitochodrial transcription termination factor-related	IPR003690	Mitochodrial transcription termination factor-related	0.521154	0.76195
TmoDV92v1_109010	TmoG3116v1_022345	MLOC_4927		BRADI1G23400.1	9.87	9.52	11.86	12.59	11.81	15.68	10.42	13.36	3.38128	3.73985	1.28	0	IPR003690	Mitochodrial transcription termination factor-related	IPR003690	Mitochodrial transcription termination factor-related	0.528332	0.768958
TmoDV92v1_109011	#N/A	MLOC_4927		BRADI1G23400.1	9.59	9.32	11.54	12.15	11.31	15.09	10.15	12.85	3.34341	3.6837	1.27	0	IPR003690	Mitochodrial transcription termination factor-related	IPR003690	Mitochodrial transcription termination factor-related	0.521154	0.76195
TmoDV92v1_109012	#N/A	MLOC_4927		BRADI1G23400.1	9.59	9.32	11.65	12.25	11.49	15.24	10.19	12.99	3.34908	3.69933	1.28	0	IPR003690	Mitochodrial transcription termination factor-related	IPR003690	Mitochodrial transcription termination factor-related	0.521154	0.76195
TmoDV92v1_109530	TmoG3116v1_061948	MLOC_56903		BRADI1G71747.1	2.98	2.58	3.1	4.07	5.65	5.21	2.89	4.98	1.53107	2.31615	1.72	1	IPR003690	Mitochodrial transcription termination factor-related	0	0	0.328927	0.568137
TmoDV92v1_109531	TmoG3116v1_061947	MLOC_33740		BRADI4G02280.1	2.54	2.25	2.98	2.45	5.13	4.56	2.59	4.05	1.37295	2.01792	1.56	0	IPR003690	Mitochodrial transcription termination factor-related	IPR003690	Mitochodrial transcription termination factor-related	0.519277	0.759885
TmoDV92v1_110929	TmoG3116v1_047607	MLOC_68932		BRADI1G45320.1	6.19	3.53	6.3	7.12	8.08	9.11	5.34	8.1	2.41684	3.01792	1.52	1	IPR003690	Mitochodrial transcription termination factor-related	IPR003690	Mitochodrial transcription termination factor-related	0.302695	0.539023
TmoDV92v1_112988	#N/A	MLOC_64229		BRADI1G71747.1	1.64	2.3	2.03	2.14	2.79	1.74	1.99	2.22	0.992768	1.15056	1.12	0	IPR003690	Mitochodrial transcription termination factor-related	IPR003938	Potassium channel, voltage-dependent, EAG/ELK/ERG	1	1
TmoDV92v1_113471	TmoG3116v1_103475	MLOC_17399		BRADI3G00780.1	1.88	1.74	3.43	3.26	2.48	3.89	2.35	3.21	1.23266	1.68257	1.36	0	IPR003690	Mitochodrial transcription termination factor-related	IPR003690	Mitochodrial transcription termination factor-related	0.809392	0.965493
TmoDV92v1_114807	TmoG3116v1_111100	MLOC_17399		BRADI1G45320.1	2.08	2.69	3.3	2.83	2.2	2.93	2.69	2.66	1.42761	1.41143	0.99	0	IPR003690	Mitochodrial transcription termination factor-related	IPR003690	Mitochodrial transcription termination factor-related	1	1
TmoDV92v1_115137	#N/A	MLOC_78380		#N/A	2.15	2.05	1.64	2.5	2.29	3.26	1.95	2.68	0.963474	1.42223	1.38	0	IPR003690	Mitochodrial transcription termination factor-related	0	0	0.795944	0.958502
TmoDV92v1_115750	#N/A	MLOC_4214		BRADI1G58197.1	3.72	3.75	5	4.34	4.28	5.53	4.16	4.72	2.05658	2.23879	1.13	0	IPR003690	Mitochodrial transcription termination factor-related	IPR003690	Mitochodrial transcription termination factor-related	1	1
TmoDV92v1_115751	TmoG3116v1_110500	MLOC_4214		BRADI1G58197.1	3.86	3.89	5.33	4.37	4.46	5.88	4.36	4.9	2.12433	2.29278	1.12	0	IPR003690	Mitochodrial transcription termination factor-related	IPR003690	Mitochodrial transcription termination factor-related	1	1
TmoDV92v1_115893	TmoG3116v1_061941	MLOC_56533		BRADI4G02280.1	1.57	2.33	2.21	2.11	1.84	1.65	2.04	1.87	1.02857	0.903038	0.92	0	IPR003690	Mitochodrial transcription termination factor-related	IPR003690	Mitochodrial transcription termination factor-related	1	1
TmoDV92v1_116135	TmoG3116v1_112812	MLOC_14170		BRADI1G58197.1	1.47	2.9	2.51	2.8	2.97	2.76	2.29	2.84	1.19535	1.50589	1.24	0	IPR003690	Mitochodrial transcription termination factor-related	0	0	1	1
TmoDV92v1_120420	TmoG3116v1_088326	MLOC_37013		BRADI1G71747.1	4.33	6.94	5.49	5.38	6.24	7.1	5.59	6.24	2.48285	2.64155	1.12	0	IPR003690	Mitochodrial transcription termination factor-related	IPR003690	Mitochodrial transcription termination factor-related	1	1
TmoDV92v1_120421	#N/A	MLOC_64229		BRADI1G71747.1	3.8	6.87	5.15	4.3	5.56	6.22	5.27	5.36	2.3978	2.42223	1.02	0	IPR003690	Mitochodrial transcription termination factor-related	IPR003938	Potassium channel, voltage-dependent, EAG/ELK/ERG	1	1
G3116_ID	Orthologs	Barley_ID	Gramene_barley_description	Brachy_ID	RPKM	RPKM	RPKM	RPKM	RPKM	RPKM	Ave_Dark	Ave_Light	Log_Ave_Dark	Log_Ave_Light	Fold_Light/Dark	IS_DIFF_EDGER	InterPro_IDs	InterPro_Description	Barley_InterPro_IDs	Barley_InterPro_Description	p-value	q-value
TmoG3116v1_010012	TmoDV92v1_105444	MLOC_53538		BRADI4G07150.1	4.78884	4.15859	4.79157	6.06458	5.80794	6.52363	4.57967	6.13205	2.19524	2.61637	1.33897	1	IPR003690	Mitochodrial transcription termination factor-related	0		0.60657	0.66465
TmoG3116v1_017825	TmoDV92v1_051658	MLOC_13859		BRADI3G40580.1	25.1394	22.3614	25.1907	12.4426	10.5107	14.3739	24.2305	12.4424	4.59875	3.63719	0.513501	1	IPR003690	Mitochodrial transcription termination factor-related	IPR003690		0.00158691	0.00462997
TmoG3116v1_022197	TmoDV92v1_099814	MLOC_21615		BRADI1G71747.1	4.55208	4.16561	4.34504	3.31231	2.60041	3.3366	4.35424	3.08311	2.12242	1.62438	0.708069	0	IPR003690	Mitochodrial transcription termination factor-related	IPR003690		0.531334	0.60879
TmoG3116v1_022344	#N/A	MLOC_4927		BRADI1G23400.1	9.59981	13.3409	9.96529	21.4105	16.0048	24.9349	10.9687	20.7834	3.45531	4.37736	1.8948	1	IPR003690	Mitochodrial transcription termination factor-related	IPR003690		0.0129083	0.0294222
TmoG3116v1_022345	TmoDV92v1_109010	MLOC_4927		BRADI1G23400.1	10.516	14.7426	10.8173	23.4968	16.428	26.7572	12.0253	22.2274	3.588	4.47426	1.84839	1	IPR003690	Mitochodrial transcription termination factor-related	IPR003690		0.0105777	0.0247804
TmoG3116v1_025827	#N/A	MLOC_74959		BRADI1G71747.1	8.13256	7.79041	8.64188	4.39843	5.33147	4.84047	8.18828	4.85679	3.03356	2.28	0.593139	1	IPR003690	Mitochodrial transcription termination factor-related	IPR003690		0.119988	0.193886
TmoG3116v1_025828	TmoDV92v1_051512	MLOC_74959		BRADI3G04517.1	10.3845	9.46655	11.1786	6.48204	7.32924	6.9309	10.3432	6.91406	3.37061	2.78953	0.668463	0	IPR003690	Mitochodrial transcription termination factor-related	IPR003690		0.143236	0.223971
TmoG3116v1_025829	TmoDV92v1_051513	MLOC_74959		BRADI3G04517.1	10.0605	9.24815	10.8751	6.49276	7.25623	6.97524	10.0612	6.90807	3.33074	2.78828	0.686602	0	IPR003690	Mitochodrial transcription termination factor-related	IPR003690		0.178952	0.267089
TmoG3116v1_025830	#N/A	MLOC_74959		BRADI3G04517.1	7.83374	7.53891	8.22269	4.16689	5.00071	4.47348	7.86511	4.54703	2.97547	2.18492	0.578126	1	IPR003690	Mitochodrial transcription termination factor-related	IPR003690		0.109655	0.179694
TmoG3116v1_025831	#N/A	MLOC_74959		BRADI3G04517.1	8.19088	7.84593	8.70436	4.42622	5.36689	4.87187	8.24706	4.88832	3.04388	2.28934	0.592736	1	IPR003690	Mitochodrial transcription termination factor-related	IPR003690		0.119988	0.193886
TmoG3116v1_025832	#N/A	MLOC_74959		BRADI3G04517.1	9.21802	8.51169	9.70857	5.55449	6.20329	5.72486	9.14609	5.82755	3.19316	2.54289	0.637163	1	IPR003690	Mitochodrial transcription termination factor-related	IPR003690		0.150216	0.232025
TmoG3116v1_025833	#N/A	MLOC_74959		BRADI3G04517.1	8.96129	8.33937	9.46974	5.56717	6.14918	5.7659	8.92347	5.82742	3.1576	2.54286	0.653044	1	IPR003690	Mitochodrial transcription termination factor-related	IPR003690		0.190329	0.280711
TmoG3116v1_025834	TmoDV92v1_051515	MLOC_74959		BRADI3G04517.1	7.86386	7.61668	8.30183	4.24856	5.102	4.58687	7.92746	4.64581	2.98686	2.21593	0.58604	1	IPR003690	Mitochodrial transcription termination factor-related	IPR003690		0.156357	0.239957
TmoG3116v1_038202	TmoDV92v1_074615	MLOC_71830		BRADI4G37917.1	12.7275	10.8167	11.4446	25.2121	17.825	21.0575	11.6629	21.3649	3.54386	4.41717	1.83186	1	IPR003690	Mitochodrial transcription termination factor-related	0		0.0152235	0.0339749
TmoG3116v1_038203	#N/A	MLOC_71830		BRADI4G37917.1	12.2092	11.0863	11.2433	24.1345	19.9232	20.7982	11.5129	21.6186	3.52518	4.4342	1.87777	1	IPR003690	Mitochodrial transcription termination factor-related	0		0.00887976	0.02126
TmoG3116v1_038204	TmoDV92v1_074614	MLOC_71830		BRADI4G37917.1	13.5155	11.4792	11.867	26.6155	18.9565	22.4326	12.2872	22.6682	3.61909	4.5026	1.84486	1	IPR003690	Mitochodrial transcription termination factor-related	0		0.0114871	0.0266185
TmoG3116v1_047607	TmoDV92v1_110929	MLOC_68932		BRADI1G45320.1	4.95041	5.58324	4.51678	9.67922	11.9166	12.2467	5.01681	11.2808	2.32677	3.4958	2.2486	1	IPR003690	Mitochodrial transcription termination factor-related	IPR003690		0.0173114	0.0379408
TmoG3116v1_059000	TmoDV92v1_072460	MLOC_56903		BRADI3G00830.1	8.82636	9.44576	8.48388	5.09259	5.08823	5.18667	8.91866	5.1225	3.15683	2.35685	0.574357	1	IPR003690	Mitochodrial transcription termination factor-related	0		0.100005	0.166409
TmoG3116v1_059001	TmoDV92v1_072461	MLOC_56903		BRADI3G00830.1	7.87325	8.65597	7.58124	4.55313	4.69938	5.01095	8.03682	4.75449	3.00662	2.24929	0.591588	1	IPR003690	Mitochodrial transcription termination factor-related	0		0.119988	0.193886
TmoG3116v1_059002	#N/A	MLOC_56903		BRADI3G00830.1	8.95511	9.6617	8.50108	5.08223	5.08129	5.26456	9.0393	5.14269	3.17621	2.36252	0.568926	1	IPR003690	Mitochodrial transcription termination factor-related	0		0.0761332	0.133468
TmoG3116v1_059003	#N/A	MLOC_58769		BRADI3G00830.1	8.67663	9.27807	8.36469	4.82252	4.88661	5.11109	8.77313	4.94007	3.13309	2.30453	0.563091	1	IPR003690	Mitochodrial transcription termination factor-related	IPR003690		0.100005	0.166409
TmoG3116v1_059004	#N/A	MLOC_56903		BRADI3G00830.1	8.93166	9.55939	8.58457	5.14765	5.14324	5.243	9.02521	5.17796	3.17396	2.37238	0.573723	1	IPR003690	Mitochodrial transcription termination factor-related	0		0.0761332	0.133468
TmoG3116v1_059005	#N/A	MLOC_56903		BRADI3G00830.1	7.94756	8.73874	7.65239	4.59154	4.73937	5.05431	8.11289	4.79508	3.02022	2.26155	0.591044	1	IPR003690	Mitochodrial transcription termination factor-related	0		0.119988	0.193886
TmoG3116v1_059006	#N/A	MLOC_56903		BRADI3G00830.1	9.06568	9.78208	8.60533	5.13897	5.13801	5.32383	9.15103	5.20027	3.19393	2.37859	0.568272	1	IPR003690	Mitochodrial transcription termination factor-related	0		0.0761332	0.133468
TmoG3116v1_059007	#N/A	MLOC_58769		BRADI3G00830.1	8.78237	9.39209	8.46613	4.87517	4.94014	5.16772	8.8802	4.99434	3.15059	2.3203	0.562414	1	IPR003690	Mitochodrial transcription termination factor-related	IPR003690		0.100005	0.166409
TmoG3116v1_060354	TmoDV92v1_105320	MLOC_69286		BRADI3G60150.1	6.18163	4.94035	5.11717	6.35549	5.47687	6.25805	5.41305	6.03014	2.43644	2.59219	1.114	1	IPR003690	Mitochodrial transcription termination factor-related	IPR003690		1	0.855625
TmoG3116v1_060355	TmoDV92v1_105321	MLOC_69286		BRADI3G60150.1	6.20065	5.26168	5.04728	7.07054	6.06648	6.70712	5.5032	6.61471	2.46027	2.72568	1.20197	1	IPR003690	Mitochodrial transcription termination factor-related	IPR003690		0.75054	0.773272
TmoG3116v1_061938	#N/A	MLOC_56533		BRADI3G00830.1	3.62423	3.87542	3.61651	4.48495	3.84895	5.76758	3.70539	4.70049	1.88962	2.23281	1.26856	1	IPR003690	Mitochodrial transcription termination factor-related	IPR003690		0.696327	0.731659
TmoG3116v1_061941	TmoDV92v1_115893	MLOC_56533		BRADI4G02280.1	2.64692	2.25317	2.35607	2.25079	1.95845	2.06011	2.41872	2.08978	1.27424	1.06335	0.864004	0	IPR003690	Mitochodrial transcription termination factor-related	IPR003690		1	0.855625
TmoG3116v1_061942	TmoDV92v1_100988	MLOC_66729		BRADI1G71747.1	2.93391	2.85774	2.63814	3.08278	3.35626	2.54214	2.80993	2.99373	1.49053	1.58194	1.06541	0	IPR003690	Mitochodrial transcription termination factor-related	IPR003690		1	0.855625
TmoG3116v1_061943	#N/A	MLOC_56533		BRADI3G00830.1	4.32402	5.64492	4.99548	6.84241	5.14847	7.81084	4.98814	6.60057	2.3185	2.72259	1.32325	1	IPR003690	Mitochodrial transcription termination factor-related	IPR003690		0.617908	0.671236
TmoG3116v1_061945	#N/A	MLOC_56533		BRADI4G02280.1	4.09606	5.27314	4.72311	6.48708	4.98035	7.28484	4.69744	6.25076	2.23187	2.64403	1.33067	1	IPR003690	Mitochodrial transcription termination factor-related	IPR003690		0.60657	0.66465
TmoG3116v1_061946	#N/A	MLOC_56533		BRADI4G02280.1	4.14844	5.29276	4.74306	6.4705	5.05651	7.30877	4.72808	6.27859	2.24126	2.65044	1.32794	1	IPR003690	Mitochodrial transcription termination factor-related	IPR003690		0.499038	0.581852
TmoG3116v1_061947	TmoDV92v1_109531	MLOC_33740		BRADI3G04517.1	3.75514	4.06403	3.68104	6.23113	5.37291	6.81697	3.83341	6.14034	1.93863	2.61832	1.6018	1	IPR003690	Mitochodrial transcription termination factor-related	IPR003690		0.373883	0.472147
TmoG3116v1_061948	TmoDV92v1_109530	MLOC_56903		BRADI1G71747.1	2.56183	3.12546	2.90709	5.52756	4.76485	5.29783	2.86479	5.19675	1.51843	2.37761	1.814	1	IPR003690	Mitochodrial transcription termination factor-related	0		0.317439	0.417647
TmoG3116v1_061949	#N/A	MLOC_56533		BRADI3G00830.1	2.67951	2.73263	2.66184	2.33248	2.29952	3.43244	2.69132	2.68815	1.42832	1.42661	0.99882	0	IPR003690	Mitochodrial transcription termination factor-related	IPR003690		1	0.855625
TmoG3116v1_061950	TmoDV92v1_083290	MLOC_56533		BRADI3G00830.1	2.68737	2.74222	2.63693	2.28517	2.25338	3.20531	2.68884	2.58128	1.42698	1.36809	0.96	0	IPR003690	Mitochodrial transcription termination factor-related	IPR003690		1	0.855625
TmoG3116v1_061951	#N/A	MLOC_56533		BRADI3G00830.1	2.67551	2.80366	2.54593	2.33376	2.30077	3.32959	2.67504	2.65471	1.41956	1.40855	0.9924	0	IPR003690	Mitochodrial transcription termination factor-related	IPR003690		1	0.855625
TmoG3116v1_062538	#N/A	MLOC_77886		BRADI3G04517.1	16.6119	13.7626	14.5305	5.40052	5.76199	5.29168	14.9683	5.48473	3.90384	2.45542	0.366422	1	IPR003690	Mitochodrial transcription termination factor-related	IPR003690		0.000357721	0.00120166
TmoG3116v1_062539	TmoDV92v1_069792	MLOC_77886		BRADI3G04517.1	16.6803	13.8186	14.5898	5.4198	5.78286	5.31049	15.0295	5.50438	3.90973	2.46058	0.366238	1	IPR003690	Mitochodrial transcription termination factor-related	IPR003690		0.000357721	0.00120166
TmoG3116v1_062540	TmoDV92v1_069790	MLOC_77886		BRADI3G04517.1	16.5832	13.6683	14.4838	5.42804	5.65221	5.318	14.9117	5.46608	3.89838	2.45051	0.366563	1	IPR003690	Mitochodrial transcription termination factor-related	IPR003690		0.000512653	0.00166557
TmoG3116v1_062543	TmoDV92v1_069789	MLOC_77886		BRADI3G04517.1	16.5162	13.6233	14.3985	5.14199	5.39388	5.1905	14.846	5.24213	3.892	2.39015	0.353101	1	IPR003690	Mitochodrial transcription termination factor-related	IPR003690		0.000273125	0.000941934
TmoG3116v1_062544	#N/A	MLOC_77886		BRADI3G04517.1	16.5034	13.5927	14.466	5.15008	5.38324	5.19756	14.854	5.24363	3.89278	2.39056	0.35301	1	IPR003690	Mitochodrial transcription termination factor-related	IPR003690		0.000273125	0.000941934
TmoG3116v1_062545	#N/A	MLOC_77886		BRADI3G04517.1	16.5646	13.6425	14.5193	5.16648	5.40056	5.21414	14.9088	5.26039	3.89809	2.39517	0.352839	1	IPR003690	Mitochodrial transcription termination factor-related	IPR003690		0.000273125	0.000941934
TmoG3116v1_062546	#N/A	MLOC_77886		BRADI3G04517.1	15.176	12.3326	13.7582	4.88771	5.30276	5.03599	13.7556	5.07549	3.78195	2.34355	0.368976	1	IPR003690	Mitochodrial transcription termination factor-related	IPR003690		0.000819737	0.00255282
TmoG3116v1_062547	#N/A	MLOC_77886		BRADI3G04517.1	13.9983	11.1552	12.6332	4.42641	4.79391	4.53379	12.5956	4.5847	3.65484	2.19683	0.363993	1	IPR003690	Mitochodrial transcription termination factor-related	IPR003690		0.00102238	0.00311584
TmoG3116v1_062548	#N/A	MLOC_77886		BRADI3G04517.1	17.6662	14.2322	16.3187	5.63567	6.0951	5.81955	16.0724	5.85011	4.00651	2.54846	0.363985	1	IPR003690	Mitochodrial transcription termination factor-related	IPR003690		0.000225887	0.000792313
TmoG3116v1_062549	#N/A	MLOC_77886		BRADI3G04517.1	17.1469	13.8711	15.7485	5.49172	6.13158	5.82072	15.5889	5.81467	3.96244	2.5397	0.373002	1	IPR003690	Mitochodrial transcription termination factor-related	IPR003690		0.000459894	0.00150877
TmoG3116v1_062550	#N/A	MLOC_77886		BRADI3G04517.1	14.0142	11.4916	12.9594	4.93553	5.08722	4.9925	12.8217	5.00508	3.68052	2.32339	0.390359	1	IPR003690	Mitochodrial transcription termination factor-related	IPR003690		0.00237077	0.00662033
TmoG3116v1_062551	TmoDV92v1_069793	MLOC_77886		BRADI3G04517.1	15.221	12.3686	13.7987	4.90004	5.31641	5.0488	13.7961	5.08842	3.78619	2.34722	0.368831	1	IPR003690	Mitochodrial transcription termination factor-related	IPR003690		0.000819737	0.00255282
TmoG3116v1_062552	#N/A	MLOC_77886		BRADI3G04517.1	14.0347	11.1837	12.6659	4.43602	4.80455	4.5437	12.6281	4.59476	3.65856	2.19999	0.363852	1	IPR003690	Mitochodrial transcription termination factor-related	IPR003690		0.00102238	0.00311584
TmoG3116v1_062553	TmoDV92v1_069791	MLOC_77886		BRADI3G04517.1	17.733	14.2853	16.3802	5.65427	6.11554	5.83888	16.1328	5.86956	4.01193	2.55325	0.363827	1	IPR003690	Mitochodrial transcription termination factor-related	IPR003690		0.000225887	0.000792313
TmoG3116v1_062554	#N/A	MLOC_77886		BRADI3G04517.1	17.2115	13.9226	15.8075	5.50968	6.15209	5.83999	15.6472	5.83392	3.96783	2.54447	0.372842	1	IPR003690	Mitochodrial transcription termination factor-related	IPR003690		0.000322872	0.0010956
TmoG3116v1_062555	#N/A	MLOC_77886		BRADI3G04517.1	14.0568	11.5259	12.9986	4.94841	5.1006	5.00557	12.8604	5.01819	3.68487	2.32717	0.390204	1	IPR003690	Mitochodrial transcription termination factor-related	IPR003690		0.00237077	0.00662033
TmoG3116v1_064598	#N/A	MLOC_56533		BRADI3G00780.1	4.13321	4.44461	5.12984	3.69366	3.43243	4.2199	4.56922	3.782	2.19195	1.91915	0.827712	0	IPR003690	Mitochodrial transcription termination factor-related	IPR003690		0.696327	0.731659
TmoG3116v1_064602	#N/A	MLOC_33740		BRADI3G00830.1	2.72035	3.25559	2.85437	6.26357	4.27662	7.3785	2.94344	5.9729	1.5575	2.57843	2.02922	1	IPR003690	Mitochodrial transcription termination factor-related	IPR003690		0.130775	0.207463
TmoG3116v1_064603	#N/A	MLOC_33740		BRADI3G00830.1	2.3653	2.88597	2.62495	5.355	3.68705	6.35737	2.62541	5.13314	1.39254	2.35984	1.95518	1	IPR003690	Mitochodrial transcription termination factor-related	IPR003690		0.219078	0.313615
TmoG3116v1_064604	#N/A	MLOC_33740		BRADI3G00830.1	2.50274	2.99628	2.65061	5.6892	4.07992	6.72306	2.71654	5.49739	1.44177	2.45875	2.02367	1	IPR003690	Mitochodrial transcription termination factor-related	IPR003690		0.160061	0.244216
TmoG3116v1_064605	TmoDV92v1_108641	MLOC_33740		BRADI3G00830.1	2.53664	2.99787	2.68497	5.74084	4.12908	6.86401	2.73983	5.57798	1.45409	2.47974	2.03589	1	IPR003690	Mitochodrial transcription termination factor-related	IPR003690		0.160061	0.244216
TmoG3116v1_064606	#N/A	MLOC_56533		BRADI1G71747.1	4.0428	2.54764	2.69647	3.38207	2.27398	2.89649	3.09564	2.85085	1.63024	1.51139	0.920924	0	IPR003690	Mitochodrial transcription termination factor-related	IPR003690		1	0.855625
TmoG3116v1_064607	#N/A	MLOC_56533		BRADI1G71747.1	3.95492	2.47747	2.61954	3.27406	2.21622	2.94977	3.01731	2.81335	1.59326	1.49229	0.932403	0	IPR003690	Mitochodrial transcription termination factor-related	IPR003690		1	0.855625
TmoG3116v1_064608	#N/A	MLOC_56533		BRADI3G00780.1	3.98352	4.30709	4.95711	3.45809	3.21971	3.93831	4.4159	3.53871	2.14271	1.82322	0.801355	0	IPR003690	Mitochodrial transcription termination factor-related	IPR003690		0.68365	0.721463
TmoG3116v1_064610	#N/A	MLOC_56533		BRADI3G00780.1	3.33351	4.22268	4.76019	3.30938	3.20721	3.71833	4.10546	3.41164	2.03754	1.77046	0.831	0	IPR003690	Mitochodrial transcription termination factor-related	IPR003690		0.68365	0.721463
TmoG3116v1_064611	#N/A	MLOC_56533		BRADI3G00780.1	3.92777	4.21183	4.84313	3.38729	3.15578	3.85368	4.32758	3.46558	2.11356	1.7931	0.800814	0	IPR003690	Mitochodrial transcription termination factor-related	IPR003690		0.68365	0.721463
TmoG3116v1_064612	TmoDV92v1_086489	MLOC_56533		BRADI3G00780.1	4.00773	4.29956	4.9481	3.4525	3.21466	3.93163	4.41847	3.53293	2.14355	1.82086	0.799582	0	IPR003690	Mitochodrial transcription termination factor-related	IPR003690		0.68365	0.721463
TmoG3116v1_064996	TmoDV92v1_100355	MLOC_14883		BRADI3G00780.1	7.92678	7.14708	6.92284	4.9802	4.00645	6.25991	7.33223	5.08219	2.87425	2.34545	0.693129	0	IPR003690	Mitochodrial transcription termination factor-related	0		0.339188	0.438694
TmoG3116v1_070583	TmoDV92v1_108315	MLOC_14883		BRADI3G00847.1	4.31236	4.39153	4.58296	11.8648	9.06369	10.8595	4.42895	10.596	2.14696	3.40545	2.39244	1	IPR003690	Mitochodrial transcription termination factor-related	0		0.0204011	0.0437578
TmoG3116v1_070584	#N/A	MLOC_14883		BRADI3G00847.1	3.73598	3.7017	3.82984	5.71455	5.70522	5.68418	3.75584	5.70132	1.90914	2.5113	1.51799	1	IPR003690	Mitochodrial transcription termination factor-related	0		0.469372	0.555483
TmoG3116v1_070585	#N/A	MLOC_14883		BRADI3G00847.1	4.475	4.55806	4.75889	12.3983	9.45963	11.3436	4.59732	11.0672	2.20079	3.46822	2.40731	1	IPR003690	Mitochodrial transcription termination factor-related	0		0.0106519	0.0249309
TmoG3116v1_070586	#N/A	MLOC_14883		BRADI3G00847.1	4.61863	4.64019	4.55344	7.91718	8.03812	7.87888	4.60408	7.94473	2.20291	2.99	1.72558	1	IPR003690	Mitochodrial transcription termination factor-related	0		0.201703	0.293946
TmoG3116v1_070587	TmoDV92v1_108314	MLOC_14883		BRADI3G00847.1	4.49897	4.39153	4.15867	9.40487	5.5983	9.75679	4.34972	8.25332	2.12092	3.04497	1.89744	1	IPR003690	Mitochodrial transcription termination factor-related	0		0.109655	0.179694
TmoG3116v1_070588	#N/A	MLOC_14883		BRADI3G00847.1	3.77889	3.7017	3.73226	5.1488	4.90824	5.43058	3.73762	5.16254	1.90212	2.36808	1.38124	1	IPR003690	Mitochodrial transcription termination factor-related	0		0.565964	0.634496
TmoG3116v1_070770	TmoDV92v1_106441	MLOC_3641		BRADI2G25837.1	8.2438	5.58484	7.99232	3.89002	5.2085	5.20902	7.27365	4.76918	2.86268	2.25374	0.655679	0	IPR003690	Mitochodrial transcription termination factor-related	IPR003690		0.25744	0.357137
TmoG3116v1_076813	#N/A	MLOC_54785		BRADI3G46830.1	6.53479	7.24365	7.15803	16.5584	17.1319	16.7795	6.97883	16.8233	2.80298	4.07239	2.41062	1	IPR003690	Mitochodrial transcription termination factor-related	IPR003690		0.00148201	0.00434944
TmoG3116v1_076814	#N/A	MLOC_54785		BRADI3G46830.1	8.1584	9.13616	9.37366	23.5584	26.5328	26.5759	8.88941	25.5557	3.15209	4.67557	2.87485	1	IPR003690	Mitochodrial transcription termination factor-related	IPR003690		1.18871e-05	5.28592e-05
TmoG3116v1_076815	TmoDV92v1_105730	MLOC_54785		BRADI3G46830.1	8.06675	8.93875	9.3027	23.5095	26.4189	26.2147	8.7694	25.381	3.13248	4.66568	2.89427	1	IPR003690	Mitochodrial transcription termination factor-related	IPR003690		1.18871e-05	5.28592e-05
TmoG3116v1_076816	#N/A	MLOC_54785		BRADI3G46830.1	7.11339	8.5681	8.4751	18.9532	23.0502	22.8872	8.05219	21.6302	3.00938	4.43498	2.68625	1	IPR003690	Mitochodrial transcription termination factor-related	IPR003690		0.000137165	0.00050291
TmoG3116v1_076817	TmoDV92v1_105719	MLOC_54785		BRADI3G46830.1	7.12404	8.58696	8.46356	19.0298	23.1557	22.9072	8.05819	21.6976	3.01046	4.43946	2.69261	1	IPR003690	Mitochodrial transcription termination factor-related	IPR003690		0.000137165	0.00050291
TmoG3116v1_076818	#N/A	MLOC_54785		BRADI3G46830.1	5.62791	5.57581	6.89977	19.4583	22.4597	21.4915	6.0345	21.1365	2.59323	4.40166	3.50261	1	IPR003690	Mitochodrial transcription termination factor-related	IPR003690		7.25479e-06	3.34358e-05
TmoG3116v1_076823	#N/A	MLOC_54785		BRADI3G46830.1	8.50001	10.1542	9.1224	20.3589	25.1761	24.8069	9.25888	23.4473	3.21084	4.55135	2.53241	1	IPR003690	Mitochodrial transcription termination factor-related	IPR003690		0.000134613	0.000494649
TmoG3116v1_076824	#N/A	MLOC_54785		BRADI3G46830.1	8.75189	10.1473	8.83353	20.3929	24.2539	23.9788	9.24424	22.8752	3.20855	4.51571	2.47453	1	IPR003690	Mitochodrial transcription termination factor-related	IPR003690		0.000182278	0.000651765
TmoG3116v1_076825	TmoDV92v1_105721	MLOC_54785		BRADI3G46830.1	8.51857	10.1816	9.11578	20.4386	25.287	24.8374	9.27199	23.521	3.21288	4.55588	2.53678	1	IPR003690	Mitochodrial transcription termination factor-related	IPR003690		0.000134613	0.000494649
TmoG3116v1_076826	#N/A	MLOC_54785		BRADI3G46830.1	9.39376	10.7858	9.30834	22.0615	26.0614	25.728	9.82931	24.617	3.29709	4.62158	2.50445	1	IPR003690	Mitochodrial transcription termination factor-related	IPR003690		0.000107887	0.000403745
TmoG3116v1_076827	TmoDV92v1_105720	MLOC_54785		BRADI3G46830.1	8.40621	9.74315	8.45415	19.5589	23.3062	22.9182	8.86783	21.9278	3.14858	4.45469	2.47273	1	IPR003690	Mitochodrial transcription termination factor-related	IPR003690		0.00027697	0.000953498
TmoG3116v1_078238	#N/A	MLOC_6521		BRADI3G59160.2	4.46863	4.49165	3.62019	10.0292	5.56235	10.6454	4.19349	8.74563	2.06815	3.12856	2.08553	1	IPR003690	Mitochodrial transcription termination factor-related	IPR003690		0.0613691	0.111356
TmoG3116v1_078239	TmoDV92v1_021844	MLOC_6521		BRADI3G59160.2	4.42261	4.44533	3.58543	9.85974	5.50182	10.5174	4.15112	8.62632	2.0535	3.10875	2.07807	1	IPR003690	Mitochodrial transcription termination factor-related	IPR003690		0.0613691	0.111356
TmoG3116v1_078240	#N/A	MLOC_6521		BRADI3G59160.2	4.67867	4.25873	4.01462	12.1515	6.98686	13.1888	4.31734	10.7757	2.11014	3.42972	2.49592	1	IPR003690	Mitochodrial transcription termination factor-related	IPR003690		0.00886073	0.021234
TmoG3116v1_078241	#N/A	MLOC_6521		BRADI3G59160.2	4.73357	4.20088	4.03311	9.60491	5.8104	10.6187	4.32252	8.67802	2.11187	3.11737	2.00763	1	IPR003690	Mitochodrial transcription termination factor-related	IPR003690		0.0613691	0.111356
TmoG3116v1_078242	#N/A	MLOC_6521		BRADI3G59160.2	4.67867	4.00806	4.03311	11.2401	6.43785	11.7638	4.23994	9.81393	2.08405	3.29483	2.31464	1	IPR003690	Mitochodrial transcription termination factor-related	IPR003690		0.0241002	0.050422
TmoG3116v1_078243	#N/A	MLOC_6521		BRADI3G59160.2	4.57528	4.11417	3.95116	11.5512	6.7898	12.64	4.21354	10.327	2.07503	3.36835	2.4509	1	IPR003690	Mitochodrial transcription termination factor-related	IPR003690		0.0124511	0.0285733
TmoG3116v1_078244	TmoDV92v1_021846	MLOC_6521		BRADI3G59160.2	4.19709	4.13741	3.76923	11.864	7.00225	13.1416	4.03458	10.6693	2.01242	3.41539	2.64446	1	IPR003690	Mitochodrial transcription termination factor-related	IPR003690		0.00505497	0.0129643
TmoG3116v1_078245	#N/A	MLOC_6521		BRADI3G59160.2	4.28606	4.28305	3.82447	12.4241	7.20473	13.7088	4.13119	11.1125	2.04656	3.47412	2.68991	1	IPR003690	Mitochodrial transcription termination factor-related	IPR003690		0.00626695	0.0156984
TmoG3116v1_078246	TmoDV92v1_021842	MLOC_6521		BRADI3G59160.2	4.55045	4.04428	4.09165	9.21541	5.64006	10.2165	4.2288	8.35732	2.08025	3.06304	1.97629	1	IPR003690	Mitochodrial transcription termination factor-related	IPR003690		0.0824119	0.142266
TmoG3116v1_078624	TmoDV92v1_009860	MLOC_53939		BRADI3G40280.2	35.9818	50.2339	40.219	48.663	54.5249	54.1956	42.1449	52.4612	5.39729	5.71318	1.24478	1	IPR003690	Mitochodrial transcription termination factor-related	0		0.224851	0.320581
TmoG3116v1_078625	TmoDV92v1_009863	MLOC_53940		BRADI3G40280.2	32.2785	44.6775	36.1155	42.3039	47.417	47.5972	37.6905	45.7727	5.23613	5.51642	1.21444	1	IPR003690	Mitochodrial transcription termination factor-related	IPR006869		0.315889	0.41684
TmoG3116v1_078626	TmoDV92v1_009861	MLOC_53939		BRADI3G40280.2	36.7625	50.2232	40.7652	49.6774	55.0783	54.6409	42.5836	53.1322	5.41223	5.73151	1.24771	1	IPR003690	Mitochodrial transcription termination factor-related	0		0.210006	0.30463
TmoG3116v1_078627	#N/A	MLOC_53939		BRADI3G40280.2	44.5313	62.345	50.0322	60.1865	68.3429	67.1006	52.3028	65.21	5.70882	6.02702	1.24678	1	IPR003690	Mitochodrial transcription termination factor-related	0		0.193117	0.284358
TmoG3116v1_083121	TmoDV92v1_051508	MLOC_52242		BRADI4G23217.1	3.05429	3.37752	2.72994	1.79782	1.42239	1.64914	3.05392	1.62312	1.61066	0.698767	0.531487	1	IPR003690	Mitochodrial transcription termination factor-related	0		0.429619	0.521278
TmoG3116v1_083122	#N/A	MLOC_52242		BRADI4G23217.1	3.06136	3.38569	2.73589	1.80056	1.42384	1.65138	3.06098	1.62526	1.61399	0.70067	0.53096	1	IPR003690	Mitochodrial transcription termination factor-related	0		0.429619	0.521278
TmoG3116v1_085229	TmoDV92v1_051514	MLOC_64229		BRADI4G02280.1	4.45893	3.65397	3.05162	4.46929	2.93342	5.23419	3.72151	4.2123	1.89589	2.07461	1.13188	0	IPR003690	Mitochodrial transcription termination factor-related	IPR003938		1	0.855625
TmoG3116v1_085230	TmoDV92v1_051518	MLOC_64229		BRADI4G02280.1	4.66678	4.12572	3.39167	5.44305	3.33323	5.26395	4.06139	4.68008	2.02197	2.22653	1.15233	0	IPR003690	Mitochodrial transcription termination factor-related	IPR003938		0.848417	0.825169
TmoG3116v1_085231	TmoDV92v1_051522	MLOC_64229		BRADI4G02280.1	4.26528	3.60756	3.16475	4.19858	2.93109	4.29653	3.6792	3.80873	1.87939	1.92931	1.03521	0	IPR003690	Mitochodrial transcription termination factor-related	IPR003938		1	0.855625
TmoG3116v1_085232	#N/A	MLOC_64229		BRADI4G02280.1	3.16321	3.03367	2.41249	4.21718	2.85404	3.45241	2.86979	3.50788	1.52094	1.8106	1.22235	1	IPR003690	Mitochodrial transcription termination factor-related	IPR003938		1	0.855625
TmoG3116v1_085233	TmoDV92v1_051510	MLOC_64229		BRADI4G23227.1	2.79179	2.44597	1.96312	3.12187	2.41589	3.22623	2.40029	2.92133	1.26321	1.54663	1.21707	1	IPR003690	Mitochodrial transcription termination factor-related	IPR003938		0.806303	0.798912
TmoG3116v1_085234	#N/A	MLOC_64229		BRADI4G23227.1	2.77687	2.43393	2.0315	3.1042	2.40411	3.20769	2.4141	2.90533	1.27149	1.5387	1.20349	0	IPR003690	Mitochodrial transcription termination factor-related	IPR003938		0.806303	0.798912
TmoG3116v1_085235	#N/A	MLOC_37013		BRADI3G04517.1	11.3827	11.5511	10.3758	8.22623	11.4134	9.65125	11.1032	9.76364	3.4729	3.28742	0.879354	0	IPR003690	Mitochodrial transcription termination factor-related	IPR003690		0.632816	0.682604
TmoG3116v1_085236	#N/A	MLOC_37013		BRADI3G04517.1	10.0436	10.5684	9.44477	7.37155	9.5033	8.5338	10.0189	8.46955	3.32465	3.08229	0.845356	0	IPR003690	Mitochodrial transcription termination factor-related	IPR003690		0.524084	0.603088
TmoG3116v1_085237	TmoDV92v1_104115	MLOC_37013		BRADI3G04517.1	11.2353	11.4756	10.2349	8.17452	11.2867	9.53852	10.9819	9.66659	3.45706	3.27301	0.880229	0	IPR003690	Mitochodrial transcription termination factor-related	IPR003690		0.546773	0.622884
TmoG3116v1_085238	#N/A	MLOC_37013		BRADI3G04517.1	9.32496	9.1213	8.42125	6.25512	8.16717	8.40476	8.95583	7.60902	3.16283	2.92771	0.849616	0	IPR003690	Mitochodrial transcription termination factor-related	IPR003690		0.583899	0.646423
TmoG3116v1_085240	TmoDV92v1_104117	MLOC_37013		BRADI3G04517.1	6.17848	7.25221	5.66728	4.36195	5.11848	6.56543	6.36599	5.34862	2.67038	2.41917	0.840186	0	IPR003690	Mitochodrial transcription termination factor-related	IPR003690		0.743376	0.767631
TmoG3116v1_085607	TmoDV92v1_104804	MLOC_27531		BRADI1G27300.1	4.73486	5.12415	5.24597	4.70832	3.92405	6.09299	5.03499	4.90845	2.33199	2.29527	0.974868	0	IPR003690	Mitochodrial transcription termination factor-related	0		1	0.855625
TmoG3116v1_087796	#N/A	MLOC_14883		BRADI4G02280.1	5.8974	6.01153	5.35169	4.66905	4.81952	6.04822	5.75354	5.17893	2.52445	2.37265	0.900129	0	IPR003690	Mitochodrial transcription termination factor-related	0		0.735609	0.761612
TmoG3116v1_087797	TmoDV92v1_043781	MLOC_14279		BRADI4G02280.1	4.86132	4.80095	4.16146	5.00436	5.63001	6.40787	4.60791	5.68075	2.20411	2.50608	1.23283	1	IPR003690	Mitochodrial transcription termination factor-related	IPR003690		0.727146	0.755945
TmoG3116v1_087798	TmoDV92v1_043780	MLOC_81021		BRADI4G02280.1	5.73505	5.12759	5.21528	5.87129	5.0261	6.17275	5.35931	5.69004	2.42205	2.50844	1.06171	0	IPR003690	Mitochodrial transcription termination factor-related	IPR003690		1	0.855625
TmoG3116v1_087801	#N/A	MLOC_81021		BRADI4G02280.1	5.31752	4.63427	4.55503	4.04482	4.03476	4.33499	4.83561	4.13819	2.2737	2.049	0.855774	0	IPR003690	Mitochodrial transcription termination factor-related	IPR003690		0.707661	0.740445
TmoG3116v1_087805	#N/A	MLOC_14883		BRADI4G02280.1	8.60013	7.57876	7.73761	4.8076	5.19456	4.91461	7.97216	4.97226	2.99497	2.3139	0.623702	1	IPR003690	Mitochodrial transcription termination factor-related	0		0.214546	0.309402
TmoG3116v1_087806	#N/A	MLOC_14279		BRADI4G02280.1	9.30657	8.02314	8.19864	4.69297	5.132	5.16589	8.50945	4.99696	3.08907	2.32105	0.587224	1	IPR003690	Mitochodrial transcription termination factor-related	IPR003690		0.130208	0.20698
TmoG3116v1_087807	#N/A	MLOC_14279		BRADI4G02280.1	9.37136	8.30135	8.42643	4.93987	4.96212	5.40407	8.69971	5.10202	3.12097	2.35107	0.586459	1	IPR003690	Mitochodrial transcription termination factor-related	IPR003690		0.100005	0.166409
TmoG3116v1_087808	#N/A	MLOC_58769		BRADI4G02280.1	9.59252	8.38551	8.49768	5.03606	5.32186	5.32312	8.82524	5.22701	3.14163	2.38599	0.59228	1	IPR003690	Mitochodrial transcription termination factor-related	IPR003690		0.100005	0.166409
TmoG3116v1_087809	TmoDV92v1_043805	MLOC_81021		BRADI4G02280.1	8.69564	7.5809	7.69562	4.48767	4.78344	4.73054	7.99072	4.66722	2.99833	2.22256	0.58408	1	IPR003690	Mitochodrial transcription termination factor-related	IPR003690		0.156357	0.239957
TmoG3116v1_087810	TmoDV92v1_043774	MLOC_14883		BRADI4G02280.1	8.59371	7.5732	7.74936	4.81703	5.19102	4.9113	7.97209	4.97311	2.99496	2.31415	0.623816	1	IPR003690	Mitochodrial transcription termination factor-related	0		0.214546	0.309402
TmoG3116v1_087811	#N/A	MLOC_14279		BRADI4G02280.1	9.29956	8.01721	8.21	4.70249	5.12851	5.16238	8.50892	4.99779	3.08898	2.32129	0.587359	1	IPR003690	Mitochodrial transcription termination factor-related	IPR003690		0.130208	0.20698
TmoG3116v1_087812	#N/A	MLOC_81021		BRADI1G71747.1	8.4729	7.60047	7.45287	4.46313	4.69796	4.65934	7.84208	4.60681	2.97124	2.20377	0.587447	1	IPR003690	Mitochodrial transcription termination factor-related	IPR003690		0.156357	0.239957
TmoG3116v1_087813	#N/A	MLOC_81021		BRADI4G02280.1	8.74477	7.64073	7.69628	4.34355	4.69651	4.52085	8.02726	4.5203	3.00491	2.17642	0.563119	1	IPR003690	Mitochodrial transcription termination factor-related	IPR003690		0.109655	0.179694
TmoG3116v1_087814	#N/A	MLOC_81021		BRADI4G02280.1	9.10162	8.12604	8.1426	4.541	4.84884	4.82319	8.45675	4.73767	3.0801	2.24418	0.560224	1	IPR003690	Mitochodrial transcription termination factor-related	IPR003690		0.0912046	0.154696
TmoG3116v1_087815	TmoDV92v1_086480	MLOC_64229		BRADI3G04517.1	8.03159	7.10793	7.27413	5.76608	5.30982	6.61631	7.47122	5.8974	2.90134	2.56008	0.78935	0	IPR003690	Mitochodrial transcription termination factor-related	IPR003938		0.445126	0.535305
TmoG3116v1_088239	TmoDV92v1_075112	MLOC_59646		BRADI3G48010.1	5.97803	9.0786	7.40977	21.3156	18.4906	27.1224	7.4888	22.3095	2.90473	4.47959	2.97906	1	IPR003690	Mitochodrial transcription termination factor-related	IPR003690		2.30231e-05	9.73642e-05
TmoG3116v1_088316	#N/A	MLOC_58769		BRADI1G71747.1	7.82418	7.25554	8.20774	6.98591	7.88425	7.70069	7.76249	7.52361	2.95652	2.91143	0.969227	0	IPR003690	Mitochodrial transcription termination factor-related	IPR003690		0.887424	0.851704
TmoG3116v1_088317	#N/A	MLOC_58769		BRADI3G00847.1	8.39553	7.45256	8.39556	8.27787	8.483	8.76547	8.08122	8.50878	3.01457	3.08895	1.05291	0	IPR003690	Mitochodrial transcription termination factor-related	IPR003690		1	0.855625
TmoG3116v1_088326	TmoDV92v1_120420	MLOC_81021		BRADI1G71747.1	6.62801	6.89914	7.09559	9.45467	6.40083	7.62119	6.87425	7.82556	2.7812	2.96819	1.13839	1	IPR003690	Mitochodrial transcription termination factor-related	IPR003690		0.884736	0.849953
TmoG3116v1_088327	TmoDV92v1_078777	MLOC_81021		BRADI3G00847.1	7.0738	6.91167	7.75154	7.86282	7.32123	8.03738	7.24567	7.74048	2.85712	2.95242	1.06829	0	IPR003690	Mitochodrial transcription termination factor-related	IPR003690		1	0.855625
TmoG3116v1_088328	TmoDV92v1_078771	MLOC_81021		BRADI3G00847.1	6.88137	7.00583	7.88814	7.14052	7.11789	7.49991	7.25845	7.25277	2.85966	2.85853	0.999219	0	IPR003690	Mitochodrial transcription termination factor-related	IPR003690		1	0.855625
TmoG3116v1_090427	TmoDV92v1_050340	MLOC_6239		BRADI1G61810.1	29.2544	31.765	29.9556	60.7051	75.5946	63.0246	30.325	66.4415	4.92244	6.05401	2.19098	1	IPR003690	Mitochodrial transcription termination factor-related	IPR003690		6.79613e-07	3.66483e-06
TmoG3116v1_093015	TmoDV92v1_100972	MLOC_14170		BRADI4G02280.1	3.06643	2.53926	2.92859	3.77607	3.44418	3.47051	2.84476	3.56359	1.50831	1.83333	1.25269	1	IPR003690	Mitochodrial transcription termination factor-related	0		0.826797	0.811279
TmoG3116v1_093016	#N/A	MLOC_14170		BRADI4G02280.1	4.6468	4.3828	3.76391	5.29638	4.85037	4.96816	4.2645	5.0383	2.09238	2.33294	1.18145	1	IPR003690	Mitochodrial transcription termination factor-related	0		0.854074	0.828898
TmoG3116v1_093017	#N/A	MLOC_14170		BRADI4G23227.1	4.37947	4.22932	3.50173	3.99295	4.48025	4.33282	4.03684	4.26867	2.01323	2.09379	1.05743	0	IPR003690	Mitochodrial transcription termination factor-related	0		1	0.855625
TmoG3116v1_093018	#N/A	MLOC_14170		BRADI3G00816.1	3.1622	2.80241	3.06492	4.8978	4.12257	4.7661	3.00984	4.59549	1.58969	2.20022	1.52682	1	IPR003690	Mitochodrial transcription termination factor-related	0		0.414167	0.508334
TmoG3116v1_093019	#N/A	MLOC_14170		BRADI4G02280.1	4.05321	4.00586	3.20022	4.33569	5.2184	4.20123	3.7531	4.58511	1.90808	2.19696	1.22169	1	IPR003690	Mitochodrial transcription termination factor-related	0		0.696327	0.731659
TmoG3116v1_093020	TmoDV92v1_100976	MLOC_14170		BRADI4G02280.1	3.88714	3.91072	3.03725	3.51539	4.98196	3.80303	3.6117	4.10013	1.85268	2.03567	1.13523	1	IPR003690	Mitochodrial transcription termination factor-related	0		1	0.855625
TmoG3116v1_094930	TmoDV92v1_106165	MLOC_37013		BRADI3G04517.1	6.31396	5.74464	6.25616	3.8363	4.11995	4.31852	6.10492	4.09159	2.60997	2.03266	0.670211	0	IPR003690	Mitochodrial transcription termination factor-related	IPR003690		0.293782	0.394796
TmoG3116v1_096138	TmoDV92v1_098122	MLOC_69480		BRADI2G25374.1	5.05402	4.12618	4.3471	3.80471	3.39034	4.57385	4.5091	3.92297	2.17284	1.97194	0.870011	0	IPR003690	Mitochodrial transcription termination factor-related	IPR003690		0.848417	0.825169
TmoG3116v1_096222	TmoDV92v1_107351	MLOC_21457		BRADI2G25830.1	10.1787	16.4244	11.0637	38.3069	33.0245	42.6353	12.5556	37.9889	3.65026	5.24751	3.02566	1	IPR003690	Mitochodrial transcription termination factor-related	IPR003690		9.1147e-08	5.5256e-07
TmoG3116v1_096449	TmoDV92v1_081313	MLOC_7591		BRADI3G59167.1	13.3272	18.3952	12.8067	43.7461	50.68	50.9385	14.843	48.4549	3.89171	5.59857	3.26449	1	IPR003690	Mitochodrial transcription termination factor-related	IPR003690		4.37408e-10	3.44121e-09
TmoG3116v1_097600	#N/A	MLOC_63301		BRADI1G57920.1	11.2762	12.5749	12.959	22.4071	18.6938	25.1877	12.27	22.0962	3.61706	4.46573	1.80083	1	IPR003690	Mitochodrial transcription termination factor-related	IPR003690		0.0177263	0.0387459
TmoG3116v1_097601	#N/A	MLOC_63301		BRADI1G57920.1	10.8463	11.9779	12.1488	21.3295	17.6917	24.284	11.6577	21.1017	3.54321	4.39929	1.81012	1	IPR003690	Mitochodrial transcription termination factor-related	IPR003690		0.0189596	0.0411026
TmoG3116v1_097602	#N/A	MLOC_63301		BRADI1G57920.1	11.4764	12.7315	13.1193	22.8626	19.2147	25.6931	12.4424	22.5901	3.63719	4.49762	1.81558	1	IPR003690	Mitochodrial transcription termination factor-related	IPR003690		0.0114871	0.0266185
TmoG3116v1_097603	TmoDV92v1_044453	MLOC_63301		BRADI1G57920.1	11.042	12.128	12.2999	21.7734	18.2021	24.7801	11.8233	21.5852	3.56356	4.43197	1.82565	1	IPR003690	Mitochodrial transcription termination factor-related	IPR003690		0.0121789	0.028023
TmoG3116v1_097604	#N/A	MLOC_63301		BRADI1G57920.2	10.4442	11.0701	11.9618	19.916	16.8204	22.384	11.1587	19.7068	3.4801	4.30062	1.76605	1	IPR003690	Mitochodrial transcription termination factor-related	IPR003690		0.025281	0.0525514
TmoG3116v1_097605	#N/A	MLOC_63301		BRADI1G57920.2	10.6273	11.2037	12.1046	20.3257	17.2999	22.8381	11.3119	20.1546	3.49977	4.33304	1.78172	1	IPR003690	Mitochodrial transcription termination factor-related	IPR003690		0.0218786	0.0465371
TmoG3116v1_097606	#N/A	MLOC_63301		BRADI1G57920.2	10.5813	11.5218	11.9111	19.9995	16.2658	22.4939	11.3381	19.5864	3.5031	4.29178	1.72749	1	IPR003690	Mitochodrial transcription termination factor-related	IPR003690		0.0335587	0.0669551
TmoG3116v1_097607	#N/A	MLOC_63301		BRADI1G57920.2	10.7606	11.6565	12.0493	20.3983	16.7255	22.9362	11.4888	20.02	3.52216	4.32337	1.74257	1	IPR003690	Mitochodrial transcription termination factor-related	IPR003690		0.0271511	0.0559412
TmoG3116v1_097608	#N/A	MLOC_63301		BRADI1G57920.2	9.53725	10.688	10.8871	18.9577	15.9904	21.3933	10.3708	18.7805	3.37445	4.23116	1.8109	1	IPR003690	Mitochodrial transcription termination factor-related	IPR003690		0.0271846	0.0559896
TmoG3116v1_097609	TmoDV92v1_044454	MLOC_63301		BRADI1G57920.2	9.69494	10.8059	11.0064	19.3216	16.4193	21.7974	10.5024	19.1794	3.39265	4.26149	1.82619	1	IPR003690	Mitochodrial transcription termination factor-related	IPR003690		0.0172647	0.0378903
TmoG3116v1_103474	#N/A	MLOC_17399		BRADI1G45320.1	1.82395	2.31951	1.49958	2.97921	1.84743	2.05395	1.88101	2.29353	0.911509	1.19757	1.21931	0	IPR003690	Mitochodrial transcription termination factor-related	IPR003690		1	0.855625
TmoG3116v1_103475	TmoDV92v1_113471	MLOC_17399		BRADI1G45320.1	1.95648	2.5116	2.1423	3.41983	1.62105	2.51122	2.20346	2.51737	1.13977	1.33192	1.14246	0	IPR003690	Mitochodrial transcription termination factor-related	IPR003690		1	0.855625
TmoG3116v1_104436	TmoDV92v1_100756	MLOC_32671		BRADI1G16160.1	5.34222	6.18037	5.20727	6.83626	6.49122	7.88965	5.57662	7.07237	2.47939	2.82219	1.26822	1	IPR003690	Mitochodrial transcription termination factor-related	0		0.638099	0.686023
TmoG3116v1_104669	TmoDV92v1_082472	MLOC_13859		BRADI3G40580.1	4.5696	2.9055	3.74147	2.85898	2.65436	2.96318	3.73886	2.8255	1.9026	1.49851	0.755713	0	IPR003690	Mitochodrial transcription termination factor-related	IPR003690		0.653009	0.697477
TmoG3116v1_104670	TmoDV92v1_082473	MLOC_13859		BRADI3G40580.1	4.57238	2.90698	3.7436	2.86042	2.65564	2.9647	3.74099	2.82692	1.90342	1.49923	0.755662	0	IPR003690	Mitochodrial transcription termination factor-related	IPR003690		0.653009	0.697477
TmoG3116v1_106018	#N/A	MLOC_12320		BRADI1G45340.1	8.61115	7.79571	9.36918	15.2468	16.0737	18.5057	8.59201	16.6087	3.103	4.05387	1.93304	1	IPR003690	Mitochodrial transcription termination factor-related	IPR003690		0.0161507	0.0358098
TmoG3116v1_106019	TmoDV92v1_102741	MLOC_12320		BRADI1G45340.1	8.97886	8.12403	9.74618	15.9351	16.802	19.3515	8.94969	17.3628	3.16184	4.11793	1.94005	1	IPR003690	Mitochodrial transcription termination factor-related	IPR003690		0.0138651	0.0313693
TmoG3116v1_106521	TmoDV92v1_092516	MLOC_6027		BRADI1G45360.1	3.72026	3.39396	2.42297	4.65623	3.28576	4.02575	3.17907	3.98925	1.6686	1.99612	1.25485	1	IPR003690	Mitochodrial transcription termination factor-related	IPR003690		0.834948	0.81672
TmoG3116v1_106660	#N/A	MLOC_64229		BRADI1G71747.1	4.55374	4.54066	5.33282	3.31968	3.7589	4.32982	4.80907	3.8028	2.26576	1.92706	0.790756	0	IPR003690	Mitochodrial transcription termination factor-related	IPR003938		0.565964	0.634496
TmoG3116v1_106661	TmoDV92v1_041373	MLOC_64229		BRADI3G00847.1	5.04263	5.18765	6.01211	3.78646	4.15428	4.40081	5.41413	4.11385	2.43673	2.04049	0.759835	0	IPR003690	Mitochodrial transcription termination factor-related	IPR003938		0.469372	0.555483
TmoG3116v1_106662	#N/A	MLOC_64229		BRADI3G04517.1	4.59451	4.58128	5.38252	3.34629	3.79056	4.36802	4.85277	3.83496	2.27881	1.93921	0.790262	0	IPR003690	Mitochodrial transcription termination factor-related	IPR003938		0.565964	0.634496
TmoG3116v1_106663	#N/A	MLOC_64229		BRADI3G00847.1	5.08337	5.22984	6.06261	3.81453	4.18606	4.43507	5.45861	4.14522	2.44853	2.05145	0.759392	0	IPR003690	Mitochodrial transcription termination factor-related	IPR003938		0.469372	0.555483
TmoG3116v1_109271	#N/A	MLOC_56533		BRADI1G45320.1	3.9165	2.98369	3.16378	4.0281	3.79499	5.67099	3.35466	4.49803	1.74617	2.16929	1.34083	1	IPR003690	Mitochodrial transcription termination factor-related	IPR003690		0.68365	0.721463
TmoG3116v1_109272	#N/A	MLOC_56533		BRADI1G45320.1	3.0434	2.41999	2.73541	2.87856	2.73893	3.87132	2.73293	3.16293	1.45045	1.66126	1.15734	1	IPR003690	Mitochodrial transcription termination factor-related	IPR003690		1	0.855625
TmoG3116v1_109273	TmoDV92v1_086474	MLOC_56533		BRADI1G45320.1	3.16794	2.50653	2.74796	2.99305	2.81197	3.95012	2.80748	3.25171	1.48927	1.7012	1.15823	1	IPR003690	Mitochodrial transcription termination factor-related	IPR003690		1	0.855625
TmoG3116v1_109274	#N/A	MLOC_56533		BRADI1G45320.1	3.1655	2.50483	2.81583	2.9908	2.84284	3.97882	2.82872	3.27082	1.50015	1.70965	1.15629	1	IPR003690	Mitochodrial transcription termination factor-related	IPR003690		1	0.855625
TmoG3116v1_110499	#N/A	MLOC_4214		BRADI4G23227.1	3.83897	3.7824	3.86887	4.14284	2.50897	3.11131	3.83008	3.25438	1.93737	1.70238	0.849689	0	IPR003690	Mitochodrial transcription termination factor-related	IPR003690		0.834948	0.81672
TmoG3116v1_110500	TmoDV92v1_115751	MLOC_4214		BRADI1G58197.1	3.80044	3.59383	3.73664	4.11015	2.53859	3.0538	3.71031	3.23418	1.89154	1.6934	0.871675	0	IPR003690	Mitochodrial transcription termination factor-related	IPR003690		1	0.855625
TmoG3116v1_111100	TmoDV92v1_114807	MLOC_17399		BRADI1G45320.1	2.36606	2.75909	2.41879	2.11159	2.24671	2.89934	2.51465	2.41921	1.33036	1.27454	0.962048	0	IPR003690	Mitochodrial transcription termination factor-related	IPR003690		1	0.855625
TmoG3116v1_111101	#N/A	MLOC_17399		BRADI1G45320.1	2.43958	2.85375	2.49515	2.17141	2.3138	3.00155	2.59616	2.49559	1.37638	1.31938	0.961261	0	IPR003690	Mitochodrial transcription termination factor-related	IPR003690		1	0.855625
TmoG3116v1_111198	TmoDV92v1_085112	MLOC_12320		BRADI1G45330.1	3.66917	3.43723	3.15783	4.64888	2.99114	5.16473	3.42141	4.26825	1.77459	2.09365	1.24751	1	IPR003690	Mitochodrial transcription termination factor-related	IPR003690		0.68365	0.721463
TmoG3116v1_111199	#N/A	MLOC_12320		BRADI1G45330.1	3.37809	3.19619	2.86911	4.52618	2.71948	4.83711	3.1478	4.02759	1.65434	2.00992	1.27949	1	IPR003690	Mitochodrial transcription termination factor-related	IPR003690		0.834948	0.81672
TmoG3116v1_111918	#N/A	MLOC_77886		BRADI3G04517.1	4.17052	3.23806	3.2107	3.69343	3.17391	4.04166	3.53976	3.63633	1.82365	1.86248	1.02728	0	IPR003690	Mitochodrial transcription termination factor-related	IPR003690		1	0.855625
TmoG3116v1_111919	TmoDV92v1_043804	MLOC_77886		BRADI3G04517.1	4.20785	3.26441	3.23673	3.72514	3.1995	4.07748	3.56966	3.66737	1.83579	1.87475	1.02737	0	IPR003690	Mitochodrial transcription termination factor-related	IPR003690		1	0.855625
TmoG3116v1_112812	TmoDV92v1_116135	MLOC_14170		BRADI4G02280.1	1.80476	2.25339	2.0961	3.66496	4.04887	3.67569	2.05142	3.79651	1.03662	1.92467	1.85067	1	IPR003690	Mitochodrial transcription termination factor-related	0		0.339438	0.438694
TmoG3116v1_112813	#N/A	MLOC_14170		BRADI4G02280.1	1.82962	2.29211	2.12996	3.74728	4.14306	3.75834	2.0839	3.88289	1.05929	1.95713	1.86328	1	IPR003690	Mitochodrial transcription termination factor-related	0		0.339438	0.438694
TmoG3116v1_112909	#N/A	MLOC_14170		BRADI3G00847.1	5.20899	4.14707	4.3615	3.33669	2.60007	2.69899	4.57252	2.87859	2.19299	1.52536	0.62954	1	IPR003690	Mitochodrial transcription termination factor-related	0		0.295417	0.395766
TmoG3116v1_112910	#N/A	MLOC_14170		BRADI3G00816.1	5.31482	4.06763	4.33223	3.41491	2.65364	2.65832	4.57156	2.90896	2.19269	1.5405	0.636316	1	IPR003690	Mitochodrial transcription termination factor-related	0		0.414167	0.508334

[truncated: 2 more sheets: rossmann, LEA]
