# Supplementary material for: De Novo Transcriptome Assembly and Analyses of Gene Expression during Photomorphogenesis in Diploid Wheat Triticum monococcum
Source: PLoS One. 2014 May 12;9(5):e96855. doi: 10.1371/journal.pone.0096855 (PMC4018402; doi:10.1371/journal.pone.0096855)
Supplement: Table S5 — Counts of Simple Sequence Repeats identified in the Triticum monococcum transcriptome data. (XLSX) [file pone.0096855.s014.xlsx]

## Sheet: Table-S5
Table S5. Simple Sequence Repeat Counts
		Number of SSRs
	SSR Type	DV92	G3116
	Dinucleotide	4606	4291
	Trinucleotide	6944	6781
	Tetranucleotide	4381	3869
	Pentanucleotide	7790	7085
	Hexanucleotide	6166	6096
	(Total)	29887	28122
