# Supplementary material for: De Novo Transcriptome Assembly and Analyses of Gene Expression during Photomorphogenesis in Diploid Wheat Triticum monococcum
Source: PLoS One. 2014 May 12;9(5):e96855. doi: 10.1371/journal.pone.0096855 (PMC4018402; doi:10.1371/journal.pone.0096855)
Supplement: Table S6 — Enrichment of the Gene Ontology based functional annotation of the barley homologs overlapping the 9,808 SNP sites that had a different allele for DV92 and G3116 with reference to barley allele. (XLSX) [file pone.0096855.s015.xlsx]

## Sheet: Table-S6
Table S6: Enrichment of the Gene Ontology based functional annotation of the barley homologs overlapping the 9,808 SNP sites that had a different allele for DV92 and G3116 with reference to barley allele.
Worksheet_name
biological_process	Includes enrichment data for GO:biological_process and list of barley homologs
molecular_function	Includes enrichment data for GO:molecular_function and list of barley homologs
cellular_componenet	Includes enrichment data for GO:cellul;ar_component and list of barley homologs

## Sheet: biological_process
GO_acc	term_type	Term	queryitem	querytotal	bgitem	bgtotal	pvalue	FDR	barley_homologs
GO:0008152	P	metabolic process	782	1364	2340	15179	2.8e-244	3.2e-241	// MLOC_54115 // MLOC_74483 // MLOC_10428 // MLOC_50536 // MLOC_75626 // MLOC_75627 // MLOC_10234 // MLOC_59737 // MLOC_65999 // MLOC_14244 // MLOC_52632 // MLOC_804 // MLOC_62475 // MLOC_73690 // MLOC_69213 // MLOC_3713 // MLOC_44543 // MLOC_11817 // MLOC_6378 // MLOC_56925 // MLOC_10811 // MLOC_66259 // MLOC_12748 // MLOC_5392 // MLOC_7126 // MLOC_57135 // MLOC_115 // MLOC_75530 // MLOC_12190 /…
GO:0009987	P	cellular process	758	1364	2415	15179	8.2e-219	4.6e-216	// MLOC_54115 // MLOC_74483 // MLOC_40067 // MLOC_75627 // MLOC_10234 // MLOC_59737 // MLOC_65999 // MLOC_14244 // MLOC_52176 // MLOC_52632 // MLOC_10147 // MLOC_804 // MLOC_56258 // MLOC_64374 // MLOC_69350 // MLOC_73690 // MLOC_44543 // MLOC_11817 // MLOC_6378 // MLOC_11437 // MLOC_56925 // MLOC_10811 // MLOC_66259 // MLOC_5392 // MLOC_7126 // MLOC_57135 // MLOC_115 // MLOC_75530 // MLOC_12190 …
GO:0044238	P	primary metabolic process	624	1364	1912	15179	1.7e-175	4.9e-173	// MLOC_54115 // MLOC_74483 // MLOC_10428 // MLOC_50536 // MLOC_75626 // MLOC_10234 // MLOC_59737 // MLOC_65999 // MLOC_14244 // MLOC_52632 // MLOC_804 // MLOC_62475 // MLOC_73690 // MLOC_3713 // MLOC_44543 // MLOC_11817 // MLOC_6378 // MLOC_56925 // MLOC_10811 // MLOC_66259 // MLOC_5392 // MLOC_7126 // MLOC_57135 // MLOC_115 // MLOC_12190 // MLOC_63275 // MLOC_55081 // MLOC_68534 // MLOC_66788 /…
GO:0044237	P	cellular metabolic process	612	1364	1612	15179	2.3e-199	8.7e-197	// MLOC_54115 // MLOC_74483 // MLOC_50536 // MLOC_75627 // MLOC_10234 // MLOC_59737 // MLOC_65999 // MLOC_14244 // MLOC_52632 // MLOC_804 // MLOC_73690 // MLOC_44543 // MLOC_11817 // MLOC_6378 // MLOC_56925 // MLOC_10811 // MLOC_66259 // MLOC_5392 // MLOC_7126 // MLOC_57135 // MLOC_115 // MLOC_75530 // MLOC_12190 // MLOC_63275 // MLOC_68534 // MLOC_66788 // MLOC_59941 // MLOC_4623 // MLOC_16752 /…
GO:0043170	P	macromolecule metabolic process	452	1364	1376	15179	1e-118	1.9e-116	// MLOC_54115 // MLOC_74483 // MLOC_65158 // MLOC_75626 // MLOC_59737 // MLOC_65999 // MLOC_14244 // MLOC_52632 // MLOC_11817 // MLOC_6378 // MLOC_56925 // MLOC_10811 // MLOC_66259 // MLOC_5392 // MLOC_7126 // MLOC_57135 // MLOC_115 // MLOC_12190 // MLOC_68534 // MLOC_66788 // MLOC_16752 // MLOC_64978 // MLOC_65356 // MLOC_65998 // MLOC_21902 // MLOC_67175 // MLOC_21728 // MLOC_59846 // MLOC_6458…
GO:0044260	P	cellular macromolecule metabolic process	414	1364	1105	15179	5.7e-123	1.3e-120	// MLOC_54115 // MLOC_65158 // MLOC_59737 // MLOC_65999 // MLOC_65998 // MLOC_52632 // MLOC_11817 // MLOC_6378 // MLOC_56925 // MLOC_10811 // MLOC_66259 // MLOC_5392 // MLOC_7126 // MLOC_57135 // MLOC_115 // MLOC_12190 // MLOC_68534 // MLOC_66788 // MLOC_16752 // MLOC_65356 // MLOC_14244 // MLOC_21902 // MLOC_67175 // MLOC_21728 // MLOC_59846 // MLOC_62016 // MLOC_20912 // MLOC_5958 // MLOC_55306…
GO:0009058	P	biosynthetic process	285	1364	825	15179	1.5e-74	1.4e-72	// MLOC_77637 // MLOC_60062 // MLOC_74483 // MLOC_64708 // MLOC_10428 // MLOC_54112 // MLOC_54973 // MLOC_54055 // MLOC_44755 // MLOC_59737 // MLOC_59437 // MLOC_21379 // MLOC_65998 // MLOC_7850 // MLOC_67175 // MLOC_13753 // MLOC_56415 // MLOC_804 // MLOC_52037 // MLOC_72468 // MLOC_73690 // MLOC_61094 // MLOC_44530 // MLOC_70060 // MLOC_36949 // MLOC_7505 // MLOC_66305 // MLOC_11316 // MLOC_733…
GO:0006807	P	nitrogen compound metabolic process	279	1364	709	15179	3.4e-83	4.3e-81	// MLOC_77637 // MLOC_50536 // MLOC_74483 // MLOC_64708 // MLOC_54110 // MLOC_8289 // MLOC_11096 // MLOC_54973 // MLOC_54055 // MLOC_44755 // MLOC_59737 // MLOC_54117 // MLOC_7409 // MLOC_4966 // MLOC_65998 // MLOC_7850 // MLOC_67175 // MLOC_73896 // MLOC_54493 // MLOC_56415 // MLOC_38365 // MLOC_37970 // MLOC_75853 // MLOC_73690 // MLOC_6175 // MLOC_61094 // MLOC_53887 // MLOC_36949 // MLOC_7505…
GO:0044249	P	cellular biosynthetic process	273	1364	604	15179	3.7e-92	6.1e-90	// MLOC_77637 // MLOC_60062 // MLOC_74483 // MLOC_64708 // MLOC_10428 // MLOC_54112 // MLOC_54973 // MLOC_54055 // MLOC_44755 // MLOC_59737 // MLOC_59437 // MLOC_21379 // MLOC_65998 // MLOC_7850 // MLOC_67175 // MLOC_13753 // MLOC_56415 // MLOC_804 // MLOC_52037 // MLOC_72468 // MLOC_73690 // MLOC_61094 // MLOC_44530 // MLOC_70060 // MLOC_36949 // MLOC_7505 // MLOC_66305 // MLOC_11316 // MLOC_733…
GO:0019538	P	protein metabolic process	265	1364	865	15179	4.4e-60	2.1e-58	// MLOC_54115 // MLOC_5389 // MLOC_34809 // MLOC_54978 // MLOC_59972 // MLOC_37095 // MLOC_61642 // MLOC_75626 // MLOC_7084 // MLOC_14157 // MLOC_61794 // MLOC_61793 // MLOC_16862 // MLOC_65999 // MLOC_14244 // MLOC_36541 // MLOC_52632 // MLOC_13753 // MLOC_3713 // MLOC_43945 // MLOC_38365 // MLOC_72468 // MLOC_65158 // MLOC_15148 // MLOC_10892 // MLOC_55849 // MLOC_36949 // MLOC_34512 // MLOC_11…
GO:0050896	P	response to stimulus	256	1364	568	15179	7.9e-86	1.1e-83	// MLOC_78867 // MLOC_62815 // MLOC_64709 // MLOC_64708 // MLOC_8289 // MLOC_50536 // MLOC_57848 // MLOC_62246 // MLOC_4966 // MLOC_14244 // MLOC_67175 // MLOC_10147 // MLOC_54933 // MLOC_14392 // MLOC_64374 // MLOC_54932 // MLOC_61094 // MLOC_58123 // MLOC_4500 // MLOC_11316 // MLOC_70910 // MLOC_16862 // MLOC_13704 // MLOC_60544 // MLOC_10811 // MLOC_56094 // MLOC_80698 // MLOC_4512 // MLOC_218…
GO:0044267	P	cellular protein metabolic process	231	1364	599	15179	1e-66	6.6e-65	// MLOC_54115 // MLOC_5389 // MLOC_54978 // MLOC_59972 // MLOC_37095 // MLOC_61642 // MLOC_14157 // MLOC_61794 // MLOC_61793 // MLOC_16862 // MLOC_65999 // MLOC_14244 // MLOC_36541 // MLOC_52632 // MLOC_13753 // MLOC_3713 // MLOC_43945 // MLOC_6077 // MLOC_72468 // MLOC_65158 // MLOC_15148 // MLOC_10892 // MLOC_55849 // MLOC_36949 // MLOC_34512 // MLOC_11316 // MLOC_54260 // MLOC_30193 // MLOC_67…
GO:0006139	P	nucleobase, nucleoside, nucleotide and nucleic acid metabolic process	229	1364	623	15179	5.4e-63	2.9e-61	// MLOC_77637 // MLOC_50536 // MLOC_74483 // MLOC_64708 // MLOC_54110 // MLOC_8289 // MLOC_11096 // MLOC_54973 // MLOC_54055 // MLOC_59737 // MLOC_54117 // MLOC_71155 // MLOC_4966 // MLOC_65998 // MLOC_7850 // MLOC_67175 // MLOC_54493 // MLOC_10314 // MLOC_38365 // MLOC_37970 // MLOC_75853 // MLOC_6175 // MLOC_61094 // MLOC_53887 // MLOC_36949 // MLOC_7505 // MLOC_13243 // MLOC_11316 // MLOC_7335…
GO:0065007	P	biological regulation	219	1364	432	15179	3.5e-80	4e-78	// MLOC_77637 // MLOC_58803 // MLOC_74483 // MLOC_64708 // MLOC_73301 // MLOC_8289 // MLOC_50536 // MLOC_54972 // MLOC_44755 // MLOC_16862 // MLOC_4966 // MLOC_65998 // MLOC_36541 // MLOC_67175 // MLOC_64374 // MLOC_64864 // MLOC_61094 // MLOC_74810 // MLOC_36949 // MLOC_11316 // MLOC_73358 // MLOC_51377 // MLOC_69460 // MLOC_54242 // MLOC_61704 // MLOC_74152 // MLOC_54055 // MLOC_10811 // MLOC_8…
GO:0043412	P	macromolecule modification	190	1364	399	15179	8.8e-66	5e-64	// MLOC_54115 // MLOC_5389 // MLOC_54978 // MLOC_54110 // MLOC_37095 // MLOC_61642 // MLOC_14157 // MLOC_61794 // MLOC_59972 // MLOC_16862 // MLOC_65999 // MLOC_36541 // MLOC_52632 // MLOC_13753 // MLOC_3713 // MLOC_38365 // MLOC_65158 // MLOC_10892 // MLOC_36949 // MLOC_34512 // MLOC_11316 // MLOC_54260 // MLOC_6706 // MLOC_11817 // MLOC_6378 // MLOC_52001 // MLOC_74152 // MLOC_56925 // MLOC_108…
GO:0050789	P	regulation of biological process	180	1364	391	15179	1.7e-60	8.6e-59	// MLOC_77637 // MLOC_58803 // MLOC_74483 // MLOC_64708 // MLOC_8289 // MLOC_50536 // MLOC_54972 // MLOC_16862 // MLOC_4966 // MLOC_65998 // MLOC_36541 // MLOC_67175 // MLOC_64374 // MLOC_64864 // MLOC_61094 // MLOC_74810 // MLOC_36949 // MLOC_11316 // MLOC_73358 // MLOC_13704 // MLOC_54242 // MLOC_61704 // MLOC_74152 // MLOC_54055 // MLOC_10811 // MLOC_64083 // MLOC_14162 // MLOC_54045 // MLOC_6…
GO:0051179	P	localization	178	1364	474	15179	1.5e-49	5.4e-48	// MLOC_54115 // MLOC_50536 // MLOC_74483 // MLOC_15393 // MLOC_40067 // MLOC_54972 // MLOC_44755 // MLOC_55589 // MLOC_62246 // MLOC_57144 // MLOC_59941 // MLOC_36541 // MLOC_10147 // MLOC_38365 // MLOC_64374 // MLOC_69350 // MLOC_22808 // MLOC_55848 // MLOC_52366 // MLOC_58123 // MLOC_54260 // MLOC_13704 // MLOC_6378 // MLOC_11096 // MLOC_48070 // MLOC_61170 // MLOC_80912 // MLOC_78030 // MLOC_…
GO:0051234	P	establishment of localization	173	1364	469	15179	2.9e-47	9.6e-46	// MLOC_54115 // MLOC_50536 // MLOC_74483 // MLOC_15393 // MLOC_40067 // MLOC_54972 // MLOC_44755 // MLOC_55589 // MLOC_62246 // MLOC_57144 // MLOC_59941 // MLOC_36541 // MLOC_10147 // MLOC_38365 // MLOC_64374 // MLOC_69350 // MLOC_22808 // MLOC_55848 // MLOC_52366 // MLOC_58123 // MLOC_54260 // MLOC_58556 // MLOC_6378 // MLOC_11096 // MLOC_48070 // MLOC_61170 // MLOC_80912 // MLOC_78030 // MLOC_…
GO:0034645	P	cellular macromolecule biosynthetic process	172	1364	434	15179	1.9e-50	7.3e-49	// MLOC_77637 // MLOC_64708 // MLOC_54055 // MLOC_59737 // MLOC_4966 // MLOC_65998 // MLOC_7850 // MLOC_67175 // MLOC_13753 // MLOC_10314 // MLOC_15148 // MLOC_61094 // MLOC_55849 // MLOC_36949 // MLOC_7505 // MLOC_66305 // MLOC_11316 // MLOC_73358 // MLOC_80315 // MLOC_68535 // MLOC_25582 // MLOC_74152 // MLOC_65864 // MLOC_4554 // MLOC_54834 // MLOC_48070 // MLOC_54045 // MLOC_61765 // MLOC_748…
GO:0009059	P	macromolecule biosynthetic process	172	1364	434	15179	1.9e-50	7.3e-49	// MLOC_77637 // MLOC_64708 // MLOC_54055 // MLOC_59737 // MLOC_4966 // MLOC_65998 // MLOC_7850 // MLOC_67175 // MLOC_13753 // MLOC_10314 // MLOC_15148 // MLOC_61094 // MLOC_55849 // MLOC_36949 // MLOC_7505 // MLOC_66305 // MLOC_11316 // MLOC_73358 // MLOC_80315 // MLOC_68535 // MLOC_25582 // MLOC_74152 // MLOC_65864 // MLOC_4554 // MLOC_54834 // MLOC_48070 // MLOC_54045 // MLOC_61765 // MLOC_748…
GO:0006464	P	protein modification process	170	1364	390	15179	2.1e-54	8.7e-53	// MLOC_54115 // MLOC_5389 // MLOC_54978 // MLOC_59972 // MLOC_37095 // MLOC_61642 // MLOC_14157 // MLOC_61794 // MLOC_61793 // MLOC_16862 // MLOC_65999 // MLOC_36541 // MLOC_52632 // MLOC_13753 // MLOC_3713 // MLOC_6077 // MLOC_65158 // MLOC_10892 // MLOC_36949 // MLOC_34512 // MLOC_11316 // MLOC_54260 // MLOC_6706 // MLOC_11817 // MLOC_52001 // MLOC_74152 // MLOC_56925 // MLOC_10811 // MLOC_539…
GO:0006950	P	response to stress	165	1364	342	15179	1.6e-57	6.9e-56	// MLOC_78867 // MLOC_62815 // MLOC_64709 // MLOC_64708 // MLOC_8289 // MLOC_50536 // MLOC_16862 // MLOC_4966 // MLOC_14244 // MLOC_14392 // MLOC_54932 // MLOC_36949 // MLOC_11316 // MLOC_70910 // MLOC_13704 // MLOC_10811 // MLOC_56094 // MLOC_48070 // MLOC_11707 // MLOC_63894 // MLOC_52788 // MLOC_54045 // MLOC_22334 // MLOC_74884 // MLOC_80912 // MLOC_57323 // MLOC_73503 // MLOC_64560 // MLOC_1…
GO:0006810	P	transport	165	1364	468	15179	5.6e-43	1.6e-41	// MLOC_54115 // MLOC_50536 // MLOC_74483 // MLOC_15393 // MLOC_40067 // MLOC_54972 // MLOC_44755 // MLOC_62246 // MLOC_57144 // MLOC_59941 // MLOC_10147 // MLOC_6494 // MLOC_38365 // MLOC_64374 // MLOC_69350 // MLOC_22808 // MLOC_55848 // MLOC_52366 // MLOC_58123 // MLOC_58556 // MLOC_6378 // MLOC_11096 // MLOC_48070 // MLOC_61170 // MLOC_80912 // MLOC_78030 // MLOC_61085 // MLOC_38373 // MLOC_3…
GO:0010467	P	gene expression	165	1364	475	15179	2.7e-42	7.2e-41	// MLOC_77637 // MLOC_70917 // MLOC_74483 // MLOC_64708 // MLOC_54973 // MLOC_54055 // MLOC_59737 // MLOC_54117 // MLOC_4966 // MLOC_65998 // MLOC_7850 // MLOC_67175 // MLOC_38365 // MLOC_15148 // MLOC_6175 // MLOC_61094 // MLOC_55849 // MLOC_36949 // MLOC_4816 // MLOC_11316 // MLOC_73358 // MLOC_10851 // MLOC_68535 // MLOC_25582 // MLOC_74152 // MLOC_54570 // MLOC_4008 // MLOC_4554 // MLOC_54834…
GO:0050794	P	regulation of cellular process	153	1364	363	15179	2e-47	6.8e-46	// MLOC_77637 // MLOC_58803 // MLOC_74483 // MLOC_64708 // MLOC_8289 // MLOC_54972 // MLOC_16862 // MLOC_4966 // MLOC_65998 // MLOC_36541 // MLOC_67175 // MLOC_64374 // MLOC_61094 // MLOC_74810 // MLOC_36949 // MLOC_11316 // MLOC_73358 // MLOC_13704 // MLOC_54242 // MLOC_61704 // MLOC_74152 // MLOC_54055 // MLOC_10811 // MLOC_64083 // MLOC_54045 // MLOC_61765 // MLOC_7127 // MLOC_74884 // MLOC_54…
GO:0016070	P	RNA metabolic process	147	1364	151	15179	5.4e-80	5.6e-78	// MLOC_77637 // MLOC_70917 // MLOC_54117 // MLOC_64708 // MLOC_54110 // MLOC_54973 // MLOC_54055 // MLOC_59737 // MLOC_7409 // MLOC_4966 // MLOC_65998 // MLOC_7850 // MLOC_67175 // MLOC_38365 // MLOC_6175 // MLOC_61094 // MLOC_55849 // MLOC_36949 // MLOC_11316 // MLOC_73358 // MLOC_68535 // MLOC_6378 // MLOC_54570 // MLOC_4008 // MLOC_4554 // MLOC_54045 // MLOC_5392 // MLOC_74884 // MLOC_115 // …
GO:0006793	P	phosphorus metabolic process	147	1364	183	15179	2.7e-72	2.3e-70	// MLOC_5389 // MLOC_36541 // MLOC_59972 // MLOC_14157 // MLOC_61794 // MLOC_61793 // MLOC_65999 // MLOC_52632 // MLOC_73896 // MLOC_52037 // MLOC_10892 // MLOC_36949 // MLOC_34512 // MLOC_54260 // MLOC_11817 // MLOC_51655 // MLOC_52001 // MLOC_60544 // MLOC_56925 // MLOC_10811 // MLOC_53969 // MLOC_66259 // MLOC_54908 // MLOC_61818 // MLOC_52589 // MLOC_63065 // MLOC_72251 // MLOC_61891 // MLOC_…
GO:0006796	P	phosphate metabolic process	146	1364	183	15179	1.6e-71	1.3e-69	// MLOC_5389 // MLOC_36541 // MLOC_59972 // MLOC_14157 // MLOC_61794 // MLOC_61793 // MLOC_65999 // MLOC_52632 // MLOC_73896 // MLOC_52037 // MLOC_10892 // MLOC_36949 // MLOC_34512 // MLOC_54260 // MLOC_11817 // MLOC_51655 // MLOC_52001 // MLOC_60544 // MLOC_56925 // MLOC_10811 // MLOC_53969 // MLOC_66259 // MLOC_54908 // MLOC_61818 // MLOC_52589 // MLOC_63065 // MLOC_72251 // MLOC_61891 // MLOC_…
GO:0043687	P	post-translational protein modification	144	1364	177	15179	2.6e-71	2e-69	// MLOC_54115 // MLOC_5389 // MLOC_54978 // MLOC_59972 // MLOC_61642 // MLOC_14157 // MLOC_61794 // MLOC_61793 // MLOC_16862 // MLOC_65999 // MLOC_36541 // MLOC_52632 // MLOC_6077 // MLOC_65158 // MLOC_10892 // MLOC_36949 // MLOC_34512 // MLOC_11316 // MLOC_54260 // MLOC_6706 // MLOC_11817 // MLOC_52001 // MLOC_74152 // MLOC_56925 // MLOC_10811 // MLOC_53969 // MLOC_4611 // MLOC_66259 // MLOC_549…
GO:0016043	P	cellular component organization	136	1364	240	15179	1.6e-53	6.5e-52	// MLOC_74122 // MLOC_54115 // MLOC_36541 // MLOC_8289 // MLOC_40067 // MLOC_55589 // MLOC_62246 // MLOC_4966 // MLOC_52823 // MLOC_19937 // MLOC_13753 // MLOC_38365 // MLOC_52037 // MLOC_56258 // MLOC_61094 // MLOC_11316 // MLOC_61642 // MLOC_57784 // MLOC_6378 // MLOC_74152 // MLOC_72899 // MLOC_4008 // MLOC_54493 // MLOC_48070 // MLOC_57285 // MLOC_14162 // MLOC_22334 // MLOC_54603 // MLOC_735…
GO:0032502	P	developmental process	131	1364	151	15179	4e-67	2.7e-65	// MLOC_36541 // MLOC_8289 // MLOC_65158 // MLOC_54973 // MLOC_54055 // MLOC_16862 // MLOC_67175 // MLOC_13753 // MLOC_56258 // MLOC_64864 // MLOC_55849 // MLOC_22651 // MLOC_36949 // MLOC_58556 // MLOC_74152 // MLOC_58850 // MLOC_64083 // MLOC_48070 // MLOC_14162 // MLOC_61765 // MLOC_7127 // MLOC_74884 // MLOC_54603 // MLOC_115 // MLOC_12190 // MLOC_67140 // MLOC_56091 // MLOC_66788 // MLOC_462…
GO:0032501	P	multicellular organismal process	129	1364	133	15179	5.5e-70	3.9e-68	// MLOC_36541 // MLOC_8289 // MLOC_65158 // MLOC_54973 // MLOC_54055 // MLOC_16862 // MLOC_67175 // MLOC_13753 // MLOC_56258 // MLOC_64864 // MLOC_55849 // MLOC_36949 // MLOC_34512 // MLOC_58556 // MLOC_74152 // MLOC_58850 // MLOC_64083 // MLOC_53969 // MLOC_71588 // MLOC_14162 // MLOC_61765 // MLOC_7127 // MLOC_74884 // MLOC_54603 // MLOC_115 // MLOC_12190 // MLOC_67140 // MLOC_59972 // MLOC_560…
GO:0005975	P	carbohydrate metabolic process	125	1364	174	15179	1.6e-57	6.9e-56	// MLOC_62815 // MLOC_50536 // MLOC_36541 // MLOC_4966 // MLOC_80849 // MLOC_13753 // MLOC_56415 // MLOC_62475 // MLOC_52037 // MLOC_10428 // MLOC_80162 // MLOC_61094 // MLOC_56808 // MLOC_22651 // MLOC_17055 // MLOC_56099 // MLOC_65864 // MLOC_48070 // MLOC_61818 // MLOC_61073 // MLOC_57135 // MLOC_64560 // MLOC_12359 // MLOC_64204 // MLOC_60062 // MLOC_69787 // MLOC_66788 // MLOC_56005 // MLOC_…
GO:0009056	P	catabolic process	125	1364	293	15179	3.7e-39	9.6e-38	// MLOC_62815 // MLOC_54115 // MLOC_36541 // MLOC_8289 // MLOC_50536 // MLOC_4966 // MLOC_13753 // MLOC_53887 // MLOC_22651 // MLOC_75304 // MLOC_80698 // MLOC_56091 // MLOC_57285 // MLOC_74132 // MLOC_22334 // MLOC_608 // MLOC_43949 // MLOC_64560 // MLOC_12359 // MLOC_67140 // MLOC_13069 // MLOC_66305 // MLOC_59941 // MLOC_37050 // MLOC_59333 // MLOC_55628 // MLOC_10398 // MLOC_7127 // MLOC_2190…
GO:0016310	P	phosphorylation	124	1364	156	15179	1.5e-60	7.8e-59	// MLOC_5389 // MLOC_59972 // MLOC_14157 // MLOC_61794 // MLOC_61793 // MLOC_52632 // MLOC_52037 // MLOC_10892 // MLOC_36949 // MLOC_34512 // MLOC_11817 // MLOC_52001 // MLOC_60544 // MLOC_56925 // MLOC_10811 // MLOC_53969 // MLOC_54908 // MLOC_61818 // MLOC_52589 // MLOC_63065 // MLOC_72251 // MLOC_61891 // MLOC_18260 // MLOC_10884 // MLOC_13599 // MLOC_11065 // MLOC_34358 // MLOC_12021 // MLOC_…
GO:0007275	P	multicellular organismal development	123	1364	128	15179	2.1e-66	1.2e-64	// MLOC_36541 // MLOC_8289 // MLOC_65158 // MLOC_54973 // MLOC_54055 // MLOC_16862 // MLOC_67175 // MLOC_13753 // MLOC_56258 // MLOC_64864 // MLOC_55849 // MLOC_36949 // MLOC_58556 // MLOC_60544 // MLOC_58850 // MLOC_64083 // MLOC_71588 // MLOC_14162 // MLOC_61765 // MLOC_7127 // MLOC_74884 // MLOC_54603 // MLOC_115 // MLOC_12190 // MLOC_67140 // MLOC_56091 // MLOC_66788 // MLOC_4623 // MLOC_8015…
GO:0006468	P	protein amino acid phosphorylation	101	1364	132	15179	2.7e-48	9.6e-47	// MLOC_5389 // MLOC_63065 // MLOC_14157 // MLOC_61794 // MLOC_61793 // MLOC_52632 // MLOC_10892 // MLOC_36949 // MLOC_34512 // MLOC_11817 // MLOC_52001 // MLOC_60544 // MLOC_56925 // MLOC_10811 // MLOC_53969 // MLOC_54908 // MLOC_59972 // MLOC_72251 // MLOC_61891 // MLOC_18260 // MLOC_10884 // MLOC_55306 // MLOC_34358 // MLOC_12021 // MLOC_12302 // MLOC_65691 // MLOC_36562 // MLOC_4828 // MLOC_5…
GO:0043436	P	oxoacid metabolic process	101	1364	149	15179	6.8e-45	2.1e-43	// MLOC_60062 // MLOC_54115 // MLOC_74483 // MLOC_44755 // MLOC_4966 // MLOC_13753 // MLOC_3713 // MLOC_804 // MLOC_10428 // MLOC_55849 // MLOC_6706 // MLOC_36820 // MLOC_56091 // MLOC_61817 // MLOC_61818 // MLOC_12359 // MLOC_67140 // MLOC_63275 // MLOC_56005 // MLOC_4623 // MLOC_64978 // MLOC_4544 // MLOC_21279 // MLOC_73896 // MLOC_21728 // MLOC_70866 // MLOC_59964 // MLOC_57231 // MLOC_6299 /…
GO:0006082	P	organic acid metabolic process	101	1364	149	15179	6.8e-45	2.1e-43	// MLOC_60062 // MLOC_54115 // MLOC_74483 // MLOC_44755 // MLOC_4966 // MLOC_13753 // MLOC_3713 // MLOC_804 // MLOC_10428 // MLOC_55849 // MLOC_6706 // MLOC_36820 // MLOC_56091 // MLOC_61817 // MLOC_61818 // MLOC_12359 // MLOC_67140 // MLOC_63275 // MLOC_56005 // MLOC_4623 // MLOC_64978 // MLOC_4544 // MLOC_21279 // MLOC_73896 // MLOC_21728 // MLOC_70866 // MLOC_59964 // MLOC_57231 // MLOC_6299 /…
GO:0019752	P	carboxylic acid metabolic process	101	1364	149	15179	6.8e-45	2.1e-43	// MLOC_60062 // MLOC_54115 // MLOC_74483 // MLOC_44755 // MLOC_4966 // MLOC_13753 // MLOC_3713 // MLOC_804 // MLOC_10428 // MLOC_55849 // MLOC_6706 // MLOC_36820 // MLOC_56091 // MLOC_61817 // MLOC_61818 // MLOC_12359 // MLOC_67140 // MLOC_63275 // MLOC_56005 // MLOC_4623 // MLOC_64978 // MLOC_4544 // MLOC_21279 // MLOC_73896 // MLOC_21728 // MLOC_70866 // MLOC_59964 // MLOC_57231 // MLOC_6299 /…
GO:0042180	P	cellular ketone metabolic process	101	1364	151	15179	1.6e-44	4.9e-43	// MLOC_60062 // MLOC_54115 // MLOC_74483 // MLOC_44755 // MLOC_4966 // MLOC_13753 // MLOC_3713 // MLOC_804 // MLOC_10428 // MLOC_55849 // MLOC_6706 // MLOC_36820 // MLOC_56091 // MLOC_61817 // MLOC_61818 // MLOC_12359 // MLOC_67140 // MLOC_63275 // MLOC_56005 // MLOC_4623 // MLOC_64978 // MLOC_4544 // MLOC_21279 // MLOC_73896 // MLOC_21728 // MLOC_70866 // MLOC_59964 // MLOC_57231 // MLOC_6299 /…
GO:0019222	P	regulation of metabolic process	100	1364	174	15179	8.2e-40	2.2e-38	// MLOC_77637 // MLOC_63320 // MLOC_74483 // MLOC_64708 // MLOC_54055 // MLOC_4966 // MLOC_65998 // MLOC_36541 // MLOC_67175 // MLOC_64864 // MLOC_61094 // MLOC_36949 // MLOC_11316 // MLOC_73358 // MLOC_74152 // MLOC_4554 // MLOC_54045 // MLOC_61765 // MLOC_74884 // MLOC_12190 // MLOC_52589 // MLOC_66788 // MLOC_67851 // MLOC_64978 // MLOC_17061 // MLOC_4541 // MLOC_21053 // MLOC_64196 // MLOC_38…
GO:0009628	P	response to abiotic stimulus	95	1364	190	15179	4e-34	9.4e-33	// MLOC_78867 // MLOC_54115 // MLOC_8289 // MLOC_4966 // MLOC_14244 // MLOC_54932 // MLOC_61094 // MLOC_36949 // MLOC_10811 // MLOC_56094 // MLOC_48070 // MLOC_63894 // MLOC_54045 // MLOC_7127 // MLOC_12359 // MLOC_67140 // MLOC_4623 // MLOC_16752 // MLOC_60300 // MLOC_57866 // MLOC_11770 // MLOC_72011 // MLOC_5957 // MLOC_52084 // MLOC_79727 // MLOC_55435 // MLOC_12760 // MLOC_36662 // MLOC_1067…
GO:0031323	P	regulation of cellular metabolic process	89	1364	154	15179	1.2e-35	2.9e-34	// MLOC_77637 // MLOC_74483 // MLOC_64708 // MLOC_54055 // MLOC_4966 // MLOC_65998 // MLOC_36541 // MLOC_67175 // MLOC_61094 // MLOC_36949 // MLOC_11316 // MLOC_73358 // MLOC_74152 // MLOC_4554 // MLOC_54045 // MLOC_61765 // MLOC_74884 // MLOC_12190 // MLOC_52589 // MLOC_66788 // MLOC_67851 // MLOC_64978 // MLOC_17061 // MLOC_4541 // MLOC_21053 // MLOC_58278 // MLOC_38307 // MLOC_20912 // MLOC_36…
GO:0060255	P	regulation of macromolecule metabolic process	88	1364	161	15179	7e-34	1.6e-32	// MLOC_77637 // MLOC_74483 // MLOC_64708 // MLOC_54055 // MLOC_4966 // MLOC_65998 // MLOC_36541 // MLOC_67175 // MLOC_64864 // MLOC_61094 // MLOC_36949 // MLOC_11316 // MLOC_73358 // MLOC_74152 // MLOC_4554 // MLOC_54045 // MLOC_61765 // MLOC_74884 // MLOC_12190 // MLOC_66788 // MLOC_67851 // MLOC_17061 // MLOC_4541 // MLOC_58278 // MLOC_38307 // MLOC_20912 // MLOC_3685 // MLOC_56822 // MLOC_580…
GO:0006629	P	lipid metabolic process	88	1364	201	15179	2.1e-28	4.4e-27	// MLOC_54112 // MLOC_21379 // MLOC_19937 // MLOC_13753 // MLOC_3713 // MLOC_804 // MLOC_52037 // MLOC_11544 // MLOC_10428 // MLOC_51295 // MLOC_56091 // MLOC_61817 // MLOC_61818 // MLOC_67140 // MLOC_73505 // MLOC_56005 // MLOC_64978 // MLOC_72468 // MLOC_6476 // MLOC_21909 // MLOC_78625 // MLOC_59964 // MLOC_14370 // MLOC_62151 // MLOC_6299 // MLOC_71887 // MLOC_59010 // MLOC_16205 // MLOC_6741…
GO:0080090	P	regulation of primary metabolic process	82	1364	141	15179	4.6e-33	1e-31	// MLOC_77637 // MLOC_59990 // MLOC_64708 // MLOC_52199 // MLOC_10823 // MLOC_56822 // MLOC_14289 // MLOC_54055 // MLOC_61603 // MLOC_10204 // MLOC_52077 // MLOC_4966 // MLOC_65998 // MLOC_72504 // MLOC_36541 // MLOC_20912 // MLOC_67043 // MLOC_3685 // MLOC_69623 // MLOC_55326 // MLOC_67175 // MLOC_75519 // MLOC_71555 // MLOC_15510 // MLOC_73371 // MLOC_63834 // MLOC_63743 // MLOC_58027 // MLOC_1…
GO:0006350	P	transcription	82	1364	281	15179	1.7e-17	2.4e-16	// MLOC_77637 // MLOC_59990 // MLOC_64708 // MLOC_52199 // MLOC_10823 // MLOC_56822 // MLOC_14289 // MLOC_54055 // MLOC_61603 // MLOC_62016 // MLOC_59737 // MLOC_66040 // MLOC_52077 // MLOC_36541 // MLOC_65998 // MLOC_72504 // MLOC_7850 // MLOC_20912 // MLOC_67043 // MLOC_55326 // MLOC_64098 // MLOC_73371 // MLOC_67175 // MLOC_71555 // MLOC_15510 // MLOC_66892 // MLOC_63834 // MLOC_63743 // MLOC_…
GO:0006351	P	transcription, DNA-dependent	81	1364	84	15179	5.8e-44	1.7e-42	// MLOC_77637 // MLOC_59990 // MLOC_64708 // MLOC_52199 // MLOC_10823 // MLOC_56822 // MLOC_14289 // MLOC_54055 // MLOC_61603 // MLOC_62016 // MLOC_59737 // MLOC_66040 // MLOC_52077 // MLOC_36541 // MLOC_65998 // MLOC_72504 // MLOC_7850 // MLOC_20912 // MLOC_67043 // MLOC_64098 // MLOC_73371 // MLOC_67175 // MLOC_71555 // MLOC_15510 // MLOC_66892 // MLOC_63834 // MLOC_63743 // MLOC_58027 // MLOC_…
GO:0032774	P	RNA biosynthetic process	81	1364	84	15179	5.8e-44	1.7e-42	// MLOC_77637 // MLOC_59990 // MLOC_64708 // MLOC_52199 // MLOC_10823 // MLOC_56822 // MLOC_14289 // MLOC_54055 // MLOC_61603 // MLOC_62016 // MLOC_59737 // MLOC_66040 // MLOC_52077 // MLOC_36541 // MLOC_65998 // MLOC_72504 // MLOC_7850 // MLOC_20912 // MLOC_67043 // MLOC_64098 // MLOC_73371 // MLOC_67175 // MLOC_71555 // MLOC_15510 // MLOC_66892 // MLOC_63834 // MLOC_63743 // MLOC_58027 // MLOC_…
GO:0010468	P	regulation of gene expression	79	1364	161	15179	4.1e-28	7.9e-27	// MLOC_77637 // MLOC_59990 // MLOC_74483 // MLOC_64708 // MLOC_52096 // MLOC_63742 // MLOC_10823 // MLOC_56822 // MLOC_14289 // MLOC_54055 // MLOC_61603 // MLOC_6955 // MLOC_10204 // MLOC_52077 // MLOC_4966 // MLOC_65998 // MLOC_72504 // MLOC_36541 // MLOC_20912 // MLOC_67043 // MLOC_3685 // MLOC_55326 // MLOC_4670 // MLOC_71555 // MLOC_15510 // MLOC_73371 // MLOC_63834 // MLOC_63743 // MLOC_580…
GO:0019219	P	regulation of nucleobase, nucleoside, nucleotide and nucleic acid metabolic process	71	1364	140	15179	4.9e-26	8.6e-25	// MLOC_77637 // MLOC_59990 // MLOC_64708 // MLOC_52199 // MLOC_10823 // MLOC_56822 // MLOC_14289 // MLOC_54055 // MLOC_61603 // MLOC_52077 // MLOC_64196 // MLOC_65998 // MLOC_72504 // MLOC_36541 // MLOC_20912 // MLOC_67043 // MLOC_69623 // MLOC_55326 // MLOC_67175 // MLOC_75519 // MLOC_71555 // MLOC_15510 // MLOC_73371 // MLOC_63834 // MLOC_63743 // MLOC_58027 // MLOC_16514 // MLOC_15169 // MLOC…
GO:0051171	P	regulation of nitrogen compound metabolic process	71	1364	140	15179	4.9e-26	8.6e-25	// MLOC_77637 // MLOC_59990 // MLOC_64708 // MLOC_52199 // MLOC_10823 // MLOC_56822 // MLOC_14289 // MLOC_54055 // MLOC_61603 // MLOC_52077 // MLOC_64196 // MLOC_65998 // MLOC_72504 // MLOC_36541 // MLOC_20912 // MLOC_67043 // MLOC_69623 // MLOC_55326 // MLOC_67175 // MLOC_75519 // MLOC_71555 // MLOC_15510 // MLOC_73371 // MLOC_63834 // MLOC_63743 // MLOC_58027 // MLOC_16514 // MLOC_15169 // MLOC…
GO:0009889	P	regulation of biosynthetic process	71	1364	141	15179	6.7e-26	1.2e-24	// MLOC_77637 // MLOC_59990 // MLOC_64708 // MLOC_52199 // MLOC_10823 // MLOC_56822 // MLOC_14289 // MLOC_54055 // MLOC_61603 // MLOC_10204 // MLOC_52077 // MLOC_4966 // MLOC_65998 // MLOC_72504 // MLOC_36541 // MLOC_20912 // MLOC_67043 // MLOC_3685 // MLOC_55326 // MLOC_67175 // MLOC_75519 // MLOC_71555 // MLOC_15510 // MLOC_73371 // MLOC_63834 // MLOC_63743 // MLOC_58027 // MLOC_16514 // MLOC_1…
GO:0031326	P	regulation of cellular biosynthetic process	71	1364	141	15179	6.7e-26	1.2e-24	// MLOC_77637 // MLOC_59990 // MLOC_64708 // MLOC_52199 // MLOC_10823 // MLOC_56822 // MLOC_14289 // MLOC_54055 // MLOC_61603 // MLOC_10204 // MLOC_52077 // MLOC_4966 // MLOC_65998 // MLOC_72504 // MLOC_36541 // MLOC_20912 // MLOC_67043 // MLOC_3685 // MLOC_55326 // MLOC_67175 // MLOC_75519 // MLOC_71555 // MLOC_15510 // MLOC_73371 // MLOC_63834 // MLOC_63743 // MLOC_58027 // MLOC_16514 // MLOC_1…
GO:0010556	P	regulation of macromolecule biosynthetic process	70	1364	141	15179	2.9e-25	4.8e-24	// MLOC_77637 // MLOC_59990 // MLOC_64708 // MLOC_52199 // MLOC_10823 // MLOC_56822 // MLOC_14289 // MLOC_54055 // MLOC_61603 // MLOC_10204 // MLOC_52077 // MLOC_4966 // MLOC_65998 // MLOC_72504 // MLOC_36541 // MLOC_20912 // MLOC_67043 // MLOC_3685 // MLOC_55326 // MLOC_67175 // MLOC_71555 // MLOC_15510 // MLOC_73371 // MLOC_63834 // MLOC_63743 // MLOC_58027 // MLOC_16514 // MLOC_15169 // MLOC_6…
GO:0006519	P	cellular amino acid and derivative metabolic process	69	1364	251	15179	7.4e-14	9.5e-13	// MLOC_74483 // MLOC_25299 // MLOC_70866 // MLOC_70060 // MLOC_4966 // MLOC_64337 // MLOC_73896 // MLOC_3685 // MLOC_55975 // MLOC_11508 // MLOC_72774 // MLOC_56733 // MLOC_73690 // MLOC_65142 // MLOC_55849 // MLOC_66898 // MLOC_58108 // MLOC_4105 // MLOC_6706 // MLOC_36820 // MLOC_55003 // MLOC_44530 // MLOC_54246 // MLOC_65968 // MLOC_75304 // MLOC_22512 // MLOC_69527 // MLOC_61720 // MLOC_694…
GO:0051641	P	cellular localization	67	1364	69	15179	1.2e-36	3e-35	// MLOC_2793 // MLOC_50536 // MLOC_21728 // MLOC_59599 // MLOC_22343 // MLOC_40067 // MLOC_64985 // MLOC_10482 // MLOC_80690 // MLOC_62855 // MLOC_62246 // MLOC_57144 // MLOC_59805 // MLOC_36541 // MLOC_53110 // MLOC_13753 // MLOC_11115 // MLOC_38365 // MLOC_5938 // MLOC_59846 // MLOC_16360 // MLOC_20296 // MLOC_14105 // MLOC_76109 // MLOC_6378 // MLOC_54260 // MLOC_55435 // MLOC_15501 // MLOC_72…
GO:0051252	P	regulation of RNA metabolic process	65	1364	80	15179	1.8e-32	3.9e-31	// MLOC_77637 // MLOC_59990 // MLOC_64708 // MLOC_52199 // MLOC_10823 // MLOC_56822 // MLOC_14289 // MLOC_54055 // MLOC_61603 // MLOC_52077 // MLOC_64196 // MLOC_65998 // MLOC_72504 // MLOC_36541 // MLOC_20912 // MLOC_67043 // MLOC_67175 // MLOC_71555 // MLOC_15510 // MLOC_73371 // MLOC_63834 // MLOC_63743 // MLOC_58027 // MLOC_16514 // MLOC_15169 // MLOC_63742 // MLOC_73358 // MLOC_75519 // MLOC…
GO:0045449	P	regulation of transcription	65	1364	140	15179	2.5e-22	4e-21	// MLOC_77637 // MLOC_59990 // MLOC_64708 // MLOC_52199 // MLOC_10823 // MLOC_56822 // MLOC_14289 // MLOC_54055 // MLOC_61603 // MLOC_52077 // MLOC_64196 // MLOC_65998 // MLOC_72504 // MLOC_36541 // MLOC_20912 // MLOC_67043 // MLOC_55326 // MLOC_67175 // MLOC_71555 // MLOC_15510 // MLOC_73371 // MLOC_63834 // MLOC_63743 // MLOC_58027 // MLOC_16514 // MLOC_15169 // MLOC_63742 // MLOC_73358 // MLOC…
GO:0006355	P	regulation of transcription, DNA-dependent	64	1364	80	15179	1e-31	2.2e-30	// MLOC_77637 // MLOC_59990 // MLOC_64708 // MLOC_52199 // MLOC_10823 // MLOC_56822 // MLOC_14289 // MLOC_54055 // MLOC_61603 // MLOC_52077 // MLOC_64196 // MLOC_65998 // MLOC_72504 // MLOC_36541 // MLOC_20912 // MLOC_67043 // MLOC_67175 // MLOC_71555 // MLOC_15510 // MLOC_73371 // MLOC_63834 // MLOC_63743 // MLOC_58027 // MLOC_16514 // MLOC_15169 // MLOC_63742 // MLOC_73358 // MLOC_75519 // MLOC…
GO:0009308	P	amine metabolic process	63	1364	63	15179	5.1e-35	1.2e-33	// MLOC_74483 // MLOC_70866 // MLOC_62016 // MLOC_4966 // MLOC_64337 // MLOC_73896 // MLOC_3685 // MLOC_52936 // MLOC_55975 // MLOC_72774 // MLOC_56733 // MLOC_73690 // MLOC_70060 // MLOC_55849 // MLOC_66898 // MLOC_58108 // MLOC_4105 // MLOC_6706 // MLOC_36820 // MLOC_55003 // MLOC_69460 // MLOC_65968 // MLOC_32914 // MLOC_22512 // MLOC_69527 // MLOC_61720 // MLOC_67360 // MLOC_15501 // MLOC_447…
GO:0009057	P	macromolecule catabolic process	63	1364	170	15179	9.5e-18	1.4e-16	// MLOC_62815 // MLOC_54115 // MLOC_21728 // MLOC_36541 // MLOC_50536 // MLOC_25582 // MLOC_62855 // MLOC_38901 // MLOC_4966 // MLOC_16606 // MLOC_70973 // MLOC_10606 // MLOC_60006 // MLOC_53303 // MLOC_59561 // MLOC_52040 // MLOC_30712 // MLOC_16517 // MLOC_80549 // MLOC_57896 // MLOC_7084 // MLOC_59107 // MLOC_65749 // MLOC_61818 // MLOC_64169 // MLOC_52936 // MLOC_47469 // MLOC_69460 // MLOC_4…
GO:0051649	P	establishment of localization in cell	62	1364	69	15179	1e-32	2.3e-31	// MLOC_2793 // MLOC_11096 // MLOC_59599 // MLOC_22343 // MLOC_40067 // MLOC_64985 // MLOC_10482 // MLOC_80690 // MLOC_62855 // MLOC_62246 // MLOC_57144 // MLOC_59805 // MLOC_36541 // MLOC_53110 // MLOC_13753 // MLOC_11115 // MLOC_38365 // MLOC_5938 // MLOC_59846 // MLOC_16360 // MLOC_20296 // MLOC_14105 // MLOC_76109 // MLOC_6378 // MLOC_54260 // MLOC_55435 // MLOC_16205 // MLOC_64654 // MLOC_32…
GO:0033036	P	macromolecule localization	62	1364	97	15179	6.5e-27	1.2e-25	// MLOC_11449 // MLOC_59656 // MLOC_76109 // MLOC_50536 // MLOC_64985 // MLOC_10482 // MLOC_62246 // MLOC_57144 // MLOC_59805 // MLOC_53110 // MLOC_13753 // MLOC_11115 // MLOC_38365 // MLOC_70449 // MLOC_64374 // MLOC_55975 // MLOC_73105 // MLOC_54260 // MLOC_65158 // MLOC_38318 // MLOC_6378 // MLOC_49005 // MLOC_5938 // MLOC_72341 // MLOC_43828 // MLOC_32914 // MLOC_37993 // MLOC_48070 // MLOC_3…
GO:0044255	P	cellular lipid metabolic process	60	1364	92	15179	2e-26	3.7e-25	// MLOC_56148 // MLOC_19937 // MLOC_11135 // MLOC_54112 // MLOC_51655 // MLOC_11115 // MLOC_59964 // MLOC_21379 // MLOC_44490 // MLOC_11292 // MLOC_13753 // MLOC_10606 // MLOC_804 // MLOC_52037 // MLOC_72468 // MLOC_63505 // MLOC_55975 // MLOC_10428 // MLOC_58106 // MLOC_70664 // MLOC_76498 // MLOC_61817 // MLOC_6299 // MLOC_10729 // MLOC_26190 // MLOC_59010 // MLOC_16205 // MLOC_43949 // MLOC_22…
GO:0007165	P	signal transduction	59	1364	185	15179	2.6e-14	3.3e-13	// MLOC_2793 // MLOC_58803 // MLOC_25351 // MLOC_36790 // MLOC_15834 // MLOC_8289 // MLOC_17849 // MLOC_54972 // MLOC_30788 // MLOC_21053 // MLOC_10234 // MLOC_16862 // MLOC_64196 // MLOC_64488 // MLOC_19937 // MLOC_17680 // MLOC_72011 // MLOC_64374 // MLOC_73105 // MLOC_63743 // MLOC_74810 // MLOC_36949 // MLOC_61704 // MLOC_10811 // MLOC_57557 // MLOC_71588 // MLOC_79727 // MLOC_72162 // MLOC_8…
GO:0065008	P	regulation of biological quality	56	1364	69	15179	4e-28	7.9e-27	// MLOC_74483 // MLOC_74514 // MLOC_52096 // MLOC_63462 // MLOC_8289 // MLOC_11115 // MLOC_62977 // MLOC_37338 // MLOC_61200 // MLOC_4966 // MLOC_44490 // MLOC_59599 // MLOC_3685 // MLOC_69623 // MLOC_6659 // MLOC_13658 // MLOC_67760 // MLOC_13732 // MLOC_63743 // MLOC_36949 // MLOC_60590 // MLOC_37581 // MLOC_69460 // MLOC_51702 // MLOC_32914 // MLOC_54603 // MLOC_48070 // MLOC_61500 // MLOC_447…
GO:0009607	P	response to biotic stimulus	55	1364	93	15179	8.1e-23	1.3e-21	// MLOC_78867 // MLOC_54115 // MLOC_52096 // MLOC_50536 // MLOC_15839 // MLOC_57866 // MLOC_74635 // MLOC_10234 // MLOC_27537 // MLOC_10147 // MLOC_5957 // MLOC_52084 // MLOC_63742 // MLOC_63743 // MLOC_36949 // MLOC_38507 // MLOC_74856 // MLOC_7127 // MLOC_52936 // MLOC_54247 // MLOC_43949 // MLOC_65968 // MLOC_12015 // MLOC_73967 // MLOC_71588 // MLOC_36662 // MLOC_34872 // MLOC_13658 // MLOC_3…
GO:0044265	P	cellular macromolecule catabolic process	53	1364	57	15179	1.3e-28	2.6e-27	// MLOC_62815 // MLOC_54115 // MLOC_21728 // MLOC_36541 // MLOC_50536 // MLOC_25582 // MLOC_62855 // MLOC_38901 // MLOC_4966 // MLOC_16606 // MLOC_70973 // MLOC_10606 // MLOC_64560 // MLOC_53303 // MLOC_52040 // MLOC_16517 // MLOC_80549 // MLOC_57896 // MLOC_7084 // MLOC_59107 // MLOC_61818 // MLOC_47469 // MLOC_69460 // MLOC_43949 // MLOC_73711 // MLOC_65749 // MLOC_10916 // MLOC_55975 // MLOC_1…
GO:0006952	P	defense response	52	1364	60	15179	4e-27	7.5e-26	// MLOC_50536 // MLOC_64709 // MLOC_64708 // MLOC_52096 // MLOC_59845 // MLOC_70910 // MLOC_15839 // MLOC_57866 // MLOC_77918 // MLOC_27537 // MLOC_69663 // MLOC_64580 // MLOC_1377 // MLOC_14392 // MLOC_52084 // MLOC_63742 // MLOC_36949 // MLOC_20377 // MLOC_74856 // MLOC_52936 // MLOC_36391 // MLOC_65968 // MLOC_12015 // MLOC_73967 // MLOC_16591 // MLOC_36662 // MLOC_67477 // MLOC_54247 // MLOC_…
GO:0016053	P	organic acid biosynthetic process	52	1364	101	15179	1.3e-19	1.9e-18	// MLOC_74483 // MLOC_70866 // MLOC_44755 // MLOC_59964 // MLOC_56005 // MLOC_64885 // MLOC_73896 // MLOC_3713 // MLOC_804 // MLOC_56733 // MLOC_73690 // MLOC_65142 // MLOC_70664 // MLOC_66898 // MLOC_61817 // MLOC_26190 // MLOC_55003 // MLOC_69460 // MLOC_72774 // MLOC_22512 // MLOC_12015 // MLOC_54795 // MLOC_61720 // MLOC_67360 // MLOC_15501 // MLOC_67243 // MLOC_71105 // MLOC_10676 // MLOC_55…
GO:0046394	P	carboxylic acid biosynthetic process	52	1364	101	15179	1.3e-19	1.9e-18	// MLOC_74483 // MLOC_70866 // MLOC_44755 // MLOC_59964 // MLOC_56005 // MLOC_64885 // MLOC_73896 // MLOC_3713 // MLOC_804 // MLOC_56733 // MLOC_73690 // MLOC_65142 // MLOC_70664 // MLOC_66898 // MLOC_61817 // MLOC_26190 // MLOC_55003 // MLOC_69460 // MLOC_72774 // MLOC_22512 // MLOC_12015 // MLOC_54795 // MLOC_61720 // MLOC_67360 // MLOC_15501 // MLOC_67243 // MLOC_71105 // MLOC_10676 // MLOC_55…
GO:0046907	P	intracellular transport	51	1364	52	15179	2.6e-28	5.2e-27	// MLOC_2793 // MLOC_11096 // MLOC_59599 // MLOC_22343 // MLOC_40067 // MLOC_64985 // MLOC_10482 // MLOC_62855 // MLOC_62246 // MLOC_57144 // MLOC_59805 // MLOC_53110 // MLOC_13753 // MLOC_11115 // MLOC_38365 // MLOC_5938 // MLOC_59846 // MLOC_16360 // MLOC_20296 // MLOC_76109 // MLOC_6378 // MLOC_16205 // MLOC_32914 // MLOC_37993 // MLOC_48070 // MLOC_70449 // MLOC_55497 // MLOC_52084 // MLOC_64…
GO:0009719	P	response to endogenous stimulus	51	1364	119	15179	1.2e-16	1.6e-15	// MLOC_50536 // MLOC_16521 // MLOC_15834 // MLOC_52366 // MLOC_15839 // MLOC_70409 // MLOC_10234 // MLOC_16862 // MLOC_72899 // MLOC_64196 // MLOC_64488 // MLOC_67175 // MLOC_72011 // MLOC_64374 // MLOC_54932 // MLOC_76546 // MLOC_58106 // MLOC_63743 // MLOC_51041 // MLOC_55003 // MLOC_47469 // MLOC_10811 // MLOC_4554 // MLOC_73967 // MLOC_71014 // MLOC_71588 // MLOC_36662 // MLOC_52115 // MLOC_…
GO:0044271	P	cellular nitrogen compound biosynthetic process	50	1364	53	15179	2.9e-27	5.5e-26	// MLOC_74483 // MLOC_37192 // MLOC_70866 // MLOC_44755 // MLOC_59437 // MLOC_4942 // MLOC_56005 // MLOC_73896 // MLOC_10606 // MLOC_56733 // MLOC_73690 // MLOC_65142 // MLOC_66898 // MLOC_8263 // MLOC_55003 // MLOC_69460 // MLOC_43949 // MLOC_72774 // MLOC_22512 // MLOC_61720 // MLOC_67360 // MLOC_15501 // MLOC_6320 // MLOC_10676 // MLOC_10389 // MLOC_12359 // MLOC_67220 // MLOC_73304 // MLOC_49…
GO:0008104	P	protein localization	49	1364	97	15179	2.6e-18	3.9e-17	// MLOC_11096 // MLOC_76109 // MLOC_64985 // MLOC_10482 // MLOC_62246 // MLOC_57144 // MLOC_59805 // MLOC_13753 // MLOC_11115 // MLOC_38365 // MLOC_64374 // MLOC_55975 // MLOC_73105 // MLOC_54260 // MLOC_6378 // MLOC_49005 // MLOC_5938 // MLOC_16205 // MLOC_43828 // MLOC_32914 // MLOC_37993 // MLOC_48070 // MLOC_70449 // MLOC_61117 // MLOC_55497 // MLOC_52084 // MLOC_5296 // MLOC_10171 // MLOC_54…
GO:0008610	P	lipid biosynthetic process	47	1364	77	15179	4.2e-20	6.4e-19	// MLOC_11135 // MLOC_54112 // MLOC_63588 // MLOC_59964 // MLOC_21379 // MLOC_64885 // MLOC_10606 // MLOC_804 // MLOC_52037 // MLOC_72468 // MLOC_63505 // MLOC_10428 // MLOC_58106 // MLOC_70664 // MLOC_76498 // MLOC_61817 // MLOC_10729 // MLOC_26190 // MLOC_59010 // MLOC_43949 // MLOC_22512 // MLOC_54795 // MLOC_67243 // MLOC_55975 // MLOC_55959 // MLOC_61818 // MLOC_37503 // MLOC_65788 // MLOC_6…
GO:0045184	P	establishment of protein localization	47	1364	95	15179	2.4e-17	3.4e-16	// MLOC_11096 // MLOC_76109 // MLOC_64985 // MLOC_10482 // MLOC_62246 // MLOC_57144 // MLOC_59805 // MLOC_13753 // MLOC_11115 // MLOC_38365 // MLOC_64374 // MLOC_73105 // MLOC_6378 // MLOC_49005 // MLOC_5938 // MLOC_16205 // MLOC_43828 // MLOC_32914 // MLOC_37993 // MLOC_48070 // MLOC_70449 // MLOC_61117 // MLOC_55497 // MLOC_52084 // MLOC_5296 // MLOC_10171 // MLOC_548 // MLOC_74741 // MLOC_6714…
GO:0015031	P	protein transport	47	1364	95	15179	2.4e-17	3.4e-16	// MLOC_11096 // MLOC_76109 // MLOC_64985 // MLOC_10482 // MLOC_62246 // MLOC_57144 // MLOC_59805 // MLOC_13753 // MLOC_11115 // MLOC_38365 // MLOC_64374 // MLOC_73105 // MLOC_6378 // MLOC_49005 // MLOC_5938 // MLOC_16205 // MLOC_43828 // MLOC_32914 // MLOC_37993 // MLOC_48070 // MLOC_70449 // MLOC_61117 // MLOC_55497 // MLOC_52084 // MLOC_5296 // MLOC_10171 // MLOC_548 // MLOC_74741 // MLOC_6714…
GO:0006091	P	generation of precursor metabolites and energy	46	1364	95	15179	1e-16	1.4e-15	// MLOC_62815 // MLOC_54115 // MLOC_74483 // MLOC_15393 // MLOC_65749 // MLOC_44755 // MLOC_4966 // MLOC_16606 // MLOC_36541 // MLOC_10606 // MLOC_16517 // MLOC_57896 // MLOC_52219 // MLOC_15501 // MLOC_70791 // MLOC_22512 // MLOC_54736 // MLOC_69460 // MLOC_57284 // MLOC_62968 // MLOC_8131 // MLOC_55975 // MLOC_10676 // MLOC_3886 // MLOC_61818 // MLOC_64997 // MLOC_58958 // MLOC_61974 // MLOC_12…
GO:0006508	P	proteolysis	46	1364	158	15179	2.3e-10	2.6e-09	// MLOC_54115 // MLOC_21728 // MLOC_75626 // MLOC_62855 // MLOC_15950 // MLOC_38901 // MLOC_4966 // MLOC_34809 // MLOC_53303 // MLOC_56296 // MLOC_71572 // MLOC_58106 // MLOC_59561 // MLOC_861 // MLOC_61375 // MLOC_52257 // MLOC_63917 // MLOC_63916 // MLOC_19019 // MLOC_62143 // MLOC_47469 // MLOC_36416 // MLOC_59600 // MLOC_59287 // MLOC_65439 // MLOC_22334 // MLOC_64997 // MLOC_54603 // MLOC_61…
GO:0009725	P	response to hormone stimulus	45	1364	50	15179	4.2e-24	7e-23	// MLOC_50536 // MLOC_16521 // MLOC_15834 // MLOC_52366 // MLOC_15839 // MLOC_70409 // MLOC_10234 // MLOC_16862 // MLOC_72899 // MLOC_64196 // MLOC_64488 // MLOC_67175 // MLOC_72011 // MLOC_64374 // MLOC_54932 // MLOC_76546 // MLOC_58106 // MLOC_63743 // MLOC_51041 // MLOC_55003 // MLOC_47469 // MLOC_10811 // MLOC_4554 // MLOC_73967 // MLOC_71014 // MLOC_52115 // MLOC_8131 // MLOC_52084 // MLOC_5…
GO:0006396	P	RNA processing	45	1364	53	15179	2.1e-23	3.5e-22	// MLOC_70917 // MLOC_54117 // MLOC_59775 // MLOC_52096 // MLOC_54973 // MLOC_17847 // MLOC_66513 // MLOC_6955 // MLOC_61805 // MLOC_11731 // MLOC_36541 // MLOC_10606 // MLOC_38365 // MLOC_6175 // MLOC_66892 // MLOC_63742 // MLOC_80549 // MLOC_59669 // MLOC_65125 // MLOC_7409 // MLOC_25582 // MLOC_55003 // MLOC_69460 // MLOC_10482 // MLOC_22512 // MLOC_66937 // MLOC_55673 // MLOC_70449 // MLOC_53…
GO:0032787	P	monocarboxylic acid metabolic process	45	1364	81	15179	4e-18	5.8e-17	// MLOC_60062 // MLOC_54115 // MLOC_21728 // MLOC_11115 // MLOC_59964 // MLOC_4966 // MLOC_64885 // MLOC_13753 // MLOC_10606 // MLOC_804 // MLOC_55975 // MLOC_10428 // MLOC_70664 // MLOC_57231 // MLOC_61817 // MLOC_4430 // MLOC_26190 // MLOC_43949 // MLOC_22512 // MLOC_56091 // MLOC_15501 // MLOC_67243 // MLOC_66886 // MLOC_10676 // MLOC_55959 // MLOC_61818 // MLOC_64654 // MLOC_54795 // MLOC_103…
GO:0006412	P	translation	41	1364	126	15179	1.4e-10	1.6e-09	// MLOC_36541 // MLOC_54834 // MLOC_4966 // MLOC_64337 // MLOC_3685 // MLOC_5958 // MLOC_7955 // MLOC_15148 // MLOC_16516 // MLOC_68534 // MLOC_58108 // MLOC_68535 // MLOC_61678 // MLOC_16202 // MLOC_30180 // MLOC_55343 // MLOC_4936 // MLOC_55595 // MLOC_60125 // MLOC_62922 // MLOC_56031 // MLOC_10851 // MLOC_70079 // MLOC_20533 // MLOC_10204 // MLOC_64731 // MLOC_56053 // MLOC_66305 // MLOC_5734…
GO:0006811	P	ion transport	39	1364	67	15179	2.1e-16	2.8e-15	// MLOC_50536 // MLOC_74483 // MLOC_22343 // MLOC_62015 // MLOC_54972 // MLOC_57866 // MLOC_44755 // MLOC_62246 // MLOC_59805 // MLOC_10147 // MLOC_10606 // MLOC_62200 // MLOC_52366 // MLOC_36949 // MLOC_16360 // MLOC_15393 // MLOC_15284 // MLOC_56865 // MLOC_58556 // MLOC_26352 // MLOC_69460 // MLOC_73712 // MLOC_48070 // MLOC_61500 // MLOC_13658 // MLOC_80912 // MLOC_61085 // MLOC_68623 // MLOC…
GO:0034613	P	cellular protein localization	38	1364	39	15179	2.3e-21	3.6e-20	// MLOC_11096 // MLOC_76109 // MLOC_64985 // MLOC_10482 // MLOC_62246 // MLOC_57144 // MLOC_59805 // MLOC_13753 // MLOC_11115 // MLOC_38365 // MLOC_5938 // MLOC_54260 // MLOC_6378 // MLOC_16205 // MLOC_32914 // MLOC_37993 // MLOC_48070 // MLOC_70449 // MLOC_55497 // MLOC_52084 // MLOC_10171 // MLOC_74741 // MLOC_67140 // MLOC_72341 // MLOC_14105 // MLOC_56091 // MLOC_63102 // MLOC_15501 // MLOC_5…
GO:0006886	P	intracellular protein transport	37	1364	39	15179	1.4e-20	2.2e-19	// MLOC_11096 // MLOC_76109 // MLOC_64985 // MLOC_10482 // MLOC_62246 // MLOC_57144 // MLOC_59805 // MLOC_13753 // MLOC_11115 // MLOC_38365 // MLOC_5938 // MLOC_6378 // MLOC_16205 // MLOC_32914 // MLOC_37993 // MLOC_48070 // MLOC_70449 // MLOC_55497 // MLOC_52084 // MLOC_10171 // MLOC_74741 // MLOC_67140 // MLOC_72341 // MLOC_14105 // MLOC_56091 // MLOC_63102 // MLOC_15501 // MLOC_53088 // MLOC_6…
GO:0009605	P	response to external stimulus	37	1364	71	15179	1.8e-14	2.3e-13	// MLOC_21191 // MLOC_8289 // MLOC_16591 // MLOC_5957 // MLOC_10234 // MLOC_10046 // MLOC_57145 // MLOC_10606 // MLOC_63646 // MLOC_76546 // MLOC_56639 // MLOC_63743 // MLOC_36949 // MLOC_61194 // MLOC_58556 // MLOC_60544 // MLOC_43949 // MLOC_56094 // MLOC_73967 // MLOC_10171 // MLOC_54045 // MLOC_74884 // MLOC_80912 // MLOC_57323 // MLOC_64344 // MLOC_52823 // MLOC_36339 // MLOC_51377 // MLOC_6…
GO:0019748	P	secondary metabolic process	35	1364	73	15179	5.8e-13	7.3e-12	// MLOC_50536 // MLOC_74483 // MLOC_36541 // MLOC_10606 // MLOC_56005 // MLOC_56415 // MLOC_11508 // MLOC_10428 // MLOC_66898 // MLOC_7084 // MLOC_69460 // MLOC_54246 // MLOC_32914 // MLOC_22512 // MLOC_66290 // MLOC_55975 // MLOC_38507 // MLOC_43949 // MLOC_65788 // MLOC_67220 // MLOC_12190 // MLOC_37970 // MLOC_70839 // MLOC_75304 // MLOC_13165 // MLOC_76402 // MLOC_64083 // MLOC_15501 // MLOC_…
GO:0007154	P	cell communication	34	1364	188	15179	0.00032	0.0025	// MLOC_21191 // MLOC_70374 // MLOC_17849 // MLOC_57145 // MLOC_12188 // MLOC_63646 // MLOC_76546 // MLOC_56639 // MLOC_63743 // MLOC_36949 // MLOC_34512 // MLOC_20296 // MLOC_58556 // MLOC_56094 // MLOC_53969 // MLOC_56304 // MLOC_36790 // MLOC_8131 // MLOC_52084 // MLOC_54045 // MLOC_80912 // MLOC_12190 // MLOC_67140 // MLOC_59972 // MLOC_52823 // MLOC_36339 // MLOC_51377 // MLOC_14891 // MLOC_…
GO:0009790	P	embryonic development	30	1364	48	15179	1.6e-13	2e-12	// MLOC_36541 // MLOC_65749 // MLOC_54973 // MLOC_57866 // MLOC_20130 // MLOC_73371 // MLOC_63742 // MLOC_55849 // MLOC_36949 // MLOC_66898 // MLOC_58556 // MLOC_13187 // MLOC_25582 // MLOC_75369 // MLOC_74152 // MLOC_58850 // MLOC_37993 // MLOC_6744 // MLOC_52115 // MLOC_57811 // MLOC_54603 // MLOC_56053 // MLOC_37834 // MLOC_60300 // MLOC_80151 // MLOC_55628 // MLOC_5591 // MLOC_60639 // MLOC_3…
GO:0006259	P	DNA metabolic process	30	1364	157	15179	0.00032	0.0025	// MLOC_38120 // MLOC_8289 // MLOC_63031 // MLOC_59737 // MLOC_10314 // MLOC_69623 // MLOC_29188 // MLOC_81305 // MLOC_80549 // MLOC_7505 // MLOC_13243 // MLOC_11316 // MLOC_59780 // MLOC_54242 // MLOC_74152 // MLOC_80996 // MLOC_11707 // MLOC_1607 // MLOC_26190 // MLOC_62977 // MLOC_12190 // MLOC_30712 // MLOC_64083 // MLOC_73503 // MLOC_59990 // MLOC_54014 // MLOC_38969 // MLOC_55378 // MLOC_36…
GO:0042592	P	homeostatic process	28	1364	52	15179	1.5e-11	1.7e-10	// MLOC_74483 // MLOC_74514 // MLOC_8289 // MLOC_44755 // MLOC_62977 // MLOC_37338 // MLOC_72468 // MLOC_69623 // MLOC_13732 // MLOC_52366 // MLOC_36949 // MLOC_69460 // MLOC_32914 // MLOC_61500 // MLOC_13658 // MLOC_21289 // MLOC_73301 // MLOC_80690 // MLOC_51377 // MLOC_64083 // MLOC_6659 // MLOC_6300 // MLOC_7399 // MLOC_60718 // MLOC_52795 // MLOC_66674 // MLOC_55037 // MLOC_54721
GO:0065009	P	regulation of molecular function	26	1364	36	15179	6e-13	7.4e-12	// MLOC_58803 // MLOC_63320 // MLOC_36541 // MLOC_17849 // MLOC_14289 // MLOC_7084 // MLOC_21053 // MLOC_12188 // MLOC_38957 // MLOC_66890 // MLOC_54267 // MLOC_63916 // MLOC_20597 // MLOC_43949 // MLOC_37418 // MLOC_36790 // MLOC_8131 // MLOC_61765 // MLOC_10176 // MLOC_62861 // MLOC_52589 // MLOC_47994 // MLOC_55832 // MLOC_73249 // MLOC_60006 // MLOC_34088
GO:0016192	P	vesicle-mediated transport	26	1364	37	15179	9.4e-13	1.2e-11	// MLOC_2793 // MLOC_11096 // MLOC_59599 // MLOC_59846 // MLOC_64985 // MLOC_14105 // MLOC_62855 // MLOC_62246 // MLOC_13402 // MLOC_59805 // MLOC_19937 // MLOC_11115 // MLOC_20296 // MLOC_48070 // MLOC_55497 // MLOC_47634 // MLOC_64654 // MLOC_10171 // MLOC_63233 // MLOC_74741 // MLOC_34810 // MLOC_72341 // MLOC_57261 // MLOC_12436 // MLOC_60718 // MLOC_81720
GO:0015979	P	photosynthesis	25	1364	31	15179	3e-13	3.7e-12	// MLOC_74483 // MLOC_36541 // MLOC_65749 // MLOC_44755 // MLOC_10606 // MLOC_21811 // MLOC_13732 // MLOC_65142 // MLOC_15393 // MLOC_15501 // MLOC_22512 // MLOC_54736 // MLOC_69460 // MLOC_62968 // MLOC_8131 // MLOC_64997 // MLOC_73304 // MLOC_72691 // MLOC_56052 // MLOC_61094 // MLOC_66290 // MLOC_15361 // MLOC_18308 // MLOC_44067 // MLOC_14917
GO:0050790	P	regulation of catalytic activity	25	1364	34	15179	1.3e-12	1.5e-11	// MLOC_58803 // MLOC_63320 // MLOC_36790 // MLOC_17849 // MLOC_14289 // MLOC_7084 // MLOC_21053 // MLOC_36541 // MLOC_12188 // MLOC_38957 // MLOC_66890 // MLOC_54267 // MLOC_63916 // MLOC_20597 // MLOC_43949 // MLOC_37418 // MLOC_8131 // MLOC_10176 // MLOC_62861 // MLOC_52589 // MLOC_47994 // MLOC_55832 // MLOC_73249 // MLOC_60006 // MLOC_34088
GO:0006812	P	cation transport	25	1364	53	15179	1.5e-09	1.7e-08	// MLOC_50536 // MLOC_74483 // MLOC_52366 // MLOC_62015 // MLOC_57866 // MLOC_44755 // MLOC_62246 // MLOC_59805 // MLOC_10606 // MLOC_62200 // MLOC_15393 // MLOC_56865 // MLOC_69460 // MLOC_73712 // MLOC_48070 // MLOC_61500 // MLOC_13658 // MLOC_61085 // MLOC_72341 // MLOC_51377 // MLOC_4623 // MLOC_54379 // MLOC_16379 // MLOC_70791 // MLOC_52795
GO:0006631	P	fatty acid metabolic process	25	1364	71	15179	1.6e-07	1.6e-06	// MLOC_64978 // MLOC_11115 // MLOC_59964 // MLOC_56005 // MLOC_11135 // MLOC_13753 // MLOC_6299 // MLOC_804 // MLOC_76402 // MLOC_70664 // MLOC_61817 // MLOC_26190 // MLOC_22512 // MLOC_56091 // MLOC_67243 // MLOC_55959 // MLOC_61818 // MLOC_64654 // MLOC_54795 // MLOC_9974 // MLOC_67140 // MLOC_76883 // MLOC_66886 // MLOC_64885 // MLOC_58726
GO:0006725	P	cellular aromatic compound metabolic process	24	1364	30	15179	1e-12	1.2e-11	// MLOC_50536 // MLOC_37192 // MLOC_11508 // MLOC_66898 // MLOC_4105 // MLOC_36820 // MLOC_54246 // MLOC_65968 // MLOC_75304 // MLOC_61720 // MLOC_43949 // MLOC_65788 // MLOC_11603 // MLOC_12190 // MLOC_13165 // MLOC_64083 // MLOC_15501 // MLOC_58888 // MLOC_14891 // MLOC_61200 // MLOC_8263 // MLOC_37319 // MLOC_21909 // MLOC_71386
GO:0030163	P	protein catabolic process	23	1364	159	15179	0.026	0.16	// MLOC_54115 // MLOC_63320 // MLOC_21728 // MLOC_62855 // MLOC_4966 // MLOC_53303 // MLOC_65142 // MLOC_59561 // MLOC_7127 // MLOC_47469 // MLOC_73711 // MLOC_15823 // MLOC_52257 // MLOC_22334 // MLOC_64997 // MLOC_10389 // MLOC_64560 // MLOC_10200 // MLOC_80698 // MLOC_38901 // MLOC_51169 // MLOC_60006 // MLOC_13069
GO:0016311	P	dephosphorylation	22	1364	27	15179	6.9e-12	8.1e-11	// MLOC_56148 // MLOC_36541 // MLOC_17849 // MLOC_51655 // MLOC_65999 // MLOC_19937 // MLOC_73896 // MLOC_65142 // MLOC_59521 // MLOC_54260 // MLOC_7084 // MLOC_69460 // MLOC_2930 // MLOC_22512 // MLOC_66259 // MLOC_8131 // MLOC_51702 // MLOC_52176 // MLOC_52823 // MLOC_62377 // MLOC_15361 // MLOC_3173
GO:0016071	P	mRNA metabolic process	21	1364	28	15179	6.2e-11	7.1e-10	// MLOC_70917 // MLOC_27537 // MLOC_59775 // MLOC_52096 // MLOC_65356 // MLOC_53993 // MLOC_25582 // MLOC_10482 // MLOC_66513 // MLOC_71155 // MLOC_44001 // MLOC_11731 // MLOC_55628 // MLOC_70973 // MLOC_75853 // MLOC_18553 // MLOC_5320 // MLOC_38365 // MLOC_30712 // MLOC_54110 // MLOC_64144
GO:0018130	P	heterocycle biosynthetic process	20	1364	23	15179	2.8e-11	3.2e-10	// MLOC_67360 // MLOC_73690 // MLOC_59437 // MLOC_37192 // MLOC_71105 // MLOC_66290 // MLOC_3713 // MLOC_4942 // MLOC_56005 // MLOC_37319 // MLOC_73304 // MLOC_43949 // MLOC_49894 // MLOC_10606 // MLOC_21279 // MLOC_22512 // MLOC_21909 // MLOC_13165 // MLOC_15525 // MLOC_71386
GO:0019725	P	cellular homeostasis	19	1364	48	15179	1.2e-06	1.2e-05	// MLOC_74483 // MLOC_74514 // MLOC_13658 // MLOC_52366 // MLOC_8289 // MLOC_44755 // MLOC_6300 // MLOC_61500 // MLOC_37338 // MLOC_7399 // MLOC_60718 // MLOC_72468 // MLOC_66674 // MLOC_69460 // MLOC_80690 // MLOC_32914 // MLOC_55037 // MLOC_13732 // MLOC_64083
GO:0030001	P	metal ion transport	17	1364	23	15179	4.8e-09	5.2e-08	// MLOC_50536 // MLOC_74483 // MLOC_44755 // MLOC_54379 // MLOC_52366 // MLOC_16379 // MLOC_62015 // MLOC_61500 // MLOC_15393 // MLOC_4623 // MLOC_56865 // MLOC_13658 // MLOC_69460 // MLOC_52795 // MLOC_51377 // MLOC_73712 // MLOC_48070
GO:0044257	P	cellular protein catabolic process	17	1364	46	15179	8.9e-06	8.1e-05	// MLOC_54115 // MLOC_21728 // MLOC_65142 // MLOC_52257 // MLOC_22334 // MLOC_62855 // MLOC_10389 // MLOC_64560 // MLOC_4966 // MLOC_7127 // MLOC_51169 // MLOC_47469 // MLOC_13069 // MLOC_53303 // MLOC_38901 // MLOC_73711 // MLOC_80698
GO:0009069	P	serine family amino acid metabolic process	16	1364	17	15179	1.3e-09	1.4e-08	// MLOC_15501 // MLOC_56733 // MLOC_74483 // MLOC_36667 // MLOC_55975 // MLOC_44755 // MLOC_4623 // MLOC_12359 // MLOC_67220 // MLOC_73896 // MLOC_65142 // MLOC_22512 // MLOC_13165 // MLOC_13704 // MLOC_16094 // MLOC_69460
GO:0006778	P	porphyrin metabolic process	16	1364	18	15179	2.2e-09	2.4e-08	// MLOC_59437 // MLOC_55795 // MLOC_66290 // MLOC_4942 // MLOC_56005 // MLOC_37319 // MLOC_73304 // MLOC_72011 // MLOC_49894 // MLOC_10606 // MLOC_22512 // MLOC_21909 // MLOC_13165 // MLOC_65936 // MLOC_15525 // MLOC_37418
GO:0009165	P	nucleotide biosynthetic process	16	1364	20	15179	6.2e-09	6.6e-08	// MLOC_70791 // MLOC_14891 // MLOC_10676 // MLOC_78143 // MLOC_54973 // MLOC_37970 // MLOC_15393 // MLOC_59737 // MLOC_72184 // MLOC_70063 // MLOC_4942 // MLOC_70060 // MLOC_21279 // MLOC_62912 // MLOC_36634 // MLOC_15525
GO:0033013	P	tetrapyrrole metabolic process	16	1364	20	15179	6.2e-09	6.6e-08	// MLOC_59437 // MLOC_55795 // MLOC_66290 // MLOC_4942 // MLOC_56005 // MLOC_37319 // MLOC_73304 // MLOC_72011 // MLOC_49894 // MLOC_10606 // MLOC_22512 // MLOC_21909 // MLOC_13165 // MLOC_65936 // MLOC_15525 // MLOC_37418
GO:0006575	P	cellular amino acid derivative metabolic process	16	1364	29	15179	2.7e-07	2.8e-06	// MLOC_64083 // MLOC_58888 // MLOC_55975 // MLOC_32914 // MLOC_19025 // MLOC_65788 // MLOC_66898 // MLOC_61200 // MLOC_12190 // MLOC_54246 // MLOC_65968 // MLOC_75304 // MLOC_21909 // MLOC_11508 // MLOC_61720 // MLOC_71386
GO:0051603	P	proteolysis involved in cellular protein catabolic process	16	1364	46	15179	3e-05	0.00026	// MLOC_54115 // MLOC_21728 // MLOC_52257 // MLOC_22334 // MLOC_62855 // MLOC_10389 // MLOC_64560 // MLOC_4966 // MLOC_7127 // MLOC_51169 // MLOC_47469 // MLOC_13069 // MLOC_53303 // MLOC_38901 // MLOC_73711 // MLOC_80698
GO:0006633	P	fatty acid biosynthetic process	16	1364	67	15179	0.0011	0.0077	// MLOC_76402 // MLOC_67243 // MLOC_70664 // MLOC_55959 // MLOC_61818 // MLOC_54795 // MLOC_61817 // MLOC_59964 // MLOC_11135 // MLOC_64885 // MLOC_9974 // MLOC_58726 // MLOC_56005 // MLOC_804 // MLOC_22512 // MLOC_26190
GO:0046148	P	pigment biosynthetic process	15	1364	16	15179	4.3e-09	4.7e-08	// MLOC_10428 // MLOC_37319 // MLOC_76402 // MLOC_65788 // MLOC_61200 // MLOC_4942 // MLOC_56005 // MLOC_67220 // MLOC_73304 // MLOC_10606 // MLOC_22512 // MLOC_21909 // MLOC_13165 // MLOC_15525 // MLOC_66290
GO:0007017	P	microtubule-based process	14	1364	25	15179	1.3e-06	1.3e-05	// MLOC_62969 // MLOC_61996 // MLOC_37725 // MLOC_63462 // MLOC_71588 // MLOC_20250 // MLOC_7079 // MLOC_57796 // MLOC_44534 // MLOC_51259 // MLOC_9975 // MLOC_52788 // MLOC_6300 // MLOC_6059
GO:0009733	P	response to auxin stimulus	14	1364	32	15179	1.2e-05	0.00011	// MLOC_50536 // MLOC_52084 // MLOC_61346 // MLOC_71588 // MLOC_7127 // MLOC_54794 // MLOC_61200 // MLOC_72899 // MLOC_55628 // MLOC_4541 // MLOC_64488 // MLOC_12190 // MLOC_72011 // MLOC_58278
GO:0006457	P	protein folding	14	1364	46	15179	0.00029	0.0023	// MLOC_54115 // MLOC_53088 // MLOC_62855 // MLOC_6706 // MLOC_16607 // MLOC_72468 // MLOC_6885 // MLOC_50049 // MLOC_74635 // MLOC_9905 // MLOC_60375 // MLOC_44226 // MLOC_71116 // MLOC_11437
GO:0009611	P	response to wounding	13	1364	16	15179	1.5e-07	1.5e-06	// MLOC_63743 // MLOC_66898 // MLOC_71588 // MLOC_74884 // MLOC_16591 // MLOC_5957 // MLOC_57323 // MLOC_61194 // MLOC_10046 // MLOC_10606 // MLOC_70409 // MLOC_64344 // MLOC_73967
GO:0006470	P	protein amino acid dephosphorylation	13	1364	21	15179	1.4e-06	1.3e-05	// MLOC_15361 // MLOC_66259 // MLOC_3173 // MLOC_8131 // MLOC_54260 // MLOC_7084 // MLOC_65999 // MLOC_36541 // MLOC_2930 // MLOC_52176 // MLOC_65142 // MLOC_22512 // MLOC_69460
GO:0008380	P	RNA splicing	12	1364	16	15179	8.2e-07	8.2e-06	// MLOC_70917 // MLOC_75853 // MLOC_66892 // MLOC_59990 // MLOC_5392 // MLOC_66513 // MLOC_7409 // MLOC_115 // MLOC_25582 // MLOC_55003 // MLOC_38365 // MLOC_44001
GO:0033014	P	tetrapyrrole biosynthetic process	12	1364	17	15179	1.3e-06	1.3e-05	// MLOC_59437 // MLOC_4942 // MLOC_56005 // MLOC_37319 // MLOC_73304 // MLOC_49894 // MLOC_10606 // MLOC_22512 // MLOC_21909 // MLOC_13165 // MLOC_15525 // MLOC_66290
GO:0015994	P	chlorophyll metabolic process	11	1364	11	15179	3.5e-07	3.5e-06	// MLOC_55795 // MLOC_56005 // MLOC_37319 // MLOC_73304 // MLOC_72011 // MLOC_10606 // MLOC_22512 // MLOC_66290 // MLOC_13165 // MLOC_65936 // MLOC_37418
GO:0006779	P	porphyrin biosynthetic process	11	1364	15	15179	2.8e-06	2.7e-05	// MLOC_59437 // MLOC_4942 // MLOC_56005 // MLOC_37319 // MLOC_73304 // MLOC_49894 // MLOC_10606 // MLOC_22512 // MLOC_13165 // MLOC_15525 // MLOC_66290
GO:0051187	P	cofactor catabolic process	11	1364	15	15179	2.8e-06	2.7e-05	// MLOC_3886 // MLOC_59333 // MLOC_65936 // MLOC_13885 // MLOC_66594 // MLOC_72011 // MLOC_4487 // MLOC_21909 // MLOC_66305 // MLOC_39281 // MLOC_37418
GO:0040029	P	regulation of gene expression, epigenetic	11	1364	19	15179	1.4e-05	0.00013	// MLOC_64864 // MLOC_73371 // MLOC_52096 // MLOC_26190 // MLOC_65125 // MLOC_59780 // MLOC_74152 // MLOC_63742 // MLOC_4560 // MLOC_36634 // MLOC_52886
GO:0070647	P	protein modification by small protein conjugation or removal	11	1364	20	15179	2.1e-05	0.00018	// MLOC_65158 // MLOC_54978 // MLOC_76109 // MLOC_30193 // MLOC_55679 // MLOC_72899 // MLOC_16862 // MLOC_19937 // MLOC_47469 // MLOC_51706 // MLOC_73711
GO:0009966	P	regulation of signal transduction	11	1364	28	15179	0.00022	0.0018	// MLOC_36790 // MLOC_8131 // MLOC_63743 // MLOC_61346 // MLOC_17849 // MLOC_52084 // MLOC_73249 // MLOC_12190 // MLOC_67140 // MLOC_12188 // MLOC_55832
GO:0010646	P	regulation of cell communication	11	1364	28	15179	0.00022	0.0018	// MLOC_36790 // MLOC_8131 // MLOC_63743 // MLOC_61346 // MLOC_17849 // MLOC_52084 // MLOC_73249 // MLOC_12190 // MLOC_67140 // MLOC_12188 // MLOC_55832
GO:0006511	P	ubiquitin-dependent protein catabolic process	11	1364	35	15179	0.001	0.0074	// MLOC_54115 // MLOC_52257 // MLOC_22334 // MLOC_62855 // MLOC_38901 // MLOC_64560 // MLOC_7127 // MLOC_51169 // MLOC_47469 // MLOC_13069 // MLOC_73711
GO:0043632	P	modification-dependent macromolecule catabolic process	11	1364	44	15179	0.0047	0.029	// MLOC_54115 // MLOC_52257 // MLOC_22334 // MLOC_62855 // MLOC_38901 // MLOC_64560 // MLOC_7127 // MLOC_51169 // MLOC_47469 // MLOC_13069 // MLOC_73711
GO:0019941	P	modification-dependent protein catabolic process	11	1364	44	15179	0.0047	0.029	// MLOC_54115 // MLOC_52257 // MLOC_22334 // MLOC_62855 // MLOC_38901 // MLOC_64560 // MLOC_7127 // MLOC_51169 // MLOC_47469 // MLOC_13069 // MLOC_73711
GO:0044036	P	cell wall macromolecule metabolic process	10	1364	17	15179	3.2e-05	0.00028	// MLOC_74132 // MLOC_56808 // MLOC_51702 // MLOC_66788 // MLOC_11731 // MLOC_71571 // MLOC_2050 // MLOC_52936 // MLOC_57195 // MLOC_76930
GO:0007264	P	small GTPase mediated signal transduction	10	1364	24	15179	0.00029	0.0023	// MLOC_2793 // MLOC_73105 // MLOC_36790 // MLOC_55832 // MLOC_43828 // MLOC_73249 // MLOC_548 // MLOC_12188 // MLOC_70429 // MLOC_19772
GO:0006397	P	mRNA processing	10	1364	27	15179	0.00062	0.0045	// MLOC_70917 // MLOC_75853 // MLOC_59775 // MLOC_52096 // MLOC_53993 // MLOC_10482 // MLOC_66513 // MLOC_11731 // MLOC_38365 // MLOC_44001
GO:0015672	P	monovalent inorganic cation transport	10	1364	30	15179	0.0012	0.0082	// MLOC_61085 // MLOC_13658 // MLOC_52366 // MLOC_57866 // MLOC_62246 // MLOC_59805 // MLOC_70791 // MLOC_10606 // MLOC_62200 // MLOC_48070
GO:0046942	P	carboxylic acid transport	9	1364	9	15179	4.2e-06	3.9e-05	// MLOC_10779 // MLOC_16360 // MLOC_66898 // MLOC_39192 // MLOC_15284 // MLOC_74720 // MLOC_72341 // MLOC_75336 // MLOC_5957
GO:0006721	P	terpenoid metabolic process	9	1364	9	15179	4.2e-06	3.9e-05	// MLOC_10428 // MLOC_76402 // MLOC_11181 // MLOC_56005 // MLOC_67220 // MLOC_22512 // MLOC_21909 // MLOC_13165 // MLOC_66290
GO:0007166	P	cell surface receptor linked signaling pathway	9	1364	10	15179	7.4e-06	6.8e-05	// MLOC_58803 // MLOC_72162 // MLOC_36949 // MLOC_54972 // MLOC_21053 // MLOC_10234 // MLOC_62861 // MLOC_17680 // MLOC_57821
GO:0034220	P	ion transmembrane transport	9	1364	10	15179	7.4e-06	6.8e-05	// MLOC_50536 // MLOC_61500 // MLOC_57866 // MLOC_61085 // MLOC_15284 // MLOC_70791 // MLOC_52795 // MLOC_51377 // MLOC_48070
GO:0042398	P	cellular amino acid derivative biosynthetic process	9	1364	11	15179	1.2e-05	0.00011	// MLOC_55975 // MLOC_66898 // MLOC_19025 // MLOC_65788 // MLOC_61200 // MLOC_21909 // MLOC_11508 // MLOC_61720 // MLOC_71386
GO:0045333	P	cellular respiration	9	1364	12	15179	2e-05	0.00018	// MLOC_3886 // MLOC_59333 // MLOC_39281 // MLOC_59107 // MLOC_13885 // MLOC_66594 // MLOC_4487 // MLOC_66305 // MLOC_52219
GO:0006084	P	acetyl-CoA metabolic process	9	1364	12	15179	2e-05	0.00018	// MLOC_3886 // MLOC_36634 // MLOC_59333 // MLOC_13885 // MLOC_66594 // MLOC_4487 // MLOC_66305 // MLOC_39281 // MLOC_16094
GO:0009698	P	phenylpropanoid metabolic process	9	1364	15	15179	7.2e-05	0.00061	// MLOC_66898 // MLOC_65788 // MLOC_61200 // MLOC_12190 // MLOC_54246 // MLOC_75304 // MLOC_21909 // MLOC_11508 // MLOC_64083
GO:0006260	P	DNA replication	9	1364	17	15179	0.00015	0.0012	// MLOC_7505 // MLOC_63031 // MLOC_59737 // MLOC_26190 // MLOC_13243 // MLOC_74152 // MLOC_10314 // MLOC_69623 // MLOC_36634
GO:0015980	P	energy derivation by oxidation of organic compounds	9	1364	18	15179	0.0002	0.0017	// MLOC_3886 // MLOC_59333 // MLOC_39281 // MLOC_59107 // MLOC_13885 // MLOC_66594 // MLOC_4487 // MLOC_66305 // MLOC_52219
GO:0070882	P	cellular cell wall organization or biogenesis	9	1364	33	15179	0.0063	0.039	// MLOC_56808 // MLOC_51702 // MLOC_57866 // MLOC_66788 // MLOC_11731 // MLOC_2050 // MLOC_67760 // MLOC_64845 // MLOC_76930
GO:0009060	P	aerobic respiration	8	1364	12	15179	0.00011	0.0009	// MLOC_3886 // MLOC_59333 // MLOC_59107 // MLOC_13885 // MLOC_66594 // MLOC_4487 // MLOC_66305 // MLOC_39281
GO:0045454	P	cell redox homeostasis	8	1364	30	15179	0.011	0.067	// MLOC_80690 // MLOC_6300 // MLOC_37338 // MLOC_72468 // MLOC_66674 // MLOC_32914 // MLOC_55037 // MLOC_13732
GO:0016265	P	death	8	1364	132	15179	0.9	1	// MLOC_54788 // MLOC_15501 // MLOC_55524 // MLOC_66886 // MLOC_52084 // MLOC_72341 // MLOC_64083 // MLOC_14475
GO:0008219	P	cell death	8	1364	123	15179	0.86	1	// MLOC_54788 // MLOC_15501 // MLOC_55524 // MLOC_66886 // MLOC_52084 // MLOC_72341 // MLOC_64083 // MLOC_14475
GO:0010498	P	proteasomal protein catabolic process	7	1364	8	15179	9.1e-05	0.00077	// MLOC_21728 // MLOC_62855 // MLOC_10389 // MLOC_64560 // MLOC_4966 // MLOC_51169 // MLOC_80698
GO:0015995	P	chlorophyll biosynthetic process	7	1364	9	15179	0.00015	0.0012	// MLOC_56005 // MLOC_37319 // MLOC_73304 // MLOC_10606 // MLOC_22512 // MLOC_13165 // MLOC_66290
GO:0009734	P	auxin mediated signaling pathway	7	1364	9	15179	0.00015	0.0012	// MLOC_64488 // MLOC_52084 // MLOC_7127 // MLOC_61200 // MLOC_58278 // MLOC_4541 // MLOC_12190
GO:0045859	P	regulation of protein kinase activity	7	1364	11	15179	0.00036	0.0027	// MLOC_58803 // MLOC_8131 // MLOC_14289 // MLOC_21053 // MLOC_62861 // MLOC_52589 // MLOC_34088
GO:0042325	P	regulation of phosphorylation	7	1364	11	15179	0.00036	0.0027	// MLOC_58803 // MLOC_8131 // MLOC_14289 // MLOC_21053 // MLOC_62861 // MLOC_52589 // MLOC_34088
GO:0043549	P	regulation of kinase activity	7	1364	11	15179	0.00036	0.0027	// MLOC_58803 // MLOC_8131 // MLOC_14289 // MLOC_21053 // MLOC_62861 // MLOC_52589 // MLOC_34088
GO:0051338	P	regulation of transferase activity	7	1364	11	15179	0.00036	0.0027	// MLOC_58803 // MLOC_8131 // MLOC_14289 // MLOC_21053 // MLOC_62861 // MLOC_52589 // MLOC_34088
GO:0006099	P	tricarboxylic acid cycle	7	1364	12	15179	0.00053	0.0039	// MLOC_3886 // MLOC_59333 // MLOC_13885 // MLOC_66594 // MLOC_4487 // MLOC_66305 // MLOC_39281
GO:0009109	P	coenzyme catabolic process	7	1364	12	15179	0.00053	0.0039	// MLOC_3886 // MLOC_59333 // MLOC_13885 // MLOC_66594 // MLOC_4487 // MLOC_66305 // MLOC_39281
GO:0046356	P	acetyl-CoA catabolic process	7	1364	12	15179	0.00053	0.0039	// MLOC_3886 // MLOC_59333 // MLOC_13885 // MLOC_66594 // MLOC_4487 // MLOC_66305 // MLOC_39281
GO:0009066	P	aspartate family amino acid metabolic process	7	1364	15	15179	0.0014	0.0097	// MLOC_10735 // MLOC_38862 // MLOC_55975 // MLOC_44080 // MLOC_10389 // MLOC_55003 // MLOC_72774
GO:0009260	P	ribonucleotide biosynthetic process	7	1364	15	15179	0.0014	0.0097	// MLOC_14891 // MLOC_78143 // MLOC_54973 // MLOC_15393 // MLOC_4942 // MLOC_70791 // MLOC_70060
GO:0032446	P	protein modification by small protein conjugation	7	1364	19	15179	0.0041	0.026	// MLOC_54978 // MLOC_65158 // MLOC_30193 // MLOC_55679 // MLOC_16862 // MLOC_72899 // MLOC_47469
GO:0016567	P	protein ubiquitination	7	1364	19	15179	0.0041	0.026	// MLOC_54978 // MLOC_65158 // MLOC_30193 // MLOC_55679 // MLOC_16862 // MLOC_72899 // MLOC_47469
GO:0012501	P	programmed cell death	7	1364	69	15179	0.44	1	// MLOC_54788 // MLOC_15501 // MLOC_55524 // MLOC_66886 // MLOC_52084 // MLOC_72341 // MLOC_64083
GO:0000278	P	mitotic cell cycle	6	1364	6	15179	0.00019	0.0015	// MLOC_80151 // MLOC_80549 // MLOC_76109 // MLOC_55679 // MLOC_74152 // MLOC_11977
GO:0006865	P	amino acid transport	6	1364	8	15179	0.00052	0.0039	// MLOC_10779 // MLOC_66898 // MLOC_74720 // MLOC_72341 // MLOC_75336 // MLOC_5957
GO:0015837	P	amine transport	6	1364	8	15179	0.00052	0.0039	// MLOC_10779 // MLOC_66898 // MLOC_74720 // MLOC_72341 // MLOC_75336 // MLOC_5957
GO:0008033	P	tRNA processing	6	1364	8	15179	0.00052	0.0039	// MLOC_54117 // MLOC_65356 // MLOC_59669 // MLOC_12190 // MLOC_6320 // MLOC_66937
GO:0018193	P	peptidyl-amino acid modification	6	1364	10	15179	0.0012	0.0082	// MLOC_58106 // MLOC_54096 // MLOC_61642 // MLOC_66898 // MLOC_54704 // MLOC_12188
GO:0007186	P	G-protein coupled receptor protein signaling pathway	6	1364	10	15179	0.0012	0.0082	// MLOC_58803 // MLOC_54972 // MLOC_21053 // MLOC_10234 // MLOC_62861 // MLOC_57821
GO:0042364	P	water-soluble vitamin biosynthetic process	6	1364	10	15179	0.0012	0.0082	// MLOC_12680 // MLOC_56415 // MLOC_72184 // MLOC_43949 // MLOC_12015 // MLOC_37970
GO:0009110	P	vitamin biosynthetic process	6	1364	11	15179	0.0017	0.012	// MLOC_12680 // MLOC_56415 // MLOC_72184 // MLOC_43949 // MLOC_12015 // MLOC_37970
GO:0015992	P	proton transport	6	1364	12	15179	0.0024	0.016	// MLOC_61085 // MLOC_57866 // MLOC_70791 // MLOC_10606 // MLOC_62200 // MLOC_48070
GO:0006818	P	hydrogen transport	6	1364	12	15179	0.0024	0.016	// MLOC_61085 // MLOC_57866 // MLOC_70791 // MLOC_10606 // MLOC_62200 // MLOC_48070
GO:0006767	P	water-soluble vitamin metabolic process	6	1364	14	15179	0.0044	0.028	// MLOC_12680 // MLOC_56415 // MLOC_72184 // MLOC_43949 // MLOC_12015 // MLOC_37970
GO:0006766	P	vitamin metabolic process	6	1364	15	15179	0.0057	0.035	// MLOC_12680 // MLOC_56415 // MLOC_72184 // MLOC_43949 // MLOC_12015 // MLOC_37970
GO:0051336	P	regulation of hydrolase activity	6	1364	23	15179	0.028	0.17	// MLOC_36790 // MLOC_55832 // MLOC_73249 // MLOC_10176 // MLOC_17849 // MLOC_12188
GO:0009081	P	branched chain family amino acid metabolic process	5	1364	5	15179	0.00067	0.0048	// MLOC_10676 // MLOC_70055 // MLOC_10389 // MLOC_81818 // MLOC_70839
GO:0031407	P	oxylipin metabolic process	5	1364	6	15179	0.0011	0.008	// MLOC_58726 // MLOC_67243 // MLOC_64978 // MLOC_70664 // MLOC_61817
GO:0006221	P	pyrimidine nucleotide biosynthetic process	5	1364	6	15179	0.0011	0.008	// MLOC_54973 // MLOC_78143 // MLOC_14891 // MLOC_4942 // MLOC_70060
GO:0000398	P	nuclear mRNA splicing, via spliceosome	5	1364	7	15179	0.0018	0.012	// MLOC_70917 // MLOC_38365 // MLOC_75853 // MLOC_66513 // MLOC_44001
GO:0000375	P	RNA splicing, via transesterification reactions	5	1364	7	15179	0.0018	0.012	// MLOC_70917 // MLOC_38365 // MLOC_75853 // MLOC_66513 // MLOC_44001
GO:0006220	P	pyrimidine nucleotide metabolic process	5	1364	7	15179	0.0018	0.012	// MLOC_54973 // MLOC_78143 // MLOC_14891 // MLOC_4942 // MLOC_70060
GO:0000377	P	RNA splicing, via transesterification reactions with bulged adenosine as nucleophile	5	1364	7	15179	0.0018	0.012	// MLOC_70917 // MLOC_38365 // MLOC_75853 // MLOC_66513 // MLOC_44001
GO:0048285	P	organelle fission	5	1364	8	15179	0.0028	0.018	// MLOC_61115 // MLOC_52037 // MLOC_6300 // MLOC_11977 // MLOC_54493
GO:0043648	P	dicarboxylic acid metabolic process	5	1364	9	15179	0.004	0.026	// MLOC_66898 // MLOC_38862 // MLOC_13165 // MLOC_8263 // MLOC_71386
GO:0009067	P	aspartate family amino acid biosynthetic process	5	1364	13	15179	0.013	0.08	// MLOC_10735 // MLOC_72774 // MLOC_55003 // MLOC_44080 // MLOC_38862
GO:0000160	P	two-component signal transduction system (phosphorelay)	5	1364	17	15179	0.031	0.18	// MLOC_64196 // MLOC_59618 // MLOC_72011 // MLOC_25351 // MLOC_36949
GO:0007018	P	microtubule-based movement	5	1364	22	15179	0.067	0.4	// MLOC_62969 // MLOC_20250 // MLOC_61996 // MLOC_57796 // MLOC_6059
GO:0006413	P	translational initiation	5	1364	22	15179	0.067	0.4	// MLOC_5958 // MLOC_70079 // MLOC_30180 // MLOC_77976 // MLOC_20533

## Sheet: molecular_function
GO_acc	term_type	Term	queryitem	querytotal	bgitem	bgtotal	pvalue	FDR	barley_homologs
GO:0005488	F	binding	792	1364	3013	15179	6.1e-189	2.3e-186	// MLOC_78867 // MLOC_74483 // MLOC_60958 // MLOC_50536 // MLOC_10234 // MLOC_59737 // MLOC_57848 // MLOC_14244 // MLOC_52632 // MLOC_64274 // MLOC_4717 // MLOC_5370 // MLOC_69213 // MLOC_44543 // MLOC_53619 // MLOC_14105 // MLOC_11817 // MLOC_6378 // MLOC_63870 // MLOC_11437 // MLOC_56925 // MLOC_10811 // MLOC_4655 // MLOC_11818 // MLOC_5392 // MLOC_7126 // MLOC_78030 // MLOC_115 // MLOC_75530 /…
GO:0003824	F	catalytic activity	665	1364	3024	15179	8e-113	1.5e-110	// MLOC_54115 // MLOC_75626 // MLOC_75627 // MLOC_59737 // MLOC_65999 // MLOC_52632 // MLOC_804 // MLOC_62475 // MLOC_56258 // MLOC_64374 // MLOC_73690 // MLOC_69213 // MLOC_3713 // MLOC_44543 // MLOC_11817 // MLOC_47994 // MLOC_56925 // MLOC_10811 // MLOC_66259 // MLOC_12748 // MLOC_57135 // MLOC_75530 // MLOC_58642 // MLOC_67307 // MLOC_63275 // MLOC_55081 // MLOC_80855 // MLOC_59941 // MLOC_16…
GO:0043167	F	ion binding	458	1364	795	15179	5e-197	3.8e-194	// MLOC_78867 // MLOC_60958 // MLOC_10234 // MLOC_52632 // MLOC_65742 // MLOC_5370 // MLOC_62803 // MLOC_11817 // MLOC_63870 // MLOC_56925 // MLOC_10811 // MLOC_44067 // MLOC_10360 // MLOC_63275 // MLOC_3886 // MLOC_59941 // MLOC_10398 // MLOC_67175 // MLOC_21909 // MLOC_59845 // MLOC_64580 // MLOC_59849 // MLOC_62016 // MLOC_69663 // MLOC_5957 // MLOC_55306 // MLOC_9905 // MLOC_6059 // MLOC_6840…
GO:0000166	F	nucleotide binding	303	1364	445	15179	3.9e-139	9.8e-137	// MLOC_78867 // MLOC_60062 // MLOC_54117 // MLOC_64708 // MLOC_63065 // MLOC_37095 // MLOC_50536 // MLOC_72334 // MLOC_14157 // MLOC_61794 // MLOC_59972 // MLOC_64709 // MLOC_21379 // MLOC_14244 // MLOC_36541 // MLOC_52632 // MLOC_13753 // MLOC_54493 // MLOC_56415 // MLOC_7695 // MLOC_37192 // MLOC_52037 // MLOC_14392 // MLOC_10892 // MLOC_5370 // MLOC_69213 // MLOC_36949 // MLOC_7505 // MLOC_34…
GO:0005515	F	protein binding	271	1364	507	15179	1.4e-104	2.1e-102	// MLOC_78867 // MLOC_74122 // MLOC_30180 // MLOC_37725 // MLOC_8289 // MLOC_61642 // MLOC_61794 // MLOC_55589 // MLOC_62246 // MLOC_21379 // MLOC_11650 // MLOC_7850 // MLOC_13753 // MLOC_64274 // MLOC_4717 // MLOC_79955 // MLOC_15064 // MLOC_52366 // MLOC_36949 // MLOC_57784 // MLOC_11817 // MLOC_36820 // MLOC_53967 // MLOC_63870 // MLOC_74152 // MLOC_4559 // MLOC_58850 // MLOC_6212 // MLOC_1622…
GO:0016740	F	transferase activity	252	1364	1239	15179	1.5e-30	9.5e-29	// MLOC_5389 // MLOC_59972 // MLOC_54112 // MLOC_75627 // MLOC_14157 // MLOC_61794 // MLOC_61793 // MLOC_59737 // MLOC_57145 // MLOC_56005 // MLOC_63104 // MLOC_52632 // MLOC_3713 // MLOC_804 // MLOC_6077 // MLOC_74873 // MLOC_74044 // MLOC_10892 // MLOC_68506 // MLOC_61094 // MLOC_52796 // MLOC_36949 // MLOC_7505 // MLOC_16101 // MLOC_61642 // MLOC_30193 // MLOC_6706 // MLOC_13704 // MLOC_11817 …
GO:0016787	F	hydrolase activity	224	1364	827	15179	7e-43	8.8e-41	// MLOC_50536 // MLOC_15393 // MLOC_63741 // MLOC_11096 // MLOC_75626 // MLOC_7084 // MLOC_66166 // MLOC_62246 // MLOC_496 // MLOC_65999 // MLOC_80849 // MLOC_73896 // MLOC_10314 // MLOC_6076 // MLOC_38365 // MLOC_62475 // MLOC_56258 // MLOC_12228 // MLOC_64374 // MLOC_9809 // MLOC_80162 // MLOC_53887 // MLOC_7505 // MLOC_6702 // MLOC_54260 // MLOC_54267 // MLOC_17055 // MLOC_56099 // MLOC_51295 …
GO:0043169	F	cation binding	212	1364	795	15179	1.3e-39	1.2e-37	// MLOC_77637 // MLOC_54117 // MLOC_65968 // MLOC_60958 // MLOC_75001 // MLOC_62246 // MLOC_21379 // MLOC_21378 // MLOC_52176 // MLOC_67175 // MLOC_25126 // MLOC_7695 // MLOC_54933 // MLOC_43485 // MLOC_55848 // MLOC_22651 // MLOC_60545 // MLOC_4559 // MLOC_10811 // MLOC_57284 // MLOC_61171 // MLOC_44755 // MLOC_80996 // MLOC_61817 // MLOC_61818 // MLOC_608 // MLOC_38600 // MLOC_57323 // MLOC_123…
GO:0046872	F	metal ion binding	209	1364	750	15179	1.9e-41	2e-39	// MLOC_77637 // MLOC_54117 // MLOC_65968 // MLOC_60958 // MLOC_75001 // MLOC_62246 // MLOC_21379 // MLOC_21378 // MLOC_52176 // MLOC_67175 // MLOC_25126 // MLOC_7695 // MLOC_54933 // MLOC_43485 // MLOC_55848 // MLOC_22651 // MLOC_60545 // MLOC_4559 // MLOC_10811 // MLOC_57284 // MLOC_61171 // MLOC_44755 // MLOC_80996 // MLOC_61817 // MLOC_61818 // MLOC_608 // MLOC_38600 // MLOC_57323 // MLOC_123…
GO:0003676	F	nucleic acid binding	158	1364	790	15179	2.2e-18	7.5e-17	// MLOC_77637 // MLOC_11096 // MLOC_57848 // MLOC_64708 // MLOC_60958 // MLOC_54055 // MLOC_59737 // MLOC_65998 // MLOC_36541 // MLOC_67175 // MLOC_10314 // MLOC_38365 // MLOC_2269 // MLOC_61094 // MLOC_7505 // MLOC_11316 // MLOC_73358 // MLOC_6378 // MLOC_80500 // MLOC_60545 // MLOC_63031 // MLOC_4008 // MLOC_4554 // MLOC_56091 // MLOC_11707 // MLOC_64567 // MLOC_74884 // MLOC_63274 // MLOC_4816…
GO:0016772	F	transferase activity, transferring phosphorus-containing groups	146	1364	668	15179	5.5e-20	2.2e-18	// MLOC_5389 // MLOC_59972 // MLOC_14157 // MLOC_61794 // MLOC_61793 // MLOC_59737 // MLOC_52632 // MLOC_57231 // MLOC_52037 // MLOC_74044 // MLOC_10892 // MLOC_61094 // MLOC_36949 // MLOC_7505 // MLOC_34512 // MLOC_74277 // MLOC_11817 // MLOC_52001 // MLOC_60544 // MLOC_56925 // MLOC_10811 // MLOC_53969 // MLOC_54908 // MLOC_61818 // MLOC_12015 // MLOC_59970 // MLOC_7011 // MLOC_63065 // MLOC_72…
GO:0046914	F	transition metal ion binding	144	1364	607	15179	1.5e-22	6.4e-21	// MLOC_77637 // MLOC_65968 // MLOC_75001 // MLOC_62246 // MLOC_21378 // MLOC_67175 // MLOC_71156 // MLOC_7695 // MLOC_43485 // MLOC_55848 // MLOC_22651 // MLOC_63870 // MLOC_4559 // MLOC_4008 // MLOC_61817 // MLOC_608 // MLOC_38600 // MLOC_57323 // MLOC_54598 // MLOC_53352 // MLOC_10154 // MLOC_7733 // MLOC_66041 // MLOC_66305 // MLOC_44501 // MLOC_73507 // MLOC_17061 // MLOC_5870 // MLOC_61720 …
GO:0016301	F	kinase activity	126	1364	552	15179	1.3e-18	4.5e-17	// MLOC_5389 // MLOC_59972 // MLOC_14157 // MLOC_61794 // MLOC_61793 // MLOC_52632 // MLOC_57231 // MLOC_52037 // MLOC_10892 // MLOC_36949 // MLOC_34512 // MLOC_74277 // MLOC_11817 // MLOC_52001 // MLOC_60544 // MLOC_56925 // MLOC_10811 // MLOC_53969 // MLOC_54908 // MLOC_61818 // MLOC_63065 // MLOC_72251 // MLOC_61891 // MLOC_18260 // MLOC_10884 // MLOC_13599 // MLOC_11065 // MLOC_34358 // MLOC_…
GO:0016773	F	phosphotransferase activity, alcohol group as acceptor	122	1364	369	15179	1.2e-29	7.2e-28	// MLOC_5389 // MLOC_59972 // MLOC_14157 // MLOC_61794 // MLOC_61793 // MLOC_52632 // MLOC_57231 // MLOC_52037 // MLOC_10892 // MLOC_36949 // MLOC_34512 // MLOC_74277 // MLOC_11817 // MLOC_52001 // MLOC_60544 // MLOC_56925 // MLOC_10811 // MLOC_53969 // MLOC_54908 // MLOC_61818 // MLOC_63065 // MLOC_72251 // MLOC_61891 // MLOC_18260 // MLOC_10884 // MLOC_55306 // MLOC_34358 // MLOC_12021 // MLOC_…
GO:0016491	F	oxidoreductase activity	108	1364	296	15179	3.3e-29	1.8e-27	// MLOC_62815 // MLOC_54117 // MLOC_59437 // MLOC_21379 // MLOC_56415 // MLOC_7695 // MLOC_43485 // MLOC_11544 // MLOC_22651 // MLOC_75304 // MLOC_12748 // MLOC_61817 // MLOC_57323 // MLOC_58642 // MLOC_10154 // MLOC_66305 // MLOC_73507 // MLOC_72468 // MLOC_37319 // MLOC_5870 // MLOC_21909 // MLOC_63885 // MLOC_65864 // MLOC_70866 // MLOC_59964 // MLOC_6076 // MLOC_72011 // MLOC_6299 // MLOC_510…
GO:0004672	F	protein kinase activity	102	1364	321	15179	8.4e-24	3.7e-22	// MLOC_5389 // MLOC_63065 // MLOC_14157 // MLOC_61794 // MLOC_61793 // MLOC_52632 // MLOC_10892 // MLOC_36949 // MLOC_34512 // MLOC_11817 // MLOC_52001 // MLOC_60544 // MLOC_56925 // MLOC_10811 // MLOC_53969 // MLOC_54908 // MLOC_59972 // MLOC_72251 // MLOC_61891 // MLOC_18260 // MLOC_10884 // MLOC_55306 // MLOC_34358 // MLOC_12021 // MLOC_12302 // MLOC_65691 // MLOC_36562 // MLOC_64196 // MLOC_…
GO:0008270	F	zinc ion binding	87	1364	365	15179	4.5e-14	1.3e-12	// MLOC_77637 // MLOC_62246 // MLOC_21378 // MLOC_67175 // MLOC_43485 // MLOC_60545 // MLOC_4559 // MLOC_4008 // MLOC_608 // MLOC_38600 // MLOC_54598 // MLOC_53352 // MLOC_10154 // MLOC_66305 // MLOC_44501 // MLOC_17061 // MLOC_12188 // MLOC_56995 // MLOC_5340 // MLOC_11772 // MLOC_13187 // MLOC_7733 // MLOC_55326 // MLOC_11281 // MLOC_14105 // MLOC_56053 // MLOC_72476 // MLOC_60698 // MLOC_61346…
GO:0016817	F	hydrolase activity, acting on acid anhydrides	81	1364	142	15179	3.1e-32	2.6e-30	// MLOC_50536 // MLOC_19779 // MLOC_5070 // MLOC_37192 // MLOC_72646 // MLOC_57796 // MLOC_57866 // MLOC_10314 // MLOC_10234 // MLOC_62977 // MLOC_1081 // MLOC_59941 // MLOC_52823 // MLOC_54493 // MLOC_54097 // MLOC_57285 // MLOC_5957 // MLOC_53018 // MLOC_9905 // MLOC_62200 // MLOC_6059 // MLOC_73105 // MLOC_59990 // MLOC_11230 // MLOC_68408 // MLOC_53887 // MLOC_59561 // MLOC_34448 // MLOC_7505…
GO:0016818	F	hydrolase activity, acting on acid anhydrides, in phosphorus-containing anhydrides	80	1364	141	15179	9.9e-32	6.8e-30	// MLOC_50536 // MLOC_19779 // MLOC_5070 // MLOC_37192 // MLOC_72646 // MLOC_57796 // MLOC_57866 // MLOC_10314 // MLOC_10234 // MLOC_62977 // MLOC_1081 // MLOC_59941 // MLOC_52823 // MLOC_54493 // MLOC_54097 // MLOC_57285 // MLOC_5957 // MLOC_53018 // MLOC_9905 // MLOC_62200 // MLOC_6059 // MLOC_73105 // MLOC_59990 // MLOC_11230 // MLOC_68408 // MLOC_53887 // MLOC_59561 // MLOC_34448 // MLOC_7505…
GO:0016462	F	pyrophosphatase activity	80	1364	141	15179	9.9e-32	6.8e-30	// MLOC_50536 // MLOC_19779 // MLOC_5070 // MLOC_37192 // MLOC_72646 // MLOC_57796 // MLOC_57866 // MLOC_10314 // MLOC_10234 // MLOC_62977 // MLOC_1081 // MLOC_59941 // MLOC_52823 // MLOC_54493 // MLOC_54097 // MLOC_57285 // MLOC_5957 // MLOC_53018 // MLOC_9905 // MLOC_62200 // MLOC_6059 // MLOC_73105 // MLOC_59990 // MLOC_11230 // MLOC_68408 // MLOC_53887 // MLOC_59561 // MLOC_34448 // MLOC_7505…
GO:0004674	F	protein serine/threonine kinase activity	77	1364	318	15179	6.9e-13	1.7e-11	// MLOC_5389 // MLOC_59450 // MLOC_76003 // MLOC_15834 // MLOC_36562 // MLOC_18396 // MLOC_14157 // MLOC_61794 // MLOC_61793 // MLOC_36607 // MLOC_55943 // MLOC_44491 // MLOC_56062 // MLOC_69623 // MLOC_17680 // MLOC_79186 // MLOC_56064 // MLOC_18098 // MLOC_38400 // MLOC_55207 // MLOC_60285 // MLOC_73066 // MLOC_20132 // MLOC_68137 // MLOC_71014 // MLOC_64724 // MLOC_34512 // MLOC_12693 // MLOC_…
GO:0017111	F	nucleoside-triphosphatase activity	74	1364	138	15179	3e-28	1.5e-26	// MLOC_50536 // MLOC_19779 // MLOC_5070 // MLOC_37192 // MLOC_72646 // MLOC_57796 // MLOC_57866 // MLOC_10314 // MLOC_10234 // MLOC_62977 // MLOC_59941 // MLOC_54493 // MLOC_54097 // MLOC_57285 // MLOC_5957 // MLOC_53018 // MLOC_9905 // MLOC_6059 // MLOC_73105 // MLOC_59990 // MLOC_11230 // MLOC_68408 // MLOC_53887 // MLOC_59561 // MLOC_64580 // MLOC_7505 // MLOC_4101 // MLOC_15393 // MLOC_25126…
GO:0003677	F	DNA binding	74	1364	415	15179	2.2e-07	3.5e-06	// MLOC_77637 // MLOC_38120 // MLOC_64708 // MLOC_17927 // MLOC_10823 // MLOC_56822 // MLOC_25582 // MLOC_54055 // MLOC_61603 // MLOC_62016 // MLOC_27773 // MLOC_68189 // MLOC_66040 // MLOC_52077 // MLOC_65998 // MLOC_12188 // MLOC_67043 // MLOC_10314 // MLOC_2269 // MLOC_58531 // MLOC_61094 // MLOC_71555 // MLOC_29188 // MLOC_63834 // MLOC_63743 // MLOC_58027 // MLOC_7505 // MLOC_13243 // MLOC_1…
GO:0005215	F	transporter activity	67	1364	362	15179	2.5e-07	3.9e-06	// MLOC_34706 // MLOC_50536 // MLOC_5835 // MLOC_22343 // MLOC_64985 // MLOC_54972 // MLOC_57866 // MLOC_59941 // MLOC_54097 // MLOC_18094 // MLOC_10147 // MLOC_5957 // MLOC_15556 // MLOC_6659 // MLOC_36691 // MLOC_62200 // MLOC_5938 // MLOC_22808 // MLOC_56639 // MLOC_55848 // MLOC_52366 // MLOC_58123 // MLOC_15393 // MLOC_77802 // MLOC_58556 // MLOC_37581 // MLOC_26352 // MLOC_73967 // MLOC_748…
GO:0016788	F	hydrolase activity, acting on ester bonds	61	1364	110	15179	4.5e-24	2.1e-22	// MLOC_78625 // MLOC_56148 // MLOC_74514 // MLOC_12655 // MLOC_11096 // MLOC_54267 // MLOC_69787 // MLOC_38463 // MLOC_57769 // MLOC_65999 // MLOC_73896 // MLOC_3685 // MLOC_43945 // MLOC_38365 // MLOC_75711 // MLOC_4673 // MLOC_64374 // MLOC_60221 // MLOC_79727 // MLOC_18337 // MLOC_61194 // MLOC_59521 // MLOC_38507 // MLOC_7084 // MLOC_71887 // MLOC_54577 // MLOC_16775 // MLOC_80996 // MLOC_67…
GO:0022857	F	transmembrane transporter activity	49	1364	99	15179	5e-18	1.6e-16	// MLOC_50536 // MLOC_5835 // MLOC_22343 // MLOC_26352 // MLOC_54972 // MLOC_57866 // MLOC_59941 // MLOC_54097 // MLOC_10147 // MLOC_5957 // MLOC_15556 // MLOC_36691 // MLOC_62200 // MLOC_22808 // MLOC_56639 // MLOC_55848 // MLOC_52366 // MLOC_58123 // MLOC_15393 // MLOC_77802 // MLOC_58556 // MLOC_18039 // MLOC_61500 // MLOC_13658 // MLOC_58872 // MLOC_80912 // MLOC_13650 // MLOC_21289 // MLOC_1…
GO:0016757	F	transferase activity, transferring glycosyl groups	47	1364	136	15179	1.1e-12	2.6e-11	// MLOC_63462 // MLOC_58820 // MLOC_55095 // MLOC_57001 // MLOC_44490 // MLOC_11770 // MLOC_13135 // MLOC_62151 // MLOC_52796 // MLOC_80315 // MLOC_37970 // MLOC_68968 // MLOC_74873 // MLOC_54759 // MLOC_60038 // MLOC_66676 // MLOC_76930 // MLOC_6213 // MLOC_36662 // MLOC_62588 // MLOC_61930 // MLOC_55081 // MLOC_57135 // MLOC_60093 // MLOC_64560 // MLOC_75709 // MLOC_66675 // MLOC_75141 // MLOC_…
GO:0048037	F	cofactor binding	46	1364	116	15179	3.6e-14	1.1e-12	// MLOC_63885 // MLOC_54117 // MLOC_61924 // MLOC_62016 // MLOC_21238 // MLOC_37338 // MLOC_66041 // MLOC_21379 // MLOC_72010 // MLOC_56415 // MLOC_7695 // MLOC_70800 // MLOC_63505 // MLOC_56578 // MLOC_65142 // MLOC_44090 // MLOC_70839 // MLOC_6299 // MLOC_6706 // MLOC_32914 // MLOC_56094 // MLOC_69527 // MLOC_62927 // MLOC_36667 // MLOC_10676 // MLOC_22334 // MLOC_64654 // MLOC_65788 // MLOC_11…
GO:0003723	F	RNA binding	46	1364	124	15179	2.5e-13	6.9e-12	// MLOC_11096 // MLOC_36541 // MLOC_33306 // MLOC_17847 // MLOC_66513 // MLOC_11731 // MLOC_64885 // MLOC_70182 // MLOC_70079 // MLOC_5958 // MLOC_38365 // MLOC_9902 // MLOC_66892 // MLOC_65142 // MLOC_59669 // MLOC_13165 // MLOC_58108 // MLOC_4430 // MLOC_13187 // MLOC_6378 // MLOC_30180 // MLOC_61697 // MLOC_10482 // MLOC_55343 // MLOC_56091 // MLOC_55673 // MLOC_72404 // MLOC_57813 // MLOC_629…
GO:0022892	F	substrate-specific transporter activity	41	1364	100	15179	3.7e-13	9.6e-12	// MLOC_50536 // MLOC_5835 // MLOC_22343 // MLOC_64985 // MLOC_54972 // MLOC_57866 // MLOC_10147 // MLOC_5938 // MLOC_22808 // MLOC_56639 // MLOC_52366 // MLOC_15393 // MLOC_58556 // MLOC_26352 // MLOC_73967 // MLOC_18039 // MLOC_61500 // MLOC_13658 // MLOC_58872 // MLOC_80912 // MLOC_13650 // MLOC_21289 // MLOC_68623 // MLOC_74720 // MLOC_74167 // MLOC_16637 // MLOC_51377 // MLOC_64607 // MLOC_3…
GO:0008233	F	peptidase activity	39	1364	162	15179	3.8e-07	5.4e-06	// MLOC_15950 // MLOC_75626 // MLOC_34809 // MLOC_62246 // MLOC_496 // MLOC_6076 // MLOC_19019 // MLOC_38957 // MLOC_53303 // MLOC_56296 // MLOC_71572 // MLOC_58106 // MLOC_59561 // MLOC_861 // MLOC_61375 // MLOC_52257 // MLOC_63917 // MLOC_63916 // MLOC_56960 // MLOC_26190 // MLOC_36416 // MLOC_54603 // MLOC_59287 // MLOC_65439 // MLOC_62143 // MLOC_64997 // MLOC_608 // MLOC_61916 // MLOC_44238 …
GO:0016887	F	ATPase activity	38	1364	74	15179	1.1e-14	3.5e-13	// MLOC_50536 // MLOC_5070 // MLOC_72646 // MLOC_57866 // MLOC_62977 // MLOC_59941 // MLOC_54097 // MLOC_5957 // MLOC_6059 // MLOC_11230 // MLOC_68408 // MLOC_53887 // MLOC_4101 // MLOC_15393 // MLOC_13187 // MLOC_10398 // MLOC_54493 // MLOC_5747 // MLOC_48070 // MLOC_53993 // MLOC_608 // MLOC_54794 // MLOC_76366 // MLOC_56116 // MLOC_10748 // MLOC_19779 // MLOC_59990 // MLOC_37050 // MLOC_11045 …
GO:0030528	F	transcription regulator activity	38	1364	237	15179	0.0011	0.0087	// MLOC_77637 // MLOC_10823 // MLOC_54055 // MLOC_61603 // MLOC_52077 // MLOC_64196 // MLOC_65998 // MLOC_7850 // MLOC_67043 // MLOC_58531 // MLOC_71555 // MLOC_15510 // MLOC_63834 // MLOC_56822 // MLOC_58027 // MLOC_36949 // MLOC_11316 // MLOC_73358 // MLOC_75519 // MLOC_74884 // MLOC_4554 // MLOC_52115 // MLOC_34321 // MLOC_7126 // MLOC_13431 // MLOC_11125 // MLOC_58529 // MLOC_77763 // MLOC_56…
GO:0070011	F	peptidase activity, acting on L-amino acid peptides	37	1364	142	15179	1.4e-07	2.4e-06	// MLOC_15950 // MLOC_75626 // MLOC_34809 // MLOC_496 // MLOC_6076 // MLOC_19019 // MLOC_38957 // MLOC_53303 // MLOC_56296 // MLOC_71572 // MLOC_58106 // MLOC_59561 // MLOC_861 // MLOC_61375 // MLOC_52257 // MLOC_63917 // MLOC_63916 // MLOC_56960 // MLOC_26190 // MLOC_36416 // MLOC_59600 // MLOC_59287 // MLOC_65439 // MLOC_62143 // MLOC_64997 // MLOC_608 // MLOC_61916 // MLOC_44238 // MLOC_69013 …
GO:0022891	F	substrate-specific transmembrane transporter activity	35	1364	76	15179	1.4e-12	3.3e-11	// MLOC_50536 // MLOC_5835 // MLOC_22343 // MLOC_26352 // MLOC_54972 // MLOC_57866 // MLOC_64607 // MLOC_22808 // MLOC_56639 // MLOC_52366 // MLOC_15393 // MLOC_58556 // MLOC_48070 // MLOC_61500 // MLOC_13658 // MLOC_58872 // MLOC_80912 // MLOC_13650 // MLOC_21289 // MLOC_68623 // MLOC_74720 // MLOC_74167 // MLOC_65770 // MLOC_51377 // MLOC_37050 // MLOC_59554 // MLOC_7399 // MLOC_71773 // MLOC_1…
GO:0016758	F	transferase activity, transferring hexosyl groups	35	1364	100	15179	6.3e-10	1.3e-08	// MLOC_58820 // MLOC_57001 // MLOC_44490 // MLOC_11770 // MLOC_13135 // MLOC_62151 // MLOC_52796 // MLOC_80315 // MLOC_74873 // MLOC_54759 // MLOC_60038 // MLOC_76930 // MLOC_57610 // MLOC_6213 // MLOC_36662 // MLOC_62588 // MLOC_61930 // MLOC_55081 // MLOC_57135 // MLOC_60093 // MLOC_64560 // MLOC_75709 // MLOC_66675 // MLOC_75315 // MLOC_16752 // MLOC_8320 // MLOC_54096 // MLOC_58422 // MLOC_2…
GO:0050662	F	coenzyme binding	34	1364	107	15179	8.4e-09	1.6e-07	// MLOC_54117 // MLOC_61924 // MLOC_6299 // MLOC_21238 // MLOC_37338 // MLOC_66041 // MLOC_21379 // MLOC_72010 // MLOC_56415 // MLOC_7695 // MLOC_70800 // MLOC_63505 // MLOC_56578 // MLOC_65142 // MLOC_44090 // MLOC_32914 // MLOC_56094 // MLOC_62927 // MLOC_10676 // MLOC_22334 // MLOC_64654 // MLOC_65788 // MLOC_11603 // MLOC_13532 // MLOC_75530 // MLOC_70839 // MLOC_70055 // MLOC_3886 // MLOC_73…
GO:0042578	F	phosphoric ester hydrolase activity	33	1364	34	15179	1.1e-18	4e-17	// MLOC_56148 // MLOC_74514 // MLOC_60221 // MLOC_38463 // MLOC_65999 // MLOC_73896 // MLOC_69787 // MLOC_4673 // MLOC_64374 // MLOC_79727 // MLOC_61194 // MLOC_59521 // MLOC_54260 // MLOC_7084 // MLOC_71887 // MLOC_80996 // MLOC_2930 // MLOC_22512 // MLOC_56095 // MLOC_66259 // MLOC_8131 // MLOC_51702 // MLOC_65882 // MLOC_3173 // MLOC_52176 // MLOC_52823 // MLOC_16775 // MLOC_12680 // MLOC_5811…
GO:0016874	F	ligase activity	33	1364	97	15179	3.5e-09	6.7e-08	// MLOC_61805 // MLOC_54978 // MLOC_37095 // MLOC_70060 // MLOC_16862 // MLOC_65158 // MLOC_4966 // MLOC_64337 // MLOC_3685 // MLOC_55849 // MLOC_10463 // MLOC_58108 // MLOC_47469 // MLOC_72774 // MLOC_78143 // MLOC_55679 // MLOC_10851 // MLOC_53352 // MLOC_72341 // MLOC_56053 // MLOC_59493 // MLOC_3932 // MLOC_44080 // MLOC_30193 // MLOC_19025 // MLOC_72899 // MLOC_71896 // MLOC_5591 // MLOC_605…
GO:0016829	F	lyase activity	31	1364	64	15179	1e-11	2.2e-10	// MLOC_60062 // MLOC_57103 // MLOC_8289 // MLOC_59333 // MLOC_70800 // MLOC_63646 // MLOC_56733 // MLOC_73690 // MLOC_21933 // MLOC_66898 // MLOC_21811 // MLOC_69527 // MLOC_55975 // MLOC_16765 // MLOC_10389 // MLOC_58958 // MLOC_12359 // MLOC_52040 // MLOC_49894 // MLOC_63275 // MLOC_39281 // MLOC_64083 // MLOC_10735 // MLOC_58888 // MLOC_14891 // MLOC_61200 // MLOC_38969 // MLOC_13885 // MLOC_…
GO:0005506	F	iron ion binding	31	1364	200	15179	0.0048	0.035	// MLOC_1826 // MLOC_56459 // MLOC_60133 // MLOC_68636 // MLOC_7695 // MLOC_76546 // MLOC_76402 // MLOC_12709 // MLOC_70664 // MLOC_22651 // MLOC_21933 // MLOC_5997 // MLOC_79176 // MLOC_18785 // MLOC_78716 // MLOC_67243 // MLOC_56462 // MLOC_61817 // MLOC_60640 // MLOC_57323 // MLOC_58726 // MLOC_65477 // MLOC_55942 // MLOC_64966 // MLOC_53180 // MLOC_57983 // MLOC_73507 // MLOC_71584 // MLOC_58…
GO:0003700	F	transcription factor activity	30	1364	197	15179	0.0068	0.047	// MLOC_77637 // MLOC_10823 // MLOC_54055 // MLOC_61603 // MLOC_52077 // MLOC_65998 // MLOC_67043 // MLOC_58531 // MLOC_71555 // MLOC_15510 // MLOC_63834 // MLOC_56822 // MLOC_58027 // MLOC_11316 // MLOC_73358 // MLOC_75519 // MLOC_74884 // MLOC_4554 // MLOC_52115 // MLOC_7126 // MLOC_13431 // MLOC_58529 // MLOC_77763 // MLOC_56117 // MLOC_61094 // MLOC_66788 // MLOC_67851 // MLOC_17061 // MLOC_1…
GO:0015075	F	ion transmembrane transporter activity	29	1364	46	15179	3.4e-13	9.2e-12	// MLOC_50536 // MLOC_5835 // MLOC_22343 // MLOC_26352 // MLOC_54972 // MLOC_57866 // MLOC_64607 // MLOC_56639 // MLOC_52366 // MLOC_15393 // MLOC_58556 // MLOC_48070 // MLOC_61500 // MLOC_13658 // MLOC_80912 // MLOC_13650 // MLOC_21289 // MLOC_68623 // MLOC_57821 // MLOC_65770 // MLOC_51377 // MLOC_7399 // MLOC_71773 // MLOC_15284 // MLOC_70791 // MLOC_52795 // MLOC_74167 // MLOC_18039 // MLOC_1…
GO:0022804	F	active transmembrane transporter activity	29	1364	48	15179	7.5e-13	1.8e-11	// MLOC_57866 // MLOC_59941 // MLOC_54097 // MLOC_64607 // MLOC_5957 // MLOC_15556 // MLOC_36691 // MLOC_62200 // MLOC_22808 // MLOC_55848 // MLOC_58123 // MLOC_15393 // MLOC_48070 // MLOC_13658 // MLOC_80912 // MLOC_21289 // MLOC_11412 // MLOC_68623 // MLOC_74720 // MLOC_76366 // MLOC_37050 // MLOC_59554 // MLOC_72088 // MLOC_71773 // MLOC_77802 // MLOC_10398 // MLOC_75336 // MLOC_52795 // MLOC_…
GO:0042623	F	ATPase activity, coupled	27	1364	62	15179	1.4e-09	2.7e-08	// MLOC_19779 // MLOC_72646 // MLOC_57866 // MLOC_62977 // MLOC_59941 // MLOC_54097 // MLOC_5957 // MLOC_4101 // MLOC_15393 // MLOC_13187 // MLOC_10398 // MLOC_5747 // MLOC_48070 // MLOC_53993 // MLOC_76366 // MLOC_56116 // MLOC_54493 // MLOC_59990 // MLOC_37050 // MLOC_11045 // MLOC_72088 // MLOC_36691 // MLOC_57298 // MLOC_34417 // MLOC_52795 // MLOC_34448 // MLOC_36634
GO:0016741	F	transferase activity, transferring one-carbon groups	25	1364	111	15179	0.00011	0.0011	// MLOC_56997 // MLOC_61642 // MLOC_75627 // MLOC_6077 // MLOC_68506 // MLOC_63742 // MLOC_16101 // MLOC_59780 // MLOC_59669 // MLOC_54570 // MLOC_70304 // MLOC_56463 // MLOC_11126 // MLOC_67220 // MLOC_71571 // MLOC_15884 // MLOC_52096 // MLOC_4816 // MLOC_80597 // MLOC_65356 // MLOC_78891 // MLOC_5340 // MLOC_15380 // MLOC_59758 // MLOC_54704
GO:0008168	F	methyltransferase activity	25	1364	111	15179	0.00011	0.0011	// MLOC_56997 // MLOC_61642 // MLOC_75627 // MLOC_6077 // MLOC_68506 // MLOC_63742 // MLOC_16101 // MLOC_59780 // MLOC_59669 // MLOC_54570 // MLOC_70304 // MLOC_56463 // MLOC_11126 // MLOC_67220 // MLOC_71571 // MLOC_15884 // MLOC_52096 // MLOC_4816 // MLOC_80597 // MLOC_65356 // MLOC_78891 // MLOC_5340 // MLOC_15380 // MLOC_59758 // MLOC_54704
GO:0005198	F	structural molecule activity	24	1364	433	15179	1	1	// MLOC_54834 // MLOC_7079 // MLOC_77466 // MLOC_64337 // MLOC_7955 // MLOC_15148 // MLOC_16516 // MLOC_68534 // MLOC_57344 // MLOC_61678 // MLOC_16202 // MLOC_52788 // MLOC_39690 // MLOC_55595 // MLOC_60125 // MLOC_62922 // MLOC_56031 // MLOC_64731 // MLOC_66305 // MLOC_68535 // MLOC_4936 // MLOC_57983 // MLOC_14244 // MLOC_32920
GO:0016746	F	transferase activity, transferring acyl groups	23	1364	59	15179	1.1e-07	2e-06	// MLOC_54112 // MLOC_3713 // MLOC_59964 // MLOC_56005 // MLOC_64885 // MLOC_11115 // MLOC_804 // MLOC_66594 // MLOC_7936 // MLOC_59010 // MLOC_65969 // MLOC_55594 // MLOC_34321 // MLOC_55959 // MLOC_11125 // MLOC_9974 // MLOC_63104 // MLOC_4487 // MLOC_17327 // MLOC_17890 // MLOC_74286 // MLOC_67423 // MLOC_54014
GO:0043565	F	sequence-specific DNA binding	23	1364	70	15179	1.3e-06	1.7e-05	// MLOC_77637 // MLOC_54055 // MLOC_61603 // MLOC_62977 // MLOC_52077 // MLOC_65998 // MLOC_67043 // MLOC_71555 // MLOC_15510 // MLOC_56822 // MLOC_58027 // MLOC_75519 // MLOC_74884 // MLOC_4554 // MLOC_52115 // MLOC_7126 // MLOC_13431 // MLOC_58529 // MLOC_66788 // MLOC_67851 // MLOC_11650 // MLOC_17061 // MLOC_6327
GO:0046906	F	tetrapyrrole binding	22	1364	92	15179	0.00014	0.0013	// MLOC_74483 // MLOC_56459 // MLOC_44755 // MLOC_1826 // MLOC_60133 // MLOC_68636 // MLOC_10606 // MLOC_76546 // MLOC_64966 // MLOC_21933 // MLOC_5997 // MLOC_79176 // MLOC_78716 // MLOC_57323 // MLOC_65477 // MLOC_12709 // MLOC_53180 // MLOC_73507 // MLOC_71584 // MLOC_5870 // MLOC_8106 // MLOC_21909
GO:0004175	F	endopeptidase activity	22	1364	98	15179	0.0003	0.0026	// MLOC_15950 // MLOC_63916 // MLOC_38957 // MLOC_6076 // MLOC_53303 // MLOC_71572 // MLOC_59561 // MLOC_861 // MLOC_61375 // MLOC_63917 // MLOC_496 // MLOC_56960 // MLOC_36416 // MLOC_52257 // MLOC_64997 // MLOC_608 // MLOC_61916 // MLOC_69013 // MLOC_10200 // MLOC_64978 // MLOC_69301 // MLOC_15283
GO:0046983	F	protein dimerization activity	21	1364	34	15179	8.2e-10	1.7e-08	// MLOC_58278 // MLOC_29188 // MLOC_58027 // MLOC_8289 // MLOC_64018 // MLOC_70409 // MLOC_59554 // MLOC_20296 // MLOC_55679 // MLOC_15621 // MLOC_55628 // MLOC_4541 // MLOC_54493 // MLOC_80500 // MLOC_56117 // MLOC_54704 // MLOC_2366 // MLOC_72010 // MLOC_60300 // MLOC_25012 // MLOC_64083
GO:0003735	F	structural constituent of ribosome	21	1364	338	15179	0.97	1	// MLOC_15148 // MLOC_55595 // MLOC_16516 // MLOC_60125 // MLOC_64337 // MLOC_66305 // MLOC_54834 // MLOC_62922 // MLOC_32920 // MLOC_68535 // MLOC_61678 // MLOC_14244 // MLOC_64731 // MLOC_39690 // MLOC_56031 // MLOC_16202 // MLOC_77466 // MLOC_7955 // MLOC_68534 // MLOC_57344 // MLOC_4936
GO:0030234	F	enzyme regulator activity	20	1364	47	15179	2.5e-07	3.9e-06	// MLOC_59655 // MLOC_47994 // MLOC_21661 // MLOC_36790 // MLOC_55849 // MLOC_57557 // MLOC_17849 // MLOC_80476 // MLOC_73249 // MLOC_54267 // MLOC_10176 // MLOC_12188 // MLOC_74741 // MLOC_60006 // MLOC_61704 // MLOC_66646 // MLOC_67439 // MLOC_57351 // MLOC_63320 // MLOC_55832
GO:0016879	F	ligase activity, forming carbon-nitrogen bonds	20	1364	78	15179	0.00012	0.0011	// MLOC_65158 // MLOC_54978 // MLOC_59493 // MLOC_3932 // MLOC_44080 // MLOC_78143 // MLOC_30193 // MLOC_55679 // MLOC_19025 // MLOC_16862 // MLOC_72899 // MLOC_53352 // MLOC_60550 // MLOC_10463 // MLOC_47469 // MLOC_72341 // MLOC_71105 // MLOC_70060 // MLOC_60637 // MLOC_72774
GO:0020037	F	heme binding	19	1364	92	15179	0.0017	0.013	// MLOC_76546 // MLOC_1826 // MLOC_53180 // MLOC_64966 // MLOC_73507 // MLOC_56459 // MLOC_21933 // MLOC_12709 // MLOC_71584 // MLOC_57323 // MLOC_60133 // MLOC_68636 // MLOC_78716 // MLOC_65477 // MLOC_5870 // MLOC_79176 // MLOC_8106 // MLOC_21909 // MLOC_5997
GO:0005507	F	copper ion binding	18	1364	20	15179	1.9e-10	4.1e-09	// MLOC_16765 // MLOC_62016 // MLOC_55848 // MLOC_10676 // MLOC_65742 // MLOC_54246 // MLOC_53084 // MLOC_59047 // MLOC_73371 // MLOC_70791 // MLOC_52199 // MLOC_75304 // MLOC_63104 // MLOC_32914 // MLOC_3688 // MLOC_66041 // MLOC_15621 // MLOC_61720
GO:0004386	F	helicase activity	18	1364	47	15179	3.3e-06	3.9e-05	// MLOC_59990 // MLOC_53993 // MLOC_60698 // MLOC_61346 // MLOC_72646 // MLOC_11045 // MLOC_10314 // MLOC_62977 // MLOC_25126 // MLOC_13187 // MLOC_57298 // MLOC_56116 // MLOC_4101 // MLOC_34448 // MLOC_36634 // MLOC_34417 // MLOC_5747 // MLOC_19779
GO:0005509	F	calcium ion binding	18	1364	49	15179	5.2e-06	6.1e-05	// MLOC_62968 // MLOC_61171 // MLOC_36992 // MLOC_54933 // MLOC_54932 // MLOC_76003 // MLOC_36991 // MLOC_72691 // MLOC_55774 // MLOC_21503 // MLOC_21289 // MLOC_68622 // MLOC_55007 // MLOC_51084 // MLOC_10811 // MLOC_20806 // MLOC_16711 // MLOC_12066
GO:0016747	F	transferase activity, transferring acyl groups other than amino-acyl groups	18	1364	50	15179	6.6e-06	7.5e-05	// MLOC_64885 // MLOC_55594 // MLOC_34321 // MLOC_55959 // MLOC_11115 // MLOC_63104 // MLOC_11125 // MLOC_59964 // MLOC_56005 // MLOC_74286 // MLOC_9974 // MLOC_67423 // MLOC_3713 // MLOC_804 // MLOC_65969 // MLOC_4487 // MLOC_17327 // MLOC_7936
GO:0008324	F	cation transmembrane transporter activity	16	1364	29	15179	2.7e-07	4e-06	// MLOC_50536 // MLOC_61500 // MLOC_15393 // MLOC_52366 // MLOC_57866 // MLOC_13650 // MLOC_5835 // MLOC_71773 // MLOC_21289 // MLOC_13658 // MLOC_70791 // MLOC_64607 // MLOC_52795 // MLOC_48070 // MLOC_51377 // MLOC_18039
GO:0016830	F	carbon-carbon lyase activity	16	1364	31	15179	5.4e-07	7.1e-06	// MLOC_60062 // MLOC_16765 // MLOC_52040 // MLOC_58888 // MLOC_14891 // MLOC_8289 // MLOC_59333 // MLOC_38969 // MLOC_58958 // MLOC_4544 // MLOC_21811 // MLOC_63275 // MLOC_70800 // MLOC_69527 // MLOC_39281 // MLOC_64083
GO:0016779	F	nucleotidyltransferase activity	16	1364	95	15179	0.02	0.12	// MLOC_36662 // MLOC_66892 // MLOC_61094 // MLOC_544 // MLOC_7505 // MLOC_17847 // MLOC_62016 // MLOC_59737 // MLOC_66040 // MLOC_13243 // MLOC_25582 // MLOC_12680 // MLOC_59970 // MLOC_7011 // MLOC_12015 // MLOC_13704
GO:0016614	F	oxidoreductase activity, acting on CH-OH group of donors	15	1364	60	15179	0.001	0.0083	// MLOC_62815 // MLOC_63885 // MLOC_65142 // MLOC_10676 // MLOC_64654 // MLOC_66364 // MLOC_65788 // MLOC_61200 // MLOC_11603 // MLOC_21379 // MLOC_70839 // MLOC_81818 // MLOC_7695 // MLOC_3886 // MLOC_63505
GO:0016820	F	hydrolase activity, acting on acid anhydrides, catalyzing transmembrane movement of substances	14	1364	16	15179	2.6e-08	4.8e-07	// MLOC_76366 // MLOC_61085 // MLOC_15393 // MLOC_37050 // MLOC_57866 // MLOC_72088 // MLOC_54097 // MLOC_59941 // MLOC_10398 // MLOC_70791 // MLOC_5957 // MLOC_52795 // MLOC_36691 // MLOC_48070
GO:0015405	F	P-P-bond-hydrolysis-driven transmembrane transporter activity	14	1364	19	15179	1.2e-07	2e-06	// MLOC_76366 // MLOC_15393 // MLOC_37050 // MLOC_57866 // MLOC_72088 // MLOC_54097 // MLOC_59941 // MLOC_10398 // MLOC_5957 // MLOC_52795 // MLOC_36691 // MLOC_62200 // MLOC_59554 // MLOC_48070
GO:0015399	F	primary active transmembrane transporter activity	14	1364	19	15179	1.2e-07	2e-06	// MLOC_76366 // MLOC_15393 // MLOC_37050 // MLOC_57866 // MLOC_72088 // MLOC_54097 // MLOC_59941 // MLOC_10398 // MLOC_5957 // MLOC_52795 // MLOC_36691 // MLOC_62200 // MLOC_59554 // MLOC_48070
GO:0051536	F	iron-sulfur cluster binding	14	1364	21	15179	2.8e-07	4e-06	// MLOC_11707 // MLOC_54788 // MLOC_59437 // MLOC_57983 // MLOC_70866 // MLOC_9950 // MLOC_56151 // MLOC_57284 // MLOC_13885 // MLOC_71105 // MLOC_43949 // MLOC_7695 // MLOC_7731 // MLOC_66305
GO:0051540	F	metal cluster binding	14	1364	21	15179	2.8e-07	4e-06	// MLOC_11707 // MLOC_54788 // MLOC_59437 // MLOC_57983 // MLOC_70866 // MLOC_9950 // MLOC_56151 // MLOC_57284 // MLOC_13885 // MLOC_71105 // MLOC_43949 // MLOC_7695 // MLOC_7731 // MLOC_66305
GO:0008415	F	acyltransferase activity	14	1364	22	15179	4.2e-07	5.8e-06	// MLOC_64885 // MLOC_55594 // MLOC_34321 // MLOC_55959 // MLOC_11115 // MLOC_11125 // MLOC_59964 // MLOC_56005 // MLOC_74286 // MLOC_67423 // MLOC_3713 // MLOC_63104 // MLOC_4487 // MLOC_17327
GO:0008289	F	lipid binding	14	1364	47	15179	0.00035	0.0031	// MLOC_11449 // MLOC_70374 // MLOC_54933 // MLOC_54932 // MLOC_55832 // MLOC_47634 // MLOC_61603 // MLOC_20296 // MLOC_78030 // MLOC_52077 // MLOC_13532 // MLOC_33139 // MLOC_74297 // MLOC_16631
GO:0016616	F	oxidoreductase activity, acting on the CH-OH group of donors, NAD or NADP as acceptor	14	1364	53	15179	0.00096	0.0077	// MLOC_62815 // MLOC_63885 // MLOC_65142 // MLOC_10676 // MLOC_64654 // MLOC_66364 // MLOC_65788 // MLOC_61200 // MLOC_11603 // MLOC_21379 // MLOC_70839 // MLOC_81818 // MLOC_3886 // MLOC_63505
GO:0016209	F	antioxidant activity	13	1364	20	15179	9.2e-07	1.2e-05	// MLOC_76546 // MLOC_1826 // MLOC_53180 // MLOC_64966 // MLOC_73507 // MLOC_56459 // MLOC_71584 // MLOC_60133 // MLOC_51084 // MLOC_65477 // MLOC_6076 // MLOC_79176 // MLOC_32914
GO:0070035	F	purine NTP-dependent helicase activity	13	1364	33	15179	5.9e-05	0.0006	// MLOC_59990 // MLOC_72646 // MLOC_11045 // MLOC_53993 // MLOC_62977 // MLOC_13187 // MLOC_57298 // MLOC_56116 // MLOC_4101 // MLOC_34448 // MLOC_34417 // MLOC_5747 // MLOC_19779
GO:0008026	F	ATP-dependent helicase activity	13	1364	33	15179	5.9e-05	0.0006	// MLOC_59990 // MLOC_72646 // MLOC_11045 // MLOC_53993 // MLOC_62977 // MLOC_13187 // MLOC_57298 // MLOC_56116 // MLOC_4101 // MLOC_34448 // MLOC_34417 // MLOC_5747 // MLOC_19779
GO:0008092	F	cytoskeletal protein binding	13	1364	36	15179	0.00012	0.0011	// MLOC_62969 // MLOC_59332 // MLOC_61996 // MLOC_37725 // MLOC_6300 // MLOC_20250 // MLOC_60660 // MLOC_57796 // MLOC_44534 // MLOC_51259 // MLOC_9975 // MLOC_66376 // MLOC_6059
GO:0008237	F	metallopeptidase activity	13	1364	48	15179	0.0012	0.009	// MLOC_15950 // MLOC_58106 // MLOC_59561 // MLOC_62143 // MLOC_64997 // MLOC_608 // MLOC_63917 // MLOC_69301 // MLOC_26190 // MLOC_11281 // MLOC_10200 // MLOC_36416 // MLOC_56296
GO:0016881	F	acid-amino acid ligase activity	13	1364	61	15179	0.007	0.048	// MLOC_54978 // MLOC_59493 // MLOC_10463 // MLOC_3932 // MLOC_65158 // MLOC_30193 // MLOC_55679 // MLOC_19025 // MLOC_16862 // MLOC_72899 // MLOC_47469 // MLOC_60637 // MLOC_53352
GO:0060089	F	molecular transducer activity	13	1364	78	15179	0.035	0.22	// MLOC_59618 // MLOC_4623 // MLOC_8289 // MLOC_36949 // MLOC_54972 // MLOC_16591 // MLOC_10234 // MLOC_72162 // MLOC_64196 // MLOC_25351 // MLOC_57821 // MLOC_74277 // MLOC_64083
GO:0004871	F	signal transducer activity	13	1364	78	15179	0.035	0.22	// MLOC_59618 // MLOC_4623 // MLOC_8289 // MLOC_36949 // MLOC_54972 // MLOC_16591 // MLOC_10234 // MLOC_72162 // MLOC_64196 // MLOC_25351 // MLOC_57821 // MLOC_74277 // MLOC_64083
GO:0003924	F	GTPase activity	12	1364	13	15179	1.8e-07	2.9e-06	// MLOC_73105 // MLOC_57285 // MLOC_36541 // MLOC_2917 // MLOC_6955 // MLOC_59554 // MLOC_7079 // MLOC_52788 // MLOC_19772 // MLOC_4867 // MLOC_62509 // MLOC_10234
GO:0016835	F	carbon-oxygen lyase activity	12	1364	14	15179	3e-07	4.3e-06	// MLOC_10735 // MLOC_73690 // MLOC_57103 // MLOC_21933 // MLOC_66898 // MLOC_61200 // MLOC_13885 // MLOC_49894 // MLOC_63646 // MLOC_8106 // MLOC_56733 // MLOC_71386
GO:0042626	F	ATPase activity, coupled to transmembrane movement of substances	12	1364	15	15179	5.1e-07	6.8e-06	// MLOC_76366 // MLOC_15393 // MLOC_37050 // MLOC_57866 // MLOC_72088 // MLOC_54097 // MLOC_59941 // MLOC_10398 // MLOC_5957 // MLOC_52795 // MLOC_36691 // MLOC_48070
GO:0043492	F	ATPase activity, coupled to movement of substances	12	1364	16	15179	8.2e-07	1.1e-05	// MLOC_76366 // MLOC_15393 // MLOC_37050 // MLOC_57866 // MLOC_72088 // MLOC_54097 // MLOC_59941 // MLOC_10398 // MLOC_5957 // MLOC_52795 // MLOC_36691 // MLOC_48070
GO:0016853	F	isomerase activity	12	1364	20	15179	4.5e-06	5.3e-05	// MLOC_54115 // MLOC_10916 // MLOC_4430 // MLOC_6706 // MLOC_61974 // MLOC_21379 // MLOC_72468 // MLOC_64204 // MLOC_13885 // MLOC_72010 // MLOC_61697 // MLOC_60375
GO:0015291	F	secondary active transmembrane transporter activity	12	1364	29	15179	7.8e-05	0.00077	// MLOC_13658 // MLOC_55848 // MLOC_58123 // MLOC_80912 // MLOC_71773 // MLOC_21289 // MLOC_11412 // MLOC_77802 // MLOC_68623 // MLOC_64607 // MLOC_15556 // MLOC_18039
GO:0016684	F	oxidoreductase activity, acting on peroxide as acceptor	11	1364	15	15179	2.8e-06	3.4e-05	// MLOC_76546 // MLOC_1826 // MLOC_53180 // MLOC_64966 // MLOC_73507 // MLOC_56459 // MLOC_71584 // MLOC_60133 // MLOC_51084 // MLOC_65477 // MLOC_79176
GO:0004601	F	peroxidase activity	11	1364	15	15179	2.8e-06	3.4e-05	// MLOC_76546 // MLOC_1826 // MLOC_53180 // MLOC_64966 // MLOC_73507 // MLOC_56459 // MLOC_71584 // MLOC_60133 // MLOC_51084 // MLOC_65477 // MLOC_79176
GO:0016831	F	carboxy-lyase activity	11	1364	19	15179	1.4e-05	0.00016	// MLOC_60062 // MLOC_16765 // MLOC_58888 // MLOC_14891 // MLOC_59333 // MLOC_4544 // MLOC_21811 // MLOC_63275 // MLOC_70800 // MLOC_69527 // MLOC_39281
GO:0030246	F	carbohydrate binding	11	1364	28	15179	0.00022	0.002	// MLOC_60699 // MLOC_36562 // MLOC_73367 // MLOC_58116 // MLOC_7084 // MLOC_51169 // MLOC_34006 // MLOC_14370 // MLOC_68622 // MLOC_62151 // MLOC_74271
GO:0022890	F	inorganic cation transmembrane transporter activity	10	1364	16	15179	2.2e-05	0.00024	// MLOC_50536 // MLOC_61500 // MLOC_15393 // MLOC_57866 // MLOC_13650 // MLOC_5835 // MLOC_70791 // MLOC_52795 // MLOC_51377 // MLOC_48070
GO:0008757	F	S-adenosylmethionine-dependent methyltransferase activity	10	1364	19	15179	6.5e-05	0.00066	// MLOC_80597 // MLOC_65356 // MLOC_61642 // MLOC_5340 // MLOC_59758 // MLOC_59669 // MLOC_68506 // MLOC_54704 // MLOC_15884 // MLOC_71571
GO:0004518	F	nuclease activity	10	1364	48	15179	0.019	0.12	// MLOC_11707 // MLOC_11096 // MLOC_55378 // MLOC_1607 // MLOC_57769 // MLOC_30751 // MLOC_80996 // MLOC_38365 // MLOC_30712 // MLOC_66937
GO:0008236	F	serine-type peptidase activity	10	1364	55	15179	0.039	0.23	// MLOC_71572 // MLOC_61916 // MLOC_64978 // MLOC_861 // MLOC_75626 // MLOC_65439 // MLOC_19019 // MLOC_44238 // MLOC_38957 // MLOC_37796
GO:0017171	F	serine hydrolase activity	10	1364	55	15179	0.039	0.23	// MLOC_71572 // MLOC_61916 // MLOC_64978 // MLOC_861 // MLOC_75626 // MLOC_65439 // MLOC_19019 // MLOC_44238 // MLOC_38957 // MLOC_37796
GO:0016836	F	hydro-lyase activity	9	1364	11	15179	1.2e-05	0.00014	// MLOC_73690 // MLOC_57103 // MLOC_21933 // MLOC_61200 // MLOC_13885 // MLOC_49894 // MLOC_63646 // MLOC_8106 // MLOC_71386
GO:0016627	F	oxidoreductase activity, acting on the CH-CH group of donors	9	1364	20	15179	0.00038	0.0032	// MLOC_54117 // MLOC_59437 // MLOC_8263 // MLOC_59964 // MLOC_12234 // MLOC_73304 // MLOC_6299 // MLOC_70055 // MLOC_11544
GO:0000287	F	magnesium ion binding	9	1364	32	15179	0.0054	0.038	// MLOC_15501 // MLOC_16606 // MLOC_61818 // MLOC_4942 // MLOC_65882 // MLOC_81818 // MLOC_3886 // MLOC_77595 // MLOC_15525
GO:0004497	F	monooxygenase activity	9	1364	34	15179	0.0074	0.051	// MLOC_76402 // MLOC_78716 // MLOC_56578 // MLOC_56151 // MLOC_68636 // MLOC_5870 // MLOC_21811 // MLOC_12709 // MLOC_5997
GO:0008135	F	translation factor activity, nucleic acid binding	9	1364	38	15179	0.013	0.086	// MLOC_15361 // MLOC_36541 // MLOC_33306 // MLOC_20533 // MLOC_55343 // MLOC_30180 // MLOC_5958 // MLOC_70079 // MLOC_77976
GO:0050660	F	FAD binding	9	1364	40	15179	0.017	0.11	// MLOC_56578 // MLOC_54117 // MLOC_11603 // MLOC_37338 // MLOC_66041 // MLOC_6299 // MLOC_7695 // MLOC_32914 // MLOC_70055
GO:0019787	F	small conjugating protein ligase activity	9	1364	57	15179	0.091	0.53	// MLOC_54978 // MLOC_10463 // MLOC_65158 // MLOC_30193 // MLOC_55679 // MLOC_16862 // MLOC_72899 // MLOC_47469 // MLOC_53352
GO:0022803	F	passive transmembrane transporter activity	8	1364	9	15179	2.6e-05	0.00027	// MLOC_22808 // MLOC_58872 // MLOC_52366 // MLOC_54972 // MLOC_7399 // MLOC_15284 // MLOC_10147 // MLOC_57821
GO:0015267	F	channel activity	8	1364	9	15179	2.6e-05	0.00027	// MLOC_22808 // MLOC_58872 // MLOC_52366 // MLOC_54972 // MLOC_7399 // MLOC_15284 // MLOC_10147 // MLOC_57821
GO:0022838	F	substrate-specific channel activity	8	1364	9	15179	2.6e-05	0.00027	// MLOC_22808 // MLOC_58872 // MLOC_52366 // MLOC_54972 // MLOC_7399 // MLOC_15284 // MLOC_10147 // MLOC_57821
GO:0004857	F	enzyme inhibitor activity	8	1364	13	15179	0.00016	0.0015	// MLOC_47994 // MLOC_21661 // MLOC_17849 // MLOC_80476 // MLOC_54267 // MLOC_10176 // MLOC_66646 // MLOC_67439
GO:0005543	F	phospholipid binding	8	1364	19	15179	0.0011	0.0087	// MLOC_20296 // MLOC_54933 // MLOC_54932 // MLOC_55832 // MLOC_47634 // MLOC_70374 // MLOC_33139 // MLOC_16631
GO:0004222	F	metalloendopeptidase activity	8	1364	35	15179	0.023	0.14	// MLOC_15950 // MLOC_59561 // MLOC_64997 // MLOC_608 // MLOC_63917 // MLOC_69301 // MLOC_10200 // MLOC_36416
GO:0046873	F	metal ion transmembrane transporter activity	7	1364	8	15179	9.1e-05	0.00089	// MLOC_50536 // MLOC_61500 // MLOC_15393 // MLOC_52366 // MLOC_13650 // MLOC_52795 // MLOC_51377
GO:0003774	F	motor activity	7	1364	11	15179	0.00036	0.0031	// MLOC_62969 // MLOC_61996 // MLOC_20250 // MLOC_57796 // MLOC_52235 // MLOC_6059 // MLOC_4461
GO:0008170	F	N-methyltransferase activity	7	1364	14	15179	0.0011	0.0083	// MLOC_80597 // MLOC_65356 // MLOC_61642 // MLOC_5340 // MLOC_59669 // MLOC_54704 // MLOC_15884
GO:0019200	F	carbohydrate kinase activity	7	1364	19	15179	0.0041	0.03	// MLOC_61231 // MLOC_55468 // MLOC_58116 // MLOC_8212 // MLOC_30789 // MLOC_65749 // MLOC_52037
GO:0016810	F	hydrolase activity, acting on carbon-nitrogen (but not peptide) bonds	7	1364	20	15179	0.0052	0.037	// MLOC_55975 // MLOC_70886 // MLOC_64169 // MLOC_72341 // MLOC_63646 // MLOC_65968 // MLOC_21279
GO:0004091	F	carboxylesterase activity	7	1364	20	15179	0.0052	0.037	// MLOC_78625 // MLOC_47994 // MLOC_38507 // MLOC_3685 // MLOC_54267 // MLOC_4966 // MLOC_67419
GO:0015297	F	antiporter activity	7	1364	23	15179	0.0096	0.064	// MLOC_13658 // MLOC_55848 // MLOC_58123 // MLOC_21289 // MLOC_11412 // MLOC_77802 // MLOC_15556
GO:0003899	F	DNA-directed RNA polymerase activity	7	1364	41	15179	0.097	0.56	// MLOC_66892 // MLOC_61094 // MLOC_25582 // MLOC_62016 // MLOC_66040 // MLOC_59970 // MLOC_7011
GO:0034062	F	RNA polymerase activity	7	1364	42	15179	0.11	0.6	// MLOC_66892 // MLOC_61094 // MLOC_25582 // MLOC_62016 // MLOC_66040 // MLOC_59970 // MLOC_7011
GO:0004872	F	receptor activity	7	1364	59	15179	0.3	1	// MLOC_72162 // MLOC_8289 // MLOC_36949 // MLOC_54972 // MLOC_16591 // MLOC_57821 // MLOC_64083
GO:0016620	F	oxidoreductase activity, acting on the aldehyde or oxo group of donors, NAD or NADP as acceptor	6	1364	7	15179	0.00032	0.0028	// MLOC_4273 // MLOC_11135 // MLOC_34526 // MLOC_72011 // MLOC_37319 // MLOC_15621
GO:0016701	F	oxidoreductase activity, acting on single donors with incorporation of molecular oxygen	6	1364	8	15179	0.00052	0.0044	// MLOC_67243 // MLOC_70664 // MLOC_22651 // MLOC_61817 // MLOC_56151 // MLOC_58726
GO:0005216	F	ion channel activity	6	1364	9	15179	0.00081	0.0066	// MLOC_52366 // MLOC_54972 // MLOC_7399 // MLOC_15284 // MLOC_10147 // MLOC_57821
GO:0008276	F	protein methyltransferase activity	6	1364	13	15179	0.0033	0.024	// MLOC_80597 // MLOC_61642 // MLOC_5340 // MLOC_54704 // MLOC_15884 // MLOC_6077
GO:0016903	F	oxidoreductase activity, acting on the aldehyde or oxo group of donors	6	1364	15	15179	0.0057	0.04	// MLOC_4273 // MLOC_11135 // MLOC_34526 // MLOC_72011 // MLOC_37319 // MLOC_15621
GO:0051287	F	NAD or NADH binding	6	1364	22	15179	0.024	0.15	// MLOC_65142 // MLOC_64654 // MLOC_81818 // MLOC_70800 // MLOC_3886 // MLOC_15621
GO:0008238	F	exopeptidase activity	6	1364	33	15179	0.098	0.56	// MLOC_58106 // MLOC_65439 // MLOC_75626 // MLOC_62143 // MLOC_11281 // MLOC_73711
GO:0031072	F	heat shock protein binding	6	1364	64	15179	0.52	1	// MLOC_59770 // MLOC_53967 // MLOC_16607 // MLOC_6885 // MLOC_6212 // MLOC_55435
GO:0005342	F	organic acid transmembrane transporter activity	5	1364	5	15179	0.00067	0.0055	// MLOC_26352 // MLOC_74167 // MLOC_15284 // MLOC_74720 // MLOC_75336
GO:0004888	F	transmembrane receptor activity	5	1364	5	15179	0.00067	0.0055	// MLOC_54972 // MLOC_72162 // MLOC_36949 // MLOC_16591 // MLOC_57821
GO:0004527	F	exonuclease activity	5	1364	6	15179	0.0011	0.0087	// MLOC_38365 // MLOC_30751 // MLOC_80996 // MLOC_57769 // MLOC_11096
GO:0031406	F	carboxylic acid binding	5	1364	11	15179	0.0076	0.051	// MLOC_13532 // MLOC_38862 // MLOC_60640 // MLOC_55942 // MLOC_60285
GO:0004519	F	endonuclease activity	5	1364	12	15179	0.01	0.066	// MLOC_11707 // MLOC_30712 // MLOC_66937 // MLOC_80996 // MLOC_1607
GO:0015077	F	monovalent inorganic cation transmembrane transporter activity	5	1364	12	15179	0.01	0.066	// MLOC_57866 // MLOC_13650 // MLOC_70791 // MLOC_5835 // MLOC_48070
GO:0003743	F	translation initiation factor activity	5	1364	12	15179	0.01	0.066	// MLOC_5958 // MLOC_70079 // MLOC_30180 // MLOC_77976 // MLOC_20533
GO:0050661	F	NADP or NADPH binding	5	1364	21	15179	0.058	0.34	// MLOC_21379 // MLOC_32914 // MLOC_63505 // MLOC_56578 // MLOC_37319
GO:0008565	F	protein transporter activity	5	1364	24	15179	0.086	0.51	// MLOC_64985 // MLOC_60718 // MLOC_59554 // MLOC_53998 // MLOC_5938
GO:0004252	F	serine-type endopeptidase activity	5	1364	55	15179	0.56	1	// MLOC_38957 // MLOC_71572 // MLOC_61916 // MLOC_64978 // MLOC_861

## Sheet: cellular_component
GO_acc	term_type	Term	queryitem	querytotal	bgitem	bgtotal	pvalue	FDR	barley_homologs
GO:0044464	C	cell part	724	1364	7404	15179	0.0013	0.011	// MLOC_78867 // MLOC_54115 // MLOC_74483 // MLOC_10428 // MLOC_50536 // MLOC_59736 // MLOC_59737 // MLOC_14244 // MLOC_74241 // MLOC_67175 // MLOC_10147 // MLOC_62475 // MLOC_69350 // MLOC_15530 // MLOC_3713 // MLOC_44543 // MLOC_11817 // MLOC_6378 // MLOC_11437 // MLOC_56925 // MLOC_10811 // MLOC_63473 // MLOC_7127 // MLOC_56031 // MLOC_57135 // MLOC_56037 // MLOC_66787 // MLOC_12190 // MLOC_52…
GO:0005623	C	cell	724	1364	7408	15179	0.0014	0.011	// MLOC_78867 // MLOC_54115 // MLOC_74483 // MLOC_10428 // MLOC_50536 // MLOC_59736 // MLOC_59737 // MLOC_14244 // MLOC_74241 // MLOC_67175 // MLOC_10147 // MLOC_62475 // MLOC_69350 // MLOC_15530 // MLOC_3713 // MLOC_44543 // MLOC_11817 // MLOC_6378 // MLOC_11437 // MLOC_56925 // MLOC_10811 // MLOC_63473 // MLOC_7127 // MLOC_56031 // MLOC_57135 // MLOC_56037 // MLOC_66787 // MLOC_12190 // MLOC_52…
GO:0005622	C	intracellular	569	1364	6322	15179	0.49	1	// MLOC_78867 // MLOC_54115 // MLOC_74483 // MLOC_59736 // MLOC_59737 // MLOC_14244 // MLOC_67175 // MLOC_15530 // MLOC_3713 // MLOC_6378 // MLOC_11437 // MLOC_54055 // MLOC_10811 // MLOC_63473 // MLOC_7127 // MLOC_56031 // MLOC_57135 // MLOC_56037 // MLOC_12190 // MLOC_52027 // MLOC_11661 // MLOC_63275 // MLOC_68534 // MLOC_66788 // MLOC_4623 // MLOC_16752 // MLOC_64978 // MLOC_65356 // MLOC_103…
GO:0044424	C	intracellular part	558	1364	6269	15179	0.62	1	// MLOC_78867 // MLOC_54115 // MLOC_74483 // MLOC_59736 // MLOC_59737 // MLOC_14244 // MLOC_67175 // MLOC_15530 // MLOC_3713 // MLOC_6378 // MLOC_11437 // MLOC_54055 // MLOC_10811 // MLOC_63473 // MLOC_7127 // MLOC_56031 // MLOC_57135 // MLOC_56037 // MLOC_12190 // MLOC_52027 // MLOC_11661 // MLOC_63275 // MLOC_68534 // MLOC_66788 // MLOC_4623 // MLOC_16752 // MLOC_64978 // MLOC_65356 // MLOC_103…
GO:0043229	C	intracellular organelle	455	1364	5561	15179	0.99	1	// MLOC_78867 // MLOC_74483 // MLOC_50536 // MLOC_14244 // MLOC_67175 // MLOC_15530 // MLOC_6378 // MLOC_54055 // MLOC_63473 // MLOC_56031 // MLOC_57135 // MLOC_56037 // MLOC_44067 // MLOC_11661 // MLOC_68534 // MLOC_66788 // MLOC_4623 // MLOC_16752 // MLOC_64978 // MLOC_65356 // MLOC_10398 // MLOC_21279 // MLOC_21728 // MLOC_62015 // MLOC_57866 // MLOC_72404 // MLOC_50341 // MLOC_20912 // MLOC_5…
GO:0043226	C	organelle	455	1364	5561	15179	0.99	1	// MLOC_78867 // MLOC_74483 // MLOC_50536 // MLOC_14244 // MLOC_67175 // MLOC_15530 // MLOC_6378 // MLOC_54055 // MLOC_63473 // MLOC_56031 // MLOC_57135 // MLOC_56037 // MLOC_44067 // MLOC_11661 // MLOC_68534 // MLOC_66788 // MLOC_4623 // MLOC_16752 // MLOC_64978 // MLOC_65356 // MLOC_10398 // MLOC_21279 // MLOC_21728 // MLOC_62015 // MLOC_57866 // MLOC_72404 // MLOC_50341 // MLOC_20912 // MLOC_5…
GO:0005737	C	cytoplasm	449	1364	5538	15179	1	1	// MLOC_78867 // MLOC_54115 // MLOC_74483 // MLOC_59736 // MLOC_59737 // MLOC_14244 // MLOC_15530 // MLOC_6378 // MLOC_11437 // MLOC_10811 // MLOC_7127 // MLOC_56031 // MLOC_57135 // MLOC_56037 // MLOC_12190 // MLOC_52027 // MLOC_11661 // MLOC_63275 // MLOC_68534 // MLOC_68535 // MLOC_4623 // MLOC_16752 // MLOC_64978 // MLOC_65356 // MLOC_10398 // MLOC_21279 // MLOC_79354 // MLOC_62015 // MLOC_57…
GO:0043231	C	intracellular membrane-bounded organelle	420	1364	5448	15179	1	1	// MLOC_78867 // MLOC_74483 // MLOC_50536 // MLOC_14244 // MLOC_67175 // MLOC_15530 // MLOC_6378 // MLOC_54055 // MLOC_63473 // MLOC_57135 // MLOC_56037 // MLOC_44067 // MLOC_11661 // MLOC_66788 // MLOC_4623 // MLOC_16752 // MLOC_64978 // MLOC_65356 // MLOC_10398 // MLOC_21279 // MLOC_21728 // MLOC_62015 // MLOC_57866 // MLOC_72404 // MLOC_50341 // MLOC_20912 // MLOC_5957 // MLOC_6059 // MLOC_712…
GO:0043227	C	membrane-bounded organelle	420	1364	5453	15179	1	1	// MLOC_78867 // MLOC_74483 // MLOC_50536 // MLOC_14244 // MLOC_67175 // MLOC_15530 // MLOC_6378 // MLOC_54055 // MLOC_63473 // MLOC_57135 // MLOC_56037 // MLOC_44067 // MLOC_11661 // MLOC_66788 // MLOC_4623 // MLOC_16752 // MLOC_64978 // MLOC_65356 // MLOC_10398 // MLOC_21279 // MLOC_21728 // MLOC_62015 // MLOC_57866 // MLOC_72404 // MLOC_50341 // MLOC_20912 // MLOC_5957 // MLOC_6059 // MLOC_712…
GO:0044444	C	cytoplasmic part	405	1364	4920	15179	0.98	1	// MLOC_78867 // MLOC_74483 // MLOC_59736 // MLOC_59737 // MLOC_14244 // MLOC_15530 // MLOC_6378 // MLOC_11437 // MLOC_7127 // MLOC_56031 // MLOC_57135 // MLOC_56037 // MLOC_12190 // MLOC_52027 // MLOC_11661 // MLOC_63275 // MLOC_68534 // MLOC_68535 // MLOC_16752 // MLOC_64978 // MLOC_65356 // MLOC_10398 // MLOC_21279 // MLOC_79354 // MLOC_62015 // MLOC_57866 // MLOC_72404 // MLOC_72010 // MLOC_7…
GO:0016020	C	membrane	329	1364	1509	15179	1.9e-46	8.9e-45	// MLOC_78867 // MLOC_61043 // MLOC_74483 // MLOC_15393 // MLOC_12359 // MLOC_61642 // MLOC_54973 // MLOC_54972 // MLOC_61794 // MLOC_61793 // MLOC_62246 // MLOC_496 // MLOC_59941 // MLOC_14244 // MLOC_74241 // MLOC_53993 // MLOC_10147 // MLOC_56797 // MLOC_11544 // MLOC_69350 // MLOC_15149 // MLOC_22808 // MLOC_55848 // MLOC_56808 // MLOC_6170 // MLOC_66305 // MLOC_58799 // MLOC_54260 // MLOC_14…
GO:0044422	C	organelle part	239	1364	358	15179	8.8e-107	1.4e-104	// MLOC_78867 // MLOC_74122 // MLOC_74483 // MLOC_15393 // MLOC_37725 // MLOC_50536 // MLOC_54973 // MLOC_44755 // MLOC_62246 // MLOC_56005 // MLOC_14244 // MLOC_36541 // MLOC_12188 // MLOC_10314 // MLOC_75853 // MLOC_10428 // MLOC_22808 // MLOC_55848 // MLOC_56808 // MLOC_16101 // MLOC_11316 // MLOC_74152 // MLOC_56094 // MLOC_66290 // MLOC_48070 // MLOC_70449 // MLOC_63473 // MLOC_80996 // MLOC…
GO:0044446	C	intracellular organelle part	239	1364	358	15179	8.8e-107	1.4e-104	// MLOC_78867 // MLOC_74122 // MLOC_74483 // MLOC_15393 // MLOC_37725 // MLOC_50536 // MLOC_54973 // MLOC_44755 // MLOC_62246 // MLOC_56005 // MLOC_14244 // MLOC_36541 // MLOC_12188 // MLOC_10314 // MLOC_75853 // MLOC_10428 // MLOC_22808 // MLOC_55848 // MLOC_56808 // MLOC_16101 // MLOC_11316 // MLOC_74152 // MLOC_56094 // MLOC_66290 // MLOC_48070 // MLOC_70449 // MLOC_63473 // MLOC_80996 // MLOC…
GO:0044425	C	membrane part	200	1364	318	15179	2.8e-85	3e-83	// MLOC_78867 // MLOC_54115 // MLOC_74483 // MLOC_61642 // MLOC_54972 // MLOC_61794 // MLOC_61793 // MLOC_62246 // MLOC_59941 // MLOC_14244 // MLOC_74241 // MLOC_10147 // MLOC_56797 // MLOC_11544 // MLOC_69350 // MLOC_22808 // MLOC_55848 // MLOC_52366 // MLOC_66305 // MLOC_58799 // MLOC_11817 // MLOC_25582 // MLOC_5389 // MLOC_72899 // MLOC_10811 // MLOC_48070 // MLOC_72691 // MLOC_63473 // MLOC_…
GO:0009536	C	plastid	155	1364	1921	15179	0.92	1	// MLOC_78867 // MLOC_50536 // MLOC_74483 // MLOC_36541 // MLOC_21176 // MLOC_44755 // MLOC_21379 // MLOC_56415 // MLOC_37192 // MLOC_10428 // MLOC_22808 // MLOC_61094 // MLOC_56808 // MLOC_55848 // MLOC_74152 // MLOC_56094 // MLOC_66290 // MLOC_48070 // MLOC_16205 // MLOC_608 // MLOC_57324 // MLOC_57323 // MLOC_55132 // MLOC_12359 // MLOC_44067 // MLOC_14475 // MLOC_56005 // MLOC_73503 // MLOC_6…
GO:0009507	C	chloroplast	149	1364	164	15179	2.5e-78	2e-76	// MLOC_78867 // MLOC_50536 // MLOC_74483 // MLOC_36541 // MLOC_21176 // MLOC_44755 // MLOC_56005 // MLOC_56415 // MLOC_37192 // MLOC_10428 // MLOC_22808 // MLOC_61094 // MLOC_56808 // MLOC_55848 // MLOC_74152 // MLOC_56094 // MLOC_66290 // MLOC_48070 // MLOC_16205 // MLOC_608 // MLOC_57324 // MLOC_57323 // MLOC_55132 // MLOC_12359 // MLOC_44067 // MLOC_14475 // MLOC_73503 // MLOC_64978 // MLOC_5…
GO:0005634	C	nucleus	146	1364	711	15179	6.8e-18	1.3e-16	// MLOC_77637 // MLOC_70917 // MLOC_64708 // MLOC_61642 // MLOC_54973 // MLOC_54055 // MLOC_14244 // MLOC_67175 // MLOC_10314 // MLOC_75853 // MLOC_6175 // MLOC_55848 // MLOC_11316 // MLOC_54260 // MLOC_73358 // MLOC_7500 // MLOC_68535 // MLOC_6378 // MLOC_74152 // MLOC_66646 // MLOC_4008 // MLOC_63473 // MLOC_54247 // MLOC_61765 // MLOC_64567 // MLOC_54603 // MLOC_73503 // MLOC_31445 // MLOC_525…
GO:0005886	C	plasma membrane	131	1364	176	15179	1.4e-61	8.7e-60	// MLOC_78867 // MLOC_50536 // MLOC_61642 // MLOC_14244 // MLOC_74241 // MLOC_74044 // MLOC_22808 // MLOC_55848 // MLOC_56808 // MLOC_6170 // MLOC_54260 // MLOC_60544 // MLOC_56925 // MLOC_10811 // MLOC_48070 // MLOC_12359 // MLOC_66787 // MLOC_63065 // MLOC_38683 // MLOC_58564 // MLOC_42957 // MLOC_34358 // MLOC_34357 // MLOC_60221 // MLOC_21728 // MLOC_59656 // MLOC_54932 // MLOC_61720 // MLOC_…
GO:0031224	C	intrinsic to membrane	129	1364	246	15179	6.4e-48	3.4e-46	// MLOC_5389 // MLOC_74483 // MLOC_54972 // MLOC_61794 // MLOC_61793 // MLOC_59941 // MLOC_10147 // MLOC_56797 // MLOC_11544 // MLOC_69350 // MLOC_22808 // MLOC_55848 // MLOC_52366 // MLOC_44543 // MLOC_58799 // MLOC_11817 // MLOC_63473 // MLOC_16205 // MLOC_608 // MLOC_57135 // MLOC_55131 // MLOC_74720 // MLOC_72251 // MLOC_16544 // MLOC_6282 // MLOC_64978 // MLOC_4592 // MLOC_37050 // MLOC_1041…
GO:0016021	C	integral to membrane	123	1364	244	15179	2.5e-44	1e-42	// MLOC_5389 // MLOC_74483 // MLOC_54972 // MLOC_61794 // MLOC_61793 // MLOC_59941 // MLOC_10147 // MLOC_56797 // MLOC_11544 // MLOC_69350 // MLOC_22808 // MLOC_55848 // MLOC_52366 // MLOC_44543 // MLOC_58799 // MLOC_11817 // MLOC_63473 // MLOC_608 // MLOC_57135 // MLOC_55131 // MLOC_74720 // MLOC_72251 // MLOC_16544 // MLOC_6282 // MLOC_64978 // MLOC_4592 // MLOC_37050 // MLOC_10412 // MLOC_7177…
GO:0032991	C	macromolecular complex	121	1364	322	15179	1.2e-33	3.6e-32	// MLOC_78867 // MLOC_74122 // MLOC_74483 // MLOC_54978 // MLOC_37725 // MLOC_44755 // MLOC_14244 // MLOC_13753 // MLOC_10314 // MLOC_15148 // MLOC_7505 // MLOC_68534 // MLOC_11316 // MLOC_14105 // MLOC_25582 // MLOC_61704 // MLOC_74152 // MLOC_48070 // MLOC_57285 // MLOC_63473 // MLOC_22334 // MLOC_56031 // MLOC_61085 // MLOC_12190 // MLOC_67140 // MLOC_52235 // MLOC_77984 // MLOC_66305 // MLOC_…
GO:0043232	C	intracellular non-membrane-bounded organelle	85	1364	185	15179	1.3e-28	3e-27	// MLOC_78867 // MLOC_74122 // MLOC_61805 // MLOC_32920 // MLOC_37725 // MLOC_54973 // MLOC_10482 // MLOC_57866 // MLOC_80690 // MLOC_7079 // MLOC_37338 // MLOC_57784 // MLOC_13402 // MLOC_64337 // MLOC_27537 // MLOC_69905 // MLOC_82112 // MLOC_37993 // MLOC_10314 // MLOC_2917 // MLOC_7955 // MLOC_6059 // MLOC_76546 // MLOC_15148 // MLOC_29188 // MLOC_55848 // MLOC_16516 // MLOC_65125 // MLOC_151…
GO:0043228	C	non-membrane-bounded organelle	85	1364	185	15179	1.3e-28	3e-27	// MLOC_78867 // MLOC_74122 // MLOC_61805 // MLOC_32920 // MLOC_37725 // MLOC_54973 // MLOC_10482 // MLOC_57866 // MLOC_80690 // MLOC_7079 // MLOC_37338 // MLOC_57784 // MLOC_13402 // MLOC_64337 // MLOC_27537 // MLOC_69905 // MLOC_82112 // MLOC_37993 // MLOC_10314 // MLOC_2917 // MLOC_7955 // MLOC_6059 // MLOC_76546 // MLOC_15148 // MLOC_29188 // MLOC_55848 // MLOC_16516 // MLOC_65125 // MLOC_151…
GO:0043234	C	protein complex	83	1364	223	15179	4.2e-23	8.4e-22	// MLOC_74122 // MLOC_63320 // MLOC_74483 // MLOC_54978 // MLOC_37725 // MLOC_57285 // MLOC_64985 // MLOC_57796 // MLOC_57866 // MLOC_52235 // MLOC_7079 // MLOC_62977 // MLOC_80690 // MLOC_19937 // MLOC_13753 // MLOC_10314 // MLOC_54096 // MLOC_53303 // MLOC_77984 // MLOC_6059 // MLOC_69460 // MLOC_66892 // MLOC_861 // MLOC_7505 // MLOC_7441 // MLOC_11316 // MLOC_60006 // MLOC_44534 // MLOC_4487 …
GO:0031090	C	organelle membrane	75	1364	128	15179	1.7e-30	4.6e-29	// MLOC_78867 // MLOC_50536 // MLOC_74483 // MLOC_16521 // MLOC_63462 // MLOC_22343 // MLOC_57866 // MLOC_10606 // MLOC_79354 // MLOC_62246 // MLOC_64196 // MLOC_59805 // MLOC_13658 // MLOC_57806 // MLOC_65770 // MLOC_5957 // MLOC_3689 // MLOC_39192 // MLOC_22808 // MLOC_73371 // MLOC_16517 // MLOC_56808 // MLOC_16360 // MLOC_7441 // MLOC_52257 // MLOC_20296 // MLOC_51169 // MLOC_56960 // MLOC_51…
GO:0031975	C	envelope	69	1364	87	15179	6.1e-34	1.9e-32	// MLOC_54788 // MLOC_50536 // MLOC_74483 // MLOC_36541 // MLOC_62015 // MLOC_70866 // MLOC_44755 // MLOC_21210 // MLOC_37338 // MLOC_65770 // MLOC_6580 // MLOC_66290 // MLOC_76546 // MLOC_10428 // MLOC_22808 // MLOC_55848 // MLOC_10676 // MLOC_861 // MLOC_16360 // MLOC_7441 // MLOC_15393 // MLOC_57806 // MLOC_13187 // MLOC_26352 // MLOC_55003 // MLOC_21811 // MLOC_36416 // MLOC_54493 // MLOC_215…
GO:0031967	C	organelle envelope	69	1364	87	15179	6.1e-34	1.9e-32	// MLOC_54788 // MLOC_50536 // MLOC_74483 // MLOC_36541 // MLOC_62015 // MLOC_70866 // MLOC_44755 // MLOC_21210 // MLOC_37338 // MLOC_65770 // MLOC_6580 // MLOC_66290 // MLOC_76546 // MLOC_10428 // MLOC_22808 // MLOC_55848 // MLOC_10676 // MLOC_861 // MLOC_16360 // MLOC_7441 // MLOC_15393 // MLOC_57806 // MLOC_13187 // MLOC_26352 // MLOC_55003 // MLOC_21811 // MLOC_36416 // MLOC_54493 // MLOC_215…
GO:0005794	C	Golgi apparatus	52	1364	75	15179	6e-24	1.3e-22	// MLOC_78867 // MLOC_63462 // MLOC_60590 // MLOC_64985 // MLOC_58820 // MLOC_57866 // MLOC_11115 // MLOC_55942 // MLOC_59805 // MLOC_12188 // MLOC_64607 // MLOC_5957 // MLOC_3689 // MLOC_62200 // MLOC_64845 // MLOC_73105 // MLOC_22808 // MLOC_80315 // MLOC_56808 // MLOC_16101 // MLOC_71572 // MLOC_37581 // MLOC_53619 // MLOC_60375 // MLOC_48070 // MLOC_12760 // MLOC_37324 // MLOC_56639 // MLOC_5…
GO:0044428	C	nuclear part	51	1364	143	15179	4.3e-14	6.6e-13	// MLOC_70917 // MLOC_61805 // MLOC_54973 // MLOC_10482 // MLOC_66513 // MLOC_62977 // MLOC_37338 // MLOC_14244 // MLOC_27537 // MLOC_10314 // MLOC_2917 // MLOC_4673 // MLOC_75853 // MLOC_66892 // MLOC_55848 // MLOC_66898 // MLOC_11316 // MLOC_7409 // MLOC_25582 // MLOC_74152 // MLOC_52788 // MLOC_37993 // MLOC_37990 // MLOC_80996 // MLOC_63473 // MLOC_65275 // MLOC_55774 // MLOC_44001 // MLOC_31…
GO:0031974	C	membrane-enclosed lumen	46	1364	142	15179	1.2e-11	1.6e-10	// MLOC_54788 // MLOC_61805 // MLOC_54973 // MLOC_10482 // MLOC_37338 // MLOC_14244 // MLOC_27537 // MLOC_10314 // MLOC_4673 // MLOC_66892 // MLOC_55848 // MLOC_69449 // MLOC_65125 // MLOC_11316 // MLOC_7409 // MLOC_16202 // MLOC_77984 // MLOC_52788 // MLOC_22512 // MLOC_37993 // MLOC_37990 // MLOC_2917 // MLOC_64997 // MLOC_58958 // MLOC_55774 // MLOC_44238 // MLOC_72691 // MLOC_82112 // MLOC_10…
GO:0005739	C	mitochondrion	46	1364	1119	15179	1	1	// MLOC_54788 // MLOC_50536 // MLOC_79354 // MLOC_59599 // MLOC_26352 // MLOC_36541 // MLOC_61499 // MLOC_76546 // MLOC_61094 // MLOC_55795 // MLOC_69449 // MLOC_16360 // MLOC_7441 // MLOC_59107 // MLOC_55848 // MLOC_16202 // MLOC_53619 // MLOC_2917 // MLOC_65968 // MLOC_32914 // MLOC_39690 // MLOC_6485 // MLOC_55975 // MLOC_10676 // MLOC_22334 // MLOC_55679 // MLOC_55849 // MLOC_115 // MLOC_4423…
GO:0070013	C	intracellular organelle lumen	45	1364	142	15179	3.6e-11	4.5e-10	// MLOC_61805 // MLOC_54973 // MLOC_10482 // MLOC_37338 // MLOC_14244 // MLOC_27537 // MLOC_10314 // MLOC_4673 // MLOC_66892 // MLOC_55848 // MLOC_69449 // MLOC_65125 // MLOC_11316 // MLOC_7409 // MLOC_16202 // MLOC_77984 // MLOC_52788 // MLOC_22512 // MLOC_37993 // MLOC_37990 // MLOC_2917 // MLOC_64997 // MLOC_58958 // MLOC_55774 // MLOC_44238 // MLOC_72691 // MLOC_82112 // MLOC_10618 // MLOC_70…
GO:0043233	C	organelle lumen	45	1364	142	15179	3.6e-11	4.5e-10	// MLOC_61805 // MLOC_54973 // MLOC_10482 // MLOC_37338 // MLOC_14244 // MLOC_27537 // MLOC_10314 // MLOC_4673 // MLOC_66892 // MLOC_55848 // MLOC_69449 // MLOC_65125 // MLOC_11316 // MLOC_7409 // MLOC_16202 // MLOC_77984 // MLOC_52788 // MLOC_22512 // MLOC_37993 // MLOC_37990 // MLOC_2917 // MLOC_64997 // MLOC_58958 // MLOC_55774 // MLOC_44238 // MLOC_72691 // MLOC_82112 // MLOC_10618 // MLOC_70…
GO:0030529	C	ribonucleoprotein complex	39	1364	99	15179	3.7e-12	5.2e-11	// MLOC_78867 // MLOC_70917 // MLOC_57866 // MLOC_66513 // MLOC_77466 // MLOC_64337 // MLOC_69905 // MLOC_7955 // MLOC_76546 // MLOC_15148 // MLOC_75853 // MLOC_16516 // MLOC_68534 // MLOC_52257 // MLOC_7409 // MLOC_68535 // MLOC_61678 // MLOC_16202 // MLOC_21811 // MLOC_13086 // MLOC_39690 // MLOC_54834 // MLOC_55673 // MLOC_55595 // MLOC_60125 // MLOC_62922 // MLOC_56031 // MLOC_58958 // MLOC_4…
GO:0005576	C	extracellular region	37	1364	72	15179	2.4e-14	3.9e-13	// MLOC_78867 // MLOC_15950 // MLOC_36541 // MLOC_12513 // MLOC_81936 // MLOC_16950 // MLOC_55589 // MLOC_21661 // MLOC_70800 // MLOC_63646 // MLOC_73371 // MLOC_16517 // MLOC_72965 // MLOC_37581 // MLOC_21811 // MLOC_36416 // MLOC_54246 // MLOC_75304 // MLOC_61720 // MLOC_72162 // MLOC_36667 // MLOC_10676 // MLOC_10176 // MLOC_58958 // MLOC_67220 // MLOC_73301 // MLOC_72691 // MLOC_56052 // MLOC…
GO:0031981	C	nuclear lumen	37	1364	125	15179	9.1e-09	1e-07	// MLOC_61805 // MLOC_54973 // MLOC_10482 // MLOC_37338 // MLOC_14244 // MLOC_27537 // MLOC_10314 // MLOC_4673 // MLOC_66892 // MLOC_55848 // MLOC_66898 // MLOC_11316 // MLOC_7409 // MLOC_25582 // MLOC_77984 // MLOC_52788 // MLOC_37993 // MLOC_37990 // MLOC_2917 // MLOC_55774 // MLOC_82112 // MLOC_10618 // MLOC_68535 // MLOC_70449 // MLOC_56743 // MLOC_53993 // MLOC_6588 // MLOC_25012 // MLOC_329…
GO:0009579	C	thylakoid	33	1364	115	15179	1e-07	1e-06	// MLOC_74483 // MLOC_44755 // MLOC_10606 // MLOC_16765 // MLOC_56808 // MLOC_861 // MLOC_52219 // MLOC_69460 // MLOC_56094 // MLOC_24776 // MLOC_68334 // MLOC_21811 // MLOC_62968 // MLOC_72404 // MLOC_36667 // MLOC_3886 // MLOC_64997 // MLOC_57324 // MLOC_58958 // MLOC_44238 // MLOC_72691 // MLOC_56052 // MLOC_22512 // MLOC_66290 // MLOC_15501 // MLOC_6580 // MLOC_67220 // MLOC_16521 // MLOC_183…
GO:0005840	C	ribosome	31	1364	86	15179	3.4e-09	3.9e-08	// MLOC_78867 // MLOC_57866 // MLOC_77466 // MLOC_64337 // MLOC_69905 // MLOC_7955 // MLOC_76546 // MLOC_15148 // MLOC_16516 // MLOC_68534 // MLOC_52257 // MLOC_68535 // MLOC_61678 // MLOC_16202 // MLOC_21811 // MLOC_13086 // MLOC_39690 // MLOC_54834 // MLOC_55595 // MLOC_60125 // MLOC_62922 // MLOC_56031 // MLOC_58958 // MLOC_67220 // MLOC_64731 // MLOC_66305 // MLOC_57344 // MLOC_4936 // MLOC_1…
GO:0005618	C	cell wall	30	1364	36	15179	6.7e-16	1.2e-14	// MLOC_78867 // MLOC_14244 // MLOC_69905 // MLOC_62475 // MLOC_3689 // MLOC_67760 // MLOC_76546 // MLOC_22808 // MLOC_55848 // MLOC_54267 // MLOC_53619 // MLOC_52936 // MLOC_21811 // MLOC_52788 // MLOC_61720 // MLOC_72162 // MLOC_10676 // MLOC_65439 // MLOC_56638 // MLOC_52027 // MLOC_63065 // MLOC_2050 // MLOC_53180 // MLOC_8320 // MLOC_54096 // MLOC_58422 // MLOC_21902 // MLOC_66594 // MLOC_70…
GO:0030312	C	external encapsulating structure	30	1364	38	15179	1.9e-15	3.1e-14	// MLOC_78867 // MLOC_14244 // MLOC_69905 // MLOC_62475 // MLOC_3689 // MLOC_67760 // MLOC_76546 // MLOC_22808 // MLOC_55848 // MLOC_54267 // MLOC_53619 // MLOC_52936 // MLOC_21811 // MLOC_52788 // MLOC_61720 // MLOC_72162 // MLOC_10676 // MLOC_65439 // MLOC_56638 // MLOC_52027 // MLOC_63065 // MLOC_2050 // MLOC_53180 // MLOC_8320 // MLOC_54096 // MLOC_58422 // MLOC_21902 // MLOC_66594 // MLOC_70…
GO:0005783	C	endoplasmic reticulum	30	1364	68	15179	1.3e-10	1.5e-09	// MLOC_54115 // MLOC_59599 // MLOC_61642 // MLOC_62855 // MLOC_64196 // MLOC_74635 // MLOC_53980 // MLOC_2119 // MLOC_12709 // MLOC_36949 // MLOC_61375 // MLOC_80354 // MLOC_59010 // MLOC_6213 // MLOC_16205 // MLOC_55007 // MLOC_59287 // MLOC_37503 // MLOC_65788 // MLOC_56888 // MLOC_56037 // MLOC_57085 // MLOC_73301 // MLOC_59911 // MLOC_54096 // MLOC_2921 // MLOC_51169 // MLOC_66674 // MLOC_34…
GO:0005730	C	nucleolus	24	1364	32	15179	2.6e-12	3.8e-11	// MLOC_61805 // MLOC_54973 // MLOC_10482 // MLOC_37338 // MLOC_14244 // MLOC_27537 // MLOC_4673 // MLOC_55848 // MLOC_66898 // MLOC_7409 // MLOC_52788 // MLOC_37993 // MLOC_61720 // MLOC_2917 // MLOC_82112 // MLOC_68535 // MLOC_70449 // MLOC_56743 // MLOC_6588 // MLOC_32920 // MLOC_70791 // MLOC_65125 // MLOC_62912 // MLOC_15621
GO:0009534	C	chloroplast thylakoid	24	1364	64	15179	1.1e-07	1e-06	// MLOC_74483 // MLOC_44755 // MLOC_10606 // MLOC_16765 // MLOC_56808 // MLOC_861 // MLOC_22512 // MLOC_24776 // MLOC_68334 // MLOC_62968 // MLOC_36667 // MLOC_64997 // MLOC_57324 // MLOC_58958 // MLOC_67220 // MLOC_72691 // MLOC_56052 // MLOC_3886 // MLOC_66290 // MLOC_6580 // MLOC_16521 // MLOC_18308 // MLOC_18553 // MLOC_54672
GO:0031976	C	plastid thylakoid	24	1364	64	15179	1.1e-07	1e-06	// MLOC_74483 // MLOC_44755 // MLOC_10606 // MLOC_16765 // MLOC_56808 // MLOC_861 // MLOC_22512 // MLOC_24776 // MLOC_68334 // MLOC_62968 // MLOC_36667 // MLOC_64997 // MLOC_57324 // MLOC_58958 // MLOC_67220 // MLOC_72691 // MLOC_56052 // MLOC_3886 // MLOC_66290 // MLOC_6580 // MLOC_16521 // MLOC_18308 // MLOC_18553 // MLOC_54672
GO:0031984	C	organelle subcompartment	24	1364	64	15179	1.1e-07	1e-06	// MLOC_74483 // MLOC_44755 // MLOC_10606 // MLOC_16765 // MLOC_56808 // MLOC_861 // MLOC_22512 // MLOC_24776 // MLOC_68334 // MLOC_62968 // MLOC_36667 // MLOC_64997 // MLOC_57324 // MLOC_58958 // MLOC_67220 // MLOC_72691 // MLOC_56052 // MLOC_3886 // MLOC_66290 // MLOC_6580 // MLOC_16521 // MLOC_18308 // MLOC_18553 // MLOC_54672
GO:0005856	C	cytoskeleton	21	1364	59	15179	1.3e-06	1.2e-05	// MLOC_62969 // MLOC_74122 // MLOC_61996 // MLOC_37725 // MLOC_80151 // MLOC_59332 // MLOC_20250 // MLOC_78511 // MLOC_80690 // MLOC_7079 // MLOC_63233 // MLOC_44534 // MLOC_51259 // MLOC_9975 // MLOC_4461 // MLOC_52788 // MLOC_52235 // MLOC_57796 // MLOC_6059 // MLOC_13402 // MLOC_11977
GO:0044436	C	thylakoid part	16	1364	68	15179	0.0012	0.011	// MLOC_62968 // MLOC_74483 // MLOC_44755 // MLOC_56808 // MLOC_16521 // MLOC_64997 // MLOC_57324 // MLOC_18308 // MLOC_6580 // MLOC_58958 // MLOC_44238 // MLOC_72691 // MLOC_10606 // MLOC_22512 // MLOC_24776 // MLOC_68334
GO:0034357	C	photosynthetic membrane	14	1364	65	15179	0.0049	0.036	// MLOC_62968 // MLOC_74483 // MLOC_44755 // MLOC_56808 // MLOC_16521 // MLOC_57324 // MLOC_18308 // MLOC_6580 // MLOC_72691 // MLOC_69460 // MLOC_10606 // MLOC_22512 // MLOC_24776 // MLOC_68334
GO:0005654	C	nucleoplasm	14	1364	96	15179	0.068	0.4	// MLOC_66892 // MLOC_53993 // MLOC_54973 // MLOC_65125 // MLOC_25012 // MLOC_25582 // MLOC_15609 // MLOC_37990 // MLOC_10314 // MLOC_10618 // MLOC_36634 // MLOC_11316 // MLOC_6261 // MLOC_77984
GO:0005694	C	chromosome	13	1364	13	15179	2.9e-08	3.1e-07	// MLOC_29188 // MLOC_73503 // MLOC_38923 // MLOC_15169 // MLOC_18308 // MLOC_57784 // MLOC_5340 // MLOC_74287 // MLOC_38307 // MLOC_80996 // MLOC_10314 // MLOC_36634 // MLOC_15858
GO:0044451	C	nucleoplasm part	13	1364	25	15179	5.9e-06	5.2e-05	// MLOC_66892 // MLOC_53993 // MLOC_25582 // MLOC_65125 // MLOC_25012 // MLOC_15609 // MLOC_37990 // MLOC_10314 // MLOC_10618 // MLOC_36634 // MLOC_11316 // MLOC_6261 // MLOC_77984
GO:0044429	C	mitochondrial part	13	1364	65	15179	0.011	0.076	// MLOC_54788 // MLOC_55848 // MLOC_69449 // MLOC_16202 // MLOC_22334 // MLOC_7441 // MLOC_16360 // MLOC_39192 // MLOC_70791 // MLOC_36443 // MLOC_70055 // MLOC_66305 // MLOC_52881
GO:0019866	C	organelle inner membrane	11	1364	46	15179	0.0062	0.045	// MLOC_79354 // MLOC_64978 // MLOC_22334 // MLOC_7441 // MLOC_16360 // MLOC_39192 // MLOC_70791 // MLOC_65770 // MLOC_52881 // MLOC_55848 // MLOC_66305
GO:0055035	C	plastid thylakoid membrane	11	1364	59	15179	0.027	0.18	// MLOC_74483 // MLOC_44755 // MLOC_56808 // MLOC_16521 // MLOC_57324 // MLOC_18308 // MLOC_6580 // MLOC_10606 // MLOC_22512 // MLOC_24776 // MLOC_68334
GO:0009535	C	chloroplast thylakoid membrane	11	1364	59	15179	0.027	0.18	// MLOC_74483 // MLOC_44755 // MLOC_56808 // MLOC_16521 // MLOC_57324 // MLOC_18308 // MLOC_6580 // MLOC_10606 // MLOC_22512 // MLOC_24776 // MLOC_68334
GO:0042651	C	thylakoid membrane	11	1364	64	15179	0.043	0.26	// MLOC_74483 // MLOC_44755 // MLOC_56808 // MLOC_16521 // MLOC_57324 // MLOC_18308 // MLOC_6580 // MLOC_10606 // MLOC_22512 // MLOC_24776 // MLOC_68334
GO:0005740	C	mitochondrial envelope	10	1364	54	15179	0.036	0.22	// MLOC_54788 // MLOC_55848 // MLOC_22334 // MLOC_7441 // MLOC_16360 // MLOC_39192 // MLOC_70791 // MLOC_36443 // MLOC_66305 // MLOC_52881
GO:0031966	C	mitochondrial membrane	9	1364	45	15179	0.031	0.2	// MLOC_55848 // MLOC_22334 // MLOC_7441 // MLOC_16360 // MLOC_39192 // MLOC_70791 // MLOC_36443 // MLOC_66305 // MLOC_52881
GO:0044432	C	endoplasmic reticulum part	8	1364	9	15179	2.6e-05	0.00022	// MLOC_54096 // MLOC_37503 // MLOC_65788 // MLOC_64196 // MLOC_51169 // MLOC_59010 // MLOC_6213 // MLOC_16205
GO:0005743	C	mitochondrial inner membrane	8	1364	44	15179	0.061	0.36	// MLOC_55848 // MLOC_22334 // MLOC_7441 // MLOC_16360 // MLOC_39192 // MLOC_70791 // MLOC_52881 // MLOC_66305
GO:0048475	C	coated membrane	6	1364	14	15179	0.0044	0.034	// MLOC_55497 // MLOC_47634 // MLOC_10171 // MLOC_60718 // MLOC_64985 // MLOC_14105
GO:0030117	C	membrane coat	6	1364	14	15179	0.0044	0.034	// MLOC_55497 // MLOC_47634 // MLOC_10171 // MLOC_60718 // MLOC_64985 // MLOC_14105
GO:0005635	C	nuclear envelope	5	1364	11	15179	0.0076	0.054	// MLOC_31445 // MLOC_63473 // MLOC_66886 // MLOC_65275 // MLOC_55774
GO:0016591	C	DNA-directed RNA polymerase II, holoenzyme	5	1364	13	15179	0.013	0.089	// MLOC_25582 // MLOC_15609 // MLOC_10618 // MLOC_66892 // MLOC_25012
GO:0044455	C	mitochondrial membrane part	5	1364	16	15179	0.025	0.17	// MLOC_22334 // MLOC_7441 // MLOC_66305 // MLOC_36443 // MLOC_70791
GO:0031982	C	vesicle	5	1364	1727	15179	1	1	// MLOC_73105 // MLOC_10171 // MLOC_55497 // MLOC_61720 // MLOC_14105
GO:0031988	C	membrane-bounded vesicle	5	1364	1727	15179	1	1	// MLOC_73105 // MLOC_10171 // MLOC_55497 // MLOC_61720 // MLOC_14105

## Sheet: Sheet1
GO_acc	term_type	Term	queryitem	querytotal	bgitem	bgtotal	pvalue	FDR	entries
GO:0005488	F	binding	792	1364	3013	15179	6.1e-189	2.3e-186	// MLOC_78867 // MLOC_74483 // MLOC_60958 // MLOC_50536 // MLOC_10234 // MLOC_59737 // MLOC_57848 // MLOC_14244 // MLOC_52632 // MLOC_64274 // MLOC_4717 // MLOC_5370 // MLOC_69213 // MLOC_44543 // MLOC_53619 // MLOC_14105 // MLOC_11817 // MLOC_6378 // MLOC_63870 // MLOC_11437 // MLOC_56925 // MLOC_10811 // MLOC_4655 // MLOC_11818 // MLOC_5392 // MLOC_7126 // MLOC_78030 // MLOC_115 // MLOC_75530 /…
GO:0008152	P	metabolic process	782	1364	2340	15179	2.8e-244	3.2e-241	// MLOC_54115 // MLOC_74483 // MLOC_10428 // MLOC_50536 // MLOC_75626 // MLOC_75627 // MLOC_10234 // MLOC_59737 // MLOC_65999 // MLOC_14244 // MLOC_52632 // MLOC_804 // MLOC_62475 // MLOC_73690 // MLOC_69213 // MLOC_3713 // MLOC_44543 // MLOC_11817 // MLOC_6378 // MLOC_56925 // MLOC_10811 // MLOC_66259 // MLOC_12748 // MLOC_5392 // MLOC_7126 // MLOC_57135 // MLOC_115 // MLOC_75530 // MLOC_12190 /…
GO:0009987	P	cellular process	758	1364	2415	15179	8.2e-219	4.6e-216	// MLOC_54115 // MLOC_74483 // MLOC_40067 // MLOC_75627 // MLOC_10234 // MLOC_59737 // MLOC_65999 // MLOC_14244 // MLOC_52176 // MLOC_52632 // MLOC_10147 // MLOC_804 // MLOC_56258 // MLOC_64374 // MLOC_69350 // MLOC_73690 // MLOC_44543 // MLOC_11817 // MLOC_6378 // MLOC_11437 // MLOC_56925 // MLOC_10811 // MLOC_66259 // MLOC_5392 // MLOC_7126 // MLOC_57135 // MLOC_115 // MLOC_75530 // MLOC_12190 …
GO:0044464	C	cell part	724	1364	7404	15179	0.0013	0.011	// MLOC_78867 // MLOC_54115 // MLOC_74483 // MLOC_10428 // MLOC_50536 // MLOC_59736 // MLOC_59737 // MLOC_14244 // MLOC_74241 // MLOC_67175 // MLOC_10147 // MLOC_62475 // MLOC_69350 // MLOC_15530 // MLOC_3713 // MLOC_44543 // MLOC_11817 // MLOC_6378 // MLOC_11437 // MLOC_56925 // MLOC_10811 // MLOC_63473 // MLOC_7127 // MLOC_56031 // MLOC_57135 // MLOC_56037 // MLOC_66787 // MLOC_12190 // MLOC_52…
GO:0005623	C	cell	724	1364	7408	15179	0.0014	0.011	// MLOC_78867 // MLOC_54115 // MLOC_74483 // MLOC_10428 // MLOC_50536 // MLOC_59736 // MLOC_59737 // MLOC_14244 // MLOC_74241 // MLOC_67175 // MLOC_10147 // MLOC_62475 // MLOC_69350 // MLOC_15530 // MLOC_3713 // MLOC_44543 // MLOC_11817 // MLOC_6378 // MLOC_11437 // MLOC_56925 // MLOC_10811 // MLOC_63473 // MLOC_7127 // MLOC_56031 // MLOC_57135 // MLOC_56037 // MLOC_66787 // MLOC_12190 // MLOC_52…
GO:0003824	F	catalytic activity	665	1364	3024	15179	8e-113	1.5e-110	// MLOC_54115 // MLOC_75626 // MLOC_75627 // MLOC_59737 // MLOC_65999 // MLOC_52632 // MLOC_804 // MLOC_62475 // MLOC_56258 // MLOC_64374 // MLOC_73690 // MLOC_69213 // MLOC_3713 // MLOC_44543 // MLOC_11817 // MLOC_47994 // MLOC_56925 // MLOC_10811 // MLOC_66259 // MLOC_12748 // MLOC_57135 // MLOC_75530 // MLOC_58642 // MLOC_67307 // MLOC_63275 // MLOC_55081 // MLOC_80855 // MLOC_59941 // MLOC_16…
GO:0044238	P	primary metabolic process	624	1364	1912	15179	1.7e-175	4.9e-173	// MLOC_54115 // MLOC_74483 // MLOC_10428 // MLOC_50536 // MLOC_75626 // MLOC_10234 // MLOC_59737 // MLOC_65999 // MLOC_14244 // MLOC_52632 // MLOC_804 // MLOC_62475 // MLOC_73690 // MLOC_3713 // MLOC_44543 // MLOC_11817 // MLOC_6378 // MLOC_56925 // MLOC_10811 // MLOC_66259 // MLOC_5392 // MLOC_7126 // MLOC_57135 // MLOC_115 // MLOC_12190 // MLOC_63275 // MLOC_55081 // MLOC_68534 // MLOC_66788 /…
GO:0044237	P	cellular metabolic process	612	1364	1612	15179	2.3e-199	8.7e-197	// MLOC_54115 // MLOC_74483 // MLOC_50536 // MLOC_75627 // MLOC_10234 // MLOC_59737 // MLOC_65999 // MLOC_14244 // MLOC_52632 // MLOC_804 // MLOC_73690 // MLOC_44543 // MLOC_11817 // MLOC_6378 // MLOC_56925 // MLOC_10811 // MLOC_66259 // MLOC_5392 // MLOC_7126 // MLOC_57135 // MLOC_115 // MLOC_75530 // MLOC_12190 // MLOC_63275 // MLOC_68534 // MLOC_66788 // MLOC_59941 // MLOC_4623 // MLOC_16752 /…
GO:0005622	C	intracellular	569	1364	6322	15179	0.49	1	// MLOC_78867 // MLOC_54115 // MLOC_74483 // MLOC_59736 // MLOC_59737 // MLOC_14244 // MLOC_67175 // MLOC_15530 // MLOC_3713 // MLOC_6378 // MLOC_11437 // MLOC_54055 // MLOC_10811 // MLOC_63473 // MLOC_7127 // MLOC_56031 // MLOC_57135 // MLOC_56037 // MLOC_12190 // MLOC_52027 // MLOC_11661 // MLOC_63275 // MLOC_68534 // MLOC_66788 // MLOC_4623 // MLOC_16752 // MLOC_64978 // MLOC_65356 // MLOC_103…
GO:0044424	C	intracellular part	558	1364	6269	15179	0.62	1	// MLOC_78867 // MLOC_54115 // MLOC_74483 // MLOC_59736 // MLOC_59737 // MLOC_14244 // MLOC_67175 // MLOC_15530 // MLOC_3713 // MLOC_6378 // MLOC_11437 // MLOC_54055 // MLOC_10811 // MLOC_63473 // MLOC_7127 // MLOC_56031 // MLOC_57135 // MLOC_56037 // MLOC_12190 // MLOC_52027 // MLOC_11661 // MLOC_63275 // MLOC_68534 // MLOC_66788 // MLOC_4623 // MLOC_16752 // MLOC_64978 // MLOC_65356 // MLOC_103…
GO:0043167	F	ion binding	458	1364	795	15179	5e-197	3.8e-194	// MLOC_78867 // MLOC_60958 // MLOC_10234 // MLOC_52632 // MLOC_65742 // MLOC_5370 // MLOC_62803 // MLOC_11817 // MLOC_63870 // MLOC_56925 // MLOC_10811 // MLOC_44067 // MLOC_10360 // MLOC_63275 // MLOC_3886 // MLOC_59941 // MLOC_10398 // MLOC_67175 // MLOC_21909 // MLOC_59845 // MLOC_64580 // MLOC_59849 // MLOC_62016 // MLOC_69663 // MLOC_5957 // MLOC_55306 // MLOC_9905 // MLOC_6059 // MLOC_6840…
GO:0043229	C	intracellular organelle	455	1364	5561	15179	0.99	1	// MLOC_78867 // MLOC_74483 // MLOC_50536 // MLOC_14244 // MLOC_67175 // MLOC_15530 // MLOC_6378 // MLOC_54055 // MLOC_63473 // MLOC_56031 // MLOC_57135 // MLOC_56037 // MLOC_44067 // MLOC_11661 // MLOC_68534 // MLOC_66788 // MLOC_4623 // MLOC_16752 // MLOC_64978 // MLOC_65356 // MLOC_10398 // MLOC_21279 // MLOC_21728 // MLOC_62015 // MLOC_57866 // MLOC_72404 // MLOC_50341 // MLOC_20912 // MLOC_5…
GO:0043226	C	organelle	455	1364	5561	15179	0.99	1	// MLOC_78867 // MLOC_74483 // MLOC_50536 // MLOC_14244 // MLOC_67175 // MLOC_15530 // MLOC_6378 // MLOC_54055 // MLOC_63473 // MLOC_56031 // MLOC_57135 // MLOC_56037 // MLOC_44067 // MLOC_11661 // MLOC_68534 // MLOC_66788 // MLOC_4623 // MLOC_16752 // MLOC_64978 // MLOC_65356 // MLOC_10398 // MLOC_21279 // MLOC_21728 // MLOC_62015 // MLOC_57866 // MLOC_72404 // MLOC_50341 // MLOC_20912 // MLOC_5…
GO:0043170	P	macromolecule metabolic process	452	1364	1376	15179	1e-118	1.9e-116	// MLOC_54115 // MLOC_74483 // MLOC_65158 // MLOC_75626 // MLOC_59737 // MLOC_65999 // MLOC_14244 // MLOC_52632 // MLOC_11817 // MLOC_6378 // MLOC_56925 // MLOC_10811 // MLOC_66259 // MLOC_5392 // MLOC_7126 // MLOC_57135 // MLOC_115 // MLOC_12190 // MLOC_68534 // MLOC_66788 // MLOC_16752 // MLOC_64978 // MLOC_65356 // MLOC_65998 // MLOC_21902 // MLOC_67175 // MLOC_21728 // MLOC_59846 // MLOC_6458…
GO:0005737	C	cytoplasm	449	1364	5538	15179	1	1	// MLOC_78867 // MLOC_54115 // MLOC_74483 // MLOC_59736 // MLOC_59737 // MLOC_14244 // MLOC_15530 // MLOC_6378 // MLOC_11437 // MLOC_10811 // MLOC_7127 // MLOC_56031 // MLOC_57135 // MLOC_56037 // MLOC_12190 // MLOC_52027 // MLOC_11661 // MLOC_63275 // MLOC_68534 // MLOC_68535 // MLOC_4623 // MLOC_16752 // MLOC_64978 // MLOC_65356 // MLOC_10398 // MLOC_21279 // MLOC_79354 // MLOC_62015 // MLOC_57…
GO:0043231	C	intracellular membrane-bounded organelle	420	1364	5448	15179	1	1	// MLOC_78867 // MLOC_74483 // MLOC_50536 // MLOC_14244 // MLOC_67175 // MLOC_15530 // MLOC_6378 // MLOC_54055 // MLOC_63473 // MLOC_57135 // MLOC_56037 // MLOC_44067 // MLOC_11661 // MLOC_66788 // MLOC_4623 // MLOC_16752 // MLOC_64978 // MLOC_65356 // MLOC_10398 // MLOC_21279 // MLOC_21728 // MLOC_62015 // MLOC_57866 // MLOC_72404 // MLOC_50341 // MLOC_20912 // MLOC_5957 // MLOC_6059 // MLOC_712…
GO:0043227	C	membrane-bounded organelle	420	1364	5453	15179	1	1	// MLOC_78867 // MLOC_74483 // MLOC_50536 // MLOC_14244 // MLOC_67175 // MLOC_15530 // MLOC_6378 // MLOC_54055 // MLOC_63473 // MLOC_57135 // MLOC_56037 // MLOC_44067 // MLOC_11661 // MLOC_66788 // MLOC_4623 // MLOC_16752 // MLOC_64978 // MLOC_65356 // MLOC_10398 // MLOC_21279 // MLOC_21728 // MLOC_62015 // MLOC_57866 // MLOC_72404 // MLOC_50341 // MLOC_20912 // MLOC_5957 // MLOC_6059 // MLOC_712…
GO:0044260	P	cellular macromolecule metabolic process	414	1364	1105	15179	5.7e-123	1.3e-120	// MLOC_54115 // MLOC_65158 // MLOC_59737 // MLOC_65999 // MLOC_65998 // MLOC_52632 // MLOC_11817 // MLOC_6378 // MLOC_56925 // MLOC_10811 // MLOC_66259 // MLOC_5392 // MLOC_7126 // MLOC_57135 // MLOC_115 // MLOC_12190 // MLOC_68534 // MLOC_66788 // MLOC_16752 // MLOC_65356 // MLOC_14244 // MLOC_21902 // MLOC_67175 // MLOC_21728 // MLOC_59846 // MLOC_62016 // MLOC_20912 // MLOC_5958 // MLOC_55306…
GO:0044444	C	cytoplasmic part	405	1364	4920	15179	0.98	1	// MLOC_78867 // MLOC_74483 // MLOC_59736 // MLOC_59737 // MLOC_14244 // MLOC_15530 // MLOC_6378 // MLOC_11437 // MLOC_7127 // MLOC_56031 // MLOC_57135 // MLOC_56037 // MLOC_12190 // MLOC_52027 // MLOC_11661 // MLOC_63275 // MLOC_68534 // MLOC_68535 // MLOC_16752 // MLOC_64978 // MLOC_65356 // MLOC_10398 // MLOC_21279 // MLOC_79354 // MLOC_62015 // MLOC_57866 // MLOC_72404 // MLOC_72010 // MLOC_7…
GO:0016020	C	membrane	329	1364	1509	15179	1.9e-46	8.9e-45	// MLOC_78867 // MLOC_61043 // MLOC_74483 // MLOC_15393 // MLOC_12359 // MLOC_61642 // MLOC_54973 // MLOC_54972 // MLOC_61794 // MLOC_61793 // MLOC_62246 // MLOC_496 // MLOC_59941 // MLOC_14244 // MLOC_74241 // MLOC_53993 // MLOC_10147 // MLOC_56797 // MLOC_11544 // MLOC_69350 // MLOC_15149 // MLOC_22808 // MLOC_55848 // MLOC_56808 // MLOC_6170 // MLOC_66305 // MLOC_58799 // MLOC_54260 // MLOC_14…
GO:0000166	F	nucleotide binding	303	1364	445	15179	3.9e-139	9.8e-137	// MLOC_78867 // MLOC_60062 // MLOC_54117 // MLOC_64708 // MLOC_63065 // MLOC_37095 // MLOC_50536 // MLOC_72334 // MLOC_14157 // MLOC_61794 // MLOC_59972 // MLOC_64709 // MLOC_21379 // MLOC_14244 // MLOC_36541 // MLOC_52632 // MLOC_13753 // MLOC_54493 // MLOC_56415 // MLOC_7695 // MLOC_37192 // MLOC_52037 // MLOC_14392 // MLOC_10892 // MLOC_5370 // MLOC_69213 // MLOC_36949 // MLOC_7505 // MLOC_34…
GO:0009058	P	biosynthetic process	285	1364	825	15179	1.5e-74	1.4e-72	// MLOC_77637 // MLOC_60062 // MLOC_74483 // MLOC_64708 // MLOC_10428 // MLOC_54112 // MLOC_54973 // MLOC_54055 // MLOC_44755 // MLOC_59737 // MLOC_59437 // MLOC_21379 // MLOC_65998 // MLOC_7850 // MLOC_67175 // MLOC_13753 // MLOC_56415 // MLOC_804 // MLOC_52037 // MLOC_72468 // MLOC_73690 // MLOC_61094 // MLOC_44530 // MLOC_70060 // MLOC_36949 // MLOC_7505 // MLOC_66305 // MLOC_11316 // MLOC_733…
GO:0006807	P	nitrogen compound metabolic process	279	1364	709	15179	3.4e-83	4.3e-81	// MLOC_77637 // MLOC_50536 // MLOC_74483 // MLOC_64708 // MLOC_54110 // MLOC_8289 // MLOC_11096 // MLOC_54973 // MLOC_54055 // MLOC_44755 // MLOC_59737 // MLOC_54117 // MLOC_7409 // MLOC_4966 // MLOC_65998 // MLOC_7850 // MLOC_67175 // MLOC_73896 // MLOC_54493 // MLOC_56415 // MLOC_38365 // MLOC_37970 // MLOC_75853 // MLOC_73690 // MLOC_6175 // MLOC_61094 // MLOC_53887 // MLOC_36949 // MLOC_7505…
GO:0044249	P	cellular biosynthetic process	273	1364	604	15179	3.7e-92	6.1e-90	// MLOC_77637 // MLOC_60062 // MLOC_74483 // MLOC_64708 // MLOC_10428 // MLOC_54112 // MLOC_54973 // MLOC_54055 // MLOC_44755 // MLOC_59737 // MLOC_59437 // MLOC_21379 // MLOC_65998 // MLOC_7850 // MLOC_67175 // MLOC_13753 // MLOC_56415 // MLOC_804 // MLOC_52037 // MLOC_72468 // MLOC_73690 // MLOC_61094 // MLOC_44530 // MLOC_70060 // MLOC_36949 // MLOC_7505 // MLOC_66305 // MLOC_11316 // MLOC_733…
GO:0005515	F	protein binding	271	1364	507	15179	1.4e-104	2.1e-102	// MLOC_78867 // MLOC_74122 // MLOC_30180 // MLOC_37725 // MLOC_8289 // MLOC_61642 // MLOC_61794 // MLOC_55589 // MLOC_62246 // MLOC_21379 // MLOC_11650 // MLOC_7850 // MLOC_13753 // MLOC_64274 // MLOC_4717 // MLOC_79955 // MLOC_15064 // MLOC_52366 // MLOC_36949 // MLOC_57784 // MLOC_11817 // MLOC_36820 // MLOC_53967 // MLOC_63870 // MLOC_74152 // MLOC_4559 // MLOC_58850 // MLOC_6212 // MLOC_1622…
GO:0019538	P	protein metabolic process	265	1364	865	15179	4.4e-60	2.1e-58	// MLOC_54115 // MLOC_5389 // MLOC_34809 // MLOC_54978 // MLOC_59972 // MLOC_37095 // MLOC_61642 // MLOC_75626 // MLOC_7084 // MLOC_14157 // MLOC_61794 // MLOC_61793 // MLOC_16862 // MLOC_65999 // MLOC_14244 // MLOC_36541 // MLOC_52632 // MLOC_13753 // MLOC_3713 // MLOC_43945 // MLOC_38365 // MLOC_72468 // MLOC_65158 // MLOC_15148 // MLOC_10892 // MLOC_55849 // MLOC_36949 // MLOC_34512 // MLOC_11…
GO:0050896	P	response to stimulus	256	1364	568	15179	7.9e-86	1.1e-83	// MLOC_78867 // MLOC_62815 // MLOC_64709 // MLOC_64708 // MLOC_8289 // MLOC_50536 // MLOC_57848 // MLOC_62246 // MLOC_4966 // MLOC_14244 // MLOC_67175 // MLOC_10147 // MLOC_54933 // MLOC_14392 // MLOC_64374 // MLOC_54932 // MLOC_61094 // MLOC_58123 // MLOC_4500 // MLOC_11316 // MLOC_70910 // MLOC_16862 // MLOC_13704 // MLOC_60544 // MLOC_10811 // MLOC_56094 // MLOC_80698 // MLOC_4512 // MLOC_218…
GO:0016740	F	transferase activity	252	1364	1239	15179	1.5e-30	9.5e-29	// MLOC_5389 // MLOC_59972 // MLOC_54112 // MLOC_75627 // MLOC_14157 // MLOC_61794 // MLOC_61793 // MLOC_59737 // MLOC_57145 // MLOC_56005 // MLOC_63104 // MLOC_52632 // MLOC_3713 // MLOC_804 // MLOC_6077 // MLOC_74873 // MLOC_74044 // MLOC_10892 // MLOC_68506 // MLOC_61094 // MLOC_52796 // MLOC_36949 // MLOC_7505 // MLOC_16101 // MLOC_61642 // MLOC_30193 // MLOC_6706 // MLOC_13704 // MLOC_11817 …
GO:0044422	C	organelle part	239	1364	358	15179	8.8e-107	1.4e-104	// MLOC_78867 // MLOC_74122 // MLOC_74483 // MLOC_15393 // MLOC_37725 // MLOC_50536 // MLOC_54973 // MLOC_44755 // MLOC_62246 // MLOC_56005 // MLOC_14244 // MLOC_36541 // MLOC_12188 // MLOC_10314 // MLOC_75853 // MLOC_10428 // MLOC_22808 // MLOC_55848 // MLOC_56808 // MLOC_16101 // MLOC_11316 // MLOC_74152 // MLOC_56094 // MLOC_66290 // MLOC_48070 // MLOC_70449 // MLOC_63473 // MLOC_80996 // MLOC…
GO:0044446	C	intracellular organelle part	239	1364	358	15179	8.8e-107	1.4e-104	// MLOC_78867 // MLOC_74122 // MLOC_74483 // MLOC_15393 // MLOC_37725 // MLOC_50536 // MLOC_54973 // MLOC_44755 // MLOC_62246 // MLOC_56005 // MLOC_14244 // MLOC_36541 // MLOC_12188 // MLOC_10314 // MLOC_75853 // MLOC_10428 // MLOC_22808 // MLOC_55848 // MLOC_56808 // MLOC_16101 // MLOC_11316 // MLOC_74152 // MLOC_56094 // MLOC_66290 // MLOC_48070 // MLOC_70449 // MLOC_63473 // MLOC_80996 // MLOC…
GO:0044267	P	cellular protein metabolic process	231	1364	599	15179	1e-66	6.6e-65	// MLOC_54115 // MLOC_5389 // MLOC_54978 // MLOC_59972 // MLOC_37095 // MLOC_61642 // MLOC_14157 // MLOC_61794 // MLOC_61793 // MLOC_16862 // MLOC_65999 // MLOC_14244 // MLOC_36541 // MLOC_52632 // MLOC_13753 // MLOC_3713 // MLOC_43945 // MLOC_6077 // MLOC_72468 // MLOC_65158 // MLOC_15148 // MLOC_10892 // MLOC_55849 // MLOC_36949 // MLOC_34512 // MLOC_11316 // MLOC_54260 // MLOC_30193 // MLOC_67…
GO:0006139	P	nucleobase, nucleoside, nucleotide and nucleic acid metabolic process	229	1364	623	15179	5.4e-63	2.9e-61	// MLOC_77637 // MLOC_50536 // MLOC_74483 // MLOC_64708 // MLOC_54110 // MLOC_8289 // MLOC_11096 // MLOC_54973 // MLOC_54055 // MLOC_59737 // MLOC_54117 // MLOC_71155 // MLOC_4966 // MLOC_65998 // MLOC_7850 // MLOC_67175 // MLOC_54493 // MLOC_10314 // MLOC_38365 // MLOC_37970 // MLOC_75853 // MLOC_6175 // MLOC_61094 // MLOC_53887 // MLOC_36949 // MLOC_7505 // MLOC_13243 // MLOC_11316 // MLOC_7335…
GO:0016787	F	hydrolase activity	224	1364	827	15179	7e-43	8.8e-41	// MLOC_50536 // MLOC_15393 // MLOC_63741 // MLOC_11096 // MLOC_75626 // MLOC_7084 // MLOC_66166 // MLOC_62246 // MLOC_496 // MLOC_65999 // MLOC_80849 // MLOC_73896 // MLOC_10314 // MLOC_6076 // MLOC_38365 // MLOC_62475 // MLOC_56258 // MLOC_12228 // MLOC_64374 // MLOC_9809 // MLOC_80162 // MLOC_53887 // MLOC_7505 // MLOC_6702 // MLOC_54260 // MLOC_54267 // MLOC_17055 // MLOC_56099 // MLOC_51295 …
GO:0065007	P	biological regulation	219	1364	432	15179	3.5e-80	4e-78	// MLOC_77637 // MLOC_58803 // MLOC_74483 // MLOC_64708 // MLOC_73301 // MLOC_8289 // MLOC_50536 // MLOC_54972 // MLOC_44755 // MLOC_16862 // MLOC_4966 // MLOC_65998 // MLOC_36541 // MLOC_67175 // MLOC_64374 // MLOC_64864 // MLOC_61094 // MLOC_74810 // MLOC_36949 // MLOC_11316 // MLOC_73358 // MLOC_51377 // MLOC_69460 // MLOC_54242 // MLOC_61704 // MLOC_74152 // MLOC_54055 // MLOC_10811 // MLOC_8…
GO:0043169	F	cation binding	212	1364	795	15179	1.3e-39	1.2e-37	// MLOC_77637 // MLOC_54117 // MLOC_65968 // MLOC_60958 // MLOC_75001 // MLOC_62246 // MLOC_21379 // MLOC_21378 // MLOC_52176 // MLOC_67175 // MLOC_25126 // MLOC_7695 // MLOC_54933 // MLOC_43485 // MLOC_55848 // MLOC_22651 // MLOC_60545 // MLOC_4559 // MLOC_10811 // MLOC_57284 // MLOC_61171 // MLOC_44755 // MLOC_80996 // MLOC_61817 // MLOC_61818 // MLOC_608 // MLOC_38600 // MLOC_57323 // MLOC_123…
GO:0046872	F	metal ion binding	209	1364	750	15179	1.9e-41	2e-39	// MLOC_77637 // MLOC_54117 // MLOC_65968 // MLOC_60958 // MLOC_75001 // MLOC_62246 // MLOC_21379 // MLOC_21378 // MLOC_52176 // MLOC_67175 // MLOC_25126 // MLOC_7695 // MLOC_54933 // MLOC_43485 // MLOC_55848 // MLOC_22651 // MLOC_60545 // MLOC_4559 // MLOC_10811 // MLOC_57284 // MLOC_61171 // MLOC_44755 // MLOC_80996 // MLOC_61817 // MLOC_61818 // MLOC_608 // MLOC_38600 // MLOC_57323 // MLOC_123…
GO:0044425	C	membrane part	200	1364	318	15179	2.8e-85	3e-83	// MLOC_78867 // MLOC_54115 // MLOC_74483 // MLOC_61642 // MLOC_54972 // MLOC_61794 // MLOC_61793 // MLOC_62246 // MLOC_59941 // MLOC_14244 // MLOC_74241 // MLOC_10147 // MLOC_56797 // MLOC_11544 // MLOC_69350 // MLOC_22808 // MLOC_55848 // MLOC_52366 // MLOC_66305 // MLOC_58799 // MLOC_11817 // MLOC_25582 // MLOC_5389 // MLOC_72899 // MLOC_10811 // MLOC_48070 // MLOC_72691 // MLOC_63473 // MLOC_…
GO:0043412	P	macromolecule modification	190	1364	399	15179	8.8e-66	5e-64	// MLOC_54115 // MLOC_5389 // MLOC_54978 // MLOC_54110 // MLOC_37095 // MLOC_61642 // MLOC_14157 // MLOC_61794 // MLOC_59972 // MLOC_16862 // MLOC_65999 // MLOC_36541 // MLOC_52632 // MLOC_13753 // MLOC_3713 // MLOC_38365 // MLOC_65158 // MLOC_10892 // MLOC_36949 // MLOC_34512 // MLOC_11316 // MLOC_54260 // MLOC_6706 // MLOC_11817 // MLOC_6378 // MLOC_52001 // MLOC_74152 // MLOC_56925 // MLOC_108…
GO:0050789	P	regulation of biological process	180	1364	391	15179	1.7e-60	8.6e-59	// MLOC_77637 // MLOC_58803 // MLOC_74483 // MLOC_64708 // MLOC_8289 // MLOC_50536 // MLOC_54972 // MLOC_16862 // MLOC_4966 // MLOC_65998 // MLOC_36541 // MLOC_67175 // MLOC_64374 // MLOC_64864 // MLOC_61094 // MLOC_74810 // MLOC_36949 // MLOC_11316 // MLOC_73358 // MLOC_13704 // MLOC_54242 // MLOC_61704 // MLOC_74152 // MLOC_54055 // MLOC_10811 // MLOC_64083 // MLOC_14162 // MLOC_54045 // MLOC_6…
GO:0051179	P	localization	178	1364	474	15179	1.5e-49	5.4e-48	// MLOC_54115 // MLOC_50536 // MLOC_74483 // MLOC_15393 // MLOC_40067 // MLOC_54972 // MLOC_44755 // MLOC_55589 // MLOC_62246 // MLOC_57144 // MLOC_59941 // MLOC_36541 // MLOC_10147 // MLOC_38365 // MLOC_64374 // MLOC_69350 // MLOC_22808 // MLOC_55848 // MLOC_52366 // MLOC_58123 // MLOC_54260 // MLOC_13704 // MLOC_6378 // MLOC_11096 // MLOC_48070 // MLOC_61170 // MLOC_80912 // MLOC_78030 // MLOC_…
GO:0051234	P	establishment of localization	173	1364	469	15179	2.9e-47	9.6e-46	// MLOC_54115 // MLOC_50536 // MLOC_74483 // MLOC_15393 // MLOC_40067 // MLOC_54972 // MLOC_44755 // MLOC_55589 // MLOC_62246 // MLOC_57144 // MLOC_59941 // MLOC_36541 // MLOC_10147 // MLOC_38365 // MLOC_64374 // MLOC_69350 // MLOC_22808 // MLOC_55848 // MLOC_52366 // MLOC_58123 // MLOC_54260 // MLOC_58556 // MLOC_6378 // MLOC_11096 // MLOC_48070 // MLOC_61170 // MLOC_80912 // MLOC_78030 // MLOC_…
GO:0034645	P	cellular macromolecule biosynthetic process	172	1364	434	15179	1.9e-50	7.3e-49	// MLOC_77637 // MLOC_64708 // MLOC_54055 // MLOC_59737 // MLOC_4966 // MLOC_65998 // MLOC_7850 // MLOC_67175 // MLOC_13753 // MLOC_10314 // MLOC_15148 // MLOC_61094 // MLOC_55849 // MLOC_36949 // MLOC_7505 // MLOC_66305 // MLOC_11316 // MLOC_73358 // MLOC_80315 // MLOC_68535 // MLOC_25582 // MLOC_74152 // MLOC_65864 // MLOC_4554 // MLOC_54834 // MLOC_48070 // MLOC_54045 // MLOC_61765 // MLOC_748…
GO:0009059	P	macromolecule biosynthetic process	172	1364	434	15179	1.9e-50	7.3e-49	// MLOC_77637 // MLOC_64708 // MLOC_54055 // MLOC_59737 // MLOC_4966 // MLOC_65998 // MLOC_7850 // MLOC_67175 // MLOC_13753 // MLOC_10314 // MLOC_15148 // MLOC_61094 // MLOC_55849 // MLOC_36949 // MLOC_7505 // MLOC_66305 // MLOC_11316 // MLOC_73358 // MLOC_80315 // MLOC_68535 // MLOC_25582 // MLOC_74152 // MLOC_65864 // MLOC_4554 // MLOC_54834 // MLOC_48070 // MLOC_54045 // MLOC_61765 // MLOC_748…
GO:0006464	P	protein modification process	170	1364	390	15179	2.1e-54	8.7e-53	// MLOC_54115 // MLOC_5389 // MLOC_54978 // MLOC_59972 // MLOC_37095 // MLOC_61642 // MLOC_14157 // MLOC_61794 // MLOC_61793 // MLOC_16862 // MLOC_65999 // MLOC_36541 // MLOC_52632 // MLOC_13753 // MLOC_3713 // MLOC_6077 // MLOC_65158 // MLOC_10892 // MLOC_36949 // MLOC_34512 // MLOC_11316 // MLOC_54260 // MLOC_6706 // MLOC_11817 // MLOC_52001 // MLOC_74152 // MLOC_56925 // MLOC_10811 // MLOC_539…
GO:0006950	P	response to stress	165	1364	342	15179	1.6e-57	6.9e-56	// MLOC_78867 // MLOC_62815 // MLOC_64709 // MLOC_64708 // MLOC_8289 // MLOC_50536 // MLOC_16862 // MLOC_4966 // MLOC_14244 // MLOC_14392 // MLOC_54932 // MLOC_36949 // MLOC_11316 // MLOC_70910 // MLOC_13704 // MLOC_10811 // MLOC_56094 // MLOC_48070 // MLOC_11707 // MLOC_63894 // MLOC_52788 // MLOC_54045 // MLOC_22334 // MLOC_74884 // MLOC_80912 // MLOC_57323 // MLOC_73503 // MLOC_64560 // MLOC_1…
GO:0006810	P	transport	165	1364	468	15179	5.6e-43	1.6e-41	// MLOC_54115 // MLOC_50536 // MLOC_74483 // MLOC_15393 // MLOC_40067 // MLOC_54972 // MLOC_44755 // MLOC_62246 // MLOC_57144 // MLOC_59941 // MLOC_10147 // MLOC_6494 // MLOC_38365 // MLOC_64374 // MLOC_69350 // MLOC_22808 // MLOC_55848 // MLOC_52366 // MLOC_58123 // MLOC_58556 // MLOC_6378 // MLOC_11096 // MLOC_48070 // MLOC_61170 // MLOC_80912 // MLOC_78030 // MLOC_61085 // MLOC_38373 // MLOC_3…
GO:0010467	P	gene expression	165	1364	475	15179	2.7e-42	7.2e-41	// MLOC_77637 // MLOC_70917 // MLOC_74483 // MLOC_64708 // MLOC_54973 // MLOC_54055 // MLOC_59737 // MLOC_54117 // MLOC_4966 // MLOC_65998 // MLOC_7850 // MLOC_67175 // MLOC_38365 // MLOC_15148 // MLOC_6175 // MLOC_61094 // MLOC_55849 // MLOC_36949 // MLOC_4816 // MLOC_11316 // MLOC_73358 // MLOC_10851 // MLOC_68535 // MLOC_25582 // MLOC_74152 // MLOC_54570 // MLOC_4008 // MLOC_4554 // MLOC_54834…
GO:0003676	F	nucleic acid binding	158	1364	790	15179	2.2e-18	7.5e-17	// MLOC_77637 // MLOC_11096 // MLOC_57848 // MLOC_64708 // MLOC_60958 // MLOC_54055 // MLOC_59737 // MLOC_65998 // MLOC_36541 // MLOC_67175 // MLOC_10314 // MLOC_38365 // MLOC_2269 // MLOC_61094 // MLOC_7505 // MLOC_11316 // MLOC_73358 // MLOC_6378 // MLOC_80500 // MLOC_60545 // MLOC_63031 // MLOC_4008 // MLOC_4554 // MLOC_56091 // MLOC_11707 // MLOC_64567 // MLOC_74884 // MLOC_63274 // MLOC_4816…
GO:0009536	C	plastid	155	1364	1921	15179	0.92	1	// MLOC_78867 // MLOC_50536 // MLOC_74483 // MLOC_36541 // MLOC_21176 // MLOC_44755 // MLOC_21379 // MLOC_56415 // MLOC_37192 // MLOC_10428 // MLOC_22808 // MLOC_61094 // MLOC_56808 // MLOC_55848 // MLOC_74152 // MLOC_56094 // MLOC_66290 // MLOC_48070 // MLOC_16205 // MLOC_608 // MLOC_57324 // MLOC_57323 // MLOC_55132 // MLOC_12359 // MLOC_44067 // MLOC_14475 // MLOC_56005 // MLOC_73503 // MLOC_6…
GO:0050794	P	regulation of cellular process	153	1364	363	15179	2e-47	6.8e-46	// MLOC_77637 // MLOC_58803 // MLOC_74483 // MLOC_64708 // MLOC_8289 // MLOC_54972 // MLOC_16862 // MLOC_4966 // MLOC_65998 // MLOC_36541 // MLOC_67175 // MLOC_64374 // MLOC_61094 // MLOC_74810 // MLOC_36949 // MLOC_11316 // MLOC_73358 // MLOC_13704 // MLOC_54242 // MLOC_61704 // MLOC_74152 // MLOC_54055 // MLOC_10811 // MLOC_64083 // MLOC_54045 // MLOC_61765 // MLOC_7127 // MLOC_74884 // MLOC_54…
GO:0009507	C	chloroplast	149	1364	164	15179	2.5e-78	2e-76	// MLOC_78867 // MLOC_50536 // MLOC_74483 // MLOC_36541 // MLOC_21176 // MLOC_44755 // MLOC_56005 // MLOC_56415 // MLOC_37192 // MLOC_10428 // MLOC_22808 // MLOC_61094 // MLOC_56808 // MLOC_55848 // MLOC_74152 // MLOC_56094 // MLOC_66290 // MLOC_48070 // MLOC_16205 // MLOC_608 // MLOC_57324 // MLOC_57323 // MLOC_55132 // MLOC_12359 // MLOC_44067 // MLOC_14475 // MLOC_73503 // MLOC_64978 // MLOC_5…
GO:0016070	P	RNA metabolic process	147	1364	151	15179	5.4e-80	5.6e-78	// MLOC_77637 // MLOC_70917 // MLOC_54117 // MLOC_64708 // MLOC_54110 // MLOC_54973 // MLOC_54055 // MLOC_59737 // MLOC_7409 // MLOC_4966 // MLOC_65998 // MLOC_7850 // MLOC_67175 // MLOC_38365 // MLOC_6175 // MLOC_61094 // MLOC_55849 // MLOC_36949 // MLOC_11316 // MLOC_73358 // MLOC_68535 // MLOC_6378 // MLOC_54570 // MLOC_4008 // MLOC_4554 // MLOC_54045 // MLOC_5392 // MLOC_74884 // MLOC_115 // …
GO:0006793	P	phosphorus metabolic process	147	1364	183	15179	2.7e-72	2.3e-70	// MLOC_5389 // MLOC_36541 // MLOC_59972 // MLOC_14157 // MLOC_61794 // MLOC_61793 // MLOC_65999 // MLOC_52632 // MLOC_73896 // MLOC_52037 // MLOC_10892 // MLOC_36949 // MLOC_34512 // MLOC_54260 // MLOC_11817 // MLOC_51655 // MLOC_52001 // MLOC_60544 // MLOC_56925 // MLOC_10811 // MLOC_53969 // MLOC_66259 // MLOC_54908 // MLOC_61818 // MLOC_52589 // MLOC_63065 // MLOC_72251 // MLOC_61891 // MLOC_…
GO:0006796	P	phosphate metabolic process	146	1364	183	15179	1.6e-71	1.3e-69	// MLOC_5389 // MLOC_36541 // MLOC_59972 // MLOC_14157 // MLOC_61794 // MLOC_61793 // MLOC_65999 // MLOC_52632 // MLOC_73896 // MLOC_52037 // MLOC_10892 // MLOC_36949 // MLOC_34512 // MLOC_54260 // MLOC_11817 // MLOC_51655 // MLOC_52001 // MLOC_60544 // MLOC_56925 // MLOC_10811 // MLOC_53969 // MLOC_66259 // MLOC_54908 // MLOC_61818 // MLOC_52589 // MLOC_63065 // MLOC_72251 // MLOC_61891 // MLOC_…
GO:0016772	F	transferase activity, transferring phosphorus-containing groups	146	1364	668	15179	5.5e-20	2.2e-18	// MLOC_5389 // MLOC_59972 // MLOC_14157 // MLOC_61794 // MLOC_61793 // MLOC_59737 // MLOC_52632 // MLOC_57231 // MLOC_52037 // MLOC_74044 // MLOC_10892 // MLOC_61094 // MLOC_36949 // MLOC_7505 // MLOC_34512 // MLOC_74277 // MLOC_11817 // MLOC_52001 // MLOC_60544 // MLOC_56925 // MLOC_10811 // MLOC_53969 // MLOC_54908 // MLOC_61818 // MLOC_12015 // MLOC_59970 // MLOC_7011 // MLOC_63065 // MLOC_72…
GO:0005634	C	nucleus	146	1364	711	15179	6.8e-18	1.3e-16	// MLOC_77637 // MLOC_70917 // MLOC_64708 // MLOC_61642 // MLOC_54973 // MLOC_54055 // MLOC_14244 // MLOC_67175 // MLOC_10314 // MLOC_75853 // MLOC_6175 // MLOC_55848 // MLOC_11316 // MLOC_54260 // MLOC_73358 // MLOC_7500 // MLOC_68535 // MLOC_6378 // MLOC_74152 // MLOC_66646 // MLOC_4008 // MLOC_63473 // MLOC_54247 // MLOC_61765 // MLOC_64567 // MLOC_54603 // MLOC_73503 // MLOC_31445 // MLOC_525…
GO:0043687	P	post-translational protein modification	144	1364	177	15179	2.6e-71	2e-69	// MLOC_54115 // MLOC_5389 // MLOC_54978 // MLOC_59972 // MLOC_61642 // MLOC_14157 // MLOC_61794 // MLOC_61793 // MLOC_16862 // MLOC_65999 // MLOC_36541 // MLOC_52632 // MLOC_6077 // MLOC_65158 // MLOC_10892 // MLOC_36949 // MLOC_34512 // MLOC_11316 // MLOC_54260 // MLOC_6706 // MLOC_11817 // MLOC_52001 // MLOC_74152 // MLOC_56925 // MLOC_10811 // MLOC_53969 // MLOC_4611 // MLOC_66259 // MLOC_549…
GO:0046914	F	transition metal ion binding	144	1364	607	15179	1.5e-22	6.4e-21	// MLOC_77637 // MLOC_65968 // MLOC_75001 // MLOC_62246 // MLOC_21378 // MLOC_67175 // MLOC_71156 // MLOC_7695 // MLOC_43485 // MLOC_55848 // MLOC_22651 // MLOC_63870 // MLOC_4559 // MLOC_4008 // MLOC_61817 // MLOC_608 // MLOC_38600 // MLOC_57323 // MLOC_54598 // MLOC_53352 // MLOC_10154 // MLOC_7733 // MLOC_66041 // MLOC_66305 // MLOC_44501 // MLOC_73507 // MLOC_17061 // MLOC_5870 // MLOC_61720 …
GO:0016043	P	cellular component organization	136	1364	240	15179	1.6e-53	6.5e-52	// MLOC_74122 // MLOC_54115 // MLOC_36541 // MLOC_8289 // MLOC_40067 // MLOC_55589 // MLOC_62246 // MLOC_4966 // MLOC_52823 // MLOC_19937 // MLOC_13753 // MLOC_38365 // MLOC_52037 // MLOC_56258 // MLOC_61094 // MLOC_11316 // MLOC_61642 // MLOC_57784 // MLOC_6378 // MLOC_74152 // MLOC_72899 // MLOC_4008 // MLOC_54493 // MLOC_48070 // MLOC_57285 // MLOC_14162 // MLOC_22334 // MLOC_54603 // MLOC_735…
GO:0032502	P	developmental process	131	1364	151	15179	4e-67	2.7e-65	// MLOC_36541 // MLOC_8289 // MLOC_65158 // MLOC_54973 // MLOC_54055 // MLOC_16862 // MLOC_67175 // MLOC_13753 // MLOC_56258 // MLOC_64864 // MLOC_55849 // MLOC_22651 // MLOC_36949 // MLOC_58556 // MLOC_74152 // MLOC_58850 // MLOC_64083 // MLOC_48070 // MLOC_14162 // MLOC_61765 // MLOC_7127 // MLOC_74884 // MLOC_54603 // MLOC_115 // MLOC_12190 // MLOC_67140 // MLOC_56091 // MLOC_66788 // MLOC_462…
GO:0005886	C	plasma membrane	131	1364	176	15179	1.4e-61	8.7e-60	// MLOC_78867 // MLOC_50536 // MLOC_61642 // MLOC_14244 // MLOC_74241 // MLOC_74044 // MLOC_22808 // MLOC_55848 // MLOC_56808 // MLOC_6170 // MLOC_54260 // MLOC_60544 // MLOC_56925 // MLOC_10811 // MLOC_48070 // MLOC_12359 // MLOC_66787 // MLOC_63065 // MLOC_38683 // MLOC_58564 // MLOC_42957 // MLOC_34358 // MLOC_34357 // MLOC_60221 // MLOC_21728 // MLOC_59656 // MLOC_54932 // MLOC_61720 // MLOC_…
GO:0032501	P	multicellular organismal process	129	1364	133	15179	5.5e-70	3.9e-68	// MLOC_36541 // MLOC_8289 // MLOC_65158 // MLOC_54973 // MLOC_54055 // MLOC_16862 // MLOC_67175 // MLOC_13753 // MLOC_56258 // MLOC_64864 // MLOC_55849 // MLOC_36949 // MLOC_34512 // MLOC_58556 // MLOC_74152 // MLOC_58850 // MLOC_64083 // MLOC_53969 // MLOC_71588 // MLOC_14162 // MLOC_61765 // MLOC_7127 // MLOC_74884 // MLOC_54603 // MLOC_115 // MLOC_12190 // MLOC_67140 // MLOC_59972 // MLOC_560…
GO:0031224	C	intrinsic to membrane	129	1364	246	15179	6.4e-48	3.4e-46	// MLOC_5389 // MLOC_74483 // MLOC_54972 // MLOC_61794 // MLOC_61793 // MLOC_59941 // MLOC_10147 // MLOC_56797 // MLOC_11544 // MLOC_69350 // MLOC_22808 // MLOC_55848 // MLOC_52366 // MLOC_44543 // MLOC_58799 // MLOC_11817 // MLOC_63473 // MLOC_16205 // MLOC_608 // MLOC_57135 // MLOC_55131 // MLOC_74720 // MLOC_72251 // MLOC_16544 // MLOC_6282 // MLOC_64978 // MLOC_4592 // MLOC_37050 // MLOC_1041…
GO:0016301	F	kinase activity	126	1364	552	15179	1.3e-18	4.5e-17	// MLOC_5389 // MLOC_59972 // MLOC_14157 // MLOC_61794 // MLOC_61793 // MLOC_52632 // MLOC_57231 // MLOC_52037 // MLOC_10892 // MLOC_36949 // MLOC_34512 // MLOC_74277 // MLOC_11817 // MLOC_52001 // MLOC_60544 // MLOC_56925 // MLOC_10811 // MLOC_53969 // MLOC_54908 // MLOC_61818 // MLOC_63065 // MLOC_72251 // MLOC_61891 // MLOC_18260 // MLOC_10884 // MLOC_13599 // MLOC_11065 // MLOC_34358 // MLOC_…
GO:0005975	P	carbohydrate metabolic process	125	1364	174	15179	1.6e-57	6.9e-56	// MLOC_62815 // MLOC_50536 // MLOC_36541 // MLOC_4966 // MLOC_80849 // MLOC_13753 // MLOC_56415 // MLOC_62475 // MLOC_52037 // MLOC_10428 // MLOC_80162 // MLOC_61094 // MLOC_56808 // MLOC_22651 // MLOC_17055 // MLOC_56099 // MLOC_65864 // MLOC_48070 // MLOC_61818 // MLOC_61073 // MLOC_57135 // MLOC_64560 // MLOC_12359 // MLOC_64204 // MLOC_60062 // MLOC_69787 // MLOC_66788 // MLOC_56005 // MLOC_…
GO:0009056	P	catabolic process	125	1364	293	15179	3.7e-39	9.6e-38	// MLOC_62815 // MLOC_54115 // MLOC_36541 // MLOC_8289 // MLOC_50536 // MLOC_4966 // MLOC_13753 // MLOC_53887 // MLOC_22651 // MLOC_75304 // MLOC_80698 // MLOC_56091 // MLOC_57285 // MLOC_74132 // MLOC_22334 // MLOC_608 // MLOC_43949 // MLOC_64560 // MLOC_12359 // MLOC_67140 // MLOC_13069 // MLOC_66305 // MLOC_59941 // MLOC_37050 // MLOC_59333 // MLOC_55628 // MLOC_10398 // MLOC_7127 // MLOC_2190…
GO:0016310	P	phosphorylation	124	1364	156	15179	1.5e-60	7.8e-59	// MLOC_5389 // MLOC_59972 // MLOC_14157 // MLOC_61794 // MLOC_61793 // MLOC_52632 // MLOC_52037 // MLOC_10892 // MLOC_36949 // MLOC_34512 // MLOC_11817 // MLOC_52001 // MLOC_60544 // MLOC_56925 // MLOC_10811 // MLOC_53969 // MLOC_54908 // MLOC_61818 // MLOC_52589 // MLOC_63065 // MLOC_72251 // MLOC_61891 // MLOC_18260 // MLOC_10884 // MLOC_13599 // MLOC_11065 // MLOC_34358 // MLOC_12021 // MLOC_…
GO:0007275	P	multicellular organismal development	123	1364	128	15179	2.1e-66	1.2e-64	// MLOC_36541 // MLOC_8289 // MLOC_65158 // MLOC_54973 // MLOC_54055 // MLOC_16862 // MLOC_67175 // MLOC_13753 // MLOC_56258 // MLOC_64864 // MLOC_55849 // MLOC_36949 // MLOC_58556 // MLOC_60544 // MLOC_58850 // MLOC_64083 // MLOC_71588 // MLOC_14162 // MLOC_61765 // MLOC_7127 // MLOC_74884 // MLOC_54603 // MLOC_115 // MLOC_12190 // MLOC_67140 // MLOC_56091 // MLOC_66788 // MLOC_4623 // MLOC_8015…
GO:0016021	C	integral to membrane	123	1364	244	15179	2.5e-44	1e-42	// MLOC_5389 // MLOC_74483 // MLOC_54972 // MLOC_61794 // MLOC_61793 // MLOC_59941 // MLOC_10147 // MLOC_56797 // MLOC_11544 // MLOC_69350 // MLOC_22808 // MLOC_55848 // MLOC_52366 // MLOC_44543 // MLOC_58799 // MLOC_11817 // MLOC_63473 // MLOC_608 // MLOC_57135 // MLOC_55131 // MLOC_74720 // MLOC_72251 // MLOC_16544 // MLOC_6282 // MLOC_64978 // MLOC_4592 // MLOC_37050 // MLOC_10412 // MLOC_7177…
GO:0016773	F	phosphotransferase activity, alcohol group as acceptor	122	1364	369	15179	1.2e-29	7.2e-28	// MLOC_5389 // MLOC_59972 // MLOC_14157 // MLOC_61794 // MLOC_61793 // MLOC_52632 // MLOC_57231 // MLOC_52037 // MLOC_10892 // MLOC_36949 // MLOC_34512 // MLOC_74277 // MLOC_11817 // MLOC_52001 // MLOC_60544 // MLOC_56925 // MLOC_10811 // MLOC_53969 // MLOC_54908 // MLOC_61818 // MLOC_63065 // MLOC_72251 // MLOC_61891 // MLOC_18260 // MLOC_10884 // MLOC_55306 // MLOC_34358 // MLOC_12021 // MLOC_…
GO:0032991	C	macromolecular complex	121	1364	322	15179	1.2e-33	3.6e-32	// MLOC_78867 // MLOC_74122 // MLOC_74483 // MLOC_54978 // MLOC_37725 // MLOC_44755 // MLOC_14244 // MLOC_13753 // MLOC_10314 // MLOC_15148 // MLOC_7505 // MLOC_68534 // MLOC_11316 // MLOC_14105 // MLOC_25582 // MLOC_61704 // MLOC_74152 // MLOC_48070 // MLOC_57285 // MLOC_63473 // MLOC_22334 // MLOC_56031 // MLOC_61085 // MLOC_12190 // MLOC_67140 // MLOC_52235 // MLOC_77984 // MLOC_66305 // MLOC_…
GO:0016491	F	oxidoreductase activity	108	1364	296	15179	3.3e-29	1.8e-27	// MLOC_62815 // MLOC_54117 // MLOC_59437 // MLOC_21379 // MLOC_56415 // MLOC_7695 // MLOC_43485 // MLOC_11544 // MLOC_22651 // MLOC_75304 // MLOC_12748 // MLOC_61817 // MLOC_57323 // MLOC_58642 // MLOC_10154 // MLOC_66305 // MLOC_73507 // MLOC_72468 // MLOC_37319 // MLOC_5870 // MLOC_21909 // MLOC_63885 // MLOC_65864 // MLOC_70866 // MLOC_59964 // MLOC_6076 // MLOC_72011 // MLOC_6299 // MLOC_510…
GO:0004672	F	protein kinase activity	102	1364	321	15179	8.4e-24	3.7e-22	// MLOC_5389 // MLOC_63065 // MLOC_14157 // MLOC_61794 // MLOC_61793 // MLOC_52632 // MLOC_10892 // MLOC_36949 // MLOC_34512 // MLOC_11817 // MLOC_52001 // MLOC_60544 // MLOC_56925 // MLOC_10811 // MLOC_53969 // MLOC_54908 // MLOC_59972 // MLOC_72251 // MLOC_61891 // MLOC_18260 // MLOC_10884 // MLOC_55306 // MLOC_34358 // MLOC_12021 // MLOC_12302 // MLOC_65691 // MLOC_36562 // MLOC_64196 // MLOC_…
GO:0006468	P	protein amino acid phosphorylation	101	1364	132	15179	2.7e-48	9.6e-47	// MLOC_5389 // MLOC_63065 // MLOC_14157 // MLOC_61794 // MLOC_61793 // MLOC_52632 // MLOC_10892 // MLOC_36949 // MLOC_34512 // MLOC_11817 // MLOC_52001 // MLOC_60544 // MLOC_56925 // MLOC_10811 // MLOC_53969 // MLOC_54908 // MLOC_59972 // MLOC_72251 // MLOC_61891 // MLOC_18260 // MLOC_10884 // MLOC_55306 // MLOC_34358 // MLOC_12021 // MLOC_12302 // MLOC_65691 // MLOC_36562 // MLOC_4828 // MLOC_5…
GO:0043436	P	oxoacid metabolic process	101	1364	149	15179	6.8e-45	2.1e-43	// MLOC_60062 // MLOC_54115 // MLOC_74483 // MLOC_44755 // MLOC_4966 // MLOC_13753 // MLOC_3713 // MLOC_804 // MLOC_10428 // MLOC_55849 // MLOC_6706 // MLOC_36820 // MLOC_56091 // MLOC_61817 // MLOC_61818 // MLOC_12359 // MLOC_67140 // MLOC_63275 // MLOC_56005 // MLOC_4623 // MLOC_64978 // MLOC_4544 // MLOC_21279 // MLOC_73896 // MLOC_21728 // MLOC_70866 // MLOC_59964 // MLOC_57231 // MLOC_6299 /…
GO:0006082	P	organic acid metabolic process	101	1364	149	15179	6.8e-45	2.1e-43	// MLOC_60062 // MLOC_54115 // MLOC_74483 // MLOC_44755 // MLOC_4966 // MLOC_13753 // MLOC_3713 // MLOC_804 // MLOC_10428 // MLOC_55849 // MLOC_6706 // MLOC_36820 // MLOC_56091 // MLOC_61817 // MLOC_61818 // MLOC_12359 // MLOC_67140 // MLOC_63275 // MLOC_56005 // MLOC_4623 // MLOC_64978 // MLOC_4544 // MLOC_21279 // MLOC_73896 // MLOC_21728 // MLOC_70866 // MLOC_59964 // MLOC_57231 // MLOC_6299 /…
GO:0019752	P	carboxylic acid metabolic process	101	1364	149	15179	6.8e-45	2.1e-43	// MLOC_60062 // MLOC_54115 // MLOC_74483 // MLOC_44755 // MLOC_4966 // MLOC_13753 // MLOC_3713 // MLOC_804 // MLOC_10428 // MLOC_55849 // MLOC_6706 // MLOC_36820 // MLOC_56091 // MLOC_61817 // MLOC_61818 // MLOC_12359 // MLOC_67140 // MLOC_63275 // MLOC_56005 // MLOC_4623 // MLOC_64978 // MLOC_4544 // MLOC_21279 // MLOC_73896 // MLOC_21728 // MLOC_70866 // MLOC_59964 // MLOC_57231 // MLOC_6299 /…
GO:0042180	P	cellular ketone metabolic process	101	1364	151	15179	1.6e-44	4.9e-43	// MLOC_60062 // MLOC_54115 // MLOC_74483 // MLOC_44755 // MLOC_4966 // MLOC_13753 // MLOC_3713 // MLOC_804 // MLOC_10428 // MLOC_55849 // MLOC_6706 // MLOC_36820 // MLOC_56091 // MLOC_61817 // MLOC_61818 // MLOC_12359 // MLOC_67140 // MLOC_63275 // MLOC_56005 // MLOC_4623 // MLOC_64978 // MLOC_4544 // MLOC_21279 // MLOC_73896 // MLOC_21728 // MLOC_70866 // MLOC_59964 // MLOC_57231 // MLOC_6299 /…
GO:0019222	P	regulation of metabolic process	100	1364	174	15179	8.2e-40	2.2e-38	// MLOC_77637 // MLOC_63320 // MLOC_74483 // MLOC_64708 // MLOC_54055 // MLOC_4966 // MLOC_65998 // MLOC_36541 // MLOC_67175 // MLOC_64864 // MLOC_61094 // MLOC_36949 // MLOC_11316 // MLOC_73358 // MLOC_74152 // MLOC_4554 // MLOC_54045 // MLOC_61765 // MLOC_74884 // MLOC_12190 // MLOC_52589 // MLOC_66788 // MLOC_67851 // MLOC_64978 // MLOC_17061 // MLOC_4541 // MLOC_21053 // MLOC_64196 // MLOC_38…
GO:0009628	P	response to abiotic stimulus	95	1364	190	15179	4e-34	9.4e-33	// MLOC_78867 // MLOC_54115 // MLOC_8289 // MLOC_4966 // MLOC_14244 // MLOC_54932 // MLOC_61094 // MLOC_36949 // MLOC_10811 // MLOC_56094 // MLOC_48070 // MLOC_63894 // MLOC_54045 // MLOC_7127 // MLOC_12359 // MLOC_67140 // MLOC_4623 // MLOC_16752 // MLOC_60300 // MLOC_57866 // MLOC_11770 // MLOC_72011 // MLOC_5957 // MLOC_52084 // MLOC_79727 // MLOC_55435 // MLOC_12760 // MLOC_36662 // MLOC_1067…
GO:0031323	P	regulation of cellular metabolic process	89	1364	154	15179	1.2e-35	2.9e-34	// MLOC_77637 // MLOC_74483 // MLOC_64708 // MLOC_54055 // MLOC_4966 // MLOC_65998 // MLOC_36541 // MLOC_67175 // MLOC_61094 // MLOC_36949 // MLOC_11316 // MLOC_73358 // MLOC_74152 // MLOC_4554 // MLOC_54045 // MLOC_61765 // MLOC_74884 // MLOC_12190 // MLOC_52589 // MLOC_66788 // MLOC_67851 // MLOC_64978 // MLOC_17061 // MLOC_4541 // MLOC_21053 // MLOC_58278 // MLOC_38307 // MLOC_20912 // MLOC_36…
GO:0060255	P	regulation of macromolecule metabolic process	88	1364	161	15179	7e-34	1.6e-32	// MLOC_77637 // MLOC_74483 // MLOC_64708 // MLOC_54055 // MLOC_4966 // MLOC_65998 // MLOC_36541 // MLOC_67175 // MLOC_64864 // MLOC_61094 // MLOC_36949 // MLOC_11316 // MLOC_73358 // MLOC_74152 // MLOC_4554 // MLOC_54045 // MLOC_61765 // MLOC_74884 // MLOC_12190 // MLOC_66788 // MLOC_67851 // MLOC_17061 // MLOC_4541 // MLOC_58278 // MLOC_38307 // MLOC_20912 // MLOC_3685 // MLOC_56822 // MLOC_580…
GO:0006629	P	lipid metabolic process	88	1364	201	15179	2.1e-28	4.4e-27	// MLOC_54112 // MLOC_21379 // MLOC_19937 // MLOC_13753 // MLOC_3713 // MLOC_804 // MLOC_52037 // MLOC_11544 // MLOC_10428 // MLOC_51295 // MLOC_56091 // MLOC_61817 // MLOC_61818 // MLOC_67140 // MLOC_73505 // MLOC_56005 // MLOC_64978 // MLOC_72468 // MLOC_6476 // MLOC_21909 // MLOC_78625 // MLOC_59964 // MLOC_14370 // MLOC_62151 // MLOC_6299 // MLOC_71887 // MLOC_59010 // MLOC_16205 // MLOC_6741…
GO:0008270	F	zinc ion binding	87	1364	365	15179	4.5e-14	1.3e-12	// MLOC_77637 // MLOC_62246 // MLOC_21378 // MLOC_67175 // MLOC_43485 // MLOC_60545 // MLOC_4559 // MLOC_4008 // MLOC_608 // MLOC_38600 // MLOC_54598 // MLOC_53352 // MLOC_10154 // MLOC_66305 // MLOC_44501 // MLOC_17061 // MLOC_12188 // MLOC_56995 // MLOC_5340 // MLOC_11772 // MLOC_13187 // MLOC_7733 // MLOC_55326 // MLOC_11281 // MLOC_14105 // MLOC_56053 // MLOC_72476 // MLOC_60698 // MLOC_61346…
GO:0043232	C	intracellular non-membrane-bounded organelle	85	1364	185	15179	1.3e-28	3e-27	// MLOC_78867 // MLOC_74122 // MLOC_61805 // MLOC_32920 // MLOC_37725 // MLOC_54973 // MLOC_10482 // MLOC_57866 // MLOC_80690 // MLOC_7079 // MLOC_37338 // MLOC_57784 // MLOC_13402 // MLOC_64337 // MLOC_27537 // MLOC_69905 // MLOC_82112 // MLOC_37993 // MLOC_10314 // MLOC_2917 // MLOC_7955 // MLOC_6059 // MLOC_76546 // MLOC_15148 // MLOC_29188 // MLOC_55848 // MLOC_16516 // MLOC_65125 // MLOC_151…
GO:0043228	C	non-membrane-bounded organelle	85	1364	185	15179	1.3e-28	3e-27	// MLOC_78867 // MLOC_74122 // MLOC_61805 // MLOC_32920 // MLOC_37725 // MLOC_54973 // MLOC_10482 // MLOC_57866 // MLOC_80690 // MLOC_7079 // MLOC_37338 // MLOC_57784 // MLOC_13402 // MLOC_64337 // MLOC_27537 // MLOC_69905 // MLOC_82112 // MLOC_37993 // MLOC_10314 // MLOC_2917 // MLOC_7955 // MLOC_6059 // MLOC_76546 // MLOC_15148 // MLOC_29188 // MLOC_55848 // MLOC_16516 // MLOC_65125 // MLOC_151…
GO:0043234	C	protein complex	83	1364	223	15179	4.2e-23	8.4e-22	// MLOC_74122 // MLOC_63320 // MLOC_74483 // MLOC_54978 // MLOC_37725 // MLOC_57285 // MLOC_64985 // MLOC_57796 // MLOC_57866 // MLOC_52235 // MLOC_7079 // MLOC_62977 // MLOC_80690 // MLOC_19937 // MLOC_13753 // MLOC_10314 // MLOC_54096 // MLOC_53303 // MLOC_77984 // MLOC_6059 // MLOC_69460 // MLOC_66892 // MLOC_861 // MLOC_7505 // MLOC_7441 // MLOC_11316 // MLOC_60006 // MLOC_44534 // MLOC_4487 …
GO:0080090	P	regulation of primary metabolic process	82	1364	141	15179	4.6e-33	1e-31	// MLOC_77637 // MLOC_59990 // MLOC_64708 // MLOC_52199 // MLOC_10823 // MLOC_56822 // MLOC_14289 // MLOC_54055 // MLOC_61603 // MLOC_10204 // MLOC_52077 // MLOC_4966 // MLOC_65998 // MLOC_72504 // MLOC_36541 // MLOC_20912 // MLOC_67043 // MLOC_3685 // MLOC_69623 // MLOC_55326 // MLOC_67175 // MLOC_75519 // MLOC_71555 // MLOC_15510 // MLOC_73371 // MLOC_63834 // MLOC_63743 // MLOC_58027 // MLOC_1…
GO:0006350	P	transcription	82	1364	281	15179	1.7e-17	2.4e-16	// MLOC_77637 // MLOC_59990 // MLOC_64708 // MLOC_52199 // MLOC_10823 // MLOC_56822 // MLOC_14289 // MLOC_54055 // MLOC_61603 // MLOC_62016 // MLOC_59737 // MLOC_66040 // MLOC_52077 // MLOC_36541 // MLOC_65998 // MLOC_72504 // MLOC_7850 // MLOC_20912 // MLOC_67043 // MLOC_55326 // MLOC_64098 // MLOC_73371 // MLOC_67175 // MLOC_71555 // MLOC_15510 // MLOC_66892 // MLOC_63834 // MLOC_63743 // MLOC_…
GO:0006351	P	transcription, DNA-dependent	81	1364	84	15179	5.8e-44	1.7e-42	// MLOC_77637 // MLOC_59990 // MLOC_64708 // MLOC_52199 // MLOC_10823 // MLOC_56822 // MLOC_14289 // MLOC_54055 // MLOC_61603 // MLOC_62016 // MLOC_59737 // MLOC_66040 // MLOC_52077 // MLOC_36541 // MLOC_65998 // MLOC_72504 // MLOC_7850 // MLOC_20912 // MLOC_67043 // MLOC_64098 // MLOC_73371 // MLOC_67175 // MLOC_71555 // MLOC_15510 // MLOC_66892 // MLOC_63834 // MLOC_63743 // MLOC_58027 // MLOC_…
GO:0032774	P	RNA biosynthetic process	81	1364	84	15179	5.8e-44	1.7e-42	// MLOC_77637 // MLOC_59990 // MLOC_64708 // MLOC_52199 // MLOC_10823 // MLOC_56822 // MLOC_14289 // MLOC_54055 // MLOC_61603 // MLOC_62016 // MLOC_59737 // MLOC_66040 // MLOC_52077 // MLOC_36541 // MLOC_65998 // MLOC_72504 // MLOC_7850 // MLOC_20912 // MLOC_67043 // MLOC_64098 // MLOC_73371 // MLOC_67175 // MLOC_71555 // MLOC_15510 // MLOC_66892 // MLOC_63834 // MLOC_63743 // MLOC_58027 // MLOC_…
GO:0016817	F	hydrolase activity, acting on acid anhydrides	81	1364	142	15179	3.1e-32	2.6e-30	// MLOC_50536 // MLOC_19779 // MLOC_5070 // MLOC_37192 // MLOC_72646 // MLOC_57796 // MLOC_57866 // MLOC_10314 // MLOC_10234 // MLOC_62977 // MLOC_1081 // MLOC_59941 // MLOC_52823 // MLOC_54493 // MLOC_54097 // MLOC_57285 // MLOC_5957 // MLOC_53018 // MLOC_9905 // MLOC_62200 // MLOC_6059 // MLOC_73105 // MLOC_59990 // MLOC_11230 // MLOC_68408 // MLOC_53887 // MLOC_59561 // MLOC_34448 // MLOC_7505…
GO:0016818	F	hydrolase activity, acting on acid anhydrides, in phosphorus-containing anhydrides	80	1364	141	15179	9.9e-32	6.8e-30	// MLOC_50536 // MLOC_19779 // MLOC_5070 // MLOC_37192 // MLOC_72646 // MLOC_57796 // MLOC_57866 // MLOC_10314 // MLOC_10234 // MLOC_62977 // MLOC_1081 // MLOC_59941 // MLOC_52823 // MLOC_54493 // MLOC_54097 // MLOC_57285 // MLOC_5957 // MLOC_53018 // MLOC_9905 // MLOC_62200 // MLOC_6059 // MLOC_73105 // MLOC_59990 // MLOC_11230 // MLOC_68408 // MLOC_53887 // MLOC_59561 // MLOC_34448 // MLOC_7505…
GO:0016462	F	pyrophosphatase activity	80	1364	141	15179	9.9e-32	6.8e-30	// MLOC_50536 // MLOC_19779 // MLOC_5070 // MLOC_37192 // MLOC_72646 // MLOC_57796 // MLOC_57866 // MLOC_10314 // MLOC_10234 // MLOC_62977 // MLOC_1081 // MLOC_59941 // MLOC_52823 // MLOC_54493 // MLOC_54097 // MLOC_57285 // MLOC_5957 // MLOC_53018 // MLOC_9905 // MLOC_62200 // MLOC_6059 // MLOC_73105 // MLOC_59990 // MLOC_11230 // MLOC_68408 // MLOC_53887 // MLOC_59561 // MLOC_34448 // MLOC_7505…
GO:0010468	P	regulation of gene expression	79	1364	161	15179	4.1e-28	7.9e-27	// MLOC_77637 // MLOC_59990 // MLOC_74483 // MLOC_64708 // MLOC_52096 // MLOC_63742 // MLOC_10823 // MLOC_56822 // MLOC_14289 // MLOC_54055 // MLOC_61603 // MLOC_6955 // MLOC_10204 // MLOC_52077 // MLOC_4966 // MLOC_65998 // MLOC_72504 // MLOC_36541 // MLOC_20912 // MLOC_67043 // MLOC_3685 // MLOC_55326 // MLOC_4670 // MLOC_71555 // MLOC_15510 // MLOC_73371 // MLOC_63834 // MLOC_63743 // MLOC_580…
GO:0004674	F	protein serine/threonine kinase activity	77	1364	318	15179	6.9e-13	1.7e-11	// MLOC_5389 // MLOC_59450 // MLOC_76003 // MLOC_15834 // MLOC_36562 // MLOC_18396 // MLOC_14157 // MLOC_61794 // MLOC_61793 // MLOC_36607 // MLOC_55943 // MLOC_44491 // MLOC_56062 // MLOC_69623 // MLOC_17680 // MLOC_79186 // MLOC_56064 // MLOC_18098 // MLOC_38400 // MLOC_55207 // MLOC_60285 // MLOC_73066 // MLOC_20132 // MLOC_68137 // MLOC_71014 // MLOC_64724 // MLOC_34512 // MLOC_12693 // MLOC_…
GO:0031090	C	organelle membrane	75	1364	128	15179	1.7e-30	4.6e-29	// MLOC_78867 // MLOC_50536 // MLOC_74483 // MLOC_16521 // MLOC_63462 // MLOC_22343 // MLOC_57866 // MLOC_10606 // MLOC_79354 // MLOC_62246 // MLOC_64196 // MLOC_59805 // MLOC_13658 // MLOC_57806 // MLOC_65770 // MLOC_5957 // MLOC_3689 // MLOC_39192 // MLOC_22808 // MLOC_73371 // MLOC_16517 // MLOC_56808 // MLOC_16360 // MLOC_7441 // MLOC_52257 // MLOC_20296 // MLOC_51169 // MLOC_56960 // MLOC_51…
GO:0017111	F	nucleoside-triphosphatase activity	74	1364	138	15179	3e-28	1.5e-26	// MLOC_50536 // MLOC_19779 // MLOC_5070 // MLOC_37192 // MLOC_72646 // MLOC_57796 // MLOC_57866 // MLOC_10314 // MLOC_10234 // MLOC_62977 // MLOC_59941 // MLOC_54493 // MLOC_54097 // MLOC_57285 // MLOC_5957 // MLOC_53018 // MLOC_9905 // MLOC_6059 // MLOC_73105 // MLOC_59990 // MLOC_11230 // MLOC_68408 // MLOC_53887 // MLOC_59561 // MLOC_64580 // MLOC_7505 // MLOC_4101 // MLOC_15393 // MLOC_25126…
GO:0003677	F	DNA binding	74	1364	415	15179	2.2e-07	3.5e-06	// MLOC_77637 // MLOC_38120 // MLOC_64708 // MLOC_17927 // MLOC_10823 // MLOC_56822 // MLOC_25582 // MLOC_54055 // MLOC_61603 // MLOC_62016 // MLOC_27773 // MLOC_68189 // MLOC_66040 // MLOC_52077 // MLOC_65998 // MLOC_12188 // MLOC_67043 // MLOC_10314 // MLOC_2269 // MLOC_58531 // MLOC_61094 // MLOC_71555 // MLOC_29188 // MLOC_63834 // MLOC_63743 // MLOC_58027 // MLOC_7505 // MLOC_13243 // MLOC_1…
GO:0019219	P	regulation of nucleobase, nucleoside, nucleotide and nucleic acid metabolic process	71	1364	140	15179	4.9e-26	8.6e-25	// MLOC_77637 // MLOC_59990 // MLOC_64708 // MLOC_52199 // MLOC_10823 // MLOC_56822 // MLOC_14289 // MLOC_54055 // MLOC_61603 // MLOC_52077 // MLOC_64196 // MLOC_65998 // MLOC_72504 // MLOC_36541 // MLOC_20912 // MLOC_67043 // MLOC_69623 // MLOC_55326 // MLOC_67175 // MLOC_75519 // MLOC_71555 // MLOC_15510 // MLOC_73371 // MLOC_63834 // MLOC_63743 // MLOC_58027 // MLOC_16514 // MLOC_15169 // MLOC…
GO:0051171	P	regulation of nitrogen compound metabolic process	71	1364	140	15179	4.9e-26	8.6e-25	// MLOC_77637 // MLOC_59990 // MLOC_64708 // MLOC_52199 // MLOC_10823 // MLOC_56822 // MLOC_14289 // MLOC_54055 // MLOC_61603 // MLOC_52077 // MLOC_64196 // MLOC_65998 // MLOC_72504 // MLOC_36541 // MLOC_20912 // MLOC_67043 // MLOC_69623 // MLOC_55326 // MLOC_67175 // MLOC_75519 // MLOC_71555 // MLOC_15510 // MLOC_73371 // MLOC_63834 // MLOC_63743 // MLOC_58027 // MLOC_16514 // MLOC_15169 // MLOC…
GO:0009889	P	regulation of biosynthetic process	71	1364	141	15179	6.7e-26	1.2e-24	// MLOC_77637 // MLOC_59990 // MLOC_64708 // MLOC_52199 // MLOC_10823 // MLOC_56822 // MLOC_14289 // MLOC_54055 // MLOC_61603 // MLOC_10204 // MLOC_52077 // MLOC_4966 // MLOC_65998 // MLOC_72504 // MLOC_36541 // MLOC_20912 // MLOC_67043 // MLOC_3685 // MLOC_55326 // MLOC_67175 // MLOC_75519 // MLOC_71555 // MLOC_15510 // MLOC_73371 // MLOC_63834 // MLOC_63743 // MLOC_58027 // MLOC_16514 // MLOC_1…
GO:0031326	P	regulation of cellular biosynthetic process	71	1364	141	15179	6.7e-26	1.2e-24	// MLOC_77637 // MLOC_59990 // MLOC_64708 // MLOC_52199 // MLOC_10823 // MLOC_56822 // MLOC_14289 // MLOC_54055 // MLOC_61603 // MLOC_10204 // MLOC_52077 // MLOC_4966 // MLOC_65998 // MLOC_72504 // MLOC_36541 // MLOC_20912 // MLOC_67043 // MLOC_3685 // MLOC_55326 // MLOC_67175 // MLOC_75519 // MLOC_71555 // MLOC_15510 // MLOC_73371 // MLOC_63834 // MLOC_63743 // MLOC_58027 // MLOC_16514 // MLOC_1…
GO:0010556	P	regulation of macromolecule biosynthetic process	70	1364	141	15179	2.9e-25	4.8e-24	// MLOC_77637 // MLOC_59990 // MLOC_64708 // MLOC_52199 // MLOC_10823 // MLOC_56822 // MLOC_14289 // MLOC_54055 // MLOC_61603 // MLOC_10204 // MLOC_52077 // MLOC_4966 // MLOC_65998 // MLOC_72504 // MLOC_36541 // MLOC_20912 // MLOC_67043 // MLOC_3685 // MLOC_55326 // MLOC_67175 // MLOC_71555 // MLOC_15510 // MLOC_73371 // MLOC_63834 // MLOC_63743 // MLOC_58027 // MLOC_16514 // MLOC_15169 // MLOC_6…
GO:0006519	P	cellular amino acid and derivative metabolic process	69	1364	251	15179	7.4e-14	9.5e-13	// MLOC_74483 // MLOC_25299 // MLOC_70866 // MLOC_70060 // MLOC_4966 // MLOC_64337 // MLOC_73896 // MLOC_3685 // MLOC_55975 // MLOC_11508 // MLOC_72774 // MLOC_56733 // MLOC_73690 // MLOC_65142 // MLOC_55849 // MLOC_66898 // MLOC_58108 // MLOC_4105 // MLOC_6706 // MLOC_36820 // MLOC_55003 // MLOC_44530 // MLOC_54246 // MLOC_65968 // MLOC_75304 // MLOC_22512 // MLOC_69527 // MLOC_61720 // MLOC_694…
GO:0031975	C	envelope	69	1364	87	15179	6.1e-34	1.9e-32	// MLOC_54788 // MLOC_50536 // MLOC_74483 // MLOC_36541 // MLOC_62015 // MLOC_70866 // MLOC_44755 // MLOC_21210 // MLOC_37338 // MLOC_65770 // MLOC_6580 // MLOC_66290 // MLOC_76546 // MLOC_10428 // MLOC_22808 // MLOC_55848 // MLOC_10676 // MLOC_861 // MLOC_16360 // MLOC_7441 // MLOC_15393 // MLOC_57806 // MLOC_13187 // MLOC_26352 // MLOC_55003 // MLOC_21811 // MLOC_36416 // MLOC_54493 // MLOC_215…
GO:0031967	C	organelle envelope	69	1364	87	15179	6.1e-34	1.9e-32	// MLOC_54788 // MLOC_50536 // MLOC_74483 // MLOC_36541 // MLOC_62015 // MLOC_70866 // MLOC_44755 // MLOC_21210 // MLOC_37338 // MLOC_65770 // MLOC_6580 // MLOC_66290 // MLOC_76546 // MLOC_10428 // MLOC_22808 // MLOC_55848 // MLOC_10676 // MLOC_861 // MLOC_16360 // MLOC_7441 // MLOC_15393 // MLOC_57806 // MLOC_13187 // MLOC_26352 // MLOC_55003 // MLOC_21811 // MLOC_36416 // MLOC_54493 // MLOC_215…
GO:0051641	P	cellular localization	67	1364	69	15179	1.2e-36	3e-35	// MLOC_2793 // MLOC_50536 // MLOC_21728 // MLOC_59599 // MLOC_22343 // MLOC_40067 // MLOC_64985 // MLOC_10482 // MLOC_80690 // MLOC_62855 // MLOC_62246 // MLOC_57144 // MLOC_59805 // MLOC_36541 // MLOC_53110 // MLOC_13753 // MLOC_11115 // MLOC_38365 // MLOC_5938 // MLOC_59846 // MLOC_16360 // MLOC_20296 // MLOC_14105 // MLOC_76109 // MLOC_6378 // MLOC_54260 // MLOC_55435 // MLOC_15501 // MLOC_72…
GO:0005215	F	transporter activity	67	1364	362	15179	2.5e-07	3.9e-06	// MLOC_34706 // MLOC_50536 // MLOC_5835 // MLOC_22343 // MLOC_64985 // MLOC_54972 // MLOC_57866 // MLOC_59941 // MLOC_54097 // MLOC_18094 // MLOC_10147 // MLOC_5957 // MLOC_15556 // MLOC_6659 // MLOC_36691 // MLOC_62200 // MLOC_5938 // MLOC_22808 // MLOC_56639 // MLOC_55848 // MLOC_52366 // MLOC_58123 // MLOC_15393 // MLOC_77802 // MLOC_58556 // MLOC_37581 // MLOC_26352 // MLOC_73967 // MLOC_748…
GO:0051252	P	regulation of RNA metabolic process	65	1364	80	15179	1.8e-32	3.9e-31	// MLOC_77637 // MLOC_59990 // MLOC_64708 // MLOC_52199 // MLOC_10823 // MLOC_56822 // MLOC_14289 // MLOC_54055 // MLOC_61603 // MLOC_52077 // MLOC_64196 // MLOC_65998 // MLOC_72504 // MLOC_36541 // MLOC_20912 // MLOC_67043 // MLOC_67175 // MLOC_71555 // MLOC_15510 // MLOC_73371 // MLOC_63834 // MLOC_63743 // MLOC_58027 // MLOC_16514 // MLOC_15169 // MLOC_63742 // MLOC_73358 // MLOC_75519 // MLOC…
GO:0045449	P	regulation of transcription	65	1364	140	15179	2.5e-22	4e-21	// MLOC_77637 // MLOC_59990 // MLOC_64708 // MLOC_52199 // MLOC_10823 // MLOC_56822 // MLOC_14289 // MLOC_54055 // MLOC_61603 // MLOC_52077 // MLOC_64196 // MLOC_65998 // MLOC_72504 // MLOC_36541 // MLOC_20912 // MLOC_67043 // MLOC_55326 // MLOC_67175 // MLOC_71555 // MLOC_15510 // MLOC_73371 // MLOC_63834 // MLOC_63743 // MLOC_58027 // MLOC_16514 // MLOC_15169 // MLOC_63742 // MLOC_73358 // MLOC…
GO:0006355	P	regulation of transcription, DNA-dependent	64	1364	80	15179	1e-31	2.2e-30	// MLOC_77637 // MLOC_59990 // MLOC_64708 // MLOC_52199 // MLOC_10823 // MLOC_56822 // MLOC_14289 // MLOC_54055 // MLOC_61603 // MLOC_52077 // MLOC_64196 // MLOC_65998 // MLOC_72504 // MLOC_36541 // MLOC_20912 // MLOC_67043 // MLOC_67175 // MLOC_71555 // MLOC_15510 // MLOC_73371 // MLOC_63834 // MLOC_63743 // MLOC_58027 // MLOC_16514 // MLOC_15169 // MLOC_63742 // MLOC_73358 // MLOC_75519 // MLOC…
GO:0009308	P	amine metabolic process	63	1364	63	15179	5.1e-35	1.2e-33	// MLOC_74483 // MLOC_70866 // MLOC_62016 // MLOC_4966 // MLOC_64337 // MLOC_73896 // MLOC_3685 // MLOC_52936 // MLOC_55975 // MLOC_72774 // MLOC_56733 // MLOC_73690 // MLOC_70060 // MLOC_55849 // MLOC_66898 // MLOC_58108 // MLOC_4105 // MLOC_6706 // MLOC_36820 // MLOC_55003 // MLOC_69460 // MLOC_65968 // MLOC_32914 // MLOC_22512 // MLOC_69527 // MLOC_61720 // MLOC_67360 // MLOC_15501 // MLOC_447…
GO:0009057	P	macromolecule catabolic process	63	1364	170	15179	9.5e-18	1.4e-16	// MLOC_62815 // MLOC_54115 // MLOC_21728 // MLOC_36541 // MLOC_50536 // MLOC_25582 // MLOC_62855 // MLOC_38901 // MLOC_4966 // MLOC_16606 // MLOC_70973 // MLOC_10606 // MLOC_60006 // MLOC_53303 // MLOC_59561 // MLOC_52040 // MLOC_30712 // MLOC_16517 // MLOC_80549 // MLOC_57896 // MLOC_7084 // MLOC_59107 // MLOC_65749 // MLOC_61818 // MLOC_64169 // MLOC_52936 // MLOC_47469 // MLOC_69460 // MLOC_4…
GO:0051649	P	establishment of localization in cell	62	1364	69	15179	1e-32	2.3e-31	// MLOC_2793 // MLOC_11096 // MLOC_59599 // MLOC_22343 // MLOC_40067 // MLOC_64985 // MLOC_10482 // MLOC_80690 // MLOC_62855 // MLOC_62246 // MLOC_57144 // MLOC_59805 // MLOC_36541 // MLOC_53110 // MLOC_13753 // MLOC_11115 // MLOC_38365 // MLOC_5938 // MLOC_59846 // MLOC_16360 // MLOC_20296 // MLOC_14105 // MLOC_76109 // MLOC_6378 // MLOC_54260 // MLOC_55435 // MLOC_16205 // MLOC_64654 // MLOC_32…
GO:0033036	P	macromolecule localization	62	1364	97	15179	6.5e-27	1.2e-25	// MLOC_11449 // MLOC_59656 // MLOC_76109 // MLOC_50536 // MLOC_64985 // MLOC_10482 // MLOC_62246 // MLOC_57144 // MLOC_59805 // MLOC_53110 // MLOC_13753 // MLOC_11115 // MLOC_38365 // MLOC_70449 // MLOC_64374 // MLOC_55975 // MLOC_73105 // MLOC_54260 // MLOC_65158 // MLOC_38318 // MLOC_6378 // MLOC_49005 // MLOC_5938 // MLOC_72341 // MLOC_43828 // MLOC_32914 // MLOC_37993 // MLOC_48070 // MLOC_3…
GO:0016788	F	hydrolase activity, acting on ester bonds	61	1364	110	15179	4.5e-24	2.1e-22	// MLOC_78625 // MLOC_56148 // MLOC_74514 // MLOC_12655 // MLOC_11096 // MLOC_54267 // MLOC_69787 // MLOC_38463 // MLOC_57769 // MLOC_65999 // MLOC_73896 // MLOC_3685 // MLOC_43945 // MLOC_38365 // MLOC_75711 // MLOC_4673 // MLOC_64374 // MLOC_60221 // MLOC_79727 // MLOC_18337 // MLOC_61194 // MLOC_59521 // MLOC_38507 // MLOC_7084 // MLOC_71887 // MLOC_54577 // MLOC_16775 // MLOC_80996 // MLOC_67…
GO:0044255	P	cellular lipid metabolic process	60	1364	92	15179	2e-26	3.7e-25	// MLOC_56148 // MLOC_19937 // MLOC_11135 // MLOC_54112 // MLOC_51655 // MLOC_11115 // MLOC_59964 // MLOC_21379 // MLOC_44490 // MLOC_11292 // MLOC_13753 // MLOC_10606 // MLOC_804 // MLOC_52037 // MLOC_72468 // MLOC_63505 // MLOC_55975 // MLOC_10428 // MLOC_58106 // MLOC_70664 // MLOC_76498 // MLOC_61817 // MLOC_6299 // MLOC_10729 // MLOC_26190 // MLOC_59010 // MLOC_16205 // MLOC_43949 // MLOC_22…
GO:0007165	P	signal transduction	59	1364	185	15179	2.6e-14	3.3e-13	// MLOC_2793 // MLOC_58803 // MLOC_25351 // MLOC_36790 // MLOC_15834 // MLOC_8289 // MLOC_17849 // MLOC_54972 // MLOC_30788 // MLOC_21053 // MLOC_10234 // MLOC_16862 // MLOC_64196 // MLOC_64488 // MLOC_19937 // MLOC_17680 // MLOC_72011 // MLOC_64374 // MLOC_73105 // MLOC_63743 // MLOC_74810 // MLOC_36949 // MLOC_61704 // MLOC_10811 // MLOC_57557 // MLOC_71588 // MLOC_79727 // MLOC_72162 // MLOC_8…
GO:0065008	P	regulation of biological quality	56	1364	69	15179	4e-28	7.9e-27	// MLOC_74483 // MLOC_74514 // MLOC_52096 // MLOC_63462 // MLOC_8289 // MLOC_11115 // MLOC_62977 // MLOC_37338 // MLOC_61200 // MLOC_4966 // MLOC_44490 // MLOC_59599 // MLOC_3685 // MLOC_69623 // MLOC_6659 // MLOC_13658 // MLOC_67760 // MLOC_13732 // MLOC_63743 // MLOC_36949 // MLOC_60590 // MLOC_37581 // MLOC_69460 // MLOC_51702 // MLOC_32914 // MLOC_54603 // MLOC_48070 // MLOC_61500 // MLOC_447…
GO:0009607	P	response to biotic stimulus	55	1364	93	15179	8.1e-23	1.3e-21	// MLOC_78867 // MLOC_54115 // MLOC_52096 // MLOC_50536 // MLOC_15839 // MLOC_57866 // MLOC_74635 // MLOC_10234 // MLOC_27537 // MLOC_10147 // MLOC_5957 // MLOC_52084 // MLOC_63742 // MLOC_63743 // MLOC_36949 // MLOC_38507 // MLOC_74856 // MLOC_7127 // MLOC_52936 // MLOC_54247 // MLOC_43949 // MLOC_65968 // MLOC_12015 // MLOC_73967 // MLOC_71588 // MLOC_36662 // MLOC_34872 // MLOC_13658 // MLOC_3…
GO:0044265	P	cellular macromolecule catabolic process	53	1364	57	15179	1.3e-28	2.6e-27	// MLOC_62815 // MLOC_54115 // MLOC_21728 // MLOC_36541 // MLOC_50536 // MLOC_25582 // MLOC_62855 // MLOC_38901 // MLOC_4966 // MLOC_16606 // MLOC_70973 // MLOC_10606 // MLOC_64560 // MLOC_53303 // MLOC_52040 // MLOC_16517 // MLOC_80549 // MLOC_57896 // MLOC_7084 // MLOC_59107 // MLOC_61818 // MLOC_47469 // MLOC_69460 // MLOC_43949 // MLOC_73711 // MLOC_65749 // MLOC_10916 // MLOC_55975 // MLOC_1…
GO:0006952	P	defense response	52	1364	60	15179	4e-27	7.5e-26	// MLOC_50536 // MLOC_64709 // MLOC_64708 // MLOC_52096 // MLOC_59845 // MLOC_70910 // MLOC_15839 // MLOC_57866 // MLOC_77918 // MLOC_27537 // MLOC_69663 // MLOC_64580 // MLOC_1377 // MLOC_14392 // MLOC_52084 // MLOC_63742 // MLOC_36949 // MLOC_20377 // MLOC_74856 // MLOC_52936 // MLOC_36391 // MLOC_65968 // MLOC_12015 // MLOC_73967 // MLOC_16591 // MLOC_36662 // MLOC_67477 // MLOC_54247 // MLOC_…
GO:0016053	P	organic acid biosynthetic process	52	1364	101	15179	1.3e-19	1.9e-18	// MLOC_74483 // MLOC_70866 // MLOC_44755 // MLOC_59964 // MLOC_56005 // MLOC_64885 // MLOC_73896 // MLOC_3713 // MLOC_804 // MLOC_56733 // MLOC_73690 // MLOC_65142 // MLOC_70664 // MLOC_66898 // MLOC_61817 // MLOC_26190 // MLOC_55003 // MLOC_69460 // MLOC_72774 // MLOC_22512 // MLOC_12015 // MLOC_54795 // MLOC_61720 // MLOC_67360 // MLOC_15501 // MLOC_67243 // MLOC_71105 // MLOC_10676 // MLOC_55…
GO:0046394	P	carboxylic acid biosynthetic process	52	1364	101	15179	1.3e-19	1.9e-18	// MLOC_74483 // MLOC_70866 // MLOC_44755 // MLOC_59964 // MLOC_56005 // MLOC_64885 // MLOC_73896 // MLOC_3713 // MLOC_804 // MLOC_56733 // MLOC_73690 // MLOC_65142 // MLOC_70664 // MLOC_66898 // MLOC_61817 // MLOC_26190 // MLOC_55003 // MLOC_69460 // MLOC_72774 // MLOC_22512 // MLOC_12015 // MLOC_54795 // MLOC_61720 // MLOC_67360 // MLOC_15501 // MLOC_67243 // MLOC_71105 // MLOC_10676 // MLOC_55…
GO:0005794	C	Golgi apparatus	52	1364	75	15179	6e-24	1.3e-22	// MLOC_78867 // MLOC_63462 // MLOC_60590 // MLOC_64985 // MLOC_58820 // MLOC_57866 // MLOC_11115 // MLOC_55942 // MLOC_59805 // MLOC_12188 // MLOC_64607 // MLOC_5957 // MLOC_3689 // MLOC_62200 // MLOC_64845 // MLOC_73105 // MLOC_22808 // MLOC_80315 // MLOC_56808 // MLOC_16101 // MLOC_71572 // MLOC_37581 // MLOC_53619 // MLOC_60375 // MLOC_48070 // MLOC_12760 // MLOC_37324 // MLOC_56639 // MLOC_5…
GO:0046907	P	intracellular transport	51	1364	52	15179	2.6e-28	5.2e-27	// MLOC_2793 // MLOC_11096 // MLOC_59599 // MLOC_22343 // MLOC_40067 // MLOC_64985 // MLOC_10482 // MLOC_62855 // MLOC_62246 // MLOC_57144 // MLOC_59805 // MLOC_53110 // MLOC_13753 // MLOC_11115 // MLOC_38365 // MLOC_5938 // MLOC_59846 // MLOC_16360 // MLOC_20296 // MLOC_76109 // MLOC_6378 // MLOC_16205 // MLOC_32914 // MLOC_37993 // MLOC_48070 // MLOC_70449 // MLOC_55497 // MLOC_52084 // MLOC_64…
GO:0009719	P	response to endogenous stimulus	51	1364	119	15179	1.2e-16	1.6e-15	// MLOC_50536 // MLOC_16521 // MLOC_15834 // MLOC_52366 // MLOC_15839 // MLOC_70409 // MLOC_10234 // MLOC_16862 // MLOC_72899 // MLOC_64196 // MLOC_64488 // MLOC_67175 // MLOC_72011 // MLOC_64374 // MLOC_54932 // MLOC_76546 // MLOC_58106 // MLOC_63743 // MLOC_51041 // MLOC_55003 // MLOC_47469 // MLOC_10811 // MLOC_4554 // MLOC_73967 // MLOC_71014 // MLOC_71588 // MLOC_36662 // MLOC_52115 // MLOC_…
GO:0044428	C	nuclear part	51	1364	143	15179	4.3e-14	6.6e-13	// MLOC_70917 // MLOC_61805 // MLOC_54973 // MLOC_10482 // MLOC_66513 // MLOC_62977 // MLOC_37338 // MLOC_14244 // MLOC_27537 // MLOC_10314 // MLOC_2917 // MLOC_4673 // MLOC_75853 // MLOC_66892 // MLOC_55848 // MLOC_66898 // MLOC_11316 // MLOC_7409 // MLOC_25582 // MLOC_74152 // MLOC_52788 // MLOC_37993 // MLOC_37990 // MLOC_80996 // MLOC_63473 // MLOC_65275 // MLOC_55774 // MLOC_44001 // MLOC_31…
GO:0044271	P	cellular nitrogen compound biosynthetic process	50	1364	53	15179	2.9e-27	5.5e-26	// MLOC_74483 // MLOC_37192 // MLOC_70866 // MLOC_44755 // MLOC_59437 // MLOC_4942 // MLOC_56005 // MLOC_73896 // MLOC_10606 // MLOC_56733 // MLOC_73690 // MLOC_65142 // MLOC_66898 // MLOC_8263 // MLOC_55003 // MLOC_69460 // MLOC_43949 // MLOC_72774 // MLOC_22512 // MLOC_61720 // MLOC_67360 // MLOC_15501 // MLOC_6320 // MLOC_10676 // MLOC_10389 // MLOC_12359 // MLOC_67220 // MLOC_73304 // MLOC_49…
GO:0008104	P	protein localization	49	1364	97	15179	2.6e-18	3.9e-17	// MLOC_11096 // MLOC_76109 // MLOC_64985 // MLOC_10482 // MLOC_62246 // MLOC_57144 // MLOC_59805 // MLOC_13753 // MLOC_11115 // MLOC_38365 // MLOC_64374 // MLOC_55975 // MLOC_73105 // MLOC_54260 // MLOC_6378 // MLOC_49005 // MLOC_5938 // MLOC_16205 // MLOC_43828 // MLOC_32914 // MLOC_37993 // MLOC_48070 // MLOC_70449 // MLOC_61117 // MLOC_55497 // MLOC_52084 // MLOC_5296 // MLOC_10171 // MLOC_54…
GO:0022857	F	transmembrane transporter activity	49	1364	99	15179	5e-18	1.6e-16	// MLOC_50536 // MLOC_5835 // MLOC_22343 // MLOC_26352 // MLOC_54972 // MLOC_57866 // MLOC_59941 // MLOC_54097 // MLOC_10147 // MLOC_5957 // MLOC_15556 // MLOC_36691 // MLOC_62200 // MLOC_22808 // MLOC_56639 // MLOC_55848 // MLOC_52366 // MLOC_58123 // MLOC_15393 // MLOC_77802 // MLOC_58556 // MLOC_18039 // MLOC_61500 // MLOC_13658 // MLOC_58872 // MLOC_80912 // MLOC_13650 // MLOC_21289 // MLOC_1…
GO:0008610	P	lipid biosynthetic process	47	1364	77	15179	4.2e-20	6.4e-19	// MLOC_11135 // MLOC_54112 // MLOC_63588 // MLOC_59964 // MLOC_21379 // MLOC_64885 // MLOC_10606 // MLOC_804 // MLOC_52037 // MLOC_72468 // MLOC_63505 // MLOC_10428 // MLOC_58106 // MLOC_70664 // MLOC_76498 // MLOC_61817 // MLOC_10729 // MLOC_26190 // MLOC_59010 // MLOC_43949 // MLOC_22512 // MLOC_54795 // MLOC_67243 // MLOC_55975 // MLOC_55959 // MLOC_61818 // MLOC_37503 // MLOC_65788 // MLOC_6…
GO:0045184	P	establishment of protein localization	47	1364	95	15179	2.4e-17	3.4e-16	// MLOC_11096 // MLOC_76109 // MLOC_64985 // MLOC_10482 // MLOC_62246 // MLOC_57144 // MLOC_59805 // MLOC_13753 // MLOC_11115 // MLOC_38365 // MLOC_64374 // MLOC_73105 // MLOC_6378 // MLOC_49005 // MLOC_5938 // MLOC_16205 // MLOC_43828 // MLOC_32914 // MLOC_37993 // MLOC_48070 // MLOC_70449 // MLOC_61117 // MLOC_55497 // MLOC_52084 // MLOC_5296 // MLOC_10171 // MLOC_548 // MLOC_74741 // MLOC_6714…
GO:0015031	P	protein transport	47	1364	95	15179	2.4e-17	3.4e-16	// MLOC_11096 // MLOC_76109 // MLOC_64985 // MLOC_10482 // MLOC_62246 // MLOC_57144 // MLOC_59805 // MLOC_13753 // MLOC_11115 // MLOC_38365 // MLOC_64374 // MLOC_73105 // MLOC_6378 // MLOC_49005 // MLOC_5938 // MLOC_16205 // MLOC_43828 // MLOC_32914 // MLOC_37993 // MLOC_48070 // MLOC_70449 // MLOC_61117 // MLOC_55497 // MLOC_52084 // MLOC_5296 // MLOC_10171 // MLOC_548 // MLOC_74741 // MLOC_6714…
GO:0016757	F	transferase activity, transferring glycosyl groups	47	1364	136	15179	1.1e-12	2.6e-11	// MLOC_63462 // MLOC_58820 // MLOC_55095 // MLOC_57001 // MLOC_44490 // MLOC_11770 // MLOC_13135 // MLOC_62151 // MLOC_52796 // MLOC_80315 // MLOC_37970 // MLOC_68968 // MLOC_74873 // MLOC_54759 // MLOC_60038 // MLOC_66676 // MLOC_76930 // MLOC_6213 // MLOC_36662 // MLOC_62588 // MLOC_61930 // MLOC_55081 // MLOC_57135 // MLOC_60093 // MLOC_64560 // MLOC_75709 // MLOC_66675 // MLOC_75141 // MLOC_…
GO:0006091	P	generation of precursor metabolites and energy	46	1364	95	15179	1e-16	1.4e-15	// MLOC_62815 // MLOC_54115 // MLOC_74483 // MLOC_15393 // MLOC_65749 // MLOC_44755 // MLOC_4966 // MLOC_16606 // MLOC_36541 // MLOC_10606 // MLOC_16517 // MLOC_57896 // MLOC_52219 // MLOC_15501 // MLOC_70791 // MLOC_22512 // MLOC_54736 // MLOC_69460 // MLOC_57284 // MLOC_62968 // MLOC_8131 // MLOC_55975 // MLOC_10676 // MLOC_3886 // MLOC_61818 // MLOC_64997 // MLOC_58958 // MLOC_61974 // MLOC_12…
GO:0006508	P	proteolysis	46	1364	158	15179	2.3e-10	2.6e-09	// MLOC_54115 // MLOC_21728 // MLOC_75626 // MLOC_62855 // MLOC_15950 // MLOC_38901 // MLOC_4966 // MLOC_34809 // MLOC_53303 // MLOC_56296 // MLOC_71572 // MLOC_58106 // MLOC_59561 // MLOC_861 // MLOC_61375 // MLOC_52257 // MLOC_63917 // MLOC_63916 // MLOC_19019 // MLOC_62143 // MLOC_47469 // MLOC_36416 // MLOC_59600 // MLOC_59287 // MLOC_65439 // MLOC_22334 // MLOC_64997 // MLOC_54603 // MLOC_61…
GO:0048037	F	cofactor binding	46	1364	116	15179	3.6e-14	1.1e-12	// MLOC_63885 // MLOC_54117 // MLOC_61924 // MLOC_62016 // MLOC_21238 // MLOC_37338 // MLOC_66041 // MLOC_21379 // MLOC_72010 // MLOC_56415 // MLOC_7695 // MLOC_70800 // MLOC_63505 // MLOC_56578 // MLOC_65142 // MLOC_44090 // MLOC_70839 // MLOC_6299 // MLOC_6706 // MLOC_32914 // MLOC_56094 // MLOC_69527 // MLOC_62927 // MLOC_36667 // MLOC_10676 // MLOC_22334 // MLOC_64654 // MLOC_65788 // MLOC_11…
GO:0003723	F	RNA binding	46	1364	124	15179	2.5e-13	6.9e-12	// MLOC_11096 // MLOC_36541 // MLOC_33306 // MLOC_17847 // MLOC_66513 // MLOC_11731 // MLOC_64885 // MLOC_70182 // MLOC_70079 // MLOC_5958 // MLOC_38365 // MLOC_9902 // MLOC_66892 // MLOC_65142 // MLOC_59669 // MLOC_13165 // MLOC_58108 // MLOC_4430 // MLOC_13187 // MLOC_6378 // MLOC_30180 // MLOC_61697 // MLOC_10482 // MLOC_55343 // MLOC_56091 // MLOC_55673 // MLOC_72404 // MLOC_57813 // MLOC_629…
GO:0031974	C	membrane-enclosed lumen	46	1364	142	15179	1.2e-11	1.6e-10	// MLOC_54788 // MLOC_61805 // MLOC_54973 // MLOC_10482 // MLOC_37338 // MLOC_14244 // MLOC_27537 // MLOC_10314 // MLOC_4673 // MLOC_66892 // MLOC_55848 // MLOC_69449 // MLOC_65125 // MLOC_11316 // MLOC_7409 // MLOC_16202 // MLOC_77984 // MLOC_52788 // MLOC_22512 // MLOC_37993 // MLOC_37990 // MLOC_2917 // MLOC_64997 // MLOC_58958 // MLOC_55774 // MLOC_44238 // MLOC_72691 // MLOC_82112 // MLOC_10…
GO:0005739	C	mitochondrion	46	1364	1119	15179	1	1	// MLOC_54788 // MLOC_50536 // MLOC_79354 // MLOC_59599 // MLOC_26352 // MLOC_36541 // MLOC_61499 // MLOC_76546 // MLOC_61094 // MLOC_55795 // MLOC_69449 // MLOC_16360 // MLOC_7441 // MLOC_59107 // MLOC_55848 // MLOC_16202 // MLOC_53619 // MLOC_2917 // MLOC_65968 // MLOC_32914 // MLOC_39690 // MLOC_6485 // MLOC_55975 // MLOC_10676 // MLOC_22334 // MLOC_55679 // MLOC_55849 // MLOC_115 // MLOC_4423…
GO:0009725	P	response to hormone stimulus	45	1364	50	15179	4.2e-24	7e-23	// MLOC_50536 // MLOC_16521 // MLOC_15834 // MLOC_52366 // MLOC_15839 // MLOC_70409 // MLOC_10234 // MLOC_16862 // MLOC_72899 // MLOC_64196 // MLOC_64488 // MLOC_67175 // MLOC_72011 // MLOC_64374 // MLOC_54932 // MLOC_76546 // MLOC_58106 // MLOC_63743 // MLOC_51041 // MLOC_55003 // MLOC_47469 // MLOC_10811 // MLOC_4554 // MLOC_73967 // MLOC_71014 // MLOC_52115 // MLOC_8131 // MLOC_52084 // MLOC_5…
GO:0006396	P	RNA processing	45	1364	53	15179	2.1e-23	3.5e-22	// MLOC_70917 // MLOC_54117 // MLOC_59775 // MLOC_52096 // MLOC_54973 // MLOC_17847 // MLOC_66513 // MLOC_6955 // MLOC_61805 // MLOC_11731 // MLOC_36541 // MLOC_10606 // MLOC_38365 // MLOC_6175 // MLOC_66892 // MLOC_63742 // MLOC_80549 // MLOC_59669 // MLOC_65125 // MLOC_7409 // MLOC_25582 // MLOC_55003 // MLOC_69460 // MLOC_10482 // MLOC_22512 // MLOC_66937 // MLOC_55673 // MLOC_70449 // MLOC_53…
GO:0032787	P	monocarboxylic acid metabolic process	45	1364	81	15179	4e-18	5.8e-17	// MLOC_60062 // MLOC_54115 // MLOC_21728 // MLOC_11115 // MLOC_59964 // MLOC_4966 // MLOC_64885 // MLOC_13753 // MLOC_10606 // MLOC_804 // MLOC_55975 // MLOC_10428 // MLOC_70664 // MLOC_57231 // MLOC_61817 // MLOC_4430 // MLOC_26190 // MLOC_43949 // MLOC_22512 // MLOC_56091 // MLOC_15501 // MLOC_67243 // MLOC_66886 // MLOC_10676 // MLOC_55959 // MLOC_61818 // MLOC_64654 // MLOC_54795 // MLOC_103…
GO:0070013	C	intracellular organelle lumen	45	1364	142	15179	3.6e-11	4.5e-10	// MLOC_61805 // MLOC_54973 // MLOC_10482 // MLOC_37338 // MLOC_14244 // MLOC_27537 // MLOC_10314 // MLOC_4673 // MLOC_66892 // MLOC_55848 // MLOC_69449 // MLOC_65125 // MLOC_11316 // MLOC_7409 // MLOC_16202 // MLOC_77984 // MLOC_52788 // MLOC_22512 // MLOC_37993 // MLOC_37990 // MLOC_2917 // MLOC_64997 // MLOC_58958 // MLOC_55774 // MLOC_44238 // MLOC_72691 // MLOC_82112 // MLOC_10618 // MLOC_70…
GO:0043233	C	organelle lumen	45	1364	142	15179	3.6e-11	4.5e-10	// MLOC_61805 // MLOC_54973 // MLOC_10482 // MLOC_37338 // MLOC_14244 // MLOC_27537 // MLOC_10314 // MLOC_4673 // MLOC_66892 // MLOC_55848 // MLOC_69449 // MLOC_65125 // MLOC_11316 // MLOC_7409 // MLOC_16202 // MLOC_77984 // MLOC_52788 // MLOC_22512 // MLOC_37993 // MLOC_37990 // MLOC_2917 // MLOC_64997 // MLOC_58958 // MLOC_55774 // MLOC_44238 // MLOC_72691 // MLOC_82112 // MLOC_10618 // MLOC_70…
GO:0006412	P	translation	41	1364	126	15179	1.4e-10	1.6e-09	// MLOC_36541 // MLOC_54834 // MLOC_4966 // MLOC_64337 // MLOC_3685 // MLOC_5958 // MLOC_7955 // MLOC_15148 // MLOC_16516 // MLOC_68534 // MLOC_58108 // MLOC_68535 // MLOC_61678 // MLOC_16202 // MLOC_30180 // MLOC_55343 // MLOC_4936 // MLOC_55595 // MLOC_60125 // MLOC_62922 // MLOC_56031 // MLOC_10851 // MLOC_70079 // MLOC_20533 // MLOC_10204 // MLOC_64731 // MLOC_56053 // MLOC_66305 // MLOC_5734…
GO:0022892	F	substrate-specific transporter activity	41	1364	100	15179	3.7e-13	9.6e-12	// MLOC_50536 // MLOC_5835 // MLOC_22343 // MLOC_64985 // MLOC_54972 // MLOC_57866 // MLOC_10147 // MLOC_5938 // MLOC_22808 // MLOC_56639 // MLOC_52366 // MLOC_15393 // MLOC_58556 // MLOC_26352 // MLOC_73967 // MLOC_18039 // MLOC_61500 // MLOC_13658 // MLOC_58872 // MLOC_80912 // MLOC_13650 // MLOC_21289 // MLOC_68623 // MLOC_74720 // MLOC_74167 // MLOC_16637 // MLOC_51377 // MLOC_64607 // MLOC_3…
GO:0006811	P	ion transport	39	1364	67	15179	2.1e-16	2.8e-15	// MLOC_50536 // MLOC_74483 // MLOC_22343 // MLOC_62015 // MLOC_54972 // MLOC_57866 // MLOC_44755 // MLOC_62246 // MLOC_59805 // MLOC_10147 // MLOC_10606 // MLOC_62200 // MLOC_52366 // MLOC_36949 // MLOC_16360 // MLOC_15393 // MLOC_15284 // MLOC_56865 // MLOC_58556 // MLOC_26352 // MLOC_69460 // MLOC_73712 // MLOC_48070 // MLOC_61500 // MLOC_13658 // MLOC_80912 // MLOC_61085 // MLOC_68623 // MLOC…
GO:0008233	F	peptidase activity	39	1364	162	15179	3.8e-07	5.4e-06	// MLOC_15950 // MLOC_75626 // MLOC_34809 // MLOC_62246 // MLOC_496 // MLOC_6076 // MLOC_19019 // MLOC_38957 // MLOC_53303 // MLOC_56296 // MLOC_71572 // MLOC_58106 // MLOC_59561 // MLOC_861 // MLOC_61375 // MLOC_52257 // MLOC_63917 // MLOC_63916 // MLOC_56960 // MLOC_26190 // MLOC_36416 // MLOC_54603 // MLOC_59287 // MLOC_65439 // MLOC_62143 // MLOC_64997 // MLOC_608 // MLOC_61916 // MLOC_44238 …
GO:0030529	C	ribonucleoprotein complex	39	1364	99	15179	3.7e-12	5.2e-11	// MLOC_78867 // MLOC_70917 // MLOC_57866 // MLOC_66513 // MLOC_77466 // MLOC_64337 // MLOC_69905 // MLOC_7955 // MLOC_76546 // MLOC_15148 // MLOC_75853 // MLOC_16516 // MLOC_68534 // MLOC_52257 // MLOC_7409 // MLOC_68535 // MLOC_61678 // MLOC_16202 // MLOC_21811 // MLOC_13086 // MLOC_39690 // MLOC_54834 // MLOC_55673 // MLOC_55595 // MLOC_60125 // MLOC_62922 // MLOC_56031 // MLOC_58958 // MLOC_4…
GO:0034613	P	cellular protein localization	38	1364	39	15179	2.3e-21	3.6e-20	// MLOC_11096 // MLOC_76109 // MLOC_64985 // MLOC_10482 // MLOC_62246 // MLOC_57144 // MLOC_59805 // MLOC_13753 // MLOC_11115 // MLOC_38365 // MLOC_5938 // MLOC_54260 // MLOC_6378 // MLOC_16205 // MLOC_32914 // MLOC_37993 // MLOC_48070 // MLOC_70449 // MLOC_55497 // MLOC_52084 // MLOC_10171 // MLOC_74741 // MLOC_67140 // MLOC_72341 // MLOC_14105 // MLOC_56091 // MLOC_63102 // MLOC_15501 // MLOC_5…
GO:0016887	F	ATPase activity	38	1364	74	15179	1.1e-14	3.5e-13	// MLOC_50536 // MLOC_5070 // MLOC_72646 // MLOC_57866 // MLOC_62977 // MLOC_59941 // MLOC_54097 // MLOC_5957 // MLOC_6059 // MLOC_11230 // MLOC_68408 // MLOC_53887 // MLOC_4101 // MLOC_15393 // MLOC_13187 // MLOC_10398 // MLOC_54493 // MLOC_5747 // MLOC_48070 // MLOC_53993 // MLOC_608 // MLOC_54794 // MLOC_76366 // MLOC_56116 // MLOC_10748 // MLOC_19779 // MLOC_59990 // MLOC_37050 // MLOC_11045 …
GO:0030528	F	transcription regulator activity	38	1364	237	15179	0.0011	0.0087	// MLOC_77637 // MLOC_10823 // MLOC_54055 // MLOC_61603 // MLOC_52077 // MLOC_64196 // MLOC_65998 // MLOC_7850 // MLOC_67043 // MLOC_58531 // MLOC_71555 // MLOC_15510 // MLOC_63834 // MLOC_56822 // MLOC_58027 // MLOC_36949 // MLOC_11316 // MLOC_73358 // MLOC_75519 // MLOC_74884 // MLOC_4554 // MLOC_52115 // MLOC_34321 // MLOC_7126 // MLOC_13431 // MLOC_11125 // MLOC_58529 // MLOC_77763 // MLOC_56…
GO:0006886	P	intracellular protein transport	37	1364	39	15179	1.4e-20	2.2e-19	// MLOC_11096 // MLOC_76109 // MLOC_64985 // MLOC_10482 // MLOC_62246 // MLOC_57144 // MLOC_59805 // MLOC_13753 // MLOC_11115 // MLOC_38365 // MLOC_5938 // MLOC_6378 // MLOC_16205 // MLOC_32914 // MLOC_37993 // MLOC_48070 // MLOC_70449 // MLOC_55497 // MLOC_52084 // MLOC_10171 // MLOC_74741 // MLOC_67140 // MLOC_72341 // MLOC_14105 // MLOC_56091 // MLOC_63102 // MLOC_15501 // MLOC_53088 // MLOC_6…
GO:0009605	P	response to external stimulus	37	1364	71	15179	1.8e-14	2.3e-13	// MLOC_21191 // MLOC_8289 // MLOC_16591 // MLOC_5957 // MLOC_10234 // MLOC_10046 // MLOC_57145 // MLOC_10606 // MLOC_63646 // MLOC_76546 // MLOC_56639 // MLOC_63743 // MLOC_36949 // MLOC_61194 // MLOC_58556 // MLOC_60544 // MLOC_43949 // MLOC_56094 // MLOC_73967 // MLOC_10171 // MLOC_54045 // MLOC_74884 // MLOC_80912 // MLOC_57323 // MLOC_64344 // MLOC_52823 // MLOC_36339 // MLOC_51377 // MLOC_6…
GO:0070011	F	peptidase activity, acting on L-amino acid peptides	37	1364	142	15179	1.4e-07	2.4e-06	// MLOC_15950 // MLOC_75626 // MLOC_34809 // MLOC_496 // MLOC_6076 // MLOC_19019 // MLOC_38957 // MLOC_53303 // MLOC_56296 // MLOC_71572 // MLOC_58106 // MLOC_59561 // MLOC_861 // MLOC_61375 // MLOC_52257 // MLOC_63917 // MLOC_63916 // MLOC_56960 // MLOC_26190 // MLOC_36416 // MLOC_59600 // MLOC_59287 // MLOC_65439 // MLOC_62143 // MLOC_64997 // MLOC_608 // MLOC_61916 // MLOC_44238 // MLOC_69013 …
GO:0005576	C	extracellular region	37	1364	72	15179	2.4e-14	3.9e-13	// MLOC_78867 // MLOC_15950 // MLOC_36541 // MLOC_12513 // MLOC_81936 // MLOC_16950 // MLOC_55589 // MLOC_21661 // MLOC_70800 // MLOC_63646 // MLOC_73371 // MLOC_16517 // MLOC_72965 // MLOC_37581 // MLOC_21811 // MLOC_36416 // MLOC_54246 // MLOC_75304 // MLOC_61720 // MLOC_72162 // MLOC_36667 // MLOC_10676 // MLOC_10176 // MLOC_58958 // MLOC_67220 // MLOC_73301 // MLOC_72691 // MLOC_56052 // MLOC…
GO:0031981	C	nuclear lumen	37	1364	125	15179	9.1e-09	1e-07	// MLOC_61805 // MLOC_54973 // MLOC_10482 // MLOC_37338 // MLOC_14244 // MLOC_27537 // MLOC_10314 // MLOC_4673 // MLOC_66892 // MLOC_55848 // MLOC_66898 // MLOC_11316 // MLOC_7409 // MLOC_25582 // MLOC_77984 // MLOC_52788 // MLOC_37993 // MLOC_37990 // MLOC_2917 // MLOC_55774 // MLOC_82112 // MLOC_10618 // MLOC_68535 // MLOC_70449 // MLOC_56743 // MLOC_53993 // MLOC_6588 // MLOC_25012 // MLOC_329…
GO:0019748	P	secondary metabolic process	35	1364	73	15179	5.8e-13	7.3e-12	// MLOC_50536 // MLOC_74483 // MLOC_36541 // MLOC_10606 // MLOC_56005 // MLOC_56415 // MLOC_11508 // MLOC_10428 // MLOC_66898 // MLOC_7084 // MLOC_69460 // MLOC_54246 // MLOC_32914 // MLOC_22512 // MLOC_66290 // MLOC_55975 // MLOC_38507 // MLOC_43949 // MLOC_65788 // MLOC_67220 // MLOC_12190 // MLOC_37970 // MLOC_70839 // MLOC_75304 // MLOC_13165 // MLOC_76402 // MLOC_64083 // MLOC_15501 // MLOC_…
GO:0022891	F	substrate-specific transmembrane transporter activity	35	1364	76	15179	1.4e-12	3.3e-11	// MLOC_50536 // MLOC_5835 // MLOC_22343 // MLOC_26352 // MLOC_54972 // MLOC_57866 // MLOC_64607 // MLOC_22808 // MLOC_56639 // MLOC_52366 // MLOC_15393 // MLOC_58556 // MLOC_48070 // MLOC_61500 // MLOC_13658 // MLOC_58872 // MLOC_80912 // MLOC_13650 // MLOC_21289 // MLOC_68623 // MLOC_74720 // MLOC_74167 // MLOC_65770 // MLOC_51377 // MLOC_37050 // MLOC_59554 // MLOC_7399 // MLOC_71773 // MLOC_1…
GO:0016758	F	transferase activity, transferring hexosyl groups	35	1364	100	15179	6.3e-10	1.3e-08	// MLOC_58820 // MLOC_57001 // MLOC_44490 // MLOC_11770 // MLOC_13135 // MLOC_62151 // MLOC_52796 // MLOC_80315 // MLOC_74873 // MLOC_54759 // MLOC_60038 // MLOC_76930 // MLOC_57610 // MLOC_6213 // MLOC_36662 // MLOC_62588 // MLOC_61930 // MLOC_55081 // MLOC_57135 // MLOC_60093 // MLOC_64560 // MLOC_75709 // MLOC_66675 // MLOC_75315 // MLOC_16752 // MLOC_8320 // MLOC_54096 // MLOC_58422 // MLOC_2…
GO:0007154	P	cell communication	34	1364	188	15179	0.00032	0.0025	// MLOC_21191 // MLOC_70374 // MLOC_17849 // MLOC_57145 // MLOC_12188 // MLOC_63646 // MLOC_76546 // MLOC_56639 // MLOC_63743 // MLOC_36949 // MLOC_34512 // MLOC_20296 // MLOC_58556 // MLOC_56094 // MLOC_53969 // MLOC_56304 // MLOC_36790 // MLOC_8131 // MLOC_52084 // MLOC_54045 // MLOC_80912 // MLOC_12190 // MLOC_67140 // MLOC_59972 // MLOC_52823 // MLOC_36339 // MLOC_51377 // MLOC_14891 // MLOC_…
GO:0050662	F	coenzyme binding	34	1364	107	15179	8.4e-09	1.6e-07	// MLOC_54117 // MLOC_61924 // MLOC_6299 // MLOC_21238 // MLOC_37338 // MLOC_66041 // MLOC_21379 // MLOC_72010 // MLOC_56415 // MLOC_7695 // MLOC_70800 // MLOC_63505 // MLOC_56578 // MLOC_65142 // MLOC_44090 // MLOC_32914 // MLOC_56094 // MLOC_62927 // MLOC_10676 // MLOC_22334 // MLOC_64654 // MLOC_65788 // MLOC_11603 // MLOC_13532 // MLOC_75530 // MLOC_70839 // MLOC_70055 // MLOC_3886 // MLOC_73…
GO:0042578	F	phosphoric ester hydrolase activity	33	1364	34	15179	1.1e-18	4e-17	// MLOC_56148 // MLOC_74514 // MLOC_60221 // MLOC_38463 // MLOC_65999 // MLOC_73896 // MLOC_69787 // MLOC_4673 // MLOC_64374 // MLOC_79727 // MLOC_61194 // MLOC_59521 // MLOC_54260 // MLOC_7084 // MLOC_71887 // MLOC_80996 // MLOC_2930 // MLOC_22512 // MLOC_56095 // MLOC_66259 // MLOC_8131 // MLOC_51702 // MLOC_65882 // MLOC_3173 // MLOC_52176 // MLOC_52823 // MLOC_16775 // MLOC_12680 // MLOC_5811…
GO:0016874	F	ligase activity	33	1364	97	15179	3.5e-09	6.7e-08	// MLOC_61805 // MLOC_54978 // MLOC_37095 // MLOC_70060 // MLOC_16862 // MLOC_65158 // MLOC_4966 // MLOC_64337 // MLOC_3685 // MLOC_55849 // MLOC_10463 // MLOC_58108 // MLOC_47469 // MLOC_72774 // MLOC_78143 // MLOC_55679 // MLOC_10851 // MLOC_53352 // MLOC_72341 // MLOC_56053 // MLOC_59493 // MLOC_3932 // MLOC_44080 // MLOC_30193 // MLOC_19025 // MLOC_72899 // MLOC_71896 // MLOC_5591 // MLOC_605…
GO:0009579	C	thylakoid	33	1364	115	15179	1e-07	1e-06	// MLOC_74483 // MLOC_44755 // MLOC_10606 // MLOC_16765 // MLOC_56808 // MLOC_861 // MLOC_52219 // MLOC_69460 // MLOC_56094 // MLOC_24776 // MLOC_68334 // MLOC_21811 // MLOC_62968 // MLOC_72404 // MLOC_36667 // MLOC_3886 // MLOC_64997 // MLOC_57324 // MLOC_58958 // MLOC_44238 // MLOC_72691 // MLOC_56052 // MLOC_22512 // MLOC_66290 // MLOC_15501 // MLOC_6580 // MLOC_67220 // MLOC_16521 // MLOC_183…
GO:0016829	F	lyase activity	31	1364	64	15179	1e-11	2.2e-10	// MLOC_60062 // MLOC_57103 // MLOC_8289 // MLOC_59333 // MLOC_70800 // MLOC_63646 // MLOC_56733 // MLOC_73690 // MLOC_21933 // MLOC_66898 // MLOC_21811 // MLOC_69527 // MLOC_55975 // MLOC_16765 // MLOC_10389 // MLOC_58958 // MLOC_12359 // MLOC_52040 // MLOC_49894 // MLOC_63275 // MLOC_39281 // MLOC_64083 // MLOC_10735 // MLOC_58888 // MLOC_14891 // MLOC_61200 // MLOC_38969 // MLOC_13885 // MLOC_…
GO:0005506	F	iron ion binding	31	1364	200	15179	0.0048	0.035	// MLOC_1826 // MLOC_56459 // MLOC_60133 // MLOC_68636 // MLOC_7695 // MLOC_76546 // MLOC_76402 // MLOC_12709 // MLOC_70664 // MLOC_22651 // MLOC_21933 // MLOC_5997 // MLOC_79176 // MLOC_18785 // MLOC_78716 // MLOC_67243 // MLOC_56462 // MLOC_61817 // MLOC_60640 // MLOC_57323 // MLOC_58726 // MLOC_65477 // MLOC_55942 // MLOC_64966 // MLOC_53180 // MLOC_57983 // MLOC_73507 // MLOC_71584 // MLOC_58…
GO:0005840	C	ribosome	31	1364	86	15179	3.4e-09	3.9e-08	// MLOC_78867 // MLOC_57866 // MLOC_77466 // MLOC_64337 // MLOC_69905 // MLOC_7955 // MLOC_76546 // MLOC_15148 // MLOC_16516 // MLOC_68534 // MLOC_52257 // MLOC_68535 // MLOC_61678 // MLOC_16202 // MLOC_21811 // MLOC_13086 // MLOC_39690 // MLOC_54834 // MLOC_55595 // MLOC_60125 // MLOC_62922 // MLOC_56031 // MLOC_58958 // MLOC_67220 // MLOC_64731 // MLOC_66305 // MLOC_57344 // MLOC_4936 // MLOC_1…
GO:0009790	P	embryonic development	30	1364	48	15179	1.6e-13	2e-12	// MLOC_36541 // MLOC_65749 // MLOC_54973 // MLOC_57866 // MLOC_20130 // MLOC_73371 // MLOC_63742 // MLOC_55849 // MLOC_36949 // MLOC_66898 // MLOC_58556 // MLOC_13187 // MLOC_25582 // MLOC_75369 // MLOC_74152 // MLOC_58850 // MLOC_37993 // MLOC_6744 // MLOC_52115 // MLOC_57811 // MLOC_54603 // MLOC_56053 // MLOC_37834 // MLOC_60300 // MLOC_80151 // MLOC_55628 // MLOC_5591 // MLOC_60639 // MLOC_3…
GO:0006259	P	DNA metabolic process	30	1364	157	15179	0.00032	0.0025	// MLOC_38120 // MLOC_8289 // MLOC_63031 // MLOC_59737 // MLOC_10314 // MLOC_69623 // MLOC_29188 // MLOC_81305 // MLOC_80549 // MLOC_7505 // MLOC_13243 // MLOC_11316 // MLOC_59780 // MLOC_54242 // MLOC_74152 // MLOC_80996 // MLOC_11707 // MLOC_1607 // MLOC_26190 // MLOC_62977 // MLOC_12190 // MLOC_30712 // MLOC_64083 // MLOC_73503 // MLOC_59990 // MLOC_54014 // MLOC_38969 // MLOC_55378 // MLOC_36…
GO:0003700	F	transcription factor activity	30	1364	197	15179	0.0068	0.047	// MLOC_77637 // MLOC_10823 // MLOC_54055 // MLOC_61603 // MLOC_52077 // MLOC_65998 // MLOC_67043 // MLOC_58531 // MLOC_71555 // MLOC_15510 // MLOC_63834 // MLOC_56822 // MLOC_58027 // MLOC_11316 // MLOC_73358 // MLOC_75519 // MLOC_74884 // MLOC_4554 // MLOC_52115 // MLOC_7126 // MLOC_13431 // MLOC_58529 // MLOC_77763 // MLOC_56117 // MLOC_61094 // MLOC_66788 // MLOC_67851 // MLOC_17061 // MLOC_1…
GO:0005618	C	cell wall	30	1364	36	15179	6.7e-16	1.2e-14	// MLOC_78867 // MLOC_14244 // MLOC_69905 // MLOC_62475 // MLOC_3689 // MLOC_67760 // MLOC_76546 // MLOC_22808 // MLOC_55848 // MLOC_54267 // MLOC_53619 // MLOC_52936 // MLOC_21811 // MLOC_52788 // MLOC_61720 // MLOC_72162 // MLOC_10676 // MLOC_65439 // MLOC_56638 // MLOC_52027 // MLOC_63065 // MLOC_2050 // MLOC_53180 // MLOC_8320 // MLOC_54096 // MLOC_58422 // MLOC_21902 // MLOC_66594 // MLOC_70…
GO:0030312	C	external encapsulating structure	30	1364	38	15179	1.9e-15	3.1e-14	// MLOC_78867 // MLOC_14244 // MLOC_69905 // MLOC_62475 // MLOC_3689 // MLOC_67760 // MLOC_76546 // MLOC_22808 // MLOC_55848 // MLOC_54267 // MLOC_53619 // MLOC_52936 // MLOC_21811 // MLOC_52788 // MLOC_61720 // MLOC_72162 // MLOC_10676 // MLOC_65439 // MLOC_56638 // MLOC_52027 // MLOC_63065 // MLOC_2050 // MLOC_53180 // MLOC_8320 // MLOC_54096 // MLOC_58422 // MLOC_21902 // MLOC_66594 // MLOC_70…
GO:0005783	C	endoplasmic reticulum	30	1364	68	15179	1.3e-10	1.5e-09	// MLOC_54115 // MLOC_59599 // MLOC_61642 // MLOC_62855 // MLOC_64196 // MLOC_74635 // MLOC_53980 // MLOC_2119 // MLOC_12709 // MLOC_36949 // MLOC_61375 // MLOC_80354 // MLOC_59010 // MLOC_6213 // MLOC_16205 // MLOC_55007 // MLOC_59287 // MLOC_37503 // MLOC_65788 // MLOC_56888 // MLOC_56037 // MLOC_57085 // MLOC_73301 // MLOC_59911 // MLOC_54096 // MLOC_2921 // MLOC_51169 // MLOC_66674 // MLOC_34…
GO:0015075	F	ion transmembrane transporter activity	29	1364	46	15179	3.4e-13	9.2e-12	// MLOC_50536 // MLOC_5835 // MLOC_22343 // MLOC_26352 // MLOC_54972 // MLOC_57866 // MLOC_64607 // MLOC_56639 // MLOC_52366 // MLOC_15393 // MLOC_58556 // MLOC_48070 // MLOC_61500 // MLOC_13658 // MLOC_80912 // MLOC_13650 // MLOC_21289 // MLOC_68623 // MLOC_57821 // MLOC_65770 // MLOC_51377 // MLOC_7399 // MLOC_71773 // MLOC_15284 // MLOC_70791 // MLOC_52795 // MLOC_74167 // MLOC_18039 // MLOC_1…
GO:0022804	F	active transmembrane transporter activity	29	1364	48	15179	7.5e-13	1.8e-11	// MLOC_57866 // MLOC_59941 // MLOC_54097 // MLOC_64607 // MLOC_5957 // MLOC_15556 // MLOC_36691 // MLOC_62200 // MLOC_22808 // MLOC_55848 // MLOC_58123 // MLOC_15393 // MLOC_48070 // MLOC_13658 // MLOC_80912 // MLOC_21289 // MLOC_11412 // MLOC_68623 // MLOC_74720 // MLOC_76366 // MLOC_37050 // MLOC_59554 // MLOC_72088 // MLOC_71773 // MLOC_77802 // MLOC_10398 // MLOC_75336 // MLOC_52795 // MLOC_…
GO:0042592	P	homeostatic process	28	1364	52	15179	1.5e-11	1.7e-10	// MLOC_74483 // MLOC_74514 // MLOC_8289 // MLOC_44755 // MLOC_62977 // MLOC_37338 // MLOC_72468 // MLOC_69623 // MLOC_13732 // MLOC_52366 // MLOC_36949 // MLOC_69460 // MLOC_32914 // MLOC_61500 // MLOC_13658 // MLOC_21289 // MLOC_73301 // MLOC_80690 // MLOC_51377 // MLOC_64083 // MLOC_6659 // MLOC_6300 // MLOC_7399 // MLOC_60718 // MLOC_52795 // MLOC_66674 // MLOC_55037 // MLOC_54721
GO:0042623	F	ATPase activity, coupled	27	1364	62	15179	1.4e-09	2.7e-08	// MLOC_19779 // MLOC_72646 // MLOC_57866 // MLOC_62977 // MLOC_59941 // MLOC_54097 // MLOC_5957 // MLOC_4101 // MLOC_15393 // MLOC_13187 // MLOC_10398 // MLOC_5747 // MLOC_48070 // MLOC_53993 // MLOC_76366 // MLOC_56116 // MLOC_54493 // MLOC_59990 // MLOC_37050 // MLOC_11045 // MLOC_72088 // MLOC_36691 // MLOC_57298 // MLOC_34417 // MLOC_52795 // MLOC_34448 // MLOC_36634
GO:0065009	P	regulation of molecular function	26	1364	36	15179	6e-13	7.4e-12	// MLOC_58803 // MLOC_63320 // MLOC_36541 // MLOC_17849 // MLOC_14289 // MLOC_7084 // MLOC_21053 // MLOC_12188 // MLOC_38957 // MLOC_66890 // MLOC_54267 // MLOC_63916 // MLOC_20597 // MLOC_43949 // MLOC_37418 // MLOC_36790 // MLOC_8131 // MLOC_61765 // MLOC_10176 // MLOC_62861 // MLOC_52589 // MLOC_47994 // MLOC_55832 // MLOC_73249 // MLOC_60006 // MLOC_34088
GO:0016192	P	vesicle-mediated transport	26	1364	37	15179	9.4e-13	1.2e-11	// MLOC_2793 // MLOC_11096 // MLOC_59599 // MLOC_59846 // MLOC_64985 // MLOC_14105 // MLOC_62855 // MLOC_62246 // MLOC_13402 // MLOC_59805 // MLOC_19937 // MLOC_11115 // MLOC_20296 // MLOC_48070 // MLOC_55497 // MLOC_47634 // MLOC_64654 // MLOC_10171 // MLOC_63233 // MLOC_74741 // MLOC_34810 // MLOC_72341 // MLOC_57261 // MLOC_12436 // MLOC_60718 // MLOC_81720
GO:0015979	P	photosynthesis	25	1364	31	15179	3e-13	3.7e-12	// MLOC_74483 // MLOC_36541 // MLOC_65749 // MLOC_44755 // MLOC_10606 // MLOC_21811 // MLOC_13732 // MLOC_65142 // MLOC_15393 // MLOC_15501 // MLOC_22512 // MLOC_54736 // MLOC_69460 // MLOC_62968 // MLOC_8131 // MLOC_64997 // MLOC_73304 // MLOC_72691 // MLOC_56052 // MLOC_61094 // MLOC_66290 // MLOC_15361 // MLOC_18308 // MLOC_44067 // MLOC_14917
GO:0050790	P	regulation of catalytic activity	25	1364	34	15179	1.3e-12	1.5e-11	// MLOC_58803 // MLOC_63320 // MLOC_36790 // MLOC_17849 // MLOC_14289 // MLOC_7084 // MLOC_21053 // MLOC_36541 // MLOC_12188 // MLOC_38957 // MLOC_66890 // MLOC_54267 // MLOC_63916 // MLOC_20597 // MLOC_43949 // MLOC_37418 // MLOC_8131 // MLOC_10176 // MLOC_62861 // MLOC_52589 // MLOC_47994 // MLOC_55832 // MLOC_73249 // MLOC_60006 // MLOC_34088
GO:0006812	P	cation transport	25	1364	53	15179	1.5e-09	1.7e-08	// MLOC_50536 // MLOC_74483 // MLOC_52366 // MLOC_62015 // MLOC_57866 // MLOC_44755 // MLOC_62246 // MLOC_59805 // MLOC_10606 // MLOC_62200 // MLOC_15393 // MLOC_56865 // MLOC_69460 // MLOC_73712 // MLOC_48070 // MLOC_61500 // MLOC_13658 // MLOC_61085 // MLOC_72341 // MLOC_51377 // MLOC_4623 // MLOC_54379 // MLOC_16379 // MLOC_70791 // MLOC_52795
GO:0006631	P	fatty acid metabolic process	25	1364	71	15179	1.6e-07	1.6e-06	// MLOC_64978 // MLOC_11115 // MLOC_59964 // MLOC_56005 // MLOC_11135 // MLOC_13753 // MLOC_6299 // MLOC_804 // MLOC_76402 // MLOC_70664 // MLOC_61817 // MLOC_26190 // MLOC_22512 // MLOC_56091 // MLOC_67243 // MLOC_55959 // MLOC_61818 // MLOC_64654 // MLOC_54795 // MLOC_9974 // MLOC_67140 // MLOC_76883 // MLOC_66886 // MLOC_64885 // MLOC_58726
GO:0016741	F	transferase activity, transferring one-carbon groups	25	1364	111	15179	0.00011	0.0011	// MLOC_56997 // MLOC_61642 // MLOC_75627 // MLOC_6077 // MLOC_68506 // MLOC_63742 // MLOC_16101 // MLOC_59780 // MLOC_59669 // MLOC_54570 // MLOC_70304 // MLOC_56463 // MLOC_11126 // MLOC_67220 // MLOC_71571 // MLOC_15884 // MLOC_52096 // MLOC_4816 // MLOC_80597 // MLOC_65356 // MLOC_78891 // MLOC_5340 // MLOC_15380 // MLOC_59758 // MLOC_54704
GO:0008168	F	methyltransferase activity	25	1364	111	15179	0.00011	0.0011	// MLOC_56997 // MLOC_61642 // MLOC_75627 // MLOC_6077 // MLOC_68506 // MLOC_63742 // MLOC_16101 // MLOC_59780 // MLOC_59669 // MLOC_54570 // MLOC_70304 // MLOC_56463 // MLOC_11126 // MLOC_67220 // MLOC_71571 // MLOC_15884 // MLOC_52096 // MLOC_4816 // MLOC_80597 // MLOC_65356 // MLOC_78891 // MLOC_5340 // MLOC_15380 // MLOC_59758 // MLOC_54704
GO:0006725	P	cellular aromatic compound metabolic process	24	1364	30	15179	1e-12	1.2e-11	// MLOC_50536 // MLOC_37192 // MLOC_11508 // MLOC_66898 // MLOC_4105 // MLOC_36820 // MLOC_54246 // MLOC_65968 // MLOC_75304 // MLOC_61720 // MLOC_43949 // MLOC_65788 // MLOC_11603 // MLOC_12190 // MLOC_13165 // MLOC_64083 // MLOC_15501 // MLOC_58888 // MLOC_14891 // MLOC_61200 // MLOC_8263 // MLOC_37319 // MLOC_21909 // MLOC_71386
GO:0005198	F	structural molecule activity	24	1364	433	15179	1	1	// MLOC_54834 // MLOC_7079 // MLOC_77466 // MLOC_64337 // MLOC_7955 // MLOC_15148 // MLOC_16516 // MLOC_68534 // MLOC_57344 // MLOC_61678 // MLOC_16202 // MLOC_52788 // MLOC_39690 // MLOC_55595 // MLOC_60125 // MLOC_62922 // MLOC_56031 // MLOC_64731 // MLOC_66305 // MLOC_68535 // MLOC_4936 // MLOC_57983 // MLOC_14244 // MLOC_32920
GO:0005730	C	nucleolus	24	1364	32	15179	2.6e-12	3.8e-11	// MLOC_61805 // MLOC_54973 // MLOC_10482 // MLOC_37338 // MLOC_14244 // MLOC_27537 // MLOC_4673 // MLOC_55848 // MLOC_66898 // MLOC_7409 // MLOC_52788 // MLOC_37993 // MLOC_61720 // MLOC_2917 // MLOC_82112 // MLOC_68535 // MLOC_70449 // MLOC_56743 // MLOC_6588 // MLOC_32920 // MLOC_70791 // MLOC_65125 // MLOC_62912 // MLOC_15621
GO:0009534	C	chloroplast thylakoid	24	1364	64	15179	1.1e-07	1e-06	// MLOC_74483 // MLOC_44755 // MLOC_10606 // MLOC_16765 // MLOC_56808 // MLOC_861 // MLOC_22512 // MLOC_24776 // MLOC_68334 // MLOC_62968 // MLOC_36667 // MLOC_64997 // MLOC_57324 // MLOC_58958 // MLOC_67220 // MLOC_72691 // MLOC_56052 // MLOC_3886 // MLOC_66290 // MLOC_6580 // MLOC_16521 // MLOC_18308 // MLOC_18553 // MLOC_54672
GO:0031976	C	plastid thylakoid	24	1364	64	15179	1.1e-07	1e-06	// MLOC_74483 // MLOC_44755 // MLOC_10606 // MLOC_16765 // MLOC_56808 // MLOC_861 // MLOC_22512 // MLOC_24776 // MLOC_68334 // MLOC_62968 // MLOC_36667 // MLOC_64997 // MLOC_57324 // MLOC_58958 // MLOC_67220 // MLOC_72691 // MLOC_56052 // MLOC_3886 // MLOC_66290 // MLOC_6580 // MLOC_16521 // MLOC_18308 // MLOC_18553 // MLOC_54672
GO:0031984	C	organelle subcompartment	24	1364	64	15179	1.1e-07	1e-06	// MLOC_74483 // MLOC_44755 // MLOC_10606 // MLOC_16765 // MLOC_56808 // MLOC_861 // MLOC_22512 // MLOC_24776 // MLOC_68334 // MLOC_62968 // MLOC_36667 // MLOC_64997 // MLOC_57324 // MLOC_58958 // MLOC_67220 // MLOC_72691 // MLOC_56052 // MLOC_3886 // MLOC_66290 // MLOC_6580 // MLOC_16521 // MLOC_18308 // MLOC_18553 // MLOC_54672
GO:0030163	P	protein catabolic process	23	1364	159	15179	0.026	0.16	// MLOC_54115 // MLOC_63320 // MLOC_21728 // MLOC_62855 // MLOC_4966 // MLOC_53303 // MLOC_65142 // MLOC_59561 // MLOC_7127 // MLOC_47469 // MLOC_73711 // MLOC_15823 // MLOC_52257 // MLOC_22334 // MLOC_64997 // MLOC_10389 // MLOC_64560 // MLOC_10200 // MLOC_80698 // MLOC_38901 // MLOC_51169 // MLOC_60006 // MLOC_13069
GO:0016746	F	transferase activity, transferring acyl groups	23	1364	59	15179	1.1e-07	2e-06	// MLOC_54112 // MLOC_3713 // MLOC_59964 // MLOC_56005 // MLOC_64885 // MLOC_11115 // MLOC_804 // MLOC_66594 // MLOC_7936 // MLOC_59010 // MLOC_65969 // MLOC_55594 // MLOC_34321 // MLOC_55959 // MLOC_11125 // MLOC_9974 // MLOC_63104 // MLOC_4487 // MLOC_17327 // MLOC_17890 // MLOC_74286 // MLOC_67423 // MLOC_54014
GO:0043565	F	sequence-specific DNA binding	23	1364	70	15179	1.3e-06	1.7e-05	// MLOC_77637 // MLOC_54055 // MLOC_61603 // MLOC_62977 // MLOC_52077 // MLOC_65998 // MLOC_67043 // MLOC_71555 // MLOC_15510 // MLOC_56822 // MLOC_58027 // MLOC_75519 // MLOC_74884 // MLOC_4554 // MLOC_52115 // MLOC_7126 // MLOC_13431 // MLOC_58529 // MLOC_66788 // MLOC_67851 // MLOC_11650 // MLOC_17061 // MLOC_6327
GO:0016311	P	dephosphorylation	22	1364	27	15179	6.9e-12	8.1e-11	// MLOC_56148 // MLOC_36541 // MLOC_17849 // MLOC_51655 // MLOC_65999 // MLOC_19937 // MLOC_73896 // MLOC_65142 // MLOC_59521 // MLOC_54260 // MLOC_7084 // MLOC_69460 // MLOC_2930 // MLOC_22512 // MLOC_66259 // MLOC_8131 // MLOC_51702 // MLOC_52176 // MLOC_52823 // MLOC_62377 // MLOC_15361 // MLOC_3173
GO:0046906	F	tetrapyrrole binding	22	1364	92	15179	0.00014	0.0013	// MLOC_74483 // MLOC_56459 // MLOC_44755 // MLOC_1826 // MLOC_60133 // MLOC_68636 // MLOC_10606 // MLOC_76546 // MLOC_64966 // MLOC_21933 // MLOC_5997 // MLOC_79176 // MLOC_78716 // MLOC_57323 // MLOC_65477 // MLOC_12709 // MLOC_53180 // MLOC_73507 // MLOC_71584 // MLOC_5870 // MLOC_8106 // MLOC_21909
GO:0004175	F	endopeptidase activity	22	1364	98	15179	0.0003	0.0026	// MLOC_15950 // MLOC_63916 // MLOC_38957 // MLOC_6076 // MLOC_53303 // MLOC_71572 // MLOC_59561 // MLOC_861 // MLOC_61375 // MLOC_63917 // MLOC_496 // MLOC_56960 // MLOC_36416 // MLOC_52257 // MLOC_64997 // MLOC_608 // MLOC_61916 // MLOC_69013 // MLOC_10200 // MLOC_64978 // MLOC_69301 // MLOC_15283
GO:0016071	P	mRNA metabolic process	21	1364	28	15179	6.2e-11	7.1e-10	// MLOC_70917 // MLOC_27537 // MLOC_59775 // MLOC_52096 // MLOC_65356 // MLOC_53993 // MLOC_25582 // MLOC_10482 // MLOC_66513 // MLOC_71155 // MLOC_44001 // MLOC_11731 // MLOC_55628 // MLOC_70973 // MLOC_75853 // MLOC_18553 // MLOC_5320 // MLOC_38365 // MLOC_30712 // MLOC_54110 // MLOC_64144
GO:0046983	F	protein dimerization activity	21	1364	34	15179	8.2e-10	1.7e-08	// MLOC_58278 // MLOC_29188 // MLOC_58027 // MLOC_8289 // MLOC_64018 // MLOC_70409 // MLOC_59554 // MLOC_20296 // MLOC_55679 // MLOC_15621 // MLOC_55628 // MLOC_4541 // MLOC_54493 // MLOC_80500 // MLOC_56117 // MLOC_54704 // MLOC_2366 // MLOC_72010 // MLOC_60300 // MLOC_25012 // MLOC_64083
GO:0003735	F	structural constituent of ribosome	21	1364	338	15179	0.97	1	// MLOC_15148 // MLOC_55595 // MLOC_16516 // MLOC_60125 // MLOC_64337 // MLOC_66305 // MLOC_54834 // MLOC_62922 // MLOC_32920 // MLOC_68535 // MLOC_61678 // MLOC_14244 // MLOC_64731 // MLOC_39690 // MLOC_56031 // MLOC_16202 // MLOC_77466 // MLOC_7955 // MLOC_68534 // MLOC_57344 // MLOC_4936
GO:0005856	C	cytoskeleton	21	1364	59	15179	1.3e-06	1.2e-05	// MLOC_62969 // MLOC_74122 // MLOC_61996 // MLOC_37725 // MLOC_80151 // MLOC_59332 // MLOC_20250 // MLOC_78511 // MLOC_80690 // MLOC_7079 // MLOC_63233 // MLOC_44534 // MLOC_51259 // MLOC_9975 // MLOC_4461 // MLOC_52788 // MLOC_52235 // MLOC_57796 // MLOC_6059 // MLOC_13402 // MLOC_11977
GO:0018130	P	heterocycle biosynthetic process	20	1364	23	15179	2.8e-11	3.2e-10	// MLOC_67360 // MLOC_73690 // MLOC_59437 // MLOC_37192 // MLOC_71105 // MLOC_66290 // MLOC_3713 // MLOC_4942 // MLOC_56005 // MLOC_37319 // MLOC_73304 // MLOC_43949 // MLOC_49894 // MLOC_10606 // MLOC_21279 // MLOC_22512 // MLOC_21909 // MLOC_13165 // MLOC_15525 // MLOC_71386
GO:0030234	F	enzyme regulator activity	20	1364	47	15179	2.5e-07	3.9e-06	// MLOC_59655 // MLOC_47994 // MLOC_21661 // MLOC_36790 // MLOC_55849 // MLOC_57557 // MLOC_17849 // MLOC_80476 // MLOC_73249 // MLOC_54267 // MLOC_10176 // MLOC_12188 // MLOC_74741 // MLOC_60006 // MLOC_61704 // MLOC_66646 // MLOC_67439 // MLOC_57351 // MLOC_63320 // MLOC_55832
GO:0016879	F	ligase activity, forming carbon-nitrogen bonds	20	1364	78	15179	0.00012	0.0011	// MLOC_65158 // MLOC_54978 // MLOC_59493 // MLOC_3932 // MLOC_44080 // MLOC_78143 // MLOC_30193 // MLOC_55679 // MLOC_19025 // MLOC_16862 // MLOC_72899 // MLOC_53352 // MLOC_60550 // MLOC_10463 // MLOC_47469 // MLOC_72341 // MLOC_71105 // MLOC_70060 // MLOC_60637 // MLOC_72774
GO:0019725	P	cellular homeostasis	19	1364	48	15179	1.2e-06	1.2e-05	// MLOC_74483 // MLOC_74514 // MLOC_13658 // MLOC_52366 // MLOC_8289 // MLOC_44755 // MLOC_6300 // MLOC_61500 // MLOC_37338 // MLOC_7399 // MLOC_60718 // MLOC_72468 // MLOC_66674 // MLOC_69460 // MLOC_80690 // MLOC_32914 // MLOC_55037 // MLOC_13732 // MLOC_64083
GO:0020037	F	heme binding	19	1364	92	15179	0.0017	0.013	// MLOC_76546 // MLOC_1826 // MLOC_53180 // MLOC_64966 // MLOC_73507 // MLOC_56459 // MLOC_21933 // MLOC_12709 // MLOC_71584 // MLOC_57323 // MLOC_60133 // MLOC_68636 // MLOC_78716 // MLOC_65477 // MLOC_5870 // MLOC_79176 // MLOC_8106 // MLOC_21909 // MLOC_5997
GO:0005507	F	copper ion binding	18	1364	20	15179	1.9e-10	4.1e-09	// MLOC_16765 // MLOC_62016 // MLOC_55848 // MLOC_10676 // MLOC_65742 // MLOC_54246 // MLOC_53084 // MLOC_59047 // MLOC_73371 // MLOC_70791 // MLOC_52199 // MLOC_75304 // MLOC_63104 // MLOC_32914 // MLOC_3688 // MLOC_66041 // MLOC_15621 // MLOC_61720
GO:0004386	F	helicase activity	18	1364	47	15179	3.3e-06	3.9e-05	// MLOC_59990 // MLOC_53993 // MLOC_60698 // MLOC_61346 // MLOC_72646 // MLOC_11045 // MLOC_10314 // MLOC_62977 // MLOC_25126 // MLOC_13187 // MLOC_57298 // MLOC_56116 // MLOC_4101 // MLOC_34448 // MLOC_36634 // MLOC_34417 // MLOC_5747 // MLOC_19779
GO:0005509	F	calcium ion binding	18	1364	49	15179	5.2e-06	6.1e-05	// MLOC_62968 // MLOC_61171 // MLOC_36992 // MLOC_54933 // MLOC_54932 // MLOC_76003 // MLOC_36991 // MLOC_72691 // MLOC_55774 // MLOC_21503 // MLOC_21289 // MLOC_68622 // MLOC_55007 // MLOC_51084 // MLOC_10811 // MLOC_20806 // MLOC_16711 // MLOC_12066
GO:0016747	F	transferase activity, transferring acyl groups other than amino-acyl groups	18	1364	50	15179	6.6e-06	7.5e-05	// MLOC_64885 // MLOC_55594 // MLOC_34321 // MLOC_55959 // MLOC_11115 // MLOC_63104 // MLOC_11125 // MLOC_59964 // MLOC_56005 // MLOC_74286 // MLOC_9974 // MLOC_67423 // MLOC_3713 // MLOC_804 // MLOC_65969 // MLOC_4487 // MLOC_17327 // MLOC_7936
GO:0030001	P	metal ion transport	17	1364	23	15179	4.8e-09	5.2e-08	// MLOC_50536 // MLOC_74483 // MLOC_44755 // MLOC_54379 // MLOC_52366 // MLOC_16379 // MLOC_62015 // MLOC_61500 // MLOC_15393 // MLOC_4623 // MLOC_56865 // MLOC_13658 // MLOC_69460 // MLOC_52795 // MLOC_51377 // MLOC_73712 // MLOC_48070
GO:0044257	P	cellular protein catabolic process	17	1364	46	15179	8.9e-06	8.1e-05	// MLOC_54115 // MLOC_21728 // MLOC_65142 // MLOC_52257 // MLOC_22334 // MLOC_62855 // MLOC_10389 // MLOC_64560 // MLOC_4966 // MLOC_7127 // MLOC_51169 // MLOC_47469 // MLOC_13069 // MLOC_53303 // MLOC_38901 // MLOC_73711 // MLOC_80698
GO:0009069	P	serine family amino acid metabolic process	16	1364	17	15179	1.3e-09	1.4e-08	// MLOC_15501 // MLOC_56733 // MLOC_74483 // MLOC_36667 // MLOC_55975 // MLOC_44755 // MLOC_4623 // MLOC_12359 // MLOC_67220 // MLOC_73896 // MLOC_65142 // MLOC_22512 // MLOC_13165 // MLOC_13704 // MLOC_16094 // MLOC_69460
GO:0006778	P	porphyrin metabolic process	16	1364	18	15179	2.2e-09	2.4e-08	// MLOC_59437 // MLOC_55795 // MLOC_66290 // MLOC_4942 // MLOC_56005 // MLOC_37319 // MLOC_73304 // MLOC_72011 // MLOC_49894 // MLOC_10606 // MLOC_22512 // MLOC_21909 // MLOC_13165 // MLOC_65936 // MLOC_15525 // MLOC_37418
GO:0009165	P	nucleotide biosynthetic process	16	1364	20	15179	6.2e-09	6.6e-08	// MLOC_70791 // MLOC_14891 // MLOC_10676 // MLOC_78143 // MLOC_54973 // MLOC_37970 // MLOC_15393 // MLOC_59737 // MLOC_72184 // MLOC_70063 // MLOC_4942 // MLOC_70060 // MLOC_21279 // MLOC_62912 // MLOC_36634 // MLOC_15525
GO:0033013	P	tetrapyrrole metabolic process	16	1364	20	15179	6.2e-09	6.6e-08	// MLOC_59437 // MLOC_55795 // MLOC_66290 // MLOC_4942 // MLOC_56005 // MLOC_37319 // MLOC_73304 // MLOC_72011 // MLOC_49894 // MLOC_10606 // MLOC_22512 // MLOC_21909 // MLOC_13165 // MLOC_65936 // MLOC_15525 // MLOC_37418
GO:0006575	P	cellular amino acid derivative metabolic process	16	1364	29	15179	2.7e-07	2.8e-06	// MLOC_64083 // MLOC_58888 // MLOC_55975 // MLOC_32914 // MLOC_19025 // MLOC_65788 // MLOC_66898 // MLOC_61200 // MLOC_12190 // MLOC_54246 // MLOC_65968 // MLOC_75304 // MLOC_21909 // MLOC_11508 // MLOC_61720 // MLOC_71386
GO:0051603	P	proteolysis involved in cellular protein catabolic process	16	1364	46	15179	3e-05	0.00026	// MLOC_54115 // MLOC_21728 // MLOC_52257 // MLOC_22334 // MLOC_62855 // MLOC_10389 // MLOC_64560 // MLOC_4966 // MLOC_7127 // MLOC_51169 // MLOC_47469 // MLOC_13069 // MLOC_53303 // MLOC_38901 // MLOC_73711 // MLOC_80698
GO:0006633	P	fatty acid biosynthetic process	16	1364	67	15179	0.0011	0.0077	// MLOC_76402 // MLOC_67243 // MLOC_70664 // MLOC_55959 // MLOC_61818 // MLOC_54795 // MLOC_61817 // MLOC_59964 // MLOC_11135 // MLOC_64885 // MLOC_9974 // MLOC_58726 // MLOC_56005 // MLOC_804 // MLOC_22512 // MLOC_26190
GO:0008324	F	cation transmembrane transporter activity	16	1364	29	15179	2.7e-07	4e-06	// MLOC_50536 // MLOC_61500 // MLOC_15393 // MLOC_52366 // MLOC_57866 // MLOC_13650 // MLOC_5835 // MLOC_71773 // MLOC_21289 // MLOC_13658 // MLOC_70791 // MLOC_64607 // MLOC_52795 // MLOC_48070 // MLOC_51377 // MLOC_18039
GO:0016830	F	carbon-carbon lyase activity	16	1364	31	15179	5.4e-07	7.1e-06	// MLOC_60062 // MLOC_16765 // MLOC_52040 // MLOC_58888 // MLOC_14891 // MLOC_8289 // MLOC_59333 // MLOC_38969 // MLOC_58958 // MLOC_4544 // MLOC_21811 // MLOC_63275 // MLOC_70800 // MLOC_69527 // MLOC_39281 // MLOC_64083
GO:0016779	F	nucleotidyltransferase activity	16	1364	95	15179	0.02	0.12	// MLOC_36662 // MLOC_66892 // MLOC_61094 // MLOC_544 // MLOC_7505 // MLOC_17847 // MLOC_62016 // MLOC_59737 // MLOC_66040 // MLOC_13243 // MLOC_25582 // MLOC_12680 // MLOC_59970 // MLOC_7011 // MLOC_12015 // MLOC_13704
GO:0044436	C	thylakoid part	16	1364	68	15179	0.0012	0.011	// MLOC_62968 // MLOC_74483 // MLOC_44755 // MLOC_56808 // MLOC_16521 // MLOC_64997 // MLOC_57324 // MLOC_18308 // MLOC_6580 // MLOC_58958 // MLOC_44238 // MLOC_72691 // MLOC_10606 // MLOC_22512 // MLOC_24776 // MLOC_68334
GO:0046148	P	pigment biosynthetic process	15	1364	16	15179	4.3e-09	4.7e-08	// MLOC_10428 // MLOC_37319 // MLOC_76402 // MLOC_65788 // MLOC_61200 // MLOC_4942 // MLOC_56005 // MLOC_67220 // MLOC_73304 // MLOC_10606 // MLOC_22512 // MLOC_21909 // MLOC_13165 // MLOC_15525 // MLOC_66290
GO:0016614	F	oxidoreductase activity, acting on CH-OH group of donors	15	1364	60	15179	0.001	0.0083	// MLOC_62815 // MLOC_63885 // MLOC_65142 // MLOC_10676 // MLOC_64654 // MLOC_66364 // MLOC_65788 // MLOC_61200 // MLOC_11603 // MLOC_21379 // MLOC_70839 // MLOC_81818 // MLOC_7695 // MLOC_3886 // MLOC_63505
GO:0007017	P	microtubule-based process	14	1364	25	15179	1.3e-06	1.3e-05	// MLOC_62969 // MLOC_61996 // MLOC_37725 // MLOC_63462 // MLOC_71588 // MLOC_20250 // MLOC_7079 // MLOC_57796 // MLOC_44534 // MLOC_51259 // MLOC_9975 // MLOC_52788 // MLOC_6300 // MLOC_6059
GO:0009733	P	response to auxin stimulus	14	1364	32	15179	1.2e-05	0.00011	// MLOC_50536 // MLOC_52084 // MLOC_61346 // MLOC_71588 // MLOC_7127 // MLOC_54794 // MLOC_61200 // MLOC_72899 // MLOC_55628 // MLOC_4541 // MLOC_64488 // MLOC_12190 // MLOC_72011 // MLOC_58278
GO:0006457	P	protein folding	14	1364	46	15179	0.00029	0.0023	// MLOC_54115 // MLOC_53088 // MLOC_62855 // MLOC_6706 // MLOC_16607 // MLOC_72468 // MLOC_6885 // MLOC_50049 // MLOC_74635 // MLOC_9905 // MLOC_60375 // MLOC_44226 // MLOC_71116 // MLOC_11437
GO:0016820	F	hydrolase activity, acting on acid anhydrides, catalyzing transmembrane movement of substances	14	1364	16	15179	2.6e-08	4.8e-07	// MLOC_76366 // MLOC_61085 // MLOC_15393 // MLOC_37050 // MLOC_57866 // MLOC_72088 // MLOC_54097 // MLOC_59941 // MLOC_10398 // MLOC_70791 // MLOC_5957 // MLOC_52795 // MLOC_36691 // MLOC_48070
GO:0015405	F	P-P-bond-hydrolysis-driven transmembrane transporter activity	14	1364	19	15179	1.2e-07	2e-06	// MLOC_76366 // MLOC_15393 // MLOC_37050 // MLOC_57866 // MLOC_72088 // MLOC_54097 // MLOC_59941 // MLOC_10398 // MLOC_5957 // MLOC_52795 // MLOC_36691 // MLOC_62200 // MLOC_59554 // MLOC_48070
GO:0015399	F	primary active transmembrane transporter activity	14	1364	19	15179	1.2e-07	2e-06	// MLOC_76366 // MLOC_15393 // MLOC_37050 // MLOC_57866 // MLOC_72088 // MLOC_54097 // MLOC_59941 // MLOC_10398 // MLOC_5957 // MLOC_52795 // MLOC_36691 // MLOC_62200 // MLOC_59554 // MLOC_48070
GO:0051536	F	iron-sulfur cluster binding	14	1364	21	15179	2.8e-07	4e-06	// MLOC_11707 // MLOC_54788 // MLOC_59437 // MLOC_57983 // MLOC_70866 // MLOC_9950 // MLOC_56151 // MLOC_57284 // MLOC_13885 // MLOC_71105 // MLOC_43949 // MLOC_7695 // MLOC_7731 // MLOC_66305
GO:0051540	F	metal cluster binding	14	1364	21	15179	2.8e-07	4e-06	// MLOC_11707 // MLOC_54788 // MLOC_59437 // MLOC_57983 // MLOC_70866 // MLOC_9950 // MLOC_56151 // MLOC_57284 // MLOC_13885 // MLOC_71105 // MLOC_43949 // MLOC_7695 // MLOC_7731 // MLOC_66305
GO:0008415	F	acyltransferase activity	14	1364	22	15179	4.2e-07	5.8e-06	// MLOC_64885 // MLOC_55594 // MLOC_34321 // MLOC_55959 // MLOC_11115 // MLOC_11125 // MLOC_59964 // MLOC_56005 // MLOC_74286 // MLOC_67423 // MLOC_3713 // MLOC_63104 // MLOC_4487 // MLOC_17327
GO:0008289	F	lipid binding	14	1364	47	15179	0.00035	0.0031	// MLOC_11449 // MLOC_70374 // MLOC_54933 // MLOC_54932 // MLOC_55832 // MLOC_47634 // MLOC_61603 // MLOC_20296 // MLOC_78030 // MLOC_52077 // MLOC_13532 // MLOC_33139 // MLOC_74297 // MLOC_16631
GO:0016616	F	oxidoreductase activity, acting on the CH-OH group of donors, NAD or NADP as acceptor	14	1364	53	15179	0.00096	0.0077	// MLOC_62815 // MLOC_63885 // MLOC_65142 // MLOC_10676 // MLOC_64654 // MLOC_66364 // MLOC_65788 // MLOC_61200 // MLOC_11603 // MLOC_21379 // MLOC_70839 // MLOC_81818 // MLOC_3886 // MLOC_63505
GO:0034357	C	photosynthetic membrane	14	1364	65	15179	0.0049	0.036	// MLOC_62968 // MLOC_74483 // MLOC_44755 // MLOC_56808 // MLOC_16521 // MLOC_57324 // MLOC_18308 // MLOC_6580 // MLOC_72691 // MLOC_69460 // MLOC_10606 // MLOC_22512 // MLOC_24776 // MLOC_68334
GO:0005654	C	nucleoplasm	14	1364	96	15179	0.068	0.4	// MLOC_66892 // MLOC_53993 // MLOC_54973 // MLOC_65125 // MLOC_25012 // MLOC_25582 // MLOC_15609 // MLOC_37990 // MLOC_10314 // MLOC_10618 // MLOC_36634 // MLOC_11316 // MLOC_6261 // MLOC_77984
GO:0009611	P	response to wounding	13	1364	16	15179	1.5e-07	1.5e-06	// MLOC_63743 // MLOC_66898 // MLOC_71588 // MLOC_74884 // MLOC_16591 // MLOC_5957 // MLOC_57323 // MLOC_61194 // MLOC_10046 // MLOC_10606 // MLOC_70409 // MLOC_64344 // MLOC_73967
GO:0006470	P	protein amino acid dephosphorylation	13	1364	21	15179	1.4e-06	1.3e-05	// MLOC_15361 // MLOC_66259 // MLOC_3173 // MLOC_8131 // MLOC_54260 // MLOC_7084 // MLOC_65999 // MLOC_36541 // MLOC_2930 // MLOC_52176 // MLOC_65142 // MLOC_22512 // MLOC_69460
GO:0016209	F	antioxidant activity	13	1364	20	15179	9.2e-07	1.2e-05	// MLOC_76546 // MLOC_1826 // MLOC_53180 // MLOC_64966 // MLOC_73507 // MLOC_56459 // MLOC_71584 // MLOC_60133 // MLOC_51084 // MLOC_65477 // MLOC_6076 // MLOC_79176 // MLOC_32914
GO:0070035	F	purine NTP-dependent helicase activity	13	1364	33	15179	5.9e-05	0.0006	// MLOC_59990 // MLOC_72646 // MLOC_11045 // MLOC_53993 // MLOC_62977 // MLOC_13187 // MLOC_57298 // MLOC_56116 // MLOC_4101 // MLOC_34448 // MLOC_34417 // MLOC_5747 // MLOC_19779
GO:0008026	F	ATP-dependent helicase activity	13	1364	33	15179	5.9e-05	0.0006	// MLOC_59990 // MLOC_72646 // MLOC_11045 // MLOC_53993 // MLOC_62977 // MLOC_13187 // MLOC_57298 // MLOC_56116 // MLOC_4101 // MLOC_34448 // MLOC_34417 // MLOC_5747 // MLOC_19779
GO:0008092	F	cytoskeletal protein binding	13	1364	36	15179	0.00012	0.0011	// MLOC_62969 // MLOC_59332 // MLOC_61996 // MLOC_37725 // MLOC_6300 // MLOC_20250 // MLOC_60660 // MLOC_57796 // MLOC_44534 // MLOC_51259 // MLOC_9975 // MLOC_66376 // MLOC_6059
GO:0008237	F	metallopeptidase activity	13	1364	48	15179	0.0012	0.009	// MLOC_15950 // MLOC_58106 // MLOC_59561 // MLOC_62143 // MLOC_64997 // MLOC_608 // MLOC_63917 // MLOC_69301 // MLOC_26190 // MLOC_11281 // MLOC_10200 // MLOC_36416 // MLOC_56296
GO:0016881	F	acid-amino acid ligase activity	13	1364	61	15179	0.007	0.048	// MLOC_54978 // MLOC_59493 // MLOC_10463 // MLOC_3932 // MLOC_65158 // MLOC_30193 // MLOC_55679 // MLOC_19025 // MLOC_16862 // MLOC_72899 // MLOC_47469 // MLOC_60637 // MLOC_53352
GO:0060089	F	molecular transducer activity	13	1364	78	15179	0.035	0.22	// MLOC_59618 // MLOC_4623 // MLOC_8289 // MLOC_36949 // MLOC_54972 // MLOC_16591 // MLOC_10234 // MLOC_72162 // MLOC_64196 // MLOC_25351 // MLOC_57821 // MLOC_74277 // MLOC_64083
GO:0004871	F	signal transducer activity	13	1364	78	15179	0.035	0.22	// MLOC_59618 // MLOC_4623 // MLOC_8289 // MLOC_36949 // MLOC_54972 // MLOC_16591 // MLOC_10234 // MLOC_72162 // MLOC_64196 // MLOC_25351 // MLOC_57821 // MLOC_74277 // MLOC_64083
GO:0005694	C	chromosome	13	1364	13	15179	2.9e-08	3.1e-07	// MLOC_29188 // MLOC_73503 // MLOC_38923 // MLOC_15169 // MLOC_18308 // MLOC_57784 // MLOC_5340 // MLOC_74287 // MLOC_38307 // MLOC_80996 // MLOC_10314 // MLOC_36634 // MLOC_15858
GO:0044451	C	nucleoplasm part	13	1364	25	15179	5.9e-06	5.2e-05	// MLOC_66892 // MLOC_53993 // MLOC_25582 // MLOC_65125 // MLOC_25012 // MLOC_15609 // MLOC_37990 // MLOC_10314 // MLOC_10618 // MLOC_36634 // MLOC_11316 // MLOC_6261 // MLOC_77984
GO:0044429	C	mitochondrial part	13	1364	65	15179	0.011	0.076	// MLOC_54788 // MLOC_55848 // MLOC_69449 // MLOC_16202 // MLOC_22334 // MLOC_7441 // MLOC_16360 // MLOC_39192 // MLOC_70791 // MLOC_36443 // MLOC_70055 // MLOC_66305 // MLOC_52881
GO:0008380	P	RNA splicing	12	1364	16	15179	8.2e-07	8.2e-06	// MLOC_70917 // MLOC_75853 // MLOC_66892 // MLOC_59990 // MLOC_5392 // MLOC_66513 // MLOC_7409 // MLOC_115 // MLOC_25582 // MLOC_55003 // MLOC_38365 // MLOC_44001
GO:0033014	P	tetrapyrrole biosynthetic process	12	1364	17	15179	1.3e-06	1.3e-05	// MLOC_59437 // MLOC_4942 // MLOC_56005 // MLOC_37319 // MLOC_73304 // MLOC_49894 // MLOC_10606 // MLOC_22512 // MLOC_21909 // MLOC_13165 // MLOC_15525 // MLOC_66290
GO:0003924	F	GTPase activity	12	1364	13	15179	1.8e-07	2.9e-06	// MLOC_73105 // MLOC_57285 // MLOC_36541 // MLOC_2917 // MLOC_6955 // MLOC_59554 // MLOC_7079 // MLOC_52788 // MLOC_19772 // MLOC_4867 // MLOC_62509 // MLOC_10234
GO:0016835	F	carbon-oxygen lyase activity	12	1364	14	15179	3e-07	4.3e-06	// MLOC_10735 // MLOC_73690 // MLOC_57103 // MLOC_21933 // MLOC_66898 // MLOC_61200 // MLOC_13885 // MLOC_49894 // MLOC_63646 // MLOC_8106 // MLOC_56733 // MLOC_71386
GO:0042626	F	ATPase activity, coupled to transmembrane movement of substances	12	1364	15	15179	5.1e-07	6.8e-06	// MLOC_76366 // MLOC_15393 // MLOC_37050 // MLOC_57866 // MLOC_72088 // MLOC_54097 // MLOC_59941 // MLOC_10398 // MLOC_5957 // MLOC_52795 // MLOC_36691 // MLOC_48070
GO:0043492	F	ATPase activity, coupled to movement of substances	12	1364	16	15179	8.2e-07	1.1e-05	// MLOC_76366 // MLOC_15393 // MLOC_37050 // MLOC_57866 // MLOC_72088 // MLOC_54097 // MLOC_59941 // MLOC_10398 // MLOC_5957 // MLOC_52795 // MLOC_36691 // MLOC_48070
GO:0016853	F	isomerase activity	12	1364	20	15179	4.5e-06	5.3e-05	// MLOC_54115 // MLOC_10916 // MLOC_4430 // MLOC_6706 // MLOC_61974 // MLOC_21379 // MLOC_72468 // MLOC_64204 // MLOC_13885 // MLOC_72010 // MLOC_61697 // MLOC_60375
GO:0015291	F	secondary active transmembrane transporter activity	12	1364	29	15179	7.8e-05	0.00077	// MLOC_13658 // MLOC_55848 // MLOC_58123 // MLOC_80912 // MLOC_71773 // MLOC_21289 // MLOC_11412 // MLOC_77802 // MLOC_68623 // MLOC_64607 // MLOC_15556 // MLOC_18039
GO:0015994	P	chlorophyll metabolic process	11	1364	11	15179	3.5e-07	3.5e-06	// MLOC_55795 // MLOC_56005 // MLOC_37319 // MLOC_73304 // MLOC_72011 // MLOC_10606 // MLOC_22512 // MLOC_66290 // MLOC_13165 // MLOC_65936 // MLOC_37418
GO:0006779	P	porphyrin biosynthetic process	11	1364	15	15179	2.8e-06	2.7e-05	// MLOC_59437 // MLOC_4942 // MLOC_56005 // MLOC_37319 // MLOC_73304 // MLOC_49894 // MLOC_10606 // MLOC_22512 // MLOC_13165 // MLOC_15525 // MLOC_66290
GO:0051187	P	cofactor catabolic process	11	1364	15	15179	2.8e-06	2.7e-05	// MLOC_3886 // MLOC_59333 // MLOC_65936 // MLOC_13885 // MLOC_66594 // MLOC_72011 // MLOC_4487 // MLOC_21909 // MLOC_66305 // MLOC_39281 // MLOC_37418
GO:0040029	P	regulation of gene expression, epigenetic	11	1364	19	15179	1.4e-05	0.00013	// MLOC_64864 // MLOC_73371 // MLOC_52096 // MLOC_26190 // MLOC_65125 // MLOC_59780 // MLOC_74152 // MLOC_63742 // MLOC_4560 // MLOC_36634 // MLOC_52886
GO:0070647	P	protein modification by small protein conjugation or removal	11	1364	20	15179	2.1e-05	0.00018	// MLOC_65158 // MLOC_54978 // MLOC_76109 // MLOC_30193 // MLOC_55679 // MLOC_72899 // MLOC_16862 // MLOC_19937 // MLOC_47469 // MLOC_51706 // MLOC_73711
GO:0009966	P	regulation of signal transduction	11	1364	28	15179	0.00022	0.0018	// MLOC_36790 // MLOC_8131 // MLOC_63743 // MLOC_61346 // MLOC_17849 // MLOC_52084 // MLOC_73249 // MLOC_12190 // MLOC_67140 // MLOC_12188 // MLOC_55832
GO:0010646	P	regulation of cell communication	11	1364	28	15179	0.00022	0.0018	// MLOC_36790 // MLOC_8131 // MLOC_63743 // MLOC_61346 // MLOC_17849 // MLOC_52084 // MLOC_73249 // MLOC_12190 // MLOC_67140 // MLOC_12188 // MLOC_55832
GO:0006511	P	ubiquitin-dependent protein catabolic process	11	1364	35	15179	0.001	0.0074	// MLOC_54115 // MLOC_52257 // MLOC_22334 // MLOC_62855 // MLOC_38901 // MLOC_64560 // MLOC_7127 // MLOC_51169 // MLOC_47469 // MLOC_13069 // MLOC_73711
GO:0043632	P	modification-dependent macromolecule catabolic process	11	1364	44	15179	0.0047	0.029	// MLOC_54115 // MLOC_52257 // MLOC_22334 // MLOC_62855 // MLOC_38901 // MLOC_64560 // MLOC_7127 // MLOC_51169 // MLOC_47469 // MLOC_13069 // MLOC_73711
GO:0019941	P	modification-dependent protein catabolic process	11	1364	44	15179	0.0047	0.029	// MLOC_54115 // MLOC_52257 // MLOC_22334 // MLOC_62855 // MLOC_38901 // MLOC_64560 // MLOC_7127 // MLOC_51169 // MLOC_47469 // MLOC_13069 // MLOC_73711
GO:0016684	F	oxidoreductase activity, acting on peroxide as acceptor	11	1364	15	15179	2.8e-06	3.4e-05	// MLOC_76546 // MLOC_1826 // MLOC_53180 // MLOC_64966 // MLOC_73507 // MLOC_56459 // MLOC_71584 // MLOC_60133 // MLOC_51084 // MLOC_65477 // MLOC_79176
GO:0004601	F	peroxidase activity	11	1364	15	15179	2.8e-06	3.4e-05	// MLOC_76546 // MLOC_1826 // MLOC_53180 // MLOC_64966 // MLOC_73507 // MLOC_56459 // MLOC_71584 // MLOC_60133 // MLOC_51084 // MLOC_65477 // MLOC_79176
GO:0016831	F	carboxy-lyase activity	11	1364	19	15179	1.4e-05	0.00016	// MLOC_60062 // MLOC_16765 // MLOC_58888 // MLOC_14891 // MLOC_59333 // MLOC_4544 // MLOC_21811 // MLOC_63275 // MLOC_70800 // MLOC_69527 // MLOC_39281
GO:0030246	F	carbohydrate binding	11	1364	28	15179	0.00022	0.002	// MLOC_60699 // MLOC_36562 // MLOC_73367 // MLOC_58116 // MLOC_7084 // MLOC_51169 // MLOC_34006 // MLOC_14370 // MLOC_68622 // MLOC_62151 // MLOC_74271
GO:0019866	C	organelle inner membrane	11	1364	46	15179	0.0062	0.045	// MLOC_79354 // MLOC_64978 // MLOC_22334 // MLOC_7441 // MLOC_16360 // MLOC_39192 // MLOC_70791 // MLOC_65770 // MLOC_52881 // MLOC_55848 // MLOC_66305
GO:0055035	C	plastid thylakoid membrane	11	1364	59	15179	0.027	0.18	// MLOC_74483 // MLOC_44755 // MLOC_56808 // MLOC_16521 // MLOC_57324 // MLOC_18308 // MLOC_6580 // MLOC_10606 // MLOC_22512 // MLOC_24776 // MLOC_68334
GO:0009535	C	chloroplast thylakoid membrane	11	1364	59	15179	0.027	0.18	// MLOC_74483 // MLOC_44755 // MLOC_56808 // MLOC_16521 // MLOC_57324 // MLOC_18308 // MLOC_6580 // MLOC_10606 // MLOC_22512 // MLOC_24776 // MLOC_68334
GO:0042651	C	thylakoid membrane	11	1364	64	15179	0.043	0.26	// MLOC_74483 // MLOC_44755 // MLOC_56808 // MLOC_16521 // MLOC_57324 // MLOC_18308 // MLOC_6580 // MLOC_10606 // MLOC_22512 // MLOC_24776 // MLOC_68334
GO:0044036	P	cell wall macromolecule metabolic process	10	1364	17	15179	3.2e-05	0.00028	// MLOC_74132 // MLOC_56808 // MLOC_51702 // MLOC_66788 // MLOC_11731 // MLOC_71571 // MLOC_2050 // MLOC_52936 // MLOC_57195 // MLOC_76930
GO:0007264	P	small GTPase mediated signal transduction	10	1364	24	15179	0.00029	0.0023	// MLOC_2793 // MLOC_73105 // MLOC_36790 // MLOC_55832 // MLOC_43828 // MLOC_73249 // MLOC_548 // MLOC_12188 // MLOC_70429 // MLOC_19772
GO:0006397	P	mRNA processing	10	1364	27	15179	0.00062	0.0045	// MLOC_70917 // MLOC_75853 // MLOC_59775 // MLOC_52096 // MLOC_53993 // MLOC_10482 // MLOC_66513 // MLOC_11731 // MLOC_38365 // MLOC_44001
GO:0015672	P	monovalent inorganic cation transport	10	1364	30	15179	0.0012	0.0082	// MLOC_61085 // MLOC_13658 // MLOC_52366 // MLOC_57866 // MLOC_62246 // MLOC_59805 // MLOC_70791 // MLOC_10606 // MLOC_62200 // MLOC_48070
GO:0022890	F	inorganic cation transmembrane transporter activity	10	1364	16	15179	2.2e-05	0.00024	// MLOC_50536 // MLOC_61500 // MLOC_15393 // MLOC_57866 // MLOC_13650 // MLOC_5835 // MLOC_70791 // MLOC_52795 // MLOC_51377 // MLOC_48070
GO:0008757	F	S-adenosylmethionine-dependent methyltransferase activity	10	1364	19	15179	6.5e-05	0.00066	// MLOC_80597 // MLOC_65356 // MLOC_61642 // MLOC_5340 // MLOC_59758 // MLOC_59669 // MLOC_68506 // MLOC_54704 // MLOC_15884 // MLOC_71571
GO:0004518	F	nuclease activity	10	1364	48	15179	0.019	0.12	// MLOC_11707 // MLOC_11096 // MLOC_55378 // MLOC_1607 // MLOC_57769 // MLOC_30751 // MLOC_80996 // MLOC_38365 // MLOC_30712 // MLOC_66937
GO:0008236	F	serine-type peptidase activity	10	1364	55	15179	0.039	0.23	// MLOC_71572 // MLOC_61916 // MLOC_64978 // MLOC_861 // MLOC_75626 // MLOC_65439 // MLOC_19019 // MLOC_44238 // MLOC_38957 // MLOC_37796
GO:0017171	F	serine hydrolase activity	10	1364	55	15179	0.039	0.23	// MLOC_71572 // MLOC_61916 // MLOC_64978 // MLOC_861 // MLOC_75626 // MLOC_65439 // MLOC_19019 // MLOC_44238 // MLOC_38957 // MLOC_37796
GO:0005740	C	mitochondrial envelope	10	1364	54	15179	0.036	0.22	// MLOC_54788 // MLOC_55848 // MLOC_22334 // MLOC_7441 // MLOC_16360 // MLOC_39192 // MLOC_70791 // MLOC_36443 // MLOC_66305 // MLOC_52881
GO:0046942	P	carboxylic acid transport	9	1364	9	15179	4.2e-06	3.9e-05	// MLOC_10779 // MLOC_16360 // MLOC_66898 // MLOC_39192 // MLOC_15284 // MLOC_74720 // MLOC_72341 // MLOC_75336 // MLOC_5957
GO:0006721	P	terpenoid metabolic process	9	1364	9	15179	4.2e-06	3.9e-05	// MLOC_10428 // MLOC_76402 // MLOC_11181 // MLOC_56005 // MLOC_67220 // MLOC_22512 // MLOC_21909 // MLOC_13165 // MLOC_66290
GO:0007166	P	cell surface receptor linked signaling pathway	9	1364	10	15179	7.4e-06	6.8e-05	// MLOC_58803 // MLOC_72162 // MLOC_36949 // MLOC_54972 // MLOC_21053 // MLOC_10234 // MLOC_62861 // MLOC_17680 // MLOC_57821
GO:0034220	P	ion transmembrane transport	9	1364	10	15179	7.4e-06	6.8e-05	// MLOC_50536 // MLOC_61500 // MLOC_57866 // MLOC_61085 // MLOC_15284 // MLOC_70791 // MLOC_52795 // MLOC_51377 // MLOC_48070
GO:0042398	P	cellular amino acid derivative biosynthetic process	9	1364	11	15179	1.2e-05	0.00011	// MLOC_55975 // MLOC_66898 // MLOC_19025 // MLOC_65788 // MLOC_61200 // MLOC_21909 // MLOC_11508 // MLOC_61720 // MLOC_71386
GO:0045333	P	cellular respiration	9	1364	12	15179	2e-05	0.00018	// MLOC_3886 // MLOC_59333 // MLOC_39281 // MLOC_59107 // MLOC_13885 // MLOC_66594 // MLOC_4487 // MLOC_66305 // MLOC_52219
GO:0006084	P	acetyl-CoA metabolic process	9	1364	12	15179	2e-05	0.00018	// MLOC_3886 // MLOC_36634 // MLOC_59333 // MLOC_13885 // MLOC_66594 // MLOC_4487 // MLOC_66305 // MLOC_39281 // MLOC_16094
GO:0009698	P	phenylpropanoid metabolic process	9	1364	15	15179	7.2e-05	0.00061	// MLOC_66898 // MLOC_65788 // MLOC_61200 // MLOC_12190 // MLOC_54246 // MLOC_75304 // MLOC_21909 // MLOC_11508 // MLOC_64083
GO:0006260	P	DNA replication	9	1364	17	15179	0.00015	0.0012	// MLOC_7505 // MLOC_63031 // MLOC_59737 // MLOC_26190 // MLOC_13243 // MLOC_74152 // MLOC_10314 // MLOC_69623 // MLOC_36634
GO:0015980	P	energy derivation by oxidation of organic compounds	9	1364	18	15179	0.0002	0.0017	// MLOC_3886 // MLOC_59333 // MLOC_39281 // MLOC_59107 // MLOC_13885 // MLOC_66594 // MLOC_4487 // MLOC_66305 // MLOC_52219
GO:0070882	P	cellular cell wall organization or biogenesis	9	1364	33	15179	0.0063	0.039	// MLOC_56808 // MLOC_51702 // MLOC_57866 // MLOC_66788 // MLOC_11731 // MLOC_2050 // MLOC_67760 // MLOC_64845 // MLOC_76930
GO:0016836	F	hydro-lyase activity	9	1364	11	15179	1.2e-05	0.00014	// MLOC_73690 // MLOC_57103 // MLOC_21933 // MLOC_61200 // MLOC_13885 // MLOC_49894 // MLOC_63646 // MLOC_8106 // MLOC_71386
GO:0016627	F	oxidoreductase activity, acting on the CH-CH group of donors	9	1364	20	15179	0.00038	0.0032	// MLOC_54117 // MLOC_59437 // MLOC_8263 // MLOC_59964 // MLOC_12234 // MLOC_73304 // MLOC_6299 // MLOC_70055 // MLOC_11544
GO:0000287	F	magnesium ion binding	9	1364	32	15179	0.0054	0.038	// MLOC_15501 // MLOC_16606 // MLOC_61818 // MLOC_4942 // MLOC_65882 // MLOC_81818 // MLOC_3886 // MLOC_77595 // MLOC_15525
GO:0004497	F	monooxygenase activity	9	1364	34	15179	0.0074	0.051	// MLOC_76402 // MLOC_78716 // MLOC_56578 // MLOC_56151 // MLOC_68636 // MLOC_5870 // MLOC_21811 // MLOC_12709 // MLOC_5997
GO:0008135	F	translation factor activity, nucleic acid binding	9	1364	38	15179	0.013	0.086	// MLOC_15361 // MLOC_36541 // MLOC_33306 // MLOC_20533 // MLOC_55343 // MLOC_30180 // MLOC_5958 // MLOC_70079 // MLOC_77976
GO:0050660	F	FAD binding	9	1364	40	15179	0.017	0.11	// MLOC_56578 // MLOC_54117 // MLOC_11603 // MLOC_37338 // MLOC_66041 // MLOC_6299 // MLOC_7695 // MLOC_32914 // MLOC_70055
GO:0019787	F	small conjugating protein ligase activity	9	1364	57	15179	0.091	0.53	// MLOC_54978 // MLOC_10463 // MLOC_65158 // MLOC_30193 // MLOC_55679 // MLOC_16862 // MLOC_72899 // MLOC_47469 // MLOC_53352
GO:0031966	C	mitochondrial membrane	9	1364	45	15179	0.031	0.2	// MLOC_55848 // MLOC_22334 // MLOC_7441 // MLOC_16360 // MLOC_39192 // MLOC_70791 // MLOC_36443 // MLOC_66305 // MLOC_52881
GO:0009060	P	aerobic respiration	8	1364	12	15179	0.00011	0.0009	// MLOC_3886 // MLOC_59333 // MLOC_59107 // MLOC_13885 // MLOC_66594 // MLOC_4487 // MLOC_66305 // MLOC_39281
GO:0045454	P	cell redox homeostasis	8	1364	30	15179	0.011	0.067	// MLOC_80690 // MLOC_6300 // MLOC_37338 // MLOC_72468 // MLOC_66674 // MLOC_32914 // MLOC_55037 // MLOC_13732
GO:0016265	P	death	8	1364	132	15179	0.9	1	// MLOC_54788 // MLOC_15501 // MLOC_55524 // MLOC_66886 // MLOC_52084 // MLOC_72341 // MLOC_64083 // MLOC_14475
GO:0008219	P	cell death	8	1364	123	15179	0.86	1	// MLOC_54788 // MLOC_15501 // MLOC_55524 // MLOC_66886 // MLOC_52084 // MLOC_72341 // MLOC_64083 // MLOC_14475
GO:0022803	F	passive transmembrane transporter activity	8	1364	9	15179	2.6e-05	0.00027	// MLOC_22808 // MLOC_58872 // MLOC_52366 // MLOC_54972 // MLOC_7399 // MLOC_15284 // MLOC_10147 // MLOC_57821
GO:0015267	F	channel activity	8	1364	9	15179	2.6e-05	0.00027	// MLOC_22808 // MLOC_58872 // MLOC_52366 // MLOC_54972 // MLOC_7399 // MLOC_15284 // MLOC_10147 // MLOC_57821
GO:0022838	F	substrate-specific channel activity	8	1364	9	15179	2.6e-05	0.00027	// MLOC_22808 // MLOC_58872 // MLOC_52366 // MLOC_54972 // MLOC_7399 // MLOC_15284 // MLOC_10147 // MLOC_57821
GO:0004857	F	enzyme inhibitor activity	8	1364	13	15179	0.00016	0.0015	// MLOC_47994 // MLOC_21661 // MLOC_17849 // MLOC_80476 // MLOC_54267 // MLOC_10176 // MLOC_66646 // MLOC_67439
GO:0005543	F	phospholipid binding	8	1364	19	15179	0.0011	0.0087	// MLOC_20296 // MLOC_54933 // MLOC_54932 // MLOC_55832 // MLOC_47634 // MLOC_70374 // MLOC_33139 // MLOC_16631
GO:0004222	F	metalloendopeptidase activity	8	1364	35	15179	0.023	0.14	// MLOC_15950 // MLOC_59561 // MLOC_64997 // MLOC_608 // MLOC_63917 // MLOC_69301 // MLOC_10200 // MLOC_36416
GO:0044432	C	endoplasmic reticulum part	8	1364	9	15179	2.6e-05	0.00022	// MLOC_54096 // MLOC_37503 // MLOC_65788 // MLOC_64196 // MLOC_51169 // MLOC_59010 // MLOC_6213 // MLOC_16205
GO:0005743	C	mitochondrial inner membrane	8	1364	44	15179	0.061	0.36	// MLOC_55848 // MLOC_22334 // MLOC_7441 // MLOC_16360 // MLOC_39192 // MLOC_70791 // MLOC_52881 // MLOC_66305
GO:0010498	P	proteasomal protein catabolic process	7	1364	8	15179	9.1e-05	0.00077	// MLOC_21728 // MLOC_62855 // MLOC_10389 // MLOC_64560 // MLOC_4966 // MLOC_51169 // MLOC_80698
GO:0015995	P	chlorophyll biosynthetic process	7	1364	9	15179	0.00015	0.0012	// MLOC_56005 // MLOC_37319 // MLOC_73304 // MLOC_10606 // MLOC_22512 // MLOC_13165 // MLOC_66290
GO:0009734	P	auxin mediated signaling pathway	7	1364	9	15179	0.00015	0.0012	// MLOC_64488 // MLOC_52084 // MLOC_7127 // MLOC_61200 // MLOC_58278 // MLOC_4541 // MLOC_12190
GO:0045859	P	regulation of protein kinase activity	7	1364	11	15179	0.00036	0.0027	// MLOC_58803 // MLOC_8131 // MLOC_14289 // MLOC_21053 // MLOC_62861 // MLOC_52589 // MLOC_34088
GO:0042325	P	regulation of phosphorylation	7	1364	11	15179	0.00036	0.0027	// MLOC_58803 // MLOC_8131 // MLOC_14289 // MLOC_21053 // MLOC_62861 // MLOC_52589 // MLOC_34088
GO:0043549	P	regulation of kinase activity	7	1364	11	15179	0.00036	0.0027	// MLOC_58803 // MLOC_8131 // MLOC_14289 // MLOC_21053 // MLOC_62861 // MLOC_52589 // MLOC_34088
GO:0051338	P	regulation of transferase activity	7	1364	11	15179	0.00036	0.0027	// MLOC_58803 // MLOC_8131 // MLOC_14289 // MLOC_21053 // MLOC_62861 // MLOC_52589 // MLOC_34088
GO:0006099	P	tricarboxylic acid cycle	7	1364	12	15179	0.00053	0.0039	// MLOC_3886 // MLOC_59333 // MLOC_13885 // MLOC_66594 // MLOC_4487 // MLOC_66305 // MLOC_39281
GO:0009109	P	coenzyme catabolic process	7	1364	12	15179	0.00053	0.0039	// MLOC_3886 // MLOC_59333 // MLOC_13885 // MLOC_66594 // MLOC_4487 // MLOC_66305 // MLOC_39281
GO:0046356	P	acetyl-CoA catabolic process	7	1364	12	15179	0.00053	0.0039	// MLOC_3886 // MLOC_59333 // MLOC_13885 // MLOC_66594 // MLOC_4487 // MLOC_66305 // MLOC_39281
GO:0009066	P	aspartate family amino acid metabolic process	7	1364	15	15179	0.0014	0.0097	// MLOC_10735 // MLOC_38862 // MLOC_55975 // MLOC_44080 // MLOC_10389 // MLOC_55003 // MLOC_72774
GO:0009260	P	ribonucleotide biosynthetic process	7	1364	15	15179	0.0014	0.0097	// MLOC_14891 // MLOC_78143 // MLOC_54973 // MLOC_15393 // MLOC_4942 // MLOC_70791 // MLOC_70060
GO:0032446	P	protein modification by small protein conjugation	7	1364	19	15179	0.0041	0.026	// MLOC_54978 // MLOC_65158 // MLOC_30193 // MLOC_55679 // MLOC_16862 // MLOC_72899 // MLOC_47469
GO:0016567	P	protein ubiquitination	7	1364	19	15179	0.0041	0.026	// MLOC_54978 // MLOC_65158 // MLOC_30193 // MLOC_55679 // MLOC_16862 // MLOC_72899 // MLOC_47469
GO:0012501	P	programmed cell death	7	1364	69	15179	0.44	1	// MLOC_54788 // MLOC_15501 // MLOC_55524 // MLOC_66886 // MLOC_52084 // MLOC_72341 // MLOC_64083
GO:0046873	F	metal ion transmembrane transporter activity	7	1364	8	15179	9.1e-05	0.00089	// MLOC_50536 // MLOC_61500 // MLOC_15393 // MLOC_52366 // MLOC_13650 // MLOC_52795 // MLOC_51377
GO:0003774	F	motor activity	7	1364	11	15179	0.00036	0.0031	// MLOC_62969 // MLOC_61996 // MLOC_20250 // MLOC_57796 // MLOC_52235 // MLOC_6059 // MLOC_4461
GO:0008170	F	N-methyltransferase activity	7	1364	14	15179	0.0011	0.0083	// MLOC_80597 // MLOC_65356 // MLOC_61642 // MLOC_5340 // MLOC_59669 // MLOC_54704 // MLOC_15884
GO:0019200	F	carbohydrate kinase activity	7	1364	19	15179	0.0041	0.03	// MLOC_61231 // MLOC_55468 // MLOC_58116 // MLOC_8212 // MLOC_30789 // MLOC_65749 // MLOC_52037
GO:0016810	F	hydrolase activity, acting on carbon-nitrogen (but not peptide) bonds	7	1364	20	15179	0.0052	0.037	// MLOC_55975 // MLOC_70886 // MLOC_64169 // MLOC_72341 // MLOC_63646 // MLOC_65968 // MLOC_21279
GO:0004091	F	carboxylesterase activity	7	1364	20	15179	0.0052	0.037	// MLOC_78625 // MLOC_47994 // MLOC_38507 // MLOC_3685 // MLOC_54267 // MLOC_4966 // MLOC_67419
GO:0015297	F	antiporter activity	7	1364	23	15179	0.0096	0.064	// MLOC_13658 // MLOC_55848 // MLOC_58123 // MLOC_21289 // MLOC_11412 // MLOC_77802 // MLOC_15556
GO:0003899	F	DNA-directed RNA polymerase activity	7	1364	41	15179	0.097	0.56	// MLOC_66892 // MLOC_61094 // MLOC_25582 // MLOC_62016 // MLOC_66040 // MLOC_59970 // MLOC_7011
GO:0034062	F	RNA polymerase activity	7	1364	42	15179	0.11	0.6	// MLOC_66892 // MLOC_61094 // MLOC_25582 // MLOC_62016 // MLOC_66040 // MLOC_59970 // MLOC_7011
GO:0004872	F	receptor activity	7	1364	59	15179	0.3	1	// MLOC_72162 // MLOC_8289 // MLOC_36949 // MLOC_54972 // MLOC_16591 // MLOC_57821 // MLOC_64083
GO:0000278	P	mitotic cell cycle	6	1364	6	15179	0.00019	0.0015	// MLOC_80151 // MLOC_80549 // MLOC_76109 // MLOC_55679 // MLOC_74152 // MLOC_11977
GO:0006865	P	amino acid transport	6	1364	8	15179	0.00052	0.0039	// MLOC_10779 // MLOC_66898 // MLOC_74720 // MLOC_72341 // MLOC_75336 // MLOC_5957
GO:0015837	P	amine transport	6	1364	8	15179	0.00052	0.0039	// MLOC_10779 // MLOC_66898 // MLOC_74720 // MLOC_72341 // MLOC_75336 // MLOC_5957
GO:0008033	P	tRNA processing	6	1364	8	15179	0.00052	0.0039	// MLOC_54117 // MLOC_65356 // MLOC_59669 // MLOC_12190 // MLOC_6320 // MLOC_66937
GO:0018193	P	peptidyl-amino acid modification	6	1364	10	15179	0.0012	0.0082	// MLOC_58106 // MLOC_54096 // MLOC_61642 // MLOC_66898 // MLOC_54704 // MLOC_12188
GO:0007186	P	G-protein coupled receptor protein signaling pathway	6	1364	10	15179	0.0012	0.0082	// MLOC_58803 // MLOC_54972 // MLOC_21053 // MLOC_10234 // MLOC_62861 // MLOC_57821
GO:0042364	P	water-soluble vitamin biosynthetic process	6	1364	10	15179	0.0012	0.0082	// MLOC_12680 // MLOC_56415 // MLOC_72184 // MLOC_43949 // MLOC_12015 // MLOC_37970
GO:0009110	P	vitamin biosynthetic process	6	1364	11	15179	0.0017	0.012	// MLOC_12680 // MLOC_56415 // MLOC_72184 // MLOC_43949 // MLOC_12015 // MLOC_37970
GO:0015992	P	proton transport	6	1364	12	15179	0.0024	0.016	// MLOC_61085 // MLOC_57866 // MLOC_70791 // MLOC_10606 // MLOC_62200 // MLOC_48070
GO:0006818	P	hydrogen transport	6	1364	12	15179	0.0024	0.016	// MLOC_61085 // MLOC_57866 // MLOC_70791 // MLOC_10606 // MLOC_62200 // MLOC_48070
GO:0006767	P	water-soluble vitamin metabolic process	6	1364	14	15179	0.0044	0.028	// MLOC_12680 // MLOC_56415 // MLOC_72184 // MLOC_43949 // MLOC_12015 // MLOC_37970
GO:0006766	P	vitamin metabolic process	6	1364	15	15179	0.0057	0.035	// MLOC_12680 // MLOC_56415 // MLOC_72184 // MLOC_43949 // MLOC_12015 // MLOC_37970
GO:0051336	P	regulation of hydrolase activity	6	1364	23	15179	0.028	0.17	// MLOC_36790 // MLOC_55832 // MLOC_73249 // MLOC_10176 // MLOC_17849 // MLOC_12188
GO:0016620	F	oxidoreductase activity, acting on the aldehyde or oxo group of donors, NAD or NADP as acceptor	6	1364	7	15179	0.00032	0.0028	// MLOC_4273 // MLOC_11135 // MLOC_34526 // MLOC_72011 // MLOC_37319 // MLOC_15621
GO:0016701	F	oxidoreductase activity, acting on single donors with incorporation of molecular oxygen	6	1364	8	15179	0.00052	0.0044	// MLOC_67243 // MLOC_70664 // MLOC_22651 // MLOC_61817 // MLOC_56151 // MLOC_58726
GO:0005216	F	ion channel activity	6	1364	9	15179	0.00081	0.0066	// MLOC_52366 // MLOC_54972 // MLOC_7399 // MLOC_15284 // MLOC_10147 // MLOC_57821
GO:0008276	F	protein methyltransferase activity	6	1364	13	15179	0.0033	0.024	// MLOC_80597 // MLOC_61642 // MLOC_5340 // MLOC_54704 // MLOC_15884 // MLOC_6077
GO:0016903	F	oxidoreductase activity, acting on the aldehyde or oxo group of donors	6	1364	15	15179	0.0057	0.04	// MLOC_4273 // MLOC_11135 // MLOC_34526 // MLOC_72011 // MLOC_37319 // MLOC_15621
GO:0051287	F	NAD or NADH binding	6	1364	22	15179	0.024	0.15	// MLOC_65142 // MLOC_64654 // MLOC_81818 // MLOC_70800 // MLOC_3886 // MLOC_15621
GO:0008238	F	exopeptidase activity	6	1364	33	15179	0.098	0.56	// MLOC_58106 // MLOC_65439 // MLOC_75626 // MLOC_62143 // MLOC_11281 // MLOC_73711
GO:0031072	F	heat shock protein binding	6	1364	64	15179	0.52	1	// MLOC_59770 // MLOC_53967 // MLOC_16607 // MLOC_6885 // MLOC_6212 // MLOC_55435
GO:0048475	C	coated membrane	6	1364	14	15179	0.0044	0.034	// MLOC_55497 // MLOC_47634 // MLOC_10171 // MLOC_60718 // MLOC_64985 // MLOC_14105
GO:0030117	C	membrane coat	6	1364	14	15179	0.0044	0.034	// MLOC_55497 // MLOC_47634 // MLOC_10171 // MLOC_60718 // MLOC_64985 // MLOC_14105
GO:0009081	P	branched chain family amino acid metabolic process	5	1364	5	15179	0.00067	0.0048	// MLOC_10676 // MLOC_70055 // MLOC_10389 // MLOC_81818 // MLOC_70839
GO:0031407	P	oxylipin metabolic process	5	1364	6	15179	0.0011	0.008	// MLOC_58726 // MLOC_67243 // MLOC_64978 // MLOC_70664 // MLOC_61817
GO:0006221	P	pyrimidine nucleotide biosynthetic process	5	1364	6	15179	0.0011	0.008	// MLOC_54973 // MLOC_78143 // MLOC_14891 // MLOC_4942 // MLOC_70060
GO:0000398	P	nuclear mRNA splicing, via spliceosome	5	1364	7	15179	0.0018	0.012	// MLOC_70917 // MLOC_38365 // MLOC_75853 // MLOC_66513 // MLOC_44001
GO:0000375	P	RNA splicing, via transesterification reactions	5	1364	7	15179	0.0018	0.012	// MLOC_70917 // MLOC_38365 // MLOC_75853 // MLOC_66513 // MLOC_44001
GO:0006220	P	pyrimidine nucleotide metabolic process	5	1364	7	15179	0.0018	0.012	// MLOC_54973 // MLOC_78143 // MLOC_14891 // MLOC_4942 // MLOC_70060
GO:0000377	P	RNA splicing, via transesterification reactions with bulged adenosine as nucleophile	5	1364	7	15179	0.0018	0.012	// MLOC_70917 // MLOC_38365 // MLOC_75853 // MLOC_66513 // MLOC_44001
GO:0048285	P	organelle fission	5	1364	8	15179	0.0028	0.018	// MLOC_61115 // MLOC_52037 // MLOC_6300 // MLOC_11977 // MLOC_54493
GO:0043648	P	dicarboxylic acid metabolic process	5	1364	9	15179	0.004	0.026	// MLOC_66898 // MLOC_38862 // MLOC_13165 // MLOC_8263 // MLOC_71386
GO:0009067	P	aspartate family amino acid biosynthetic process	5	1364	13	15179	0.013	0.08	// MLOC_10735 // MLOC_72774 // MLOC_55003 // MLOC_44080 // MLOC_38862
GO:0000160	P	two-component signal transduction system (phosphorelay)	5	1364	17	15179	0.031	0.18	// MLOC_64196 // MLOC_59618 // MLOC_72011 // MLOC_25351 // MLOC_36949
GO:0007018	P	microtubule-based movement	5	1364	22	15179	0.067	0.4	// MLOC_62969 // MLOC_20250 // MLOC_61996 // MLOC_57796 // MLOC_6059
GO:0006413	P	translational initiation	5	1364	22	15179	0.067	0.4	// MLOC_5958 // MLOC_70079 // MLOC_30180 // MLOC_77976 // MLOC_20533
GO:0005342	F	organic acid transmembrane transporter activity	5	1364	5	15179	0.00067	0.0055	// MLOC_26352 // MLOC_74167 // MLOC_15284 // MLOC_74720 // MLOC_75336
GO:0004888	F	transmembrane receptor activity	5	1364	5	15179	0.00067	0.0055	// MLOC_54972 // MLOC_72162 // MLOC_36949 // MLOC_16591 // MLOC_57821
GO:0004527	F	exonuclease activity	5	1364	6	15179	0.0011	0.0087	// MLOC_38365 // MLOC_30751 // MLOC_80996 // MLOC_57769 // MLOC_11096
GO:0031406	F	carboxylic acid binding	5	1364	11	15179	0.0076	0.051	// MLOC_13532 // MLOC_38862 // MLOC_60640 // MLOC_55942 // MLOC_60285
GO:0004519	F	endonuclease activity	5	1364	12	15179	0.01	0.066	// MLOC_11707 // MLOC_30712 // MLOC_66937 // MLOC_80996 // MLOC_1607
GO:0015077	F	monovalent inorganic cation transmembrane transporter activity	5	1364	12	15179	0.01	0.066	// MLOC_57866 // MLOC_13650 // MLOC_70791 // MLOC_5835 // MLOC_48070
GO:0003743	F	translation initiation factor activity	5	1364	12	15179	0.01	0.066	// MLOC_5958 // MLOC_70079 // MLOC_30180 // MLOC_77976 // MLOC_20533
GO:0050661	F	NADP or NADPH binding	5	1364	21	15179	0.058	0.34	// MLOC_21379 // MLOC_32914 // MLOC_63505 // MLOC_56578 // MLOC_37319
GO:0008565	F	protein transporter activity	5	1364	24	15179	0.086	0.51	// MLOC_64985 // MLOC_60718 // MLOC_59554 // MLOC_53998 // MLOC_5938
GO:0004252	F	serine-type endopeptidase activity	5	1364	55	15179	0.56	1	// MLOC_38957 // MLOC_71572 // MLOC_61916 // MLOC_64978 // MLOC_861
GO:0005635	C	nuclear envelope	5	1364	11	15179	0.0076	0.054	// MLOC_31445 // MLOC_63473 // MLOC_66886 // MLOC_65275 // MLOC_55774
GO:0016591	C	DNA-directed RNA polymerase II, holoenzyme	5	1364	13	15179	0.013	0.089	// MLOC_25582 // MLOC_15609 // MLOC_10618 // MLOC_66892 // MLOC_25012
GO:0044455	C	mitochondrial membrane part	5	1364	16	15179	0.025	0.17	// MLOC_22334 // MLOC_7441 // MLOC_66305 // MLOC_36443 // MLOC_70791
GO:0031982	C	vesicle	5	1364	1727	15179	1	1	// MLOC_73105 // MLOC_10171 // MLOC_55497 // MLOC_61720 // MLOC_14105
GO:0031988	C	membrane-bounded vesicle	5	1364	1727	15179	1	1	// MLOC_73105 // MLOC_10171 // MLOC_55497 // MLOC_61720 // MLOC_14105
