# Supplementary material for: De Novo Transcriptome Assembly and Analyses of Gene Expression during Photomorphogenesis in Diploid Wheat Triticum monococcum
Source: PLoS One. 2014 May 12;9(5):e96855. doi: 10.1371/journal.pone.0096855 (PMC4018402; doi:10.1371/journal.pone.0096855)
Supplement: Table S7 — Number of transitions and transversions resulting from SNP analysis with reference to the allele from the barley genome. (XLSX) [file pone.0096855.s016.xlsx]

## Sheet: Table-S7
Table S7. Number of transitions and transversions resulting from SNP analysis with reference to the allele from the barley genome
	SNP	Substitution Type	DV92	G3116
	A à G	Transition	56106	23937
	T à C	Transition	55627	72964
	G à A	Transition	53258	18090
	C à T	Transition	52759	19628
	G à C	Transversion	26478	35508
	C à G	Transversion	26138	69601
	T à G	Transversion	17567	70032
	A à C	Transversion	17505	35939
	G à T	Transversion	14293	19706
	C à A	Transversion	14193	18151
	T à A	Transversion	13019	72415
	A à T	Transversion	12904	24052
	--	Undermined	17783	30604
